# Supplementary material for: Targeting CDK2 overcomes melanoma resistance against BRAF and Hsp90 inhibitors
Source: Mol Syst Biol. 2018 Mar 5;14(3):e7858. doi: 10.15252/msb.20177858 (PMC5836539; doi:10.15252/msb.20177858)
Supplement: Supplementary file 3 — Dataset EV1 [file MSB-14-e7858-s003.xlsx]

## Sheet: Description
Dataset EV1. Statistical significant entries of our TPP platform for the analysis of the proteome and phosphoproteome in different settings (see Supplementary Materials and Methods for details). It contains the following datasheets:
- Intact cells_SK-Mel24_DrugvsCTL
- Intact cells_SK-Mel28_DrugvsCTL
- Intact cells_SK-Mel28vs24_CTL
- Intact cells_SK-Mel28vs24_Drug
- Lysate_SK-Mel24_Drug vs CTL
- Lysate_SK-Mel28_Drug vs CTL
- Lysate_SK-Mel28vs24_CTL
- Lysate_SK-Mel28vs24_Drug
- Pho_Intact cells_28_DrugvsCTL
- Pho_Intact cells_24_DrugvsCTL
- Pho_Intact cells_CTL_28vs24
- Pho_Intact cells_Drug_28vs24
- Hsp90 interactors

## Sheet: Intact cells_SK-Mel24_DrugvsCTL
In-cell_SK-Mel24_Drug vs DMSO
Gene name	description	protein_id	diff_meltP_XL888_1_vs_Vehicle_1	diff_meltP_XL888_2_vs_Vehicle_2	Average TM	pVal_adj_XL888_1_vs_Vehicle_1	pVal_adj_XL888_2_vs_Vehicle_2	Hsp90 interactor 1	In common with the InCell
ACADSB	sp|P45954|ACDSB_HUMAN Short/branched chain specific acyl-CoA dehydrogenase, mitochondrial OS=Homo sapiens GN=ACADSB PE=1 SV=1	sp|P45954|ACDSB_HUMAN	-2.40521	-1.99777	-2.20149	0.0222268	0.0621938
ADCK3	sp|Q8NI60-3|ADCK3_HUMAN Isoform 3 of Atypical kinase ADCK3, mitochondrial OS=Homo sapiens GN=ADCK3|sp|Q8NI60-4|ADCK3_HUMAN Isoform 4 of Atypical kinase ADCK3, mitochondrial OS=Homo sapiens GN=ADCK3|sp|Q8NI60|ADCK3_HUMAN Atypical kinase ADCK3, mitochondrial OS=Homo sapiens GN=ADCK3 PE=1 SV=1	sp|Q8NI60-3|ADCK3_HUMAN|sp|Q8NI60-4|ADCK3_HUMAN|sp|Q8NI60|ADCK3_HUMAN	-1.6578	-2.98372	-2.32076	0.0576099	9.77773e-05
C11orf98	sp|E9PRG8|CK098_HUMAN Uncharacterized protein C11orf98 OS=Homo sapiens GN=C11orf98 PE=4 SV=1	sp|E9PRG8|CK098_HUMAN	-7.03144	-3.85607	-5.44376	1.72672e-11	0.0229445
CAT	sp|P04040|CATA_HUMAN Catalase OS=Homo sapiens GN=CAT PE=1 SV=3	sp|P04040|CATA_HUMAN	-2.81307	-2.45482	-2.63394	0.0154346	0.0273993
CBS	sp|P35520-2|CBS_HUMAN Isoform 2 of Cystathionine beta-synthase OS=Homo sapiens GN=CBS|sp|P35520|CBS_HUMAN Cystathionine beta-synthase OS=Homo sapiens GN=CBS PE=1 SV=2	sp|P35520-2|CBS_HUMAN|sp|P35520|CBS_HUMAN	4.04056	3.4417	3.74113	0.00237467	0.0718136
CDC37	sp|Q16543|CDC37_HUMAN Hsp90 co-chaperone Cdc37 OS=Homo sapiens GN=CDC37 PE=1 SV=1	sp|Q16543|CDC37_HUMAN	3.2524	2.99585	3.12413	0.000469342	0.000823814	x
COA7	sp|Q96BR5|COA7_HUMAN Cytochrome c oxidase assembly factor 7 OS=Homo sapiens GN=COA7 PE=1 SV=2	sp|Q96BR5|COA7_HUMAN	2.0013	2.71085	2.35608	0.0691086	0.0183989
CPT2	sp|P23786|CPT2_HUMAN Carnitine O-palmitoyltransferase 2, mitochondrial OS=Homo sapiens GN=CPT2 PE=1 SV=2	sp|P23786|CPT2_HUMAN	2.96506	2.59789	2.78147	0.00554091	0.0257403		x
CYP51A1	sp|Q16850-2|CP51A_HUMAN Isoform 2 of Lanosterol 14-alpha demethylase OS=Homo sapiens GN=CYP51A1|sp|Q16850|CP51A_HUMAN Lanosterol 14-alpha demethylase OS=Homo sapiens GN=CYP51A1 PE=1 SV=3	sp|Q16850-2|CP51A_HUMAN|sp|Q16850|CP51A_HUMAN	3.05284	2.96874	3.01079	0.0387847	0.046747
DARS2	sp|Q6PI48|SYDM_HUMAN Aspartate--tRNA ligase, mitochondrial OS=Homo sapiens GN=DARS2 PE=1 SV=1	sp|Q6PI48|SYDM_HUMAN	-2.55777	-3.49646	-3.02712	0.00485203	0.000143378
DHTKD1	sp|Q96HY7|DHTK1_HUMAN Probable 2-oxoglutarate dehydrogenase E1 component DHKTD1, mitochondrial OS=Homo sapiens GN=DHTKD1 PE=1 SV=2	sp|Q96HY7|DHTK1_HUMAN	2.41299	1.56157	1.98728	0.0429468	0.0877073
FCRLA	sp|Q7L513-10|FCRLA_HUMAN Isoform 10 of Fc receptor-like A OS=Homo sapiens GN=FCRLA|sp|Q7L513-2|FCRLA_HUMAN Isoform 2 of Fc receptor-like A OS=Homo sapiens GN=FCRLA|sp|Q7L513-9|FCRLA_HUMAN Isoform 9 of Fc receptor-like A OS=Homo sapiens GN=FCRLA|sp|Q7L513|FCRLA_HUMAN Fc receptor-like A OS=Homo sapiens GN=FCRLA PE=1 SV=2	sp|Q7L513-10|FCRLA_HUMAN|sp|Q7L513-2|FCRLA_HUMAN|sp|Q7L513-9|FCRLA_HUMAN|sp|Q7L513|FCRLA_HUMAN	7.00596	5.48654	6.24625	0.00385268	0.00772927
FECH	sp|P22830-2|HEMH_HUMAN Isoform 2 of Ferrochelatase, mitochondrial OS=Homo sapiens GN=FECH|sp|P22830|HEMH_HUMAN Ferrochelatase, mitochondrial OS=Homo sapiens GN=FECH PE=1 SV=2	sp|P22830-2|HEMH_HUMAN|sp|P22830|HEMH_HUMAN	3.30508	3.49133	3.39821	0.000118798	1.86174e-05
GLUD1	sp|P00367|DHE3_HUMAN Glutamate dehydrogenase 1, mitochondrial OS=Homo sapiens GN=GLUD1 PE=1 SV=2	sp|P00367|DHE3_HUMAN	7.71254	6.21894	6.96574	3.88962e-19	1.49601e-13		x
GLUD2	sp|P49448|DHE4_HUMAN Glutamate dehydrogenase 2, mitochondrial OS=Homo sapiens GN=GLUD2 PE=1 SV=2	sp|P49448|DHE4_HUMAN	11.6827	10.2642	10.9735	3.77516e-44	7.84107e-32		x
H3F3A	sp|P84243|H33_HUMAN Histone H3.3 OS=Homo sapiens GN=H3F3A PE=1 SV=2	sp|P84243|H33_HUMAN	5.81055	6.47242	6.14149	3.4176e-09	1.0079e-14
HNRNPU	sp|Q00839|HNRPU_HUMAN Heterogeneous nuclear ribonucleoprotein U OS=Homo sapiens GN=HNRNPU PE=1 SV=6	sp|Q00839|HNRPU_HUMAN	-2.43856	-2.26611	-2.35234	0.00834955	0.0333682
HNRNPUL1	sp|Q9BUJ2-2|HNRL1_HUMAN Isoform 2 of Heterogeneous nuclear ribonucleoprotein U-like protein 1 OS=Homo sapiens GN=HNRNPUL1|sp|Q9BUJ2-4|HNRL1_HUMAN Isoform 4 of Heterogeneous nuclear ribonucleoprotein U-like protein 1 OS=Homo sapiens GN=HNRNPUL1|sp|Q9BUJ2|HNRL1_HUMAN Heterogeneous nuclear ribonucleoprotein U-like protein 1 OS=Homo sapiens GN=HNRNPUL1 PE=1 SV=2	sp|Q9BUJ2-2|HNRL1_HUMAN|sp|Q9BUJ2-4|HNRL1_HUMAN|sp|Q9BUJ2|HNRL1_HUMAN	-2.07671	-1.93744	-2.00708	0.0107329	0.0385826
HNRNPUL2	sp|Q1KMD3|HNRL2_HUMAN Heterogeneous nuclear ribonucleoprotein U-like protein 2 OS=Homo sapiens GN=HNRNPUL2 PE=1 SV=1	sp|Q1KMD3|HNRL2_HUMAN	-2.9946	-3.35651	-3.17555	0.00825982	0.000823814
HSP90AB1	sp|P08238|HS90B_HUMAN Heat shock protein HSP 90-beta OS=Homo sapiens GN=HSP90AB1 PE=1 SV=4	sp|P08238|HS90B_HUMAN	4.75827	4.95152	4.85489	3.55533e-09	1.58658e-11		x
IMPAD1	sp|Q9NX62|IMPA3_HUMAN Inositol monophosphatase 3 OS=Homo sapiens GN=IMPAD1 PE=1 SV=1	sp|Q9NX62|IMPA3_HUMAN	3.23042	3.29068	3.26055	0.0254927	0.0222422
LLPH	sp|Q9BRT6|LLPH_HUMAN Protein LLP homolog OS=Homo sapiens GN=LLPH PE=1 SV=1	sp|Q9BRT6|LLPH_HUMAN	-4.13639	-5.26315	-4.69977	0.000434929	3.08427e-11
MAGED1	sp|Q9Y5V3-2|MAGD1_HUMAN Isoform 2 of Melanoma-associated antigen D1 OS=Homo sapiens GN=MAGED1|sp|Q9Y5V3|MAGD1_HUMAN Melanoma-associated antigen D1 OS=Homo sapiens GN=MAGED1 PE=1 SV=3	sp|Q9Y5V3-2|MAGD1_HUMAN|sp|Q9Y5V3|MAGD1_HUMAN	3.73752	8.85886	6.29819	0.0259085	1.11175e-15
MASTL	sp|Q96GX5-2|GWL_HUMAN Isoform 2 of Serine/threonine-protein kinase greatwall OS=Homo sapiens GN=MASTL|sp|Q96GX5-3|GWL_HUMAN Isoform 3 of Serine/threonine-protein kinase greatwall OS=Homo sapiens GN=MASTL|sp|Q96GX5|GWL_HUMAN Serine/threonine-protein kinase greatwall OS=Homo sapiens GN=MASTL PE=1 SV=1	sp|Q96GX5-2|GWL_HUMAN|sp|Q96GX5-3|GWL_HUMAN|sp|Q96GX5|GWL_HUMAN	-3.05272	-3.69261	-3.37267	0.000114304	0.00332797
NOL12	sp|Q9UGY1|NOL12_HUMAN Nucleolar protein 12 OS=Homo sapiens GN=NOL12 PE=1 SV=1	sp|Q9UGY1|NOL12_HUMAN	-2.13052	-2.65044	-2.39048	0.0154398	0.00772927
PFAS	sp|O15067|PUR4_HUMAN Phosphoribosylformylglycinamidine synthase OS=Homo sapiens GN=PFAS PE=1 SV=4	sp|O15067|PUR4_HUMAN	2.37534	2.52398	2.44966	0.0243338	0.000859882	x
PYCR1	sp|P32322-3|P5CR1_HUMAN Isoform 3 of Pyrroline-5-carboxylate reductase 1, mitochondrial OS=Homo sapiens GN=PYCR1|sp|P32322|P5CR1_HUMAN Pyrroline-5-carboxylate reductase 1, mitochondrial OS=Homo sapiens GN=PYCR1 PE=1 SV=2	sp|P32322-3|P5CR1_HUMAN|sp|P32322|P5CR1_HUMAN	-2.10477	-2.24985	-2.17731	0.0862329	0.0495751
QDPR	sp|P09417|DHPR_HUMAN Dihydropteridine reductase OS=Homo sapiens GN=QDPR PE=1 SV=2	sp|P09417|DHPR_HUMAN	3.26323	2.88296	3.07309	0.000260964	0.00811958
SFPQ	sp|P23246|SFPQ_HUMAN Splicing factor, proline- and glutamine-rich OS=Homo sapiens GN=SFPQ PE=1 SV=2	sp|P23246|SFPQ_HUMAN	-1.84583	-1.9306	-1.88822	0.0499746	0.0751469
SLC26A2	sp|P50443|S26A2_HUMAN Sulfate transporter OS=Homo sapiens GN=SLC26A2 PE=1 SV=2	sp|P50443|S26A2_HUMAN	-3.71217	-1.81624	-2.76421	0.000394734	0.034965
SLC35B2	sp|Q8TB61-2|S35B2_HUMAN Isoform 2 of Adenosine 3'-phospho 5'-phosphosulfate transporter 1 OS=Homo sapiens GN=SLC35B2|sp|Q8TB61-3|S35B2_HUMAN Isoform 3 of Adenosine 3'-phospho 5'-phosphosulfate transporter 1 OS=Homo sapiens GN=SLC35B2|sp|Q8TB61|S35B2_HUMAN Adenosine 3'-phospho 5'-phosphosulfate transporter 1 OS=Homo sapiens GN=SLC35B2 PE=1 SV=1	sp|Q8TB61-2|S35B2_HUMAN|sp|Q8TB61-3|S35B2_HUMAN|sp|Q8TB61|S35B2_HUMAN	2.68049	3.98649	3.33349	0.0596278	1.80063e-07
SMARCA2	sp|P51531-2|SMCA2_HUMAN Isoform Short of Probable global transcription activator SNF2L2 OS=Homo sapiens GN=SMARCA2|sp|P51531|SMCA2_HUMAN Probable global transcription activator SNF2L2 OS=Homo sapiens GN=SMARCA2 PE=1 SV=2	sp|P51531-2|SMCA2_HUMAN|sp|P51531|SMCA2_HUMAN	4.76806	8.02038	6.39422	3.68027e-06	2.65534e-19
SRF	sp|P11831|SRF_HUMAN Serum response factor OS=Homo sapiens GN=SRF PE=1 SV=1	sp|P11831|SRF_HUMAN	1.50258	2.77546	2.13902	0.0671982	0.0148175
ST3GAL4	sp|Q11206-2|SIA4C_HUMAN Isoform 2 of CMP-N-acetylneuraminate-beta-galactosamide-alpha-2,3-sialyltransferase 4 OS=Homo sapiens GN=ST3GAL4|sp|Q11206-3|SIA4C_HUMAN Isoform 3 of CMP-N-acetylneuraminate-beta-galactosamide-alpha-2,3-sialyltransferase 4 OS=Homo sapiens GN=ST3GAL4|sp|Q11206-4|SIA4C_HUMAN Isoform 4 of CMP-N-acetylneuraminate-beta-galactosamide-alpha-2,3-sialyltransferase 4 OS=Homo sapiens…	sp|Q11206-2|SIA4C_HUMAN|sp|Q11206-3|SIA4C_HUMAN|sp|Q11206-4|SIA4C_HUMAN|sp|Q11206-5|SIA4C_HUMAN|sp|Q11206-6|SIA4C_HUMAN|sp|Q11206-7|SIA4C_HUMAN|sp|Q11206|SIA4C_HUMAN	3.57177	2.63769	3.10473	8.75267e-06	0.0444553
STXBP3	sp|O00186|STXB3_HUMAN Syntaxin-binding protein 3 OS=Homo sapiens GN=STXBP3 PE=1 SV=2	sp|O00186|STXB3_HUMAN	2.05429	2.4704	2.26235	0.0329456	0.00948012
SURF6	sp|O75683|SURF6_HUMAN Surfeit locus protein 6 OS=Homo sapiens GN=SURF6 PE=1 SV=3	sp|O75683|SURF6_HUMAN	-4.11841	-1.99714	-3.05777	3.70006e-05	0.0621938
TK2	sp|O00142-2|KITM_HUMAN Isoform Short of Thymidine kinase 2, mitochondrial OS=Homo sapiens GN=TK2|sp|O00142|KITM_HUMAN Thymidine kinase 2, mitochondrial OS=Homo sapiens GN=TK2 PE=1 SV=4	sp|O00142-2|KITM_HUMAN|sp|O00142|KITM_HUMAN	2.82135	2.97184	2.8966	0.0634676	0.00390908
UNC119B	sp|A6NIH7|U119B_HUMAN Protein unc-119 homolog B OS=Homo sapiens GN=UNC119B PE=1 SV=1	sp|A6NIH7|U119B_HUMAN	3.52193	3.48082	3.50137	0.0405875	0.000798378		x
WDFY1	sp|Q8IWB7|WDFY1_HUMAN WD repeat and FYVE domain-containing protein 1 OS=Homo sapiens GN=WDFY1 PE=1 SV=1	sp|Q8IWB7|WDFY1_HUMAN	5.03349	3.97346	4.50348	0.0691255	0.0307733
YIPF3	sp|Q9GZM5|YIPF3_HUMAN Protein YIPF3 OS=Homo sapiens GN=YIPF3 PE=1 SV=1	sp|Q9GZM5|YIPF3_HUMAN	3.23127	2.29544	2.76335	0.0691255	0.0444553
ZFP36L2	sp|P47974|TISD_HUMAN Zinc finger protein 36, C3H1 type-like 2 OS=Homo sapiens GN=ZFP36L2 PE=1 SV=3	sp|P47974|TISD_HUMAN	-1.8699	-2.24759	-2.05875	0.0254927	0.00729257
ZFR	sp|Q96KR1|ZFR_HUMAN Zinc finger RNA-binding protein OS=Homo sapiens GN=ZFR PE=1 SV=2	sp|Q96KR1|ZFR_HUMAN	-3.90246	-3.62647	-3.76447	0.00111969	1.86174e-05
1 See 'Hsp90 interactors' sheet in this table

## Sheet: Intact cells_SK-Mel28_DrugvsCTL
In-cell_SK-Mel28_Drug vs DMSO
Gene name	protein_id	description	diff_meltP_XL_1_vs_Vehicle_1	diff_meltP_XL_2_vs_Vehicle_2	Average TM	pVal_adj_XL888_1_vs_Vehicle_1	pVal_adj_XL888_2_vs_Vehicle_2	Hsp90 interactor 1	Overlap with the Lysate
ABCE1	sp|P61221|ABCE1_HUMAN	ATP-binding cassette sub-family E member 1 OS=Homo sapiens GN=ABCE1 PE=1 SV=1	-2.66348	-2.51834	-2.59091	0.0181949	0.000882527
ACADS	sp|P16219|ACADS_HUMAN	Short-chain specific acyl-CoA dehydrogenase, mitochondrial OS=Homo sapiens GN=ACADS PE=1 SV=1	-4.55421	-4.8104	-4.6823	2.08897e-05	8.87324e-11
ADK	sp|P55263|ADK_HUMAN	Adenosine kinase OS=Homo sapiens GN=ADK PE=1 SV=2	-3.36834	-2.35729	-2.86281	2.80457e-06	0.0021127		x
ARPC3	sp|O15145|ARPC3_HUMAN	Actin-related protein 2/3 complex subunit 3 OS=Homo sapiens GN=ARPC3 PE=1 SV=3	-1.80692	-1.3923	-1.59961	0.0181949	0.0614091
B3GLCT	sp|Q6Y288|B3GLT_HUMAN	Beta-1,3-glucosyltransferase OS=Homo sapiens GN=B3GLCT PE=1 SV=2	-4.02866	-6.78535	-5.40701	0.0175723	0.00126654
CDC37	sp|Q16543|CDC37_HUMAN	Hsp90 co-chaperone Cdc37 OS=Homo sapiens GN=CDC37 PE=1 SV=1	3.85621	3.50711	3.68166	3.208e-06	1.6116e-06	x
CDC37L1	sp|Q7L3B6|CD37L_HUMAN	Hsp90 co-chaperone Cdc37-like 1 OS=Homo sapiens GN=CDC37L1 PE=1 SV=1	4.14249	2.75516	3.44883	0.000506155	0.00081371	x
CEP131	sp|Q9UPN4-2|CP131_HUMAN|sp|Q9UPN4-3|CP131_HUMAN|sp|Q9UPN4|CP131_HUMAN	Isoform 2 of Centrosomal protein of 131 kDa OS=Homo sapiens GN=CEP131|Isoform 3 of Centrosomal protein of 131 kDa OS=Homo sapiens GN=CEP131|Centrosomal protein of 131 kDa OS=Homo sapiens GN=CEP131 PE=1 SV=3	2.66919	2.54576	2.60748	0.000394916	0.0021397
DARS2	sp|Q6PI48|SYDM_HUMAN	Aspartate--tRNA ligase, mitochondrial OS=Homo sapiens GN=DARS2 PE=1 SV=1	-2.665	-3.06509	-2.86505	0.00021349	8.60885e-05
DUT	sp|P33316|DUT_HUMAN	Deoxyuridine 5'-triphosphate nucleotidohydrolase, mitochondrial OS=Homo sapiens GN=DUT PE=1 SV=4	-2.73679	-1.80618	-2.27148	0.00794043	0.00661365
ESF1	sp|Q9H501|ESF1_HUMAN	ESF1 homolog OS=Homo sapiens GN=ESF1 PE=1 SV=1	10.0011	11.0556	10.5284	2.25505e-21	3.0203e-33
FKBP2	sp|P26885|FKBP2_HUMAN	Peptidyl-prolyl cis-trans isomerase FKBP2 OS=Homo sapiens GN=FKBP2 PE=1 SV=2	3.51434	3.04938	3.28186	0.00712995	0.010091
FRMPD3	sp|Q5JV73|FRPD3_HUMAN	FERM and PDZ domain-containing protein 3 OS=Homo sapiens GN=FRMPD3 PE=2 SV=2	9.80779	4.86221	7.335	4.85679e-33	3.5262e-05
GFPT1	sp|Q06210-2|GFPT1_HUMAN|sp|Q06210|GFPT1_HUMAN	Isoform 2 of Glutamine--fructose-6-phosphate aminotransferase [isomerizing] 1 OS=Homo sapiens GN=GFPT1|Glutamine--fructose-6-phosphate aminotransferase [isomerizing] 1 OS=Homo sapiens GN=GFPT1 PE=1 SV=3	-2.32678	-2.59023	-2.45851	0.0113999	0.000617657
GLUD2	sp|P49448|DHE4_HUMAN	Glutamate dehydrogenase 2, mitochondrial OS=Homo sapiens GN=GLUD2 PE=1 SV=2	2.17044	2.13198	2.15121	0.090765	0.0111708		x
GMDS	sp|O60547|GMDS_HUMAN	GDP-mannose 4,6 dehydratase OS=Homo sapiens GN=GMDS PE=1 SV=1	-4.06477	-3.66907	-3.86692	2.16127e-05	1.59648e-09
GNE	sp|Q9Y223-2|GLCNE_HUMAN|sp|Q9Y223|GLCNE_HUMAN	Isoform 2 of Bifunctional UDP-N-acetylglucosamine 2-epimerase/N-acetylmannosamine kinase OS=Homo sapiens GN=GNE|Bifunctional UDP-N-acetylglucosamine 2-epimerase/N-acetylmannosamine kinase OS=Homo sapiens GN=GNE PE=1 SV=1	-1.84505	-1.48783	-1.66644	0.0105499	0.0437275
HSP90AA1	sp|P07900-2|HS90A_HUMAN|sp|P07900|HS90A_HUMAN	Isoform 2 of Heat shock protein HSP 90-alpha OS=Homo sapiens GN=HSP90AA1|Heat shock protein HSP 90-alpha OS=Homo sapiens GN=HSP90AA1 PE=1 SV=5	9.10928	8.25032	8.6798	2.00572e-28	4.5355e-38		x
HSP90AB1	sp|P08238|HS90B_HUMAN	Heat shock protein HSP 90-beta OS=Homo sapiens GN=HSP90AB1 PE=1 SV=4	6.22832	5.44784	5.83808	7.26567e-13	3.01486e-16		x
HSP90AB4P	sp|Q58FF6|H90B4_HUMAN	Putative heat shock protein HSP 90-beta 4 OS=Homo sapiens GN=HSP90AB4P PE=5 SV=1	7.68771	7.39014	7.53893	5.92808e-20	3.14569e-56
HSP90B1	sp|P14625|ENPL_HUMAN	Endoplasmin OS=Homo sapiens GN=HSP90B1 PE=1 SV=1	3.11893	2.5746	2.84677	1.3407e-05	0.000287397		x
IDH1	sp|O75874|IDHC_HUMAN	Isocitrate dehydrogenase [NADP] cytoplasmic OS=Homo sapiens GN=IDH1 PE=1 SV=2	-2.49824	-2.61117	-2.55471	0.0175723	0.00104858
LGMN	sp|Q99538-2|LGMN_HUMAN|sp|Q99538-3|LGMN_HUMAN|sp|Q99538|LGMN_HUMAN	Isoform 2 of Legumain OS=Homo sapiens GN=LGMN|Isoform 3 of Legumain OS=Homo sapiens GN=LGMN|Legumain OS=Homo sapiens GN=LGMN PE=1 SV=1	-1.84674	-1.98011	-1.91342	0.00378754	0.0196354	x
MEF2D	sp|Q14814-4|MEF2D_HUMAN|sp|Q14814|MEF2D_HUMAN	Isoform MEF2DA0 of Myocyte-specific enhancer factor 2D OS=Homo sapiens GN=MEF2D|Myocyte-specific enhancer factor 2D OS=Homo sapiens GN=MEF2D PE=1 SV=1	-1.92074	-1.99522	-1.95798	0.0019533	0.00224961
PLA1A	sp|Q53H76-3|PLA1A_HUMAN|sp|Q53H76-4|PLA1A_HUMAN|sp|Q53H76|PLA1A_HUMAN	Isoform 3 of Phospholipase A1 member A OS=Homo sapiens GN=PLA1A|Isoform 4 of Phospholipase A1 member A OS=Homo sapiens GN=PLA1A|Phospholipase A1 member A OS=Homo sapiens GN=PLA1A PE=2 SV=2	3.67624	5.22606	4.45115	0.056275	0.0440235
PNKP	sp|Q96T60|PNKP_HUMAN	Bifunctional polynucleotide phosphatase/kinase OS=Homo sapiens GN=PNKP PE=1 SV=1	-2.33917	-2.18299	-2.26108	0.00115192	0.00802532
RLBP1	sp|P12271|RLBP1_HUMAN	Retinaldehyde-binding protein 1 OS=Homo sapiens GN=RLBP1 PE=1 SV=2	5.73776	4.69335	5.21556	2.60241e-06	7.58753e-05		x
RPS16	sp|P62249|RS16_HUMAN	40S ribosomal protein S16 OS=Homo sapiens GN=RPS16 PE=1 SV=2	-1.92758	-2.25861	-2.0931	0.0983615	0.0345334	x
RPS2	sp|P15880|RS2_HUMAN	40S ribosomal protein S2 OS=Homo sapiens GN=RPS2 PE=1 SV=2	-2.3627	-2.80162	-2.58216	0.00996497	0.00638212	x
RPS29	sp|P62273-2|RS29_HUMAN|sp|P62273|RS29_HUMAN	Isoform 2 of 40S ribosomal protein S29 OS=Homo sapiens GN=RPS29|40S ribosomal protein S29 OS=Homo sapiens GN=RPS29 PE=1 SV=2	-2.76184	-1.72294	-2.24239	0.0142819	0.0160144
RPSA	sp|P08865|RSSA_HUMAN	40S ribosomal protein SA OS=Homo sapiens GN=RPSA PE=1 SV=4	-2.48921	-3.41708	-2.95315	0.00117263	2.95021e-07	x
SDR39U1	sp|Q9NRG7-2|D39U1_HUMAN|sp|Q9NRG7|D39U1_HUMAN	Isoform 2 of Epimerase family protein SDR39U1 OS=Homo sapiens GN=SDR39U1|Epimerase family protein SDR39U1 OS=Homo sapiens GN=SDR39U1 PE=1 SV=2	4.98488	5.80527	5.39507	5.39638e-08	1.51476e-19
SIL1	sp|Q9H173|SIL1_HUMAN	Nucleotide exchange factor SIL1 OS=Homo sapiens GN=SIL1 PE=1 SV=1	3.58867	4.80548	4.19708	0.0938219	0.000578408
SNX30	sp|Q5VWJ9|SNX30_HUMAN	Sorting nexin-30 OS=Homo sapiens GN=SNX30 PE=1 SV=1	-1.2714	-1.49044	-1.38092	0.0480273	0.0942109
SP110	sp|Q9HB58-2|SP110_HUMAN|sp|Q9HB58-3|SP110_HUMAN|sp|Q9HB58-5|SP110_HUMAN|sp|Q9HB58-6|SP110_HUMAN|sp|Q9HB58-7|SP110_HUMAN|sp|Q9HB58|SP110_HUMAN	Isoform 2 of Sp110 nuclear body protein OS=Homo sapiens GN=SP110|Isoform 3 of Sp110 nuclear body protein OS=Homo sapiens GN=SP110|Isoform 5 of Sp110 nuclear body protein OS=Homo sapiens GN=SP110|Isoform 6 of Sp110 nuclear body protein OS=Homo sapiens GN=SP110|Isoform 7 of Sp110 nuclear body protein OS=Homo sapiens GN=SP110|Sp110 nuclear body protein OS=Homo sapiens GN=SP110 PE=1 SV=5	5.30864	5.52935	5.419	0.0675588	0.0277978
TSTA3	sp|Q13630|FCL_HUMAN	GDP-L-fucose synthase OS=Homo sapiens GN=TSTA3 PE=1 SV=1	-2.13563	-2.2246	-2.18011	0.0534727	0.00980788
UGDH	sp|O60701|UGDH_HUMAN	UDP-glucose 6-dehydrogenase OS=Homo sapiens GN=UGDH PE=1 SV=1	-1.73403	-1.28892	-1.51148	0.0162257	0.0865048
UNC119B	sp|A6NIH7|U119B_HUMAN	Protein unc-119 homolog B OS=Homo sapiens GN=UNC119B PE=1 SV=1	5.38013	3.16962	4.27487	0.00027764	0.015221		x
UQCRC2	sp|P22695|QCR2_HUMAN	Cytochrome b-c1 complex subunit 2, mitochondrial OS=Homo sapiens GN=UQCRC2 PE=1 SV=3	7.6162	4.73385	6.17502	2.08813e-08	0.00500173	x
1 See 'Hsp90 interactors' sheet in this table

## Sheet: Intact cells_SK-Mel28vs24_CTL
In-cell_SK-Mel28/SK-Mel24_DMSO
Gene name	protein_id	description	diff_meltP_XL_1_vs_Vehicle_1	diff_meltP_XL_2_vs_Vehicle_2	Average TM	pVal_adj_SK-Mel28_DMSO_1_vs_SK-Mel24_DMSO_1	pVal_adj_SK-Mel28_XL888_2_vs_SK-Mel24_XL888_2	Hsp90 interactor 1
ACADS	sp|P16219|ACADS_HUMAN	sp|P16219|ACADS_HUMAN Short-chain specific acyl-CoA dehydrogenase, mitochondrial OS=Homo sapiens GN=ACADS PE=1 SV=1	3.49617	4.1743	3.83524	0.0983465	0.00710668
ARHGEF5	sp|Q12774|ARHG5_HUMAN	sp|Q12774|ARHG5_HUMAN Rho guanine nucleotide exchange factor 5 OS=Homo sapiens GN=ARHGEF5 PE=1 SV=3	2.92475	6.12127	4.52301	0.0259094	1.5241e-14
CD55	sp|P08174-2|DAF_HUMAN|sp|P08174-3|DAF_HUMAN|sp|P08174-4|DAF_HUMAN|sp|P08174-5|DAF_HUMAN|sp|P08174-6|DAF_HUMAN|sp|P08174-7|DAF_HUMAN|sp|P08174|DAF_HUMAN	sp|P08174-2|DAF_HUMAN Isoform 1 of Complement decay-accelerating factor OS=Homo sapiens GN=CD55|sp|P08174-3|DAF_HUMAN Isoform 3 of Complement decay-accelerating factor OS=Homo sapiens GN=CD55|sp|P08174-4|DAF_HUMAN Isoform 4 of Complement decay-accelerating factor OS=Homo sapiens GN=CD55|sp|P08174-5|DAF_HUMAN Isoform 5 of Complement decay-accelerating factor OS=Homo sapiens GN=CD55|sp|P08174-6|DAF…	6.70274	15.8528	11.2778	7.20543e-10	1.23299e-33
CDK6	sp|Q00534|CDK6_HUMAN	sp|Q00534|CDK6_HUMAN Cyclin-dependent kinase 6 OS=Homo sapiens GN=CDK6 PE=1 SV=1	4.12293	3.92245	4.02269	0.0142075	0.011935	x	:
CHCHD7	sp|Q9BUK0-2|CHCH7_HUMAN|sp|Q9BUK0-4|CHCH7_HUMAN|sp|Q9BUK0|CHCH7_HUMAN	sp|Q9BUK0-2|CHCH7_HUMAN Isoform 2 of Coiled-coil-helix-coiled-coil-helix domain-containing protein 7 OS=Homo sapiens GN=CHCHD7|sp|Q9BUK0-4|CHCH7_HUMAN Isoform 4 of Coiled-coil-helix-coiled-coil-helix domain-containing protein 7 OS=Homo sapiens GN=CHCHD7|sp|Q9BUK0|CHCH7_HUMAN Coiled-coil-helix-coiled-coil-helix domain-containing protein 7 OS=Homo sapiens GN=CHCHD7 PE=1 SV=1	-5.01535	-4.52112	-4.76823	0.0149082	0.0104072
CLCC1	sp|Q96S66-2|CLCC1_HUMAN|sp|Q96S66-3|CLCC1_HUMAN|sp|Q96S66-4|CLCC1_HUMAN|sp|Q96S66|CLCC1_HUMAN	sp|Q96S66-2|CLCC1_HUMAN Isoform 2 of Chloride channel CLIC-like protein 1 OS=Homo sapiens GN=CLCC1|sp|Q96S66-3|CLCC1_HUMAN Isoform 3 of Chloride channel CLIC-like protein 1 OS=Homo sapiens GN=CLCC1|sp|Q96S66-4|CLCC1_HUMAN Isoform 4 of Chloride channel CLIC-like protein 1 OS=Homo sapiens GN=CLCC1|sp|Q96S66|CLCC1_HUMAN Chloride channel CLIC-like protein 1 OS=Homo sapiens GN=CLCC1 PE=1 SV=1	12.3632	4.93003	8.64663	3.24871e-07	0.000579279
CRKL	sp|P46109|CRKL_HUMAN	sp|P46109|CRKL_HUMAN Crk-like protein OS=Homo sapiens GN=CRKL PE=1 SV=1	-3.98503	-4.05492	-4.01997	0.0314814	0.0148416
CRYBG3	sp|Q68DQ2|CRBG3_HUMAN	sp|Q68DQ2|CRBG3_HUMAN Very large A-kinase anchor protein OS=Homo sapiens GN=CRYBG3 PE=1 SV=3	4.24093	5.00648	4.6237	0.0135702	0.00290309
CTBP2	sp|P56545-2|CTBP2_HUMAN|sp|P56545|CTBP2_HUMAN	sp|P56545-2|CTBP2_HUMAN Isoform 2 of C-terminal-binding protein 2 OS=Homo sapiens GN=CTBP2|sp|P56545|CTBP2_HUMAN C-terminal-binding protein 2 OS=Homo sapiens GN=CTBP2 PE=1 SV=1	4.18577	4.1083	4.14704	0.00030139	0.000210528
DHTKD1	sp|Q96HY7|DHTK1_HUMAN	sp|Q96HY7|DHTK1_HUMAN Probable 2-oxoglutarate dehydrogenase E1 component DHKTD1, mitochondrial OS=Homo sapiens GN=DHTKD1 PE=1 SV=2	5.39933	3.69352	4.54642	3.25319e-05	0.00157168
DLAT	sp|P10515|ODP2_HUMAN	sp|P10515|ODP2_HUMAN Dihydrolipoyllysine-residue acetyltransferase component of pyruvate dehydrogenase complex, mitochondrial OS=Homo sapiens GN=DLAT PE=1 SV=3	-4.19914	-3.81493	-4.00704	0.0133537	0.0439503
E2F3	sp|O00716-2|E2F3_HUMAN|sp|O00716|E2F3_HUMAN	sp|O00716-2|E2F3_HUMAN Isoform 2 of Transcription factor E2F3 OS=Homo sapiens GN=E2F3|sp|O00716|E2F3_HUMAN Transcription factor E2F3 OS=Homo sapiens GN=E2F3 PE=1 SV=1	7.67535	2.3931	5.03422	1.96253e-10	0.00964525
ECH1	sp|Q13011|ECH1_HUMAN	sp|Q13011|ECH1_HUMAN Delta(3,5)-Delta(2,4)-dienoyl-CoA isomerase, mitochondrial OS=Homo sapiens GN=ECH1 PE=1 SV=2	3.18182	2.2589	2.72036	0.00244448	0.0501418
EEF1A2	sp|Q05639|EF1A2_HUMAN	sp|Q05639|EF1A2_HUMAN Elongation factor 1-alpha 2 OS=Homo sapiens GN=EEF1A2 PE=1 SV=1	5.16259	6.16308	5.66284	0.00723298	7.39707e-07
ELMSAN1	sp|Q6PJG2|EMSA1_HUMAN	sp|Q6PJG2|EMSA1_HUMAN ELM2 and SANT domain-containing protein 1 OS=Homo sapiens GN=ELMSAN1 PE=1 SV=2	3.82663	3.04796	3.43729	0.0205417	0.0115457
FRA10AC1	sp|Q70Z53|F10C1_HUMAN	sp|Q70Z53|F10C1_HUMAN Protein FRA10AC1 OS=Homo sapiens GN=FRA10AC1 PE=1 SV=3	-4.21384	-3.53396	-3.8739	0.00152347	0.046734
GFPT1	sp|Q06210-2|GFPT1_HUMAN|sp|Q06210|GFPT1_HUMAN	sp|Q06210-2|GFPT1_HUMAN Isoform 2 of Glutamine--fructose-6-phosphate aminotransferase [isomerizing] 1 OS=Homo sapiens GN=GFPT1|sp|Q06210|GFPT1_HUMAN Glutamine--fructose-6-phosphate aminotransferase [isomerizing] 1 OS=Homo sapiens GN=GFPT1 PE=1 SV=3	3.39382	3.71852	3.55617	0.0443407	0.0371928
GLUD1	sp|P00367|DHE3_HUMAN	sp|P00367|DHE3_HUMAN Glutamate dehydrogenase 1, mitochondrial OS=Homo sapiens GN=GLUD1 PE=1 SV=2	5.68466	3.37454	4.5296	1.02601e-05	0.064899
GLUD2	sp|P49448|DHE4_HUMAN	sp|P49448|DHE4_HUMAN Glutamate dehydrogenase 2, mitochondrial OS=Homo sapiens GN=GLUD2 PE=1 SV=2	8.34644	6.4386	7.39252	1.03223e-06	0.000383116
GMDS	sp|O60547|GMDS_HUMAN	sp|O60547|GMDS_HUMAN GDP-mannose 4,6 dehydratase OS=Homo sapiens GN=GMDS PE=1 SV=1	3.70681	3.6013	3.65406	0.00178074	0.00776346
GSTP1	sp|P09211|GSTP1_HUMAN	sp|P09211|GSTP1_HUMAN Glutathione S-transferase P OS=Homo sapiens GN=GSTP1 PE=1 SV=2	-3.54181	-2.95588	-3.24884	0.0828351	0.0387479
GSTZ1	sp|O43708|MAAI_HUMAN	sp|O43708|MAAI_HUMAN Maleylacetoacetate isomerase OS=Homo sapiens GN=GSTZ1 PE=1 SV=3	2.92457	2.52066	2.72261	0.00578286	0.00597838
GTF2A2	sp|P52657|T2AG_HUMAN	sp|P52657|T2AG_HUMAN Transcription initiation factor IIA subunit 2 OS=Homo sapiens GN=GTF2A2 PE=1 SV=1	-2.86475	-4.31974	-3.59225	0.0861173	0.0162819
HSP90B1	sp|P14625|ENPL_HUMAN	sp|P14625|ENPL_HUMAN Endoplasmin OS=Homo sapiens GN=HSP90B1 PE=1 SV=1	-3.44221	-3.15939	-3.3008	0.012136	0.00833189
KANK2	sp|Q63ZY3-2|KANK2_HUMAN|sp|Q63ZY3-3|KANK2_HUMAN|sp|Q63ZY3|KANK2_HUMAN	sp|Q63ZY3-2|KANK2_HUMAN Isoform 2 of KN motif and ankyrin repeat domain-containing protein 2 OS=Homo sapiens GN=KANK2|sp|Q63ZY3-3|KANK2_HUMAN Isoform 3 of KN motif and ankyrin repeat domain-containing protein 2 OS=Homo sapiens GN=KANK2|sp|Q63ZY3|KANK2_HUMAN KN motif and ankyrin repeat domain-containing protein 2 OS=Homo sapiens GN=KANK2 PE=1 SV=1	4.58426	3.60751	4.09589	5.9819e-05	0.00157168
KIF3C	sp|O14782|KIF3C_HUMAN	sp|O14782|KIF3C_HUMAN Kinesin-like protein KIF3C OS=Homo sapiens GN=KIF3C PE=1 SV=3	-6.83381	-6.89812	-6.86596	3.01118e-07	8.04113e-14
LONP1	sp|P36776-2|LONM_HUMAN|sp|P36776|LONM_HUMAN	sp|P36776-2|LONM_HUMAN Isoform 2 of Lon protease homolog, mitochondrial OS=Homo sapiens GN=LONP1|sp|P36776|LONM_HUMAN Lon protease homolog, mitochondrial OS=Homo sapiens GN=LONP1 PE=1 SV=2	-3.67446	-3.54126	-3.60786	0.00512657	0.00230631
MANBA	sp|O00462|MANBA_HUMAN	sp|O00462|MANBA_HUMAN Beta-mannosidase OS=Homo sapiens GN=MANBA PE=2 SV=3	7.92229	6.72912	7.32571	4.93743e-08	0.000164937
MDN1	sp|Q9NU22|MDN1_HUMAN	sp|Q9NU22|MDN1_HUMAN Midasin OS=Homo sapiens GN=MDN1 PE=1 SV=2	-3.01815	-2.60475	-2.81145	0.0706037	0.0479922
MICU1	sp|Q9BPX6-2|MICU1_HUMAN|sp|Q9BPX6-3|MICU1_HUMAN|sp|Q9BPX6|MICU1_HUMAN	sp|Q9BPX6-2|MICU1_HUMAN Isoform 2 of Calcium uptake protein 1, mitochondrial OS=Homo sapiens GN=MICU1|sp|Q9BPX6-3|MICU1_HUMAN Isoform 3 of Calcium uptake protein 1, mitochondrial OS=Homo sapiens GN=MICU1|sp|Q9BPX6|MICU1_HUMAN Calcium uptake protein 1, mitochondrial OS=Homo sapiens GN=MICU1 PE=1 SV=1	17.1875	16.7395	16.9635	1.16518e-60	2.1207e-73
MRPL9	sp|Q9BYD2|RM09_HUMAN	sp|Q9BYD2|RM09_HUMAN 39S ribosomal protein L9, mitochondrial OS=Homo sapiens GN=MRPL9 PE=1 SV=2	2.82939	2.46039	2.64489	0.0312713	0.0496539
MRPS27	sp|Q92552-2|RT27_HUMAN|sp|Q92552|RT27_HUMAN	sp|Q92552-2|RT27_HUMAN Isoform 2 of 28S ribosomal protein S27, mitochondrial OS=Homo sapiens GN=MRPS27|sp|Q92552|RT27_HUMAN 28S ribosomal protein S27, mitochondrial OS=Homo sapiens GN=MRPS27 PE=1 SV=3	3.02736	2.80125	2.9143	0.00184368	0.0245952
MTHFD2	sp|P13995|MTDC_HUMAN	sp|P13995|MTDC_HUMAN Bifunctional methylenetetrahydrofolate dehydrogenase/cyclohydrolase, mitochondrial OS=Homo sapiens GN=MTHFD2 PE=1 SV=2	3.30081	3.12078	3.2108	0.0227224	0.0104072
NOP58	sp|Q9Y2X3|NOP58_HUMAN	sp|Q9Y2X3|NOP58_HUMAN Nucleolar protein 58 OS=Homo sapiens GN=NOP58 PE=1 SV=1	-4.18971	-4.10266	-4.14618	0.00940191	0.0255741
NQO2	sp|P16083|NQO2_HUMAN	sp|P16083|NQO2_HUMAN Ribosyldihydronicotinamide dehydrogenase [quinone] OS=Homo sapiens GN=NQO2 PE=1 SV=5	-6.32895	-6.90932	-6.61914	0.0217521	0.0474302	x
OAT	sp|P04181|OAT_HUMAN	sp|P04181|OAT_HUMAN Ornithine aminotransferase, mitochondrial OS=Homo sapiens GN=OAT PE=1 SV=1	3.73078	2.76643	3.24861	0.0087082	0.026305
PCMT1	sp|P22061-2|PIMT_HUMAN|sp|P22061|PIMT_HUMAN	sp|P22061-2|PIMT_HUMAN Isoform 2 of Protein-L-isoaspartate(D-aspartate) O-methyltransferase OS=Homo sapiens GN=PCMT1|sp|P22061|PIMT_HUMAN Protein-L-isoaspartate(D-aspartate) O-methyltransferase OS=Homo sapiens GN=PCMT1 PE=1 SV=4	2.27161	2.54876	2.41019	0.034669	0.00541983
PDE1C	sp|Q14123-2|PDE1C_HUMAN|sp|Q14123-3|PDE1C_HUMAN|sp|Q14123|PDE1C_HUMAN	sp|Q14123-2|PDE1C_HUMAN Isoform PDE1C1 of Calcium/calmodulin-dependent 3',5'-cyclic nucleotide phosphodiesterase 1C OS=Homo sapiens GN=PDE1C|sp|Q14123-3|PDE1C_HUMAN Isoform 3 of Calcium/calmodulin-dependent 3',5'-cyclic nucleotide phosphodiesterase 1C OS=Homo sapiens GN=PDE1C|sp|Q14123|PDE1C_HUMAN Calcium/calmodulin-dependent 3',5'-cyclic nucleotide phosphodiesterase 1C OS=Homo sapiens GN=PDE1C P…	4.70153	5.95897	5.33025	0.016411	0.0200086
PDHX	sp|O00330-3|ODPX_HUMAN|sp|O00330|ODPX_HUMAN	sp|O00330-3|ODPX_HUMAN Isoform 3 of Pyruvate dehydrogenase protein X component, mitochondrial OS=Homo sapiens GN=PDHX|sp|O00330|ODPX_HUMAN Pyruvate dehydrogenase protein X component, mitochondrial OS=Homo sapiens GN=PDHX PE=1 SV=3	-4.68657	-4.51109	-4.59883	0.00551441	0.00389148
PFAS	sp|O15067|PUR4_HUMAN	sp|O15067|PUR4_HUMAN Phosphoribosylformylglycinamidine synthase OS=Homo sapiens GN=PFAS PE=1 SV=4	2.91413	2.75809	2.83611	0.0357912	0.0611853	x
PPP1R9B	sp|Q96SB3|NEB2_HUMAN	sp|Q96SB3|NEB2_HUMAN Neurabin-2 OS=Homo sapiens GN=PPP1R9B PE=1 SV=2	-4.17053	-3.31019	-3.74036	0.000600207	0.00480339
PRUNE2	sp|Q8WUY3-2|PRUN2_HUMAN|sp|Q8WUY3-3|PRUN2_HUMAN|sp|Q8WUY3|PRUN2_HUMAN	sp|Q8WUY3-2|PRUN2_HUMAN Isoform 2 of Protein prune homolog 2 OS=Homo sapiens GN=PRUNE2|sp|Q8WUY3-3|PRUN2_HUMAN Isoform 3 of Protein prune homolog 2 OS=Homo sapiens GN=PRUNE2|sp|Q8WUY3|PRUN2_HUMAN Protein prune homolog 2 OS=Homo sapiens GN=PRUNE2 PE=1 SV=3	3.75994	4.21489	3.98741	0.000248352	3.79309e-07
RBBP4	sp|Q09028-2|RBBP4_HUMAN|sp|Q09028-3|RBBP4_HUMAN|sp|Q09028|RBBP4_HUMAN	sp|Q09028-2|RBBP4_HUMAN Isoform 2 of Histone-binding protein RBBP4 OS=Homo sapiens GN=RBBP4|sp|Q09028-3|RBBP4_HUMAN Isoform 3 of Histone-binding protein RBBP4 OS=Homo sapiens GN=RBBP4|sp|Q09028|RBBP4_HUMAN Histone-binding protein RBBP4 OS=Homo sapiens GN=RBBP4 PE=1 SV=3	-3.62813	-3.7745	-3.70132	0.0110264	0.000776477	x
RNGTT	sp|O60942-4|MCE1_HUMAN|sp|O60942|MCE1_HUMAN	sp|O60942-4|MCE1_HUMAN Isoform 4 of mRNA-capping enzyme OS=Homo sapiens GN=RNGTT|sp|O60942|MCE1_HUMAN mRNA-capping enzyme OS=Homo sapiens GN=RNGTT PE=1 SV=1	3.41538	3.75744	3.58641	0.0426388	0.0167074
RPS27	sp|P42677|RS27_HUMAN	sp|P42677|RS27_HUMAN 40S ribosomal protein S27 OS=Homo sapiens GN=RPS27 PE=1 SV=3	4.1928	5.81562	5.00421	0.0355393	0.0501418
RRAGA	sp|Q7L523|RRAGA_HUMAN	sp|Q7L523|RRAGA_HUMAN Ras-related GTP-binding protein A OS=Homo sapiens GN=RRAGA PE=1 SV=1	-5.05592	-4.19842	-4.62717	0.0139133	0.0104072
RTFDC1	sp|Q9BY42|RTF2_HUMAN	sp|Q9BY42|RTF2_HUMAN Protein RTF2 homolog OS=Homo sapiens GN=RTFDC1 PE=1 SV=3	-7.09795	-5.32923	-6.21359	5.93861e-05	1.73772e-06
S100A10	sp|P60903|S10AA_HUMAN	sp|P60903|S10AA_HUMAN Protein S100-A10 OS=Homo sapiens GN=S100A10 PE=1 SV=2	3.9273	5.38109	4.6542	0.0198671	1.39567e-05
SAT2	sp|Q96F10|SAT2_HUMAN	sp|Q96F10|SAT2_HUMAN Diamine acetyltransferase 2 OS=Homo sapiens GN=SAT2 PE=1 SV=1	4.09394	2.71066	3.4023	0.0149082	0.0159332
SCPEP1	sp|Q9HB40|RISC_HUMAN	sp|Q9HB40|RISC_HUMAN Retinoid-inducible serine carboxypeptidase OS=Homo sapiens GN=SCPEP1 PE=1 SV=1	3.42711	2.40724	2.91717	0.01733	0.0619765
SERPINB8	sp|P50452|SPB8_HUMAN	sp|P50452|SPB8_HUMAN Serpin B8 OS=Homo sapiens GN=SERPINB8 PE=1 SV=2	8.19711	7.70115	7.94913	7.28034e-12	8.33784e-14
SNRPA1	sp|P09661|RU2A_HUMAN	sp|P09661|RU2A_HUMAN U2 small nuclear ribonucleoprotein A' OS=Homo sapiens GN=SNRPA1 PE=1 SV=2	3.43512	2.63395	3.03453	0.0172067	0.0335735	x
SNRPB2	sp|P08579|RU2B_HUMAN	sp|P08579|RU2B_HUMAN U2 small nuclear ribonucleoprotein B'' OS=Homo sapiens GN=SNRPB2 PE=1 SV=1	3.19866	3.44041	3.31953	0.00799654	0.0310397	x
SNW1	sp|Q13573|SNW1_HUMAN	sp|Q13573|SNW1_HUMAN SNW domain-containing protein 1 OS=Homo sapiens GN=SNW1 PE=1 SV=1	2.84663	3.56593	3.20628	0.0261653	0.0104072
SNX1	sp|Q13596|SNX1_HUMAN	sp|Q13596|SNX1_HUMAN Sorting nexin-1 OS=Homo sapiens GN=SNX1 PE=1 SV=3	3.15888	2.42279	2.79084	0.0308809	0.00869209
SNX5	sp|Q9Y5X3|SNX5_HUMAN	sp|Q9Y5X3|SNX5_HUMAN Sorting nexin-5 OS=Homo sapiens GN=SNX5 PE=1 SV=1	2.54025	3.11465	2.82745	0.0511334	0.00465089
SYNE2	sp|Q8WXH0-2|SYNE2_HUMAN|sp|Q8WXH0|SYNE2_HUMAN	sp|Q8WXH0-2|SYNE2_HUMAN Isoform 2 of Nesprin-2 OS=Homo sapiens GN=SYNE2|sp|Q8WXH0|SYNE2_HUMAN Nesprin-2 OS=Homo sapiens GN=SYNE2 PE=1 SV=3	-5.82137	-3.89111	-4.85624	0.000828502	0.0478198
TFAM	sp|Q00059|TFAM_HUMAN	sp|Q00059|TFAM_HUMAN Transcription factor A, mitochondrial OS=Homo sapiens GN=TFAM PE=1 SV=1	4.80815	3.9131	4.36062	0.00418757	0.00924474
TIMELESS	sp|Q9UNS1-2|TIM_HUMAN|sp|Q9UNS1|TIM_HUMAN	sp|Q9UNS1-2|TIM_HUMAN Isoform 2 of Protein timeless homolog OS=Homo sapiens GN=TIMELESS|sp|Q9UNS1|TIM_HUMAN Protein timeless homolog OS=Homo sapiens GN=TIMELESS PE=1 SV=2	3.19925	3.08642	3.14284	0.00799654	0.00833189
TMA16	sp|Q96EY4|TMA16_HUMAN	sp|Q96EY4|TMA16_HUMAN Translation machinery-associated protein 16 OS=Homo sapiens GN=TMA16 PE=1 SV=2	4.13707	3.64309	3.89008	0.000362806	0.0209103
TPP2	sp|P29144|TPP2_HUMAN	sp|P29144|TPP2_HUMAN Tripeptidyl-peptidase 2 OS=Homo sapiens GN=TPP2 PE=1 SV=4	2.23082	2.25212	2.24147	0.023316	0.0808634
TTC38	sp|Q5R3I4|TTC38_HUMAN	sp|Q5R3I4|TTC38_HUMAN Tetratricopeptide repeat protein 38 OS=Homo sapiens GN=TTC38 PE=1 SV=1	3.01315	2.7727	2.89293	0.00433502	0.013306
UQCRC1	sp|P31930|QCR1_HUMAN	sp|P31930|QCR1_HUMAN Cytochrome b-c1 complex subunit 1, mitochondrial OS=Homo sapiens GN=UQCRC1 PE=1 SV=3	-5.63867	-4.19227	-4.91547	0.0366406	0.0458066
UQCRC2	sp|P22695|QCR2_HUMAN	sp|P22695|QCR2_HUMAN Cytochrome b-c1 complex subunit 2, mitochondrial OS=Homo sapiens GN=UQCRC2 PE=1 SV=3	-6.1355	-5.46793	-5.80171	0.00030139	0.00444843	x
XPNPEP3	sp|Q9NQH7-2|XPP3_HUMAN|sp|Q9NQH7-4|XPP3_HUMAN|sp|Q9NQH7|XPP3_HUMAN	sp|Q9NQH7-2|XPP3_HUMAN Isoform 2 of Probable Xaa-Pro aminopeptidase 3 OS=Homo sapiens GN=XPNPEP3|sp|Q9NQH7-4|XPP3_HUMAN Isoform 4 of Probable Xaa-Pro aminopeptidase 3 OS=Homo sapiens GN=XPNPEP3|sp|Q9NQH7|XPP3_HUMAN Probable Xaa-Pro aminopeptidase 3 OS=Homo sapiens GN=XPNPEP3 PE=1 SV=1	3.1621	3.02076	3.09143	0.0308024	0.0139286
ZNF318	sp|Q5VUA4|ZN318_HUMAN	sp|Q5VUA4|ZN318_HUMAN Zinc finger protein 318 OS=Homo sapiens GN=ZNF318 PE=1 SV=2	3.2195	5.41849	4.319	0.0596904	0.00444843
1 See 'Hsp90 interactors' sheet in this table

## Sheet: Intact cells_SK-Mel28vs24_Drug
In-cell_SK-Mel28/SK-Mel24_Drug
Gene name	protein_id	description	diff_meltP_XL_1_vs_Vehicle_1	diff_meltP_XL_2_vs_Vehicle_2	Average TM	pVal_adj_SK-Mel28_XL888_1_vs_SK-Mel24_XL888_1	pVal_adj_SK-Mel28_XL888_2_vs_SK-Mel24_XL888_2	Hsp90 interactor 1
ALDOA	sp|P04075|ALDOA_HUMAN	sp|P04075|ALDOA_HUMAN Fructose-bisphosphate aldolase A OS=Homo sapiens GN=ALDOA PE=1 SV=2	-2.49731	-2.63824	-2.56777	0.0165549	0.0821945	x
AP4B1	sp|Q9Y6B7|AP4B1_HUMAN	sp|Q9Y6B7|AP4B1_HUMAN AP-4 complex subunit beta-1 OS=Homo sapiens GN=AP4B1 PE=1 SV=2	-5.73219	-7.02975	-6.38097	1.78192e-08	0.00326757
CD55	sp|P08174-2|DAF_HUMAN|sp|P08174-3|DAF_HUMAN|sp|P08174-4|DAF_HUMAN|sp|P08174-5|DAF_HUMAN|sp|P08174-6|DAF_HUMAN|sp|P08174-7|DAF_HUMAN|sp|P08174|DAF_HUMAN	sp|P08174-2|DAF_HUMAN Isoform 1 of Complement decay-accelerating factor OS=Homo sapiens GN=CD55|sp|P08174-3|DAF_HUMAN Isoform 3 of Complement decay-accelerating factor OS=Homo sapiens GN=CD55|sp|P08174-4|DAF_HUMAN Isoform 4 of Complement decay-accelerating factor OS=Homo sapiens GN=CD55|sp|P08174-5|DAF_HUMAN Isoform 5 of Complement decay-accelerating factor OS=Homo sapiens GN=CD55|sp|P08174-6|DAF…	9.02121	13.0079	11.0146	1.95729e-21	2.93085e-56
CDC45	sp|O75419-2|CDC45_HUMAN|sp|O75419-3|CDC45_HUMAN|sp|O75419|CDC45_HUMAN	sp|O75419-2|CDC45_HUMAN Isoform 2 of Cell division control protein 45 homolog OS=Homo sapiens GN=CDC45|sp|O75419-3|CDC45_HUMAN Isoform 3 of Cell division control protein 45 homolog OS=Homo sapiens GN=CDC45|sp|O75419|CDC45_HUMAN Cell division control protein 45 homolog OS=Homo sapiens GN=CDC45 PE=1 SV=1	2.19912	3.14648	2.6728	0.0127933	0.00309884
CDK7	sp|P50613|CDK7_HUMAN	sp|P50613|CDK7_HUMAN Cyclin-dependent kinase 7 OS=Homo sapiens GN=CDK7 PE=1 SV=1	2.55586	1.98689	2.27137	0.0882914	0.0254822	x
CEP131	sp|Q9UPN4-2|CP131_HUMAN|sp|Q9UPN4-3|CP131_HUMAN|sp|Q9UPN4|CP131_HUMAN	sp|Q9UPN4-2|CP131_HUMAN Isoform 2 of Centrosomal protein of 131 kDa OS=Homo sapiens GN=CEP131|sp|Q9UPN4-3|CP131_HUMAN Isoform 3 of Centrosomal protein of 131 kDa OS=Homo sapiens GN=CEP131|sp|Q9UPN4|CP131_HUMAN Centrosomal protein of 131 kDa OS=Homo sapiens GN=CEP131 PE=1 SV=3	3.25972	3.35365	3.30668	0.0241689	0.00411478
CHRAC1	sp|Q9NRG0|CHRC1_HUMAN	sp|Q9NRG0|CHRC1_HUMAN Chromatin accessibility complex protein 1 OS=Homo sapiens GN=CHRAC1 PE=1 SV=1	1.60546	2.4173	2.01138	0.0942289	0.0310942
DBT	sp|P11182|ODB2_HUMAN	sp|P11182|ODB2_HUMAN Lipoamide acyltransferase component of branched-chain alpha-keto acid dehydrogenase complex, mitochondrial OS=Homo sapiens GN=DBT PE=1 SV=3	-5.30642	-3.96462	-4.63552	2.16586e-06	0.0196838
DDX49	sp|Q9Y6V7|DDX49_HUMAN	sp|Q9Y6V7|DDX49_HUMAN Probable ATP-dependent RNA helicase DDX49 OS=Homo sapiens GN=DDX49 PE=1 SV=1	-2.28777	-2.48578	-2.38677	0.0369272	0.0876509
DHTKD1	sp|Q96HY7|DHTK1_HUMAN	sp|Q96HY7|DHTK1_HUMAN Probable 2-oxoglutarate dehydrogenase E1 component DHKTD1, mitochondrial OS=Homo sapiens GN=DHTKD1 PE=1 SV=2	2.86078	3.40135	3.13106	0.0194509	0.0036367
DNAJC11	sp|Q9NVH1-2|DJC11_HUMAN|sp|Q9NVH1-3|DJC11_HUMAN|sp|Q9NVH1|DJC11_HUMAN	sp|Q9NVH1-2|DJC11_HUMAN Isoform 2 of DnaJ homolog subfamily C member 11 OS=Homo sapiens GN=DNAJC11|sp|Q9NVH1-3|DJC11_HUMAN Isoform 3 of DnaJ homolog subfamily C member 11 OS=Homo sapiens GN=DNAJC11|sp|Q9NVH1|DJC11_HUMAN DnaJ homolog subfamily C member 11 OS=Homo sapiens GN=DNAJC11 PE=1 SV=2	7.00588	2.02926	4.51757	1.67715e-09	0.0358406
DPP8	sp|Q6V1X1-2|DPP8_HUMAN|sp|Q6V1X1-3|DPP8_HUMAN|sp|Q6V1X1-4|DPP8_HUMAN|sp|Q6V1X1-5|DPP8_HUMAN|sp|Q6V1X1|DPP8_HUMAN	sp|Q6V1X1-2|DPP8_HUMAN Isoform 2 of Dipeptidyl peptidase 8 OS=Homo sapiens GN=DPP8|sp|Q6V1X1-3|DPP8_HUMAN Isoform 3 of Dipeptidyl peptidase 8 OS=Homo sapiens GN=DPP8|sp|Q6V1X1-4|DPP8_HUMAN Isoform 4 of Dipeptidyl peptidase 8 OS=Homo sapiens GN=DPP8|sp|Q6V1X1-5|DPP8_HUMAN Isoform 5 of Dipeptidyl peptidase 8 OS=Homo sapiens GN=DPP8|sp|Q6V1X1|DPP8_HUMAN Dipeptidyl peptidase 8 OS=Homo sapiens GN=DPP8…	-7.8899	-4.40561	-6.14775	8.77027e-14	0.00422884
EEF1A2	sp|Q05639|EF1A2_HUMAN	sp|Q05639|EF1A2_HUMAN Elongation factor 1-alpha 2 OS=Homo sapiens GN=EEF1A2 PE=1 SV=1	4.73951	4.0195	4.37951	0.000378971	0.0125711
ESF1	sp|Q9H501|ESF1_HUMAN	sp|Q9H501|ESF1_HUMAN ESF1 homolog OS=Homo sapiens GN=ESF1 PE=1 SV=1	6.76854	8.18597	7.47726	5.19772e-05	6.96676e-11
FTSJ3	sp|Q8IY81|SPB1_HUMAN	sp|Q8IY81|SPB1_HUMAN pre-rRNA processing protein FTSJ3 OS=Homo sapiens GN=FTSJ3 PE=1 SV=2	3.55647	3.23464	3.39555	0.021132	0.0616583
GSTM2	sp|P28161|GSTM2_HUMAN	sp|P28161|GSTM2_HUMAN Glutathione S-transferase Mu 2 OS=Homo sapiens GN=GSTM2 PE=1 SV=2	-3.18767	-3.00978	-3.09873	0.0369272	0.0370038
GSTP1	sp|P09211|GSTP1_HUMAN	sp|P09211|GSTP1_HUMAN Glutathione S-transferase P OS=Homo sapiens GN=GSTP1 PE=1 SV=2	-2.80868	-2.55246	-2.68057	0.0304844	0.010602
GTF3C1	sp|Q12789|TF3C1_HUMAN	sp|Q12789|TF3C1_HUMAN General transcription factor 3C polypeptide 1 OS=Homo sapiens GN=GTF3C1 PE=1 SV=4	3.9618	3.92994	3.94587	0.00432823	0.00832178
IMPAD1	sp|Q9NX62|IMPA3_HUMAN	sp|Q9NX62|IMPA3_HUMAN Inositol monophosphatase 3 OS=Homo sapiens GN=IMPAD1 PE=1 SV=1	-3.67394	-3.52188	-3.59791	0.0024241	0.0097743
KANK2	sp|Q63ZY3-2|KANK2_HUMAN|sp|Q63ZY3-3|KANK2_HUMAN|sp|Q63ZY3|KANK2_HUMAN	sp|Q63ZY3-2|KANK2_HUMAN Isoform 2 of KN motif and ankyrin repeat domain-containing protein 2 OS=Homo sapiens GN=KANK2|sp|Q63ZY3-3|KANK2_HUMAN Isoform 3 of KN motif and ankyrin repeat domain-containing protein 2 OS=Homo sapiens GN=KANK2|sp|Q63ZY3|KANK2_HUMAN KN motif and ankyrin repeat domain-containing protein 2 OS=Homo sapiens GN=KANK2 PE=1 SV=1	4.91671	3.28054	4.09863	3.13652e-10	0.00196336
LMAN1	sp|P49257|LMAN1_HUMAN	sp|P49257|LMAN1_HUMAN Protein ERGIC-53 OS=Homo sapiens GN=LMAN1 PE=1 SV=2	-4.42397	-5.25205	-4.83801	1.9752e-07	1.47267e-13	x
LONP1	sp|P36776-2|LONM_HUMAN|sp|P36776|LONM_HUMAN	sp|P36776-2|LONM_HUMAN Isoform 2 of Lon protease homolog, mitochondrial OS=Homo sapiens GN=LONP1|sp|P36776|LONM_HUMAN Lon protease homolog, mitochondrial OS=Homo sapiens GN=LONP1 PE=1 SV=2	-2.85839	-2.52736	-2.69287	0.00333943	0.0826728
MAD2L1BP	sp|Q15013-3|MD2BP_HUMAN|sp|Q15013|MD2BP_HUMAN	sp|Q15013-3|MD2BP_HUMAN Isoform 2 of MAD2L1-binding protein OS=Homo sapiens GN=MAD2L1BP|sp|Q15013|MD2BP_HUMAN MAD2L1-binding protein OS=Homo sapiens GN=MAD2L1BP PE=1 SV=1	4.46845	2.74707	3.60776	1.23702e-08	0.0105237
MANBA	sp|O00462|MANBA_HUMAN	sp|O00462|MANBA_HUMAN Beta-mannosidase OS=Homo sapiens GN=MANBA PE=2 SV=3	4.31283	2.85693	3.58488	0.00300541	0.0400464
MATR3	sp|P43243|MATR3_HUMAN	sp|P43243|MATR3_HUMAN Matrin-3 OS=Homo sapiens GN=MATR3 PE=1 SV=2	3.19681	2.21715	2.70698	0.00152447	0.00997458
MKRN2	sp|Q9H000-2|MKRN2_HUMAN|sp|Q9H000|MKRN2_HUMAN	sp|Q9H000-2|MKRN2_HUMAN Isoform 2 of Probable E3 ubiquitin-protein ligase makorin-2 OS=Homo sapiens GN=MKRN2|sp|Q9H000|MKRN2_HUMAN Probable E3 ubiquitin-protein ligase makorin-2 OS=Homo sapiens GN=MKRN2 PE=1 SV=2	-2.01081	-2.52292	-2.26686	0.033069	0.0400464
MPHOSPH6	sp|Q99547|MPH6_HUMAN	sp|Q99547|MPH6_HUMAN M-phase phosphoprotein 6 OS=Homo sapiens GN=MPHOSPH6 PE=1 SV=2	4.1722	1.99375	3.08298	0.00230447	0.0247604
MRM1	sp|Q6IN84|MRM1_HUMAN	sp|Q6IN84|MRM1_HUMAN rRNA methyltransferase 1, mitochondrial OS=Homo sapiens GN=MRM1 PE=1 SV=1	-2.34158	-2.86206	-2.60182	0.0735303	0.038424
NME4	sp|O00746|NDKM_HUMAN	sp|O00746|NDKM_HUMAN Nucleoside diphosphate kinase, mitochondrial OS=Homo sapiens GN=NME4 PE=1 SV=1	-5.4108	-6.7217	-6.06625	0.00472614	4.62644e-06
NT5C	sp|Q8TCD5|NT5C_HUMAN	sp|Q8TCD5|NT5C_HUMAN 5'(3')-deoxyribonucleotidase, cytosolic type OS=Homo sapiens GN=NT5C PE=1 SV=2	-5.41475	-3.11189	-4.26332	1.37861e-06	0.00644749
NUBPL	sp|Q8TB37|NUBPL_HUMAN	sp|Q8TB37|NUBPL_HUMAN Iron-sulfur protein NUBPL OS=Homo sapiens GN=NUBPL PE=1 SV=3	-3.10733	-2.60306	-2.8552	0.0223524	0.0863646
OAT	sp|P04181|OAT_HUMAN	sp|P04181|OAT_HUMAN Ornithine aminotransferase, mitochondrial OS=Homo sapiens GN=OAT PE=1 SV=1	5.19019	4.06383	4.62701	1.69742e-05	1.85202e-05
PDHX	sp|O00330-3|ODPX_HUMAN|sp|O00330|ODPX_HUMAN	sp|O00330-3|ODPX_HUMAN Isoform 3 of Pyruvate dehydrogenase protein X component, mitochondrial OS=Homo sapiens GN=PDHX|sp|O00330|ODPX_HUMAN Pyruvate dehydrogenase protein X component, mitochondrial OS=Homo sapiens GN=PDHX PE=1 SV=3	-3.60732	-2.58872	-3.09802	0.00417446	0.00939387
PGLS	sp|O95336|6PGL_HUMAN	sp|O95336|6PGL_HUMAN 6-phosphogluconolactonase OS=Homo sapiens GN=PGLS PE=1 SV=2	-2.52357	-3.62229	-3.07293	0.0872851	0.00422884
PLD3	sp|Q8IV08|PLD3_HUMAN	sp|Q8IV08|PLD3_HUMAN Phospholipase D3 OS=Homo sapiens GN=PLD3 PE=1 SV=1	-3.05886	-3.52156	-3.29021	0.0214071	0.00630053
POP4	sp|O95707|RPP29_HUMAN	sp|O95707|RPP29_HUMAN Ribonuclease P protein subunit p29 OS=Homo sapiens GN=POP4 PE=1 SV=2	2.21058	2.89891	2.55474	0.048756	0.00680288
PPP1R9B	sp|Q96SB3|NEB2_HUMAN	sp|Q96SB3|NEB2_HUMAN Neurabin-2 OS=Homo sapiens GN=PPP1R9B PE=1 SV=2	-2.78414	-2.70164	-2.74289	0.00446902	0.0246588
QTRTD1	sp|Q9H974-4|QTRD1_HUMAN|sp|Q9H974|QTRD1_HUMAN	sp|Q9H974-4|QTRD1_HUMAN Isoform 4 of Queuine tRNA-ribosyltransferase subunit QTRTD1 OS=Homo sapiens GN=QTRTD1|sp|Q9H974|QTRD1_HUMAN Queuine tRNA-ribosyltransferase subunit QTRTD1 OS=Homo sapiens GN=QTRTD1 PE=1 SV=1	3.59851	2.99786	3.29819	0.0192486	0.0115876
RBBP9	sp|O75884|RBBP9_HUMAN	sp|O75884|RBBP9_HUMAN Putative hydrolase RBBP9 OS=Homo sapiens GN=RBBP9 PE=1 SV=2	2.67268	2.51047	2.59157	0.070978	0.00630053
RBM12B	sp|Q8IXT5|RB12B_HUMAN	sp|Q8IXT5|RB12B_HUMAN RNA-binding protein 12B OS=Homo sapiens GN=RBM12B PE=1 SV=2	4.30791	2.93399	3.62095	0.000628292	0.00103547
RBM14	sp|Q96PK6|RBM14_HUMAN	sp|Q96PK6|RBM14_HUMAN RNA-binding protein 14 OS=Homo sapiens GN=RBM14 PE=1 SV=2	2.62988	2.78561	2.70774	0.0961299	0.00758518
RPL37A	sp|P61513|RL37A_HUMAN	sp|P61513|RL37A_HUMAN 60S ribosomal protein L37a OS=Homo sapiens GN=RPL37A PE=1 SV=2	-2.94031	-2.6789	-2.8096	0.036254	0.0592518
RPL7L1	sp|Q6DKI1|RL7L_HUMAN	sp|Q6DKI1|RL7L_HUMAN 60S ribosomal protein L7-like 1 OS=Homo sapiens GN=RPL7L1 PE=1 SV=1	1.88259	2.02746	1.95502	0.0411008	0.0830899
RTFDC1	sp|Q9BY42|RTF2_HUMAN	sp|Q9BY42|RTF2_HUMAN Protein RTF2 homolog OS=Homo sapiens GN=RTFDC1 PE=1 SV=3	-5.17952	-4.7707	-4.97511	0.00569337	0.00332012
RUVBL1	sp|Q9Y265|RUVB1_HUMAN	sp|Q9Y265|RUVB1_HUMAN RuvB-like 1 OS=Homo sapiens GN=RUVBL1 PE=1 SV=1	-3.1838	-3.24744	-3.21562	0.0165549	0.00419148	x
RUVBL2	sp|Q9Y230|RUVB2_HUMAN	sp|Q9Y230|RUVB2_HUMAN RuvB-like 2 OS=Homo sapiens GN=RUVBL2 PE=1 SV=3	-4.03709	-4.35222	-4.19466	0.00286003	0.000735875	x
SEPT11	sp|Q9NVA2|SEP11_HUMAN	sp|Q9NVA2|SEP11_HUMAN Septin-11 OS=Homo sapiens GN=SEPT11 PE=1 SV=3	-2.66021	-3.341	-3.0006	0.00801406	0.010602
SERPINA3	sp|P01011|AACT_HUMAN	sp|P01011|AACT_HUMAN Alpha-1-antichymotrypsin OS=Homo sapiens GN=SERPINA3 PE=1 SV=2	-1.72482	-5.5292	-3.62701	0.0889313	5.48368e-15
SERPINB8	sp|P50452|SPB8_HUMAN	sp|P50452|SPB8_HUMAN Serpin B8 OS=Homo sapiens GN=SERPINB8 PE=1 SV=2	7.38187	6.35525	6.86856	2.28253e-10	2.78053e-16
SET	sp|Q01105|SET_HUMAN	sp|Q01105|SET_HUMAN Protein SET OS=Homo sapiens GN=SET PE=1 SV=3	-4.68742	-4.1785	-4.43296	0.0133839	0.00727292
SLC35B2	sp|Q8TB61-2|S35B2_HUMAN|sp|Q8TB61-3|S35B2_HUMAN|sp|Q8TB61|S35B2_HUMAN	sp|Q8TB61-2|S35B2_HUMAN Isoform 2 of Adenosine 3'-phospho 5'-phosphosulfate transporter 1 OS=Homo sapiens GN=SLC35B2|sp|Q8TB61-3|S35B2_HUMAN Isoform 3 of Adenosine 3'-phospho 5'-phosphosulfate transporter 1 OS=Homo sapiens GN=SLC35B2|sp|Q8TB61|S35B2_HUMAN Adenosine 3'-phospho 5'-phosphosulfate transporter 1 OS=Homo sapiens GN=SLC35B2 PE=1 SV=1	-2.93643	-3.49657	-3.2165	0.00219198	5.62215e-06
SMARCA5	sp|O60264|SMCA5_HUMAN	sp|O60264|SMCA5_HUMAN SWI/SNF-related matrix-associated actin-dependent regulator of chromatin subfamily A member 5 OS=Homo sapiens GN=SMARCA5 PE=1 SV=1	2.74764	4.09596	3.4218	0.0273761	2.37352e-08
SNRPB2	sp|P08579|RU2B_HUMAN	sp|P08579|RU2B_HUMAN U2 small nuclear ribonucleoprotein B'' OS=Homo sapiens GN=SNRPB2 PE=1 SV=1	2.18308	2.23149	2.20729	0.00510633	0.00939387	x
SNTB2	sp|Q13425|SNTB2_HUMAN	sp|Q13425|SNTB2_HUMAN Beta-2-syntrophin OS=Homo sapiens GN=SNTB2 PE=1 SV=1	3.44416	2.71626	3.08021	0.000550231	0.0259685
SNX1	sp|Q13596|SNX1_HUMAN	sp|Q13596|SNX1_HUMAN Sorting nexin-1 OS=Homo sapiens GN=SNX1 PE=1 SV=3	2.2166	2.14249	2.17954	0.0930844	0.0136072
SNX5	sp|Q9Y5X3|SNX5_HUMAN	sp|Q9Y5X3|SNX5_HUMAN Sorting nexin-5 OS=Homo sapiens GN=SNX5 PE=1 SV=1	2.29897	1.93046	2.11471	0.00282671	0.0247604
SPECC1	sp|Q5M775-4|CYTSB_HUMAN|sp|Q5M775|CYTSB_HUMAN	sp|Q5M775-4|CYTSB_HUMAN Isoform 4 of Cytospin-B OS=Homo sapiens GN=SPECC1|sp|Q5M775|CYTSB_HUMAN Cytospin-B OS=Homo sapiens GN=SPECC1 PE=1 SV=1	6.01758	2.40066	4.20912	0.0117507	0.00624378
SPTBN2	sp|O15020-2|SPTN2_HUMAN|sp|O15020|SPTN2_HUMAN	sp|O15020-2|SPTN2_HUMAN Isoform 2 of Spectrin beta chain, non-erythrocytic 2 OS=Homo sapiens GN=SPTBN2|sp|O15020|SPTN2_HUMAN Spectrin beta chain, non-erythrocytic 2 OS=Homo sapiens GN=SPTBN2 PE=1 SV=3	-3.68158	-5.65904	-4.67031	0.00936805	0.000258113
SYNE1	sp|Q8NF91-4|SYNE1_HUMAN|sp|Q8NF91|SYNE1_HUMAN	sp|Q8NF91-4|SYNE1_HUMAN Isoform 4 of Nesprin-1 OS=Homo sapiens GN=SYNE1|sp|Q8NF91|SYNE1_HUMAN Nesprin-1 OS=Homo sapiens GN=SYNE1 PE=1 SV=4	4.10791	3.41623	3.76207	0.00125822	0.0439719
TAF5	sp|Q15542-2|TAF5_HUMAN|sp|Q15542|TAF5_HUMAN	sp|Q15542-2|TAF5_HUMAN Isoform Short of Transcription initiation factor TFIID subunit 5 OS=Homo sapiens GN=TAF5|sp|Q15542|TAF5_HUMAN Transcription initiation factor TFIID subunit 5 OS=Homo sapiens GN=TAF5 PE=1 SV=3	3.14775	3.09302	3.12039	0.032022	0.000479991
THOC7	sp|Q6I9Y2|THOC7_HUMAN	sp|Q6I9Y2|THOC7_HUMAN THO complex subunit 7 homolog OS=Homo sapiens GN=THOC7 PE=1 SV=3	2.67165	2.85412	2.76288	0.0117507	0.00624378
TIMELESS	sp|Q9UNS1-2|TIM_HUMAN|sp|Q9UNS1|TIM_HUMAN	sp|Q9UNS1-2|TIM_HUMAN Isoform 2 of Protein timeless homolog OS=Homo sapiens GN=TIMELESS|sp|Q9UNS1|TIM_HUMAN Protein timeless homolog OS=Homo sapiens GN=TIMELESS PE=1 SV=2	2.73619	1.8778	2.30699	0.0283093	0.0308934
TMA16	sp|Q96EY4|TMA16_HUMAN	sp|Q96EY4|TMA16_HUMAN Translation machinery-associated protein 16 OS=Homo sapiens GN=TMA16 PE=1 SV=2	3.29067	3.02506	3.15786	4.73689e-05	0.0863646
ZC3H7B	sp|Q9UGR2-2|Z3H7B_HUMAN|sp|Q9UGR2|Z3H7B_HUMAN	sp|Q9UGR2-2|Z3H7B_HUMAN Isoform 2 of Zinc finger CCCH domain-containing protein 7B OS=Homo sapiens GN=ZC3H7B|sp|Q9UGR2|Z3H7B_HUMAN Zinc finger CCCH domain-containing protein 7B OS=Homo sapiens GN=ZC3H7B PE=1 SV=1	-3.21466	-4.80867	-4.01166	0.0129845	0.0710097	x
1 See 'Hsp90 interactors' sheet in this table

## Sheet: Lysate_SK-Mel24_Drug vs CTL
Lysate_SK-Mel24_Drug vs DMSO
Gene name	diff_meltP_XL888_1_vs_Vehicle_1	diff_meltP_XL888_2_vs_Vehicle_2	description	protein_id	Average TM	pVal_adj_XL888_1_vs_Vehicle_1	pVal_adj_XL888_2_vs_Vehicle_2	Hsp90 interactor 1	In common with the InCell
AAMP	1.42069	1.05247	Angio-associated migratory cell protein OS=Homo sapiens GN=AAMP PE=1 SV=2	sp|Q13685|AAMP_HUMAN	1.23658	0.000837904	0.0269075
ACOX3	1.35408	1.51989	Isoform 2 of Peroxisomal acyl-coenzyme A oxidase 3 OS=Homo sapiens GN=ACOX3|Peroxisomal acyl-coenzyme A oxidase 3 OS=Homo sapiens GN=ACOX3 PE=1 SV=2	sp|O15254-2|ACOX3_HUMAN|sp|O15254|ACOX3_HUMAN	1.43699	0.0215996	0.0769552
ADK	1.56606	0.94731	Isoform 3 of Adenosine kinase OS=Homo sapiens GN=ADK|Adenosine kinase OS=Homo sapiens GN=ADK PE=1 SV=2	sp|P55263-3|ADK_HUMAN|sp|P55263|ADK_HUMAN	1.25669	0.000111363	0.0450245
ALDH1A3	1.82569	1.64769	Aldehyde dehydrogenase family 1 member A3 OS=Homo sapiens GN=ALDH1A3 PE=1 SV=2	sp|P47895|AL1A3_HUMAN	1.73669	1.40506e-05	0.000652643
ATPAF2	1.31763	1.4022	ATP synthase mitochondrial F1 complex assembly factor 2 OS=Homo sapiens GN=ATPAF2 PE=1 SV=1	sp|Q8N5M1|ATPF2_HUMAN	1.35992	0.00196327	0.00391349
CELF2	2.44693	1.42635	Isoform 2 of CUGBP Elav-like family member 2 OS=Homo sapiens GN=CELF2|Isoform 3 of CUGBP Elav-like family member 2 OS=Homo sapiens GN=CELF2|Isoform 4 of CUGBP Elav-like family member 2 OS=Homo sapiens GN=CELF2|Isoform 5 of CUGBP Elav-like family member 2 OS=Homo sapiens GN=CELF2|CUGBP Elav-like family member 2 OS=Homo sapiens GN=CELF2 PE=1 SV=1	sp|O95319-2|CELF2_HUMAN|sp|O95319-3|CELF2_HUMAN|sp|O95319-4|CELF2_HUMAN|sp|O95319-5|CELF2_HUMAN|sp|O95319|CELF2_HUMAN	1.93664	0.00432719	0.00940984
COL4A3BP	-2.27744	-1.8605	Isoform 3 of Collagen type IV alpha-3-binding protein OS=Homo sapiens GN=COL4A3BP|Collagen type IV alpha-3-binding protein OS=Homo sapiens GN=COL4A3BP PE=1 SV=1	sp|Q9Y5P4-3|C43BP_HUMAN|sp|Q9Y5P4|C43BP_HUMAN	-2.06897	0.000147907	0.00124684
CPOX	2.93159	3.25926	Oxygen-dependent coproporphyrinogen-III oxidase, mitochondrial OS=Homo sapiens GN=CPOX PE=1 SV=3	sp|P36551|HEM6_HUMAN	3.09543	3.54016e-07	4.18695e-05
CPSF7	1.73722	1.60649	Isoform 2 of Cleavage and polyadenylation specificity factor subunit 7 OS=Homo sapiens GN=CPSF7|Isoform 3 of Cleavage and polyadenylation specificity factor subunit 7 OS=Homo sapiens GN=CPSF7|Cleavage and polyadenylation specificity factor subunit 7 OS=Homo sapiens GN=CPSF7 PE=1 SV=1	sp|Q8N684-2|CPSF7_HUMAN|sp|Q8N684-3|CPSF7_HUMAN|sp|Q8N684|CPSF7_HUMAN	1.67186	0.0411984	0.0603012
CPT2	2.6714	2.58765	Carnitine O-palmitoyltransferase 2, mitochondrial OS=Homo sapiens GN=CPT2 PE=1 SV=2	sp|P23786|CPT2_HUMAN	2.62952	6.1152e-06	0.00143725		x
ENO1	-2.25558	-2.37385	Alpha-enolase OS=Homo sapiens GN=ENO1 PE=1 SV=2	sp|P06733|ENOA_HUMAN	-2.31471	0.000180139	4.56474e-05	x
FAM213B	2.71118	1.91279	Isoform 3 of Prostamide/prostaglandin F synthase OS=Homo sapiens GN=FAM213B|Isoform 4 of Prostamide/prostaglandin F synthase OS=Homo sapiens GN=FAM213B|Isoform 5 of Prostamide/prostaglandin F synthase OS=Homo sapiens GN=FAM213B|Isoform 6 of Prostamide/prostaglandin F synthase OS=Homo sapiens GN=FAM213B|Isoform 8 of Prostamide/prostaglandin F synthase OS=Homo sapiens GN=FAM213B|Prostamide/prostagl…	sp|Q8TBF2-3|PGFS_HUMAN|sp|Q8TBF2-4|PGFS_HUMAN|sp|Q8TBF2-5|PGFS_HUMAN|sp|Q8TBF2-6|PGFS_HUMAN|sp|Q8TBF2-8|PGFS_HUMAN|sp|Q8TBF2|PGFS_HUMAN	2.31198	0.0535337	0.0232666
GARS	-1.61117	-1.95278	Glycine--tRNA ligase OS=Homo sapiens GN=GARS PE=1 SV=3	sp|P41250|SYG_HUMAN	-1.78198	0.0251952	0.00222344
GLUD1	4.21259	5.02841	Glutamate dehydrogenase 1, mitochondrial OS=Homo sapiens GN=GLUD1 PE=1 SV=2	sp|P00367|DHE3_HUMAN	4.6205	1.24509e-11	8.5044e-11		x
GLUD2	4.56561	4.8533	Glutamate dehydrogenase 2, mitochondrial OS=Homo sapiens GN=GLUD2 PE=1 SV=2	sp|P49448|DHE4_HUMAN	4.70945	1.74477e-15	4.03365e-10		x
HSP90AA1	10.1705	10.2801	Isoform 2 of Heat shock protein HSP 90-alpha OS=Homo sapiens GN=HSP90AA1|Heat shock protein HSP 90-alpha OS=Homo sapiens GN=HSP90AA1 PE=1 SV=5	sp|P07900-2|HS90A_HUMAN|sp|P07900|HS90A_HUMAN	10.2253	1.43442e-39	3.90669e-28
HSP90AA4P	7.53139	6.00099	Putative heat shock protein HSP 90-alpha A4 OS=Homo sapiens GN=HSP90AA4P PE=5 SV=1	sp|Q58FG1|HS904_HUMAN	6.76619	1.49221e-36	1.22092e-50
HSP90AB1	5.2322	5.50608	Heat shock protein HSP 90-beta OS=Homo sapiens GN=HSP90AB1 PE=1 SV=4	sp|P08238|HS90B_HUMAN	5.36914	1.33572e-14	8.18971e-13		x
HSP90B1	3.18743	3.33703	Endoplasmin OS=Homo sapiens GN=HSP90B1 PE=1 SV=1	sp|P14625|ENPL_HUMAN	3.26223	0.00201804	0.0136824
ITIH4	-3.72891	-4.35483	Isoform 2 of Inter-alpha-trypsin inhibitor heavy chain H4 OS=Homo sapiens GN=ITIH4|Isoform 3 of Inter-alpha-trypsin inhibitor heavy chain H4 OS=Homo sapiens GN=ITIH4|Isoform 4 of Inter-alpha-trypsin inhibitor heavy chain H4 OS=Homo sapiens GN=ITIH4|Inter-alpha-trypsin inhibitor heavy chain H4 OS=Homo sapiens GN=ITIH4 PE=1 SV=4	sp|Q14624-2|ITIH4_HUMAN|sp|Q14624-3|ITIH4_HUMAN|sp|Q14624-4|ITIH4_HUMAN|sp|Q14624|ITIH4_HUMAN	-4.04187	3.39206e-12	1.39463e-12
ITIH6	-3.82803	-2.47771	Inter-alpha-trypsin inhibitor heavy chain H6 OS=Homo sapiens GN=ITIH6 PE=2 SV=1	sp|Q6UXX5|ITIH6_HUMAN	-3.15287	0.00201804	0.0136824
LARS2	-1.62765	-1.5983	Probable leucine--tRNA ligase, mitochondrial OS=Homo sapiens GN=LARS2 PE=1 SV=2	sp|Q15031|SYLM_HUMAN	-1.61298	0.0352244	0.0137852
LRRC14	-2.23993	-1.88855	Leucine-rich repeat-containing protein 14 OS=Homo sapiens GN=LRRC14 PE=2 SV=1	sp|Q15048|LRC14_HUMAN	-2.06424	0.000147907	0.0233714
MRI1	1.11426	0.747846	Methylthioribose-1-phosphate isomerase OS=Homo sapiens GN=MRI1 PE=1 SV=1	sp|Q9BV20|MTNA_HUMAN	0.931055	0.00986162	0.0193395
MSI2	5.29955	6.63528	Isoform 2 of RNA-binding protein Musashi homolog 2 OS=Homo sapiens GN=MSI2|RNA-binding protein Musashi homolog 2 OS=Homo sapiens GN=MSI2 PE=1 SV=1	sp|Q96DH6-2|MSI2H_HUMAN|sp|Q96DH6|MSI2H_HUMAN	5.96741	1.03188e-05	5.50478e-18
NAMPT	0.996551	0.997526	Nicotinamide phosphoribosyltransferase OS=Homo sapiens GN=NAMPT PE=1 SV=1	sp|P43490|NAMPT_HUMAN	0.997038	0.0151786	0.00256335
NPC2	-2.84719	-2.98739	Epididymal secretory protein E1 OS=Homo sapiens GN=NPC2 PE=1 SV=1	sp|P61916|NPC2_HUMAN	-2.91729	2.70492e-07	2.81196e-08
OSBPL1A	-2.02004	-1.6821	Oxysterol-binding protein-related protein 1 OS=Homo sapiens GN=OSBPL1A PE=1 SV=2	sp|Q9BXW6|OSBL1_HUMAN	-1.85107	0.00233899	0.0284898
OTC	-1.55608	-2.32452	Ornithine carbamoyltransferase, mitochondrial OS=Homo sapiens GN=OTC PE=1 SV=3	sp|P00480|OTC_HUMAN	-1.9403	0.0350397	7.37247e-05
PDE6D	7.9631	7.08818	Retinal rod rhodopsin-sensitive cGMP 3',5'-cyclic phosphodiesterase subunit delta OS=Homo sapiens GN=PDE6D PE=1 SV=1	sp|O43924|PDE6D_HUMAN	7.52564	1.55159e-37	2.89258e-38
PDK1	2.24544	4.18079	Isoform 2 of [Pyruvate dehydrogenase (acetyl-transferring)] kinase isozyme 1, mitochondrial OS=Homo sapiens GN=PDK1|[Pyruvate dehydrogenase (acetyl-transferring)] kinase isozyme 1, mitochondrial OS=Homo sapiens GN=PDK1 PE=1 SV=1	sp|Q15118-2|PDK1_HUMAN|sp|Q15118|PDK1_HUMAN	3.21312	0.000406142	8.92077e-08
PDK3	2.99576	3.02879	Isoform 2 of [Pyruvate dehydrogenase (acetyl-transferring)] kinase isozyme 3, mitochondrial OS=Homo sapiens GN=PDK3|[Pyruvate dehydrogenase (acetyl-transferring)] kinase isozyme 3, mitochondrial OS=Homo sapiens GN=PDK3 PE=1 SV=1	sp|Q15120-2|PDK3_HUMAN|sp|Q15120|PDK3_HUMAN	3.01228	0.000258046	2.73945e-08
PFN3	-3.23659	-3.77894	Profilin-3 OS=Homo sapiens GN=PFN3 PE=2 SV=1	sp|P60673|PROF3_HUMAN	-3.50776	5.98413e-09	3.67531e-09
PHOSPHO2	1.8685	0.984245	Pyridoxal phosphate phosphatase PHOSPHO2 OS=Homo sapiens GN=PHOSPHO2 PE=1 SV=1	sp|Q8TCD6|PHOP2_HUMAN	1.42637	9.15739e-06	0.0486929
PI4KB	1.71722	1.98896	Isoform 2 of Phosphatidylinositol 4-kinase beta OS=Homo sapiens GN=PI4KB|Phosphatidylinositol 4-kinase beta OS=Homo sapiens GN=PI4KB PE=1 SV=1	sp|Q9UBF8-2|PI4KB_HUMAN|sp|Q9UBF8|PI4KB_HUMAN	1.85309	0.00321125	0.0174142
PLCH1	3.31946	3.2771	Isoform 2 of 1-phosphatidylinositol 4,5-bisphosphate phosphodiesterase eta-1 OS=Homo sapiens GN=PLCH1|Isoform 3 of 1-phosphatidylinositol 4,5-bisphosphate phosphodiesterase eta-1 OS=Homo sapiens GN=PLCH1|Isoform 4 of 1-phosphatidylinositol 4,5-bisphosphate phosphodiesterase eta-1 OS=Homo sapiens GN=PLCH1|1-phosphatidylinositol 4,5-bisphosphate phosphodiesterase eta-1 OS=Homo sapiens GN=PLCH1 PE=1…	sp|Q4KWH8-2|PLCH1_HUMAN|sp|Q4KWH8-3|PLCH1_HUMAN|sp|Q4KWH8-4|PLCH1_HUMAN|sp|Q4KWH8|PLCH1_HUMAN	3.29828	1.06568e-15	2.0844e-12
PLEKHF1	-1.69642	-2.11054	Pleckstrin homology domain-containing family F member 1 OS=Homo sapiens GN=PLEKHF1 PE=1 SV=3	sp|Q96S99|PKHF1_HUMAN	-1.90348	0.0227571	0.000718673
PMPCA	0.676749	0.846563	Mitochondrial-processing peptidase subunit alpha OS=Homo sapiens GN=PMPCA PE=1 SV=2	sp|Q10713|MPPA_HUMAN	0.761656	0.0952478	0.00904093
RBMS1	4.1396	5.1328	Isoform 2 of RNA-binding motif, single-stranded-interacting protein 1 OS=Homo sapiens GN=RBMS1|RNA-binding motif, single-stranded-interacting protein 1 OS=Homo sapiens GN=RBMS1 PE=1 SV=3	sp|P29558-2|RBMS1_HUMAN|sp|P29558|RBMS1_HUMAN	4.6362	3.51771e-08	9.06571e-08
RBMS2	2.84722	3.94816	RNA-binding motif, single-stranded-interacting protein 2 OS=Homo sapiens GN=RBMS2 PE=1 SV=1	sp|Q15434|RBMS2_HUMAN	3.39769	0.000734323	4.06771e-13
RPL36	1.22422	1.66549	60S ribosomal protein L36 OS=Homo sapiens GN=RPL36 PE=1 SV=3	sp|Q9Y3U8|RL36_HUMAN	1.44486	0.00228145	0.00056684
RPL36AL	-2.15869	-1.79218	60S ribosomal protein L36a-like OS=Homo sapiens GN=RPL36AL PE=1 SV=3	sp|Q969Q0|RL36L_HUMAN	-1.97544	0.000734323	0.0284898
SIAE	-2.0365	-2.00954	Sialate O-acetylesterase OS=Homo sapiens GN=SIAE PE=1 SV=1	sp|Q9HAT2|SIAE_HUMAN	-2.02302	0.00122944	0.00140005
STARD5	1.83602	1.87474	StAR-related lipid transfer protein 5 OS=Homo sapiens GN=STARD5 PE=1 SV=2	sp|Q9NSY2|STAR5_HUMAN	1.85538	6.38932e-06	0.000103132
TBC1D5	-1.57777	-1.69715	Isoform 2 of TBC1 domain family member 5 OS=Homo sapiens GN=TBC1D5|TBC1 domain family member 5 OS=Homo sapiens GN=TBC1D5 PE=1 SV=1	sp|Q92609-2|TBCD5_HUMAN|sp|Q92609|TBCD5_HUMAN	-1.63746	0.0360615	0.047957
TRAP1	0.85491	1.19308	Heat shock protein 75 kDa, mitochondrial OS=Homo sapiens GN=TRAP1 PE=1 SV=3	sp|Q12931|TRAP1_HUMAN	1.02399	0.0360615	0.0123813
TTC39B	-2.50735	-2.57741	Isoform 2 of Tetratricopeptide repeat protein 39B OS=Homo sapiens GN=TTC39B|Isoform 3 of Tetratricopeptide repeat protein 39B OS=Homo sapiens GN=TTC39B|Isoform 4 of Tetratricopeptide repeat protein 39B OS=Homo sapiens GN=TTC39B|Isoform 5 of Tetratricopeptide repeat protein 39B OS=Homo sapiens GN=TTC39B|Isoform 6 of Tetratricopeptide repeat protein 39B OS=Homo sapiens GN=TTC39B|Tetratricopeptide r…	sp|Q5VTQ0-2|TT39B_HUMAN|sp|Q5VTQ0-3|TT39B_HUMAN|sp|Q5VTQ0-4|TT39B_HUMAN|sp|Q5VTQ0-5|TT39B_HUMAN|sp|Q5VTQ0-6|TT39B_HUMAN|sp|Q5VTQ0|TT39B_HUMAN	-2.54238	0.000516857	0.0361027
TTF2	4.48614	4.91841	Transcription termination factor 2 OS=Homo sapiens GN=TTF2 PE=1 SV=2	sp|Q9UNY4|TTF2_HUMAN	4.70227	4.0268e-15	0.000116353
UNC119	2.49066	5.13415	Protein unc-119 homolog A OS=Homo sapiens GN=UNC119 PE=1 SV=1	sp|Q13432|U119A_HUMAN	3.81241	7.95687e-05	5.70745e-26
UNC119B	7.4629	6.83193	Protein unc-119 homolog B OS=Homo sapiens GN=UNC119B PE=1 SV=1	sp|A6NIH7|U119B_HUMAN	7.14742	1.24421e-21	9.18237e-36		x
1 See 'Hsp90 interactors' sheet in this table

## Sheet: Lysate_SK-Mel28_Drug vs CTL
Lysate_SK-Mel28_Drug vs DMSO
Gene name	diff_meltP_XL888_1_vs_Vehicle_1	diff_meltP_XL888_2_vs_Vehicle_2	description	protein_id	Average TM	pVal_adj_XL888_1_vs_Vehicle_1	pVal_adj_XL888_2_vs_Vehicle_2	Hsp90 interactor 1	Overlap with the InCell
ABL2	-4.00268	-2.94676	Isoform 10 of Abelson tyrosine-protein kinase 2 OS=Homo sapiens GN=ABL2|Isoform 2 of Abelson tyrosine-protein kinase 2 OS=Homo sapiens GN=ABL2|Isoform 3 of Abelson tyrosine-protein kinase 2 OS=Homo sapiens GN=ABL2|Isoform 4 of Abelson tyrosine-protein kinase 2 OS=Homo sapiens GN=ABL2|Isoform 5 of Abelson tyrosine-protein kinase 2 OS=Homo sapiens GN=ABL2|Isoform 6 of Abelson tyrosine-protein kinas…	sp|P42684-10|ABL2_HUMAN|sp|P42684-2|ABL2_HUMAN|sp|P42684-3|ABL2_HUMAN|sp|P42684-4|ABL2_HUMAN|sp|P42684-5|ABL2_HUMAN|sp|P42684-6|ABL2_HUMAN|sp|P42684-7|ABL2_HUMAN|sp|P42684|ABL2_HUMAN	-3.47472	0.00975273	0.0601675
ADK	1.22095	1.3186	Isoform 3 of Adenosine kinase OS=Homo sapiens GN=ADK|Adenosine kinase OS=Homo sapiens GN=ADK PE=1 SV=2	sp|P55263-3|ADK_HUMAN|sp|P55263|ADK_HUMAN	1.26977	0.000587262	0.00176297		x
ANP32E	3.1022	5.41186	Acidic leucine-rich nuclear phosphoprotein 32 family member E OS=Homo sapiens GN=ANP32E PE=1 SV=1	sp|Q9BTT0|AN32E_HUMAN	4.25703	4.61116e-09	3.23538e-16
ARHGEF17	-2.0518	-4.1766	Rho guanine nucleotide exchange factor 17 OS=Homo sapiens GN=ARHGEF17 PE=1 SV=1	sp|Q96PE2|ARHGH_HUMAN	-3.1142	0.0316209	0.000137858
CEP350	2.3767	2.10084	Centrosome-associated protein 350 OS=Homo sapiens GN=CEP350 PE=1 SV=1	sp|Q5VT06|CE350_HUMAN	2.23877	4.89979e-05	0.0903725
CHURC1	2.08417	2.26577	Protein Churchill OS=Homo sapiens GN=CHURC1 PE=1 SV=2	sp|Q8WUH1|CHUR_HUMAN	2.17497	0.00347714	0.00119252
CPOX	3.04282	5.26165	Oxygen-dependent coproporphyrinogen-III oxidase, mitochondrial OS=Homo sapiens GN=CPOX PE=1 SV=3	sp|P36551|HEM6_HUMAN	4.15224	0.0684229	4.00376e-36
CPT2	2.81585	2.3298	Carnitine O-palmitoyltransferase 2, mitochondrial OS=Homo sapiens GN=CPT2 PE=1 SV=2	sp|P23786|CPT2_HUMAN	2.57283	1.66857e-09	1.26994e-06
CYTH1	3.11303	2.16798	Isoform 2 of Cytohesin-1 OS=Homo sapiens GN=CYTH1|Isoform 3 of Cytohesin-1 OS=Homo sapiens GN=CYTH1|Cytohesin-1 OS=Homo sapiens GN=CYTH1 PE=1 SV=1	sp|Q15438-2|CYH1_HUMAN|sp|Q15438-3|CYH1_HUMAN|sp|Q15438|CYH1_HUMAN	2.6405	2.79878e-09	0.0547558
DCAF15	0.736203	1.42454	DDB1- and CUL4-associated factor 15 OS=Homo sapiens GN=DCAF15 PE=1 SV=1	sp|Q66K64|DCA15_HUMAN	1.08037	0.075942	0.00122388
DHRS1	-2.96956	-2.2407	Dehydrogenase/reductase SDR family member 1 OS=Homo sapiens GN=DHRS1 PE=1 SV=1	sp|Q96LJ7|DHRS1_HUMAN	-2.60513	0.000283613	0.0484438
DNAH2	-1.34349	-1.69436	Isoform 2 of Dynein heavy chain 2, axonemal OS=Homo sapiens GN=DNAH2|Dynein heavy chain 2, axonemal OS=Homo sapiens GN=DNAH2 PE=2 SV=3	sp|Q9P225-2|DYH2_HUMAN|sp|Q9P225|DYH2_HUMAN	-1.51893	0.0953616	0.0426744
EIF3B	-1.38907	-1.60701	Isoform 2 of Eukaryotic translation initiation factor 3 subunit B OS=Homo sapiens GN=EIF3B|Eukaryotic translation initiation factor 3 subunit B OS=Homo sapiens GN=EIF3B PE=1 SV=3	sp|P55884-2|EIF3B_HUMAN|sp|P55884|EIF3B_HUMAN	-1.49804	0.0156901	0.00608914
EIF4G1	6.21137	5.68075	Isoform B of Eukaryotic translation initiation factor 4 gamma 1 OS=Homo sapiens GN=EIF4G1|Isoform 8 of Eukaryotic translation initiation factor 4 gamma 1 OS=Homo sapiens GN=EIF4G1|Isoform 9 of Eukaryotic translation initiation factor 4 gamma 1 OS=Homo sapiens GN=EIF4G1|Eukaryotic translation initiation factor 4 gamma 1 OS=Homo sapiens GN=EIF4G1 PE=1 SV=4	sp|Q04637-3|IF4G1_HUMAN|sp|Q04637-8|IF4G1_HUMAN|sp|Q04637-9|IF4G1_HUMAN|sp|Q04637|IF4G1_HUMAN	5.94606	5.39764e-17	5.2866e-08
ERCC3	-1.60602	-1.63871	TFIIH basal transcription factor complex helicase XPB subunit OS=Homo sapiens GN=ERCC3 PE=1 SV=1	sp|P19447|ERCC3_HUMAN	-1.62236	0.00984501	0.0416066
GEMIN6	6.36841	5.67627	Gem-associated protein 6 OS=Homo sapiens GN=GEMIN6 PE=1 SV=1	sp|Q8WXD5|GEMI6_HUMAN	6.02234	5.35369e-06	1.20738e-41
GLUD1	4.34687	3.98262	Glutamate dehydrogenase 1, mitochondrial OS=Homo sapiens GN=GLUD1 PE=1 SV=2	sp|P00367|DHE3_HUMAN	4.16475	1.31791e-32	3.48171e-16
GLUD2	3.66848	3.98815	Glutamate dehydrogenase 2, mitochondrial OS=Homo sapiens GN=GLUD2 PE=1 SV=2	sp|P49448|DHE4_HUMAN	3.82831	4.97201e-19	1.95715e-16		x
GNB2	-2.23102	-2.22971	Guanine nucleotide-binding protein G(I)/G(S)/G(T) subunit beta-2 OS=Homo sapiens GN=GNB2 PE=1 SV=3	sp|P62879|GBB2_HUMAN	-2.23037	0.000110622	0.012681	x
GSR	1.16409	1.09254	Isoform Cytoplasmic of Glutathione reductase, mitochondrial OS=Homo sapiens GN=GSR|Glutathione reductase, mitochondrial OS=Homo sapiens GN=GSR PE=1 SV=2	sp|P00390-2|GSHR_HUMAN|sp|P00390|GSHR_HUMAN	1.12832	0.00116797	0.0226289
HSP90AA1	11.5927	11.4264	Isoform 2 of Heat shock protein HSP 90-alpha OS=Homo sapiens GN=HSP90AA1|Heat shock protein HSP 90-alpha OS=Homo sapiens GN=HSP90AA1 PE=1 SV=5	sp|P07900-2|HS90A_HUMAN|sp|P07900|HS90A_HUMAN	11.5095	9.82683e-226	4.38284e-142		x
HSP90AA4P	4.48153	6.88963	Putative heat shock protein HSP 90-alpha A4 OS=Homo sapiens GN=HSP90AA4P PE=5 SV=1	sp|Q58FG1|HS904_HUMAN	5.68558	3.39324e-36	4.86062e-45
HSP90AB1	5.81619	5.55827	Heat shock protein HSP 90-beta OS=Homo sapiens GN=HSP90AB1 PE=1 SV=4	sp|P08238|HS90B_HUMAN	5.68723	5.57871e-56	4.85512e-40		x
HSP90B1	3.55344	3.70941	Endoplasmin OS=Homo sapiens GN=HSP90B1 PE=1 SV=1	sp|P14625|ENPL_HUMAN	3.63143	5.62095e-18	9.26423e-18		x
MSI2	3.28854	2.84507	Isoform 2 of RNA-binding protein Musashi homolog 2 OS=Homo sapiens GN=MSI2|RNA-binding protein Musashi homolog 2 OS=Homo sapiens GN=MSI2 PE=1 SV=1	sp|Q96DH6-2|MSI2H_HUMAN|sp|Q96DH6|MSI2H_HUMAN	3.0668	1.1694e-15	1.02924e-11
NOL12	4.44412	1.21547	Nucleolar protein 12 OS=Homo sapiens GN=NOL12 PE=1 SV=1	sp|Q9UGY1|NOL12_HUMAN	2.82979	5.33344e-13	0.00382142
PDE6D	6.86658	5.32609	Retinal rod rhodopsin-sensitive cGMP 3',5'-cyclic phosphodiesterase subunit delta OS=Homo sapiens GN=PDE6D PE=1 SV=1	sp|O43924|PDE6D_HUMAN	6.09633	7.08743e-30	9.01578e-16
PDK1	4.47507	3.67745	[Pyruvate dehydrogenase (acetyl-transferring)] kinase isozyme 1, mitochondrial OS=Homo sapiens GN=PDK1 PE=1 SV=1	sp|Q15118|PDK1_HUMAN	4.07626	6.32519e-18	4.28186e-08
PDK3	3.5973	2.57136	Isoform 2 of [Pyruvate dehydrogenase (acetyl-transferring)] kinase isozyme 3, mitochondrial OS=Homo sapiens GN=PDK3|[Pyruvate dehydrogenase (acetyl-transferring)] kinase isozyme 3, mitochondrial OS=Homo sapiens GN=PDK3 PE=1 SV=1	sp|Q15120-2|PDK3_HUMAN|sp|Q15120|PDK3_HUMAN	3.08433	9.33906e-12	2.38566e-05
PDRG1	4.43149	3.74997	p53 and DNA damage-regulated protein 1 OS=Homo sapiens GN=PDRG1 PE=1 SV=2	sp|Q9NUG6|PDRG1_HUMAN	4.09073	7.66038e-15	0.00256322	x
PDXK	1.26445	0.793585	Pyridoxal kinase OS=Homo sapiens GN=PDXK PE=1 SV=1	sp|O00764|PDXK_HUMAN	1.02902	0.000426521	0.0635048
PFN3	-1.57644	-1.49357	Profilin-3 OS=Homo sapiens GN=PFN3 PE=2 SV=1	sp|P60673|PROF3_HUMAN	-1.53501	0.00308676	0.0640925
PGM1	0.866817	0.84895	Phosphoglucomutase-1 OS=Homo sapiens GN=PGM1 PE=1 SV=3	sp|P36871|PGM1_HUMAN	0.857884	0.0365649	0.0805283
PI4KB	1.34425	1.83454	Isoform 2 of Phosphatidylinositol 4-kinase beta OS=Homo sapiens GN=PI4KB|Phosphatidylinositol 4-kinase beta OS=Homo sapiens GN=PI4KB PE=1 SV=1	sp|Q9UBF8-2|PI4KB_HUMAN|sp|Q9UBF8|PI4KB_HUMAN	1.58939	0.00501159	0.00295002
PLCH1	3.57563	2.52988	Isoform 2 of 1-phosphatidylinositol 4,5-bisphosphate phosphodiesterase eta-1 OS=Homo sapiens GN=PLCH1|1-phosphatidylinositol 4,5-bisphosphate phosphodiesterase eta-1 OS=Homo sapiens GN=PLCH1 PE=1 SV=1	sp|Q4KWH8-2|PLCH1_HUMAN|sp|Q4KWH8|PLCH1_HUMAN	3.05275	8.61954e-24	1.40333e-09
PMPCA	0.809596	0.851229	Mitochondrial-processing peptidase subunit alpha OS=Homo sapiens GN=PMPCA PE=1 SV=2	sp|Q10713|MPPA_HUMAN	0.830412	0.0257837	0.0796171
PON3	1.1186	1.47883	Serum paraoxonase/lactonase 3 OS=Homo sapiens GN=PON3 PE=1 SV=3	sp|Q15166|PON3_HUMAN	1.29872	0.00181359	0.00149081
PPP5C	2.30874	1.75851	Serine/threonine-protein phosphatase 5 OS=Homo sapiens GN=PPP5C PE=1 SV=1	sp|P53041|PPP5_HUMAN	2.03362	0.00103173	0.0412478	x
RBMS2	3.90444	3.96286	RNA-binding motif, single-stranded-interacting protein 2 OS=Homo sapiens GN=RBMS2 PE=1 SV=1	sp|Q15434|RBMS2_HUMAN	3.93365	1.34836e-13	3.3046e-11
RLBP1	2.51863	2.69636	Retinaldehyde-binding protein 1 OS=Homo sapiens GN=RLBP1 PE=1 SV=2	sp|P12271|RLBP1_HUMAN	2.60749	8.08425e-10	4.35441e-10		x
RNF149	5.79043	4.69515	E3 ubiquitin-protein ligase RNF149 OS=Homo sapiens GN=RNF149 PE=2 SV=2	sp|Q8NC42|RN149_HUMAN	5.24279	6.81052e-15	9.56344e-05
RRAGC	3.96905	4.95137	Ras-related GTP-binding protein C OS=Homo sapiens GN=RRAGC PE=1 SV=1	sp|Q9HB90|RRAGC_HUMAN	4.46021	2.2294e-07	0.0003883
SPR	0.960664	0.801551	Sepiapterin reductase OS=Homo sapiens GN=SPR PE=1 SV=1	sp|P35270|SPRE_HUMAN	0.881107	0.00767951	0.0758813
STARD5	2.60676	2.20335	StAR-related lipid transfer protein 5 OS=Homo sapiens GN=STARD5 PE=1 SV=2	sp|Q9NSY2|STAR5_HUMAN	2.40505	2.39441e-08	0.000320066
STIP1	12.3997	12.5172	Stress-induced-phosphoprotein 1 OS=Homo sapiens GN=STIP1 PE=1 SV=1	sp|P31948|STIP1_HUMAN	12.4585	0.0000000000000000000000000000000000000000000000000000000000000000000000000000000000000000000000000000000000000000000000000000000000000000000000000000000000000000000000000000000000000000000000000000000000000000000000000000000000000000000000000000000000000000268723445369375	1.34421e-169	x
THEM4	1.75051	2.08159	Acyl-coenzyme A thioesterase THEM4 OS=Homo sapiens GN=THEM4 PE=1 SV=1	sp|Q5T1C6|THEM4_HUMAN	1.91605	0.0492054	0.00014972
TK2	5.73211	2.99829	Isoform 4 of Thymidine kinase 2, mitochondrial OS=Homo sapiens GN=TK2|Thymidine kinase 2, mitochondrial OS=Homo sapiens GN=TK2 PE=1 SV=4	sp|O00142-4|KITM_HUMAN|sp|O00142|KITM_HUMAN	4.3652	2.07719e-43	3.00628e-11
UNC119B	5.21897	6.03161	Protein unc-119 homolog B OS=Homo sapiens GN=UNC119B PE=1 SV=1	sp|A6NIH7|U119B_HUMAN	5.62529	2.87292e-15	3.30345e-14		x
1 See 'Hsp90 interactors' sheet in this table

## Sheet: Lysate_SK-Mel28vs24_CTL
Lysate_SK-Mel28/SK-Mel24_DMSO
Gene name	diff_meltP_XL888_1_vs_Vehicle_1	diff_meltP_XL888_2_vs_Vehicle_2	protein_id	description	Average TM	pVal_adj_SK-Mel28_DMSO_1_vs_SK-Mel24_DMSO_1	pVal_adj_SK-Mel28_XL888_2_vs_SK-Mel24_XL888_2	Hsp90 interactor 1
ACOT13	1.35461	2.0803	sp|Q9NPJ3-2|ACO13_HUMAN|sp|Q9NPJ3|ACO13_HUMAN	Isoform 2 of Acyl-coenzyme A thioesterase 13 OS=Homo sapiens GN=ACOT13|Acyl-coenzyme A thioesterase 13 OS=Homo sapiens GN=ACOT13 PE=1 SV=1	1.71746	0.0871081	0.000760033
ACP1	-3.04238	-2.5575	sp|P24666|PPAC_HUMAN	Low molecular weight phosphotyrosine protein phosphatase OS=Homo sapiens GN=ACP1 PE=1 SV=3	-2.79994	3.65949e-05	0.00177422
ACP2	2.3458	3.1091	sp|P11117|PPAL_HUMAN	Lysosomal acid phosphatase OS=Homo sapiens GN=ACP2 PE=1 SV=3	2.72745	0.0959185	0.00739812
APRT	-4.58361	-4.61355	sp|P07741|APT_HUMAN	Adenine phosphoribosyltransferase OS=Homo sapiens GN=APRT PE=1 SV=2	-4.59858	0.00982634	0.0258594
ARFGAP2	6.52962	3.60208	sp|Q8N6H7|ARFG2_HUMAN	ADP-ribosylation factor GTPase-activating protein 2 OS=Homo sapiens GN=ARFGAP2 PE=1 SV=1	5.06585	1.13849e-12	9.65106e-05
C10orf11	-2.22743	-1.65988	sp|Q9H2I8|CJ011_HUMAN	Leucine-rich repeat-containing protein C10orf11 OS=Homo sapiens GN=C10orf11 PE=1 SV=1	-1.94365	0.0401835	0.0925979
C5orf22	2.66724	2.32286	sp|Q49AR2|CE022_HUMAN	UPF0489 protein C5orf22 OS=Homo sapiens GN=C5orf22 PE=1 SV=2	2.49505	0.00238403	0.000134009
CA13	1.93122	1.46794	sp|Q8N1Q1|CAH13_HUMAN	Carbonic anhydrase 13 OS=Homo sapiens GN=CA13 PE=1 SV=1	1.69958	0.0683343	0.0303188
CD2BP2	-2.80536	-3.58179	sp|O95400|CD2B2_HUMAN	CD2 antigen cytoplasmic tail-binding protein 2 OS=Homo sapiens GN=CD2BP2 PE=1 SV=1	-3.19357	0.00490049	6.08141e-05
CDK2	-3.61405	-3.75852	sp|P24941|CDK2_HUMAN	Cyclin-dependent kinase 2 OS=Homo sapiens GN=CDK2 PE=1 SV=2	-3.68629	9.13913e-06	0.00111913	x
CDK4	4.21351	3.09912	sp|P11802|CDK4_HUMAN	Cyclin-dependent kinase 4 OS=Homo sapiens GN=CDK4 PE=1 SV=2	3.65632	0.00712793	0.0513498	x
CDK6	3.69014	3.58745	sp|Q00534|CDK6_HUMAN	Cyclin-dependent kinase 6 OS=Homo sapiens GN=CDK6 PE=1 SV=1	3.63879	6.51158e-05	1.84779e-08	x
CFL2	1.44608	2.15865	sp|Q9Y281|COF2_HUMAN	Cofilin-2 OS=Homo sapiens GN=CFL2 PE=1 SV=1	1.80236	0.0669778	0.00148715
CNDP2	2.18114	2.46031	sp|Q96KP4|CNDP2_HUMAN	Cytosolic non-specific dipeptidase OS=Homo sapiens GN=CNDP2 PE=1 SV=2	2.32073	0.0355373	0.00148715
CRK	-2.77693	-2.05467	sp|P46108|CRK_HUMAN	Adapter molecule crk OS=Homo sapiens GN=CRK PE=1 SV=2	-2.4158	0.000284787	0.0290269
CRKL	-5.16731	-4.91752	sp|P46109|CRKL_HUMAN	Crk-like protein OS=Homo sapiens GN=CRKL PE=1 SV=1	-5.04242	3.70623e-12	0.000468407
DDHD2	-6.69866	-6.04419	sp|O94830|DDHD2_HUMAN	Phospholipase DDHD2 OS=Homo sapiens GN=DDHD2 PE=1 SV=2	-6.37143	1.8682e-08	0.000218888
DHTKD1	3.41476	3.60888	sp|Q96HY7|DHTK1_HUMAN	Probable 2-oxoglutarate dehydrogenase E1 component DHKTD1, mitochondrial OS=Homo sapiens GN=DHTKD1 PE=1 SV=2	3.51182	0.000284787	6.25301e-05
DIP2B	1.70605	1.31218	sp|Q9P265|DIP2B_HUMAN	Disco-interacting protein 2 homolog B OS=Homo sapiens GN=DIP2B PE=1 SV=3	1.50912	0.0420143	0.0784662
DYNC1H1	-3.12171	-3.27843	sp|Q14204|DYHC1_HUMAN	Cytoplasmic dynein 1 heavy chain 1 OS=Homo sapiens GN=DYNC1H1 PE=1 SV=5	-3.20007	0.0470096	0.0626451	x
ENTHD2	-5.23741	-4.94255	sp|Q96N21-2|AP4AT_HUMAN|sp|Q96N21|AP4AT_HUMAN	Isoform 2 of AP-4 complex accessory subunit tepsin OS=Homo sapiens GN=ENTHD2|AP-4 complex accessory subunit tepsin OS=Homo sapiens GN=ENTHD2 PE=1 SV=1	-5.08998	0.00183249	0.00624842
FASTKD5	3.64557	3.12097	sp|Q7L8L6|FAKD5_HUMAN	FAST kinase domain-containing protein 5 OS=Homo sapiens GN=FASTKD5 PE=1 SV=1	3.38327	6.19812e-07	7.02248e-08
GLDC	-7.2749	-8.27383	sp|P23378|GCSP_HUMAN	Glycine dehydrogenase (decarboxylating), mitochondrial OS=Homo sapiens GN=GLDC PE=1 SV=2	-7.77437	0.000598702	0.000271292
GLUD2	2.15656	2.16919	sp|P49448|DHE4_HUMAN	Glutamate dehydrogenase 2, mitochondrial OS=Homo sapiens GN=GLUD2 PE=1 SV=2	2.16288	0.0495794	0.0306853
HACL1	4.06152	5.3231	sp|Q9UJ83-2|HACL1_HUMAN|sp|Q9UJ83|HACL1_HUMAN	Isoform 2 of 2-hydroxyacyl-CoA lyase 1 OS=Homo sapiens GN=HACL1|2-hydroxyacyl-CoA lyase 1 OS=Homo sapiens GN=HACL1 PE=1 SV=2	4.69231	1.8682e-08	0.000413645
HARS	2.17364	2.01125	sp|P12081|SYHC_HUMAN	Histidine--tRNA ligase, cytoplasmic OS=Homo sapiens GN=HARS PE=1 SV=2	2.09244	0.036217	0.003341
HSCB	3.6976	3.84579	sp|Q8IWL3|HSC20_HUMAN	Iron-sulfur cluster co-chaperone protein HscB, mitochondrial OS=Homo sapiens GN=HSCB PE=1 SV=3	3.7717	0.0214081	2.56261e-05
HSPD1	-5.34295	-5.23341	sp|P10809|CH60_HUMAN	60 kDa heat shock protein, mitochondrial OS=Homo sapiens GN=HSPD1 PE=1 SV=2	-5.28818	0.000906929	0.0307169	x
IFT74	5.98532	6.32636	sp|Q96LB3|IFT74_HUMAN	Intraflagellar transport protein 74 homolog OS=Homo sapiens GN=IFT74 PE=1 SV=1	6.15584	9.10922e-11	0.00666677
ITSN2	-2.48417	-2.52992	sp|Q9NZM3-2|ITSN2_HUMAN|sp|Q9NZM3|ITSN2_HUMAN	Isoform 2 of Intersectin-2 OS=Homo sapiens GN=ITSN2|Intersectin-2 OS=Homo sapiens GN=ITSN2 PE=1 SV=3	-2.50704	0.00889768	0.0354037
MINPP1	4.13156	5.28827	sp|Q9UNW1|MINP1_HUMAN	Multiple inositol polyphosphate phosphatase 1 OS=Homo sapiens GN=MINPP1 PE=1 SV=1	4.70992	0.0120473	0.0315701
MSANTD4	-3.9403	-4.90948	sp|Q8NCY6|MSD4_HUMAN	Myb/SANT-like DNA-binding domain-containing protein 4 OS=Homo sapiens GN=MSANTD4 PE=1 SV=1	-4.42489	0.0180635	0.00672338
MVP	-9.50321	-9.39892	sp|Q14764|MVP_HUMAN	Major vault protein OS=Homo sapiens GN=MVP PE=1 SV=4	-9.45107	1.29347e-06	1.04886e-06
NAPA	-3.5622	-4.90294	sp|P54920|SNAA_HUMAN	Alpha-soluble NSF attachment protein OS=Homo sapiens GN=NAPA PE=1 SV=3	-4.23257	0.0690943	0.0138725
NECAP1	2.74086	4.22078	sp|Q8NC96|NECP1_HUMAN	Adaptin ear-binding coat-associated protein 1 OS=Homo sapiens GN=NECAP1 PE=1 SV=2	3.48082	0.00542034	0.0088873
OSGEP	4.66112	3.72652	sp|Q9NPF4|OSGEP_HUMAN	Probable tRNA N6-adenosine threonylcarbamoyltransferase OS=Homo sapiens GN=OSGEP PE=1 SV=1	4.19382	4.76496e-07	0.0281688
PAK2	2.1199	1.83325	sp|Q13177|PAK2_HUMAN	Serine/threonine-protein kinase PAK 2 OS=Homo sapiens GN=PAK2 PE=1 SV=3	1.97658	0.041582	0.0743532
PARD3	-4.69761	-5.94421	sp|Q8TEW0-11|PARD3_HUMAN|sp|Q8TEW0-2|PARD3_HUMAN|sp|Q8TEW0-3|PARD3_HUMAN|sp|Q8TEW0-4|PARD3_HUMAN|sp|Q8TEW0-6|PARD3_HUMAN|sp|Q8TEW0-7|PARD3_HUMAN|sp|Q8TEW0|PARD3_HUMAN	Isoform 11 of Partitioning defective 3 homolog OS=Homo sapiens GN=PARD3|Isoform 2 of Partitioning defective 3 homolog OS=Homo sapiens GN=PARD3|Isoform 3 of Partitioning defective 3 homolog OS=Homo sapiens GN=PARD3|Isoform 4 of Partitioning defective 3 homolog OS=Homo sapiens GN=PARD3|Isoform 6 of Partitioning defective 3 homolog OS=Homo sapiens GN=PARD3|Isoform 7 of Partitioning defective 3 homol…	-5.32091	0.0593467	0.0258594
PARP4	-5.8286	-6.30218	sp|Q9UKK3|PARP4_HUMAN	Poly [ADP-ribose] polymerase 4 OS=Homo sapiens GN=PARP4 PE=1 SV=3	-6.06539	6.07552e-05	9.18034e-05
PCMT1	1.94615	1.99358	sp|P22061-2|PIMT_HUMAN|sp|P22061|PIMT_HUMAN	Isoform 2 of Protein-L-isoaspartate(D-aspartate) O-methyltransferase OS=Homo sapiens GN=PCMT1|Protein-L-isoaspartate(D-aspartate) O-methyltransferase OS=Homo sapiens GN=PCMT1 PE=1 SV=4	1.96987	0.0420143	0.00136739
PDE5A	-6.79687	-7.44276	sp|O76074-2|PDE5A_HUMAN|sp|O76074|PDE5A_HUMAN	Isoform PDE5A2 of cGMP-specific 3',5'-cyclic phosphodiesterase OS=Homo sapiens GN=PDE5A|cGMP-specific 3',5'-cyclic phosphodiesterase OS=Homo sapiens GN=PDE5A PE=1 SV=2	-7.11981	0.008431	0.00159641
PEPD	2.78029	2.76753	sp|P12955|PEPD_HUMAN	Xaa-Pro dipeptidase OS=Homo sapiens GN=PEPD PE=1 SV=3	2.77391	0.000299713	2.30845e-06
PGM5	8.56405	8.88322	sp|Q15124|PGM5_HUMAN	Phosphoglucomutase-like protein 5 OS=Homo sapiens GN=PGM5 PE=1 SV=2	8.72364	1.04856e-35	7.46819e-11
PKM	5.72235	6.86378	sp|P14618|KPYM_HUMAN	Pyruvate kinase PKM OS=Homo sapiens GN=PKM PE=1 SV=4	6.29306	3.81652e-14	1.24878e-06	x
PPP3CB	4.97258	5.28807	sp|P16298-3|PP2BB_HUMAN|sp|P16298-4|PP2BB_HUMAN|sp|P16298|PP2BB_HUMAN	Isoform 3 of Serine/threonine-protein phosphatase 2B catalytic subunit beta isoform OS=Homo sapiens GN=PPP3CB|Isoform 4 of Serine/threonine-protein phosphatase 2B catalytic subunit beta isoform OS=Homo sapiens GN=PPP3CB|Serine/threonine-protein phosphatase 2B catalytic subunit beta isoform OS=Homo sapiens GN=PPP3CB PE=1 SV=2	5.13032	0.00151494	0.00068168
RACGAP1	7.3682	4.02421	sp|Q9H0H5|RGAP1_HUMAN	Rac GTPase-activating protein 1 OS=Homo sapiens GN=RACGAP1 PE=1 SV=1	5.69621	0.00697111	0.0164051
RAD21	-2.53331	-1.80642	sp|O60216|RAD21_HUMAN	Double-strand-break repair protein rad21 homolog OS=Homo sapiens GN=RAD21 PE=1 SV=2	-2.16986	0.0304062	0.0564785	x
RCAN1	2.13729	2.22439	sp|P53805-2|RCAN1_HUMAN|sp|P53805-3|RCAN1_HUMAN|sp|P53805|RCAN1_HUMAN	Isoform 2 of Calcipressin-1 OS=Homo sapiens GN=RCAN1|Isoform 3 of Calcipressin-1 OS=Homo sapiens GN=RCAN1|Calcipressin-1 OS=Homo sapiens GN=RCAN1 PE=1 SV=4	2.18084	0.0401835	0.00489681	x
RPL23	-4.27008	-3.28794	sp|P62829|RL23_HUMAN	60S ribosomal protein L23 OS=Homo sapiens GN=RPL23 PE=1 SV=1	-3.77901	0.00191824	0.0615091
RPL3	-2.81514	-2.37304	sp|P39023|RL3_HUMAN	60S ribosomal protein L3 OS=Homo sapiens GN=RPL3 PE=1 SV=2	-2.59409	0.00474091	0.0248024	x
RPL31	-3.78352	-3.33611	sp|P62899-2|RL31_HUMAN|sp|P62899-3|RL31_HUMAN|sp|P62899|RL31_HUMAN	Isoform 2 of 60S ribosomal protein L31 OS=Homo sapiens GN=RPL31|Isoform 3 of 60S ribosomal protein L31 OS=Homo sapiens GN=RPL31|60S ribosomal protein L31 OS=Homo sapiens GN=RPL31 PE=1 SV=1	-3.55981	3.4749e-08	5.25801e-06
RPL34	-2.32643	-2.17294	sp|P49207|RL34_HUMAN	60S ribosomal protein L34 OS=Homo sapiens GN=RPL34 PE=1 SV=3	-2.24969	0.0304062	0.0485493
RPL7A	-1.89917	-2.25559	sp|P62424|RL7A_HUMAN	60S ribosomal protein L7a OS=Homo sapiens GN=RPL7A PE=1 SV=2	-2.07738	0.099123	0.0365324
RRP9	3.32082	5.26783	sp|O43818|U3IP2_HUMAN	U3 small nucleolar RNA-interacting protein 2 OS=Homo sapiens GN=RRP9 PE=1 SV=1	4.29433	0.000810097	5.74468e-07
SDCBP	5.59493	9.99198	sp|O00560-3|SDCB1_HUMAN|sp|O00560|SDCB1_HUMAN	Isoform 3 of Syntenin-1 OS=Homo sapiens GN=SDCBP|Syntenin-1 OS=Homo sapiens GN=SDCBP PE=1 SV=1	7.79346	1.50904e-06	3.32728e-13
SDHB	-7.68081	-6.70804	sp|P21912|SDHB_HUMAN	Succinate dehydrogenase [ubiquinone] iron-sulfur subunit, mitochondrial OS=Homo sapiens GN=SDHB PE=1 SV=3	-7.19443	0.0148342	0.0446804
SHMT2	-4.13545	-4.12166	sp|P34897-3|GLYM_HUMAN|sp|P34897|GLYM_HUMAN	Isoform 3 of Serine hydroxymethyltransferase, mitochondrial OS=Homo sapiens GN=SHMT2|Serine hydroxymethyltransferase, mitochondrial OS=Homo sapiens GN=SHMT2 PE=1 SV=3	-4.12856	1.0112e-05	0.000218438
SRC	-2.20223	-2.45998	sp|P12931-2|SRC_HUMAN|sp|P12931|SRC_HUMAN	Isoform 2 of Proto-oncogene tyrosine-protein kinase Src OS=Homo sapiens GN=SRC|Proto-oncogene tyrosine-protein kinase Src OS=Homo sapiens GN=SRC PE=1 SV=3	-2.3311	0.0683651	0.00212522	x
SUGT1	-4.4047	-2.45934	sp|Q9Y2Z0|SGT1_HUMAN	Protein SGT1 homolog OS=Homo sapiens GN=SUGT1 PE=1 SV=3	-3.43202	0.0148342	0.0446804	x
TRA2B	-4.98175	-4.70128	sp|P62995-3|TRA2B_HUMAN|sp|P62995|TRA2B_HUMAN	Isoform 3 of Transformer-2 protein homolog beta OS=Homo sapiens GN=TRA2B|Transformer-2 protein homolog beta OS=Homo sapiens GN=TRA2B PE=1 SV=1	-4.84152	0.00373987	0.000999162
UACA	-2.98074	-2.79709	sp|Q9BZF9-2|UACA_HUMAN|sp|Q9BZF9|UACA_HUMAN	Isoform 2 of Uveal autoantigen with coiled-coil domains and ankyrin repeats OS=Homo sapiens GN=UACA|Uveal autoantigen with coiled-coil domains and ankyrin repeats OS=Homo sapiens GN=UACA PE=1 SV=2	-2.88891	0.0050185	0.013652
1 See 'Hsp90 interactors' sheet in this table

## Sheet: Lysate_SK-Mel28vs24_Drug
Lysate_SK-Mel28/SK-Mel24_Drug
Gene name	diff_meltP_XL888_1_vs_Vehicle_1	diff_meltP_XL888_2_vs_Vehicle_2	protein_id	description	Average TM	pVal_adj_SK-Mel28_XL888_1_vs_SK-Mel24_XL888_1	pVal_adj_SK-Mel28_XL888_2_vs_SK-Mel24_XL888_2	Hsp90 interactor 1
ALDOA	3.53781	4.5316	sp|P04075|ALDOA_HUMAN	Fructose-bisphosphate aldolase A OS=Homo sapiens GN=ALDOA PE=1 SV=2	4.0347	0.00445221	1.58446e-05	x
APEH	2.36145	3.7907	sp|P13798|ACPH_HUMAN	Acylamino-acid-releasing enzyme OS=Homo sapiens GN=APEH PE=1 SV=4	3.07607	0.0980296	0.000553534
APOA1BP	2.6776	3.53382	sp|Q8NCW5|NNRE_HUMAN	NAD(P)H-hydrate epimerase OS=Homo sapiens GN=APOA1BP PE=1 SV=2	3.10571	0.000868063	2.00496e-10
APRT	-3.98845	-4.75556	sp|P07741|APT_HUMAN	Adenine phosphoribosyltransferase OS=Homo sapiens GN=APRT PE=1 SV=2	-4.372	0.0123449	0.00163357
ATPAF2	2.92237	3.52935	sp|Q8N5M1|ATPF2_HUMAN	ATP synthase mitochondrial F1 complex assembly factor 2 OS=Homo sapiens GN=ATPAF2 PE=1 SV=1	3.22586	0.000654955	0.00154281
C11orf98	4.75906	4.84151	sp|E9PRG8|CK098_HUMAN	Uncharacterized protein C11orf98 OS=Homo sapiens GN=C11orf98 PE=4 SV=1	4.80029	0.0852594	3.00083e-06
C1QBP	1.79062	1.81688	sp|Q07021|C1QBP_HUMAN	Complement component 1 Q subcomponent-binding protein, mitochondrial OS=Homo sapiens GN=C1QBP PE=1 SV=1	1.80375	0.0253844	0.00878607
CD2BP2	-2.61951	-3.25687	sp|O95400|CD2B2_HUMAN	CD2 antigen cytoplasmic tail-binding protein 2 OS=Homo sapiens GN=CD2BP2 PE=1 SV=1	-2.93819	0.00236303	0.00120003
CDK4	3.65886	3.23782	sp|P11802|CDK4_HUMAN	Cyclin-dependent kinase 4 OS=Homo sapiens GN=CDK4 PE=1 SV=2	3.44834	0.00733856	0.0433522	x
CDK6	2.42322	3.67439	sp|Q00534|CDK6_HUMAN	Cyclin-dependent kinase 6 OS=Homo sapiens GN=CDK6 PE=1 SV=1	3.04881	0.089354	0.000116295	x
CHURC1	2.94717	4.96167	sp|Q8WUH1|CHUR_HUMAN	Protein Churchill OS=Homo sapiens GN=CHURC1 PE=1 SV=2	3.95442	0.0409151	1.37236e-09
CLIP4	5.06182	3.17215	sp|Q8N3C7|CLIP4_HUMAN	CAP-Gly domain-containing linker protein 4 OS=Homo sapiens GN=CLIP4 PE=1 SV=1	4.11699	3.57634e-20	0.00598922
CNDP2	2.32689	2.38989	sp|Q96KP4|CNDP2_HUMAN	Cytosolic non-specific dipeptidase OS=Homo sapiens GN=CNDP2 PE=1 SV=2	2.35839	9.17419e-05	0.000291246
CPOX	3.1871	4.07519	sp|P36551|HEM6_HUMAN	Oxygen-dependent coproporphyrinogen-III oxidase, mitochondrial OS=Homo sapiens GN=CPOX PE=1 SV=3	3.63115	0.0351078	0.000157227
CRKL	-4.22801	-4.2347	sp|P46109|CRKL_HUMAN	Crk-like protein OS=Homo sapiens GN=CRKL PE=1 SV=1	-4.23135	0.000173192	0.00414329
CTSL	7.87774	8.53966	sp|P07711|CATL1_HUMAN	Cathepsin L1 OS=Homo sapiens GN=CTSL PE=1 SV=2	8.2087	0.0013638	0.000534507
CYB5R2	3.73434	2.89013	sp|Q6BCY4|NB5R2_HUMAN	NADH-cytochrome b5 reductase 2 OS=Homo sapiens GN=CYB5R2 PE=1 SV=1	3.31224	0.00233403	1.85814e-09
DHTKD1	3.21929	3.56035	sp|Q96HY7|DHTK1_HUMAN	Probable 2-oxoglutarate dehydrogenase E1 component DHKTD1, mitochondrial OS=Homo sapiens GN=DHTKD1 PE=1 SV=2	3.38982	0.000143638	3.77904e-06
DPYSL2	2.32954	3.21898	sp|Q16555|DPYL2_HUMAN	Dihydropyrimidinase-related protein 2 OS=Homo sapiens GN=DPYSL2 PE=1 SV=1	2.77426	0.0258156	8.19828e-09
DYNC1H1	-2.97983	-3.05867	sp|Q14204|DYHC1_HUMAN	Cytoplasmic dynein 1 heavy chain 1 OS=Homo sapiens GN=DYNC1H1 PE=1 SV=5	-3.01925	0.0226852	0.0401784	x
DYNC1LI1	-3.02125	-3.09423	sp|Q9Y6G9|DC1L1_HUMAN	Cytoplasmic dynein 1 light intermediate chain 1 OS=Homo sapiens GN=DYNC1LI1 PE=1 SV=3	-3.05774	0.0901375	0.0324387
ELF1	-5.49828	-5.24287	sp|P32519-2|ELF1_HUMAN|sp|P32519|ELF1_HUMAN	Isoform 2 of ETS-related transcription factor Elf-1 OS=Homo sapiens GN=ELF1|ETS-related transcription factor Elf-1 OS=Homo sapiens GN=ELF1 PE=1 SV=2	-5.37058	0.0174622	0.0543563
FABP7	2.27397	2.88271	sp|O15540|FABP7_HUMAN	Fatty acid-binding protein, brain OS=Homo sapiens GN=FABP7 PE=1 SV=3	2.57834	0.00588985	3.52066e-07
FASTKD5	1.95937	2.69192	sp|Q7L8L6|FAKD5_HUMAN	FAST kinase domain-containing protein 5 OS=Homo sapiens GN=FASTKD5 PE=1 SV=1	2.32565	0.0012151	0.00249633
GEMIN6	5.03696	10.7174	sp|Q8WXD5|GEMI6_HUMAN	Gem-associated protein 6 OS=Homo sapiens GN=GEMIN6 PE=1 SV=1	7.87716	0.0100972	2.12495e-29
GGH	2.87307	3.44903	sp|Q92820|GGH_HUMAN	Gamma-glutamyl hydrolase OS=Homo sapiens GN=GGH PE=1 SV=2	3.16105	0.00028859	5.56525e-05
GLUD2	1.36886	1.52414	sp|P49448|DHE4_HUMAN	Glutamate dehydrogenase 2, mitochondrial OS=Homo sapiens GN=GLUD2 PE=1 SV=2	1.4465	0.0288594	0.0353432
GSTZ1	2.2247	2.32567	sp|O43708|MAAI_HUMAN	Maleylacetoacetate isomerase OS=Homo sapiens GN=GSTZ1 PE=1 SV=3	2.27518	0.000193954	2.15052e-06
GTPBP3	-4.14585	-2.99485	sp|Q969Y2-2|GTPB3_HUMAN|sp|Q969Y2-3|GTPB3_HUMAN|sp|Q969Y2-4|GTPB3_HUMAN|sp|Q969Y2|GTPB3_HUMAN	Isoform 2 of tRNA modification GTPase GTPBP3, mitochondrial OS=Homo sapiens GN=GTPBP3|Isoform 3 of tRNA modification GTPase GTPBP3, mitochondrial OS=Homo sapiens GN=GTPBP3|Isoform 4 of tRNA modification GTPase GTPBP3, mitochondrial OS=Homo sapiens GN=GTPBP3|tRNA modification GTPase GTPBP3, mitochondrial OS=Homo sapiens GN=GTPBP3 PE=1 SV=2	-3.57035	0.00023809	0.0854103
HERC2	8.91177	5.33882	sp|O95714|HERC2_HUMAN	E3 ubiquitin-protein ligase HERC2 OS=Homo sapiens GN=HERC2 PE=1 SV=2	7.1253	3.55268e-07	0.0346666
HSPD1	-4.0045	-4.02117	sp|P10809|CH60_HUMAN	60 kDa heat shock protein, mitochondrial OS=Homo sapiens GN=HSPD1 PE=1 SV=2	-4.01284	0.0117794	0.0143277	x
JMJD7	4.33607	3.75683	sp|P0C870|JMJD7_HUMAN	JmjC domain-containing protein 7 OS=Homo sapiens GN=JMJD7 PE=1 SV=1	4.04645	0.00023139	0.000634491
KIF7	-4.43163	-7.62867	sp|Q2M1P5|KIF7_HUMAN	Kinesin-like protein KIF7 OS=Homo sapiens GN=KIF7 PE=1 SV=2	-6.03015	6.28481e-05	5.79846e-09
LDHB	2.33576	1.89877	sp|P07195|LDHB_HUMAN	L-lactate dehydrogenase B chain OS=Homo sapiens GN=LDHB PE=1 SV=2	2.11727	0.00236303	0.0480157	x
MCOLN2	-5.675	-6.2023	sp|Q8IZK6-2|MCLN2_HUMAN|sp|Q8IZK6|MCLN2_HUMAN	Isoform 2 of Mucolipin-2 OS=Homo sapiens GN=MCOLN2|Mucolipin-2 OS=Homo sapiens GN=MCOLN2 PE=2 SV=2	-5.93865	4.50599e-05	0.0143529
MMAB	3.23153	2.90144	sp|Q96EY8|MMAB_HUMAN	Cob(I)yrinic acid a,c-diamide adenosyltransferase, mitochondrial OS=Homo sapiens GN=MMAB PE=1 SV=1	3.06648	1.20119e-05	0.0147278
MRTO4	-4.39453	-5.49419	sp|Q9UKD2|MRT4_HUMAN	mRNA turnover protein 4 homolog OS=Homo sapiens GN=MRTO4 PE=1 SV=2	-4.94436	7.65064e-05	2.55853e-12
MVP	-7.84266	-8.08983	sp|Q14764|MVP_HUMAN	Major vault protein OS=Homo sapiens GN=MVP PE=1 SV=4	-7.96624	0.000145904	0.000404281
MYOM1	3.17315	3.16254	sp|P52179-2|MYOM1_HUMAN|sp|P52179|MYOM1_HUMAN	Isoform 2 of Myomesin-1 OS=Homo sapiens GN=MYOM1|Myomesin-1 OS=Homo sapiens GN=MYOM1 PE=1 SV=2	3.16784	3.34206e-08	3.87487e-11
NDUFB3	3.04956	2.56971	sp|O43676|NDUB3_HUMAN	NADH dehydrogenase [ubiquinone] 1 beta subcomplex subunit 3 OS=Homo sapiens GN=NDUFB3 PE=1 SV=3	2.80964	0.0237879	0.0761942
NFRKB	-4.55432	-4.83739	sp|Q6P4R8-2|NFRKB_HUMAN|sp|Q6P4R8-3|NFRKB_HUMAN|sp|Q6P4R8|NFRKB_HUMAN	Isoform 2 of Nuclear factor related to kappa-B-binding protein OS=Homo sapiens GN=NFRKB|Isoform 3 of Nuclear factor related to kappa-B-binding protein OS=Homo sapiens GN=NFRKB|Nuclear factor related to kappa-B-binding protein OS=Homo sapiens GN=NFRKB PE=1 SV=2	-4.69586	0.0339224	0.092715	x
PARP4	-4.90312	-5.21419	sp|Q9UKK3|PARP4_HUMAN	Poly [ADP-ribose] polymerase 4 OS=Homo sapiens GN=PARP4 PE=1 SV=3	-5.05865	0.00772535	0.000356639
PCMT1	1.62737	2.00026	sp|P22061-2|PIMT_HUMAN|sp|P22061|PIMT_HUMAN	Isoform 2 of Protein-L-isoaspartate(D-aspartate) O-methyltransferase OS=Homo sapiens GN=PCMT1|Protein-L-isoaspartate(D-aspartate) O-methyltransferase OS=Homo sapiens GN=PCMT1 PE=1 SV=4	1.81381	0.00808376	0.000779469
PDE5A	-9.2011	-8.58111	sp|O76074-2|PDE5A_HUMAN|sp|O76074|PDE5A_HUMAN	Isoform PDE5A2 of cGMP-specific 3',5'-cyclic phosphodiesterase OS=Homo sapiens GN=PDE5A|cGMP-specific 3',5'-cyclic phosphodiesterase OS=Homo sapiens GN=PDE5A PE=1 SV=2	-8.89111	2.04916e-09	0.000106721
PEBP1	2.14578	2.72688	sp|P30086|PEBP1_HUMAN	Phosphatidylethanolamine-binding protein 1 OS=Homo sapiens GN=PEBP1 PE=1 SV=3	2.43633	0.00579488	0.000750889
PGM1	3.6109	3.84829	sp|P36871|PGM1_HUMAN	Phosphoglucomutase-1 OS=Homo sapiens GN=PGM1 PE=1 SV=3	3.7296	0.003441	0.000440431
PGM2L1	2.43594	4.05133	sp|Q6PCE3|PGM2L_HUMAN	Glucose 1,6-bisphosphate synthase OS=Homo sapiens GN=PGM2L1 PE=1 SV=3	3.24364	0.0924284	0.000173635
PMM2	1.24611	1.15669	sp|O15305|PMM2_HUMAN	Phosphomannomutase 2 OS=Homo sapiens GN=PMM2 PE=1 SV=1	1.2014	0.0561983	0.0375029
POP4	2.22598	2.20869	sp|O95707|RPP29_HUMAN	Ribonuclease P protein subunit p29 OS=Homo sapiens GN=POP4 PE=1 SV=2	2.21734	0.00733856	0.00900125
RACGAP1	5.67287	5.1893	sp|Q9H0H5|RGAP1_HUMAN	Rac GTPase-activating protein 1 OS=Homo sapiens GN=RACGAP1 PE=1 SV=1	5.43108	0.00295038	0.00414329
RASSF3	-3.81409	-3.80395	sp|Q86WH2|RASF3_HUMAN	Ras association domain-containing protein 3 OS=Homo sapiens GN=RASSF3 PE=1 SV=1	-3.80902	0.0146201	0.0143529
RNF141	-3.30068	-5.99081	sp|Q8WVD5|RN141_HUMAN	RING finger protein 141 OS=Homo sapiens GN=RNF141 PE=1 SV=1	-4.64575	0.0515879	2.24795e-13
RPL10A	-1.92284	-2.08942	sp|P62906|RL10A_HUMAN	60S ribosomal protein L10a OS=Homo sapiens GN=RPL10A PE=1 SV=2	-2.00613	0.0370819	0.0675957
RPL13	-1.98791	-2.10483	sp|P26373|RL13_HUMAN	60S ribosomal protein L13 OS=Homo sapiens GN=RPL13 PE=1 SV=4	-2.04637	0.00382076	0.077854
RPL15	-2.07425	-2.58606	sp|P61313|RL15_HUMAN	60S ribosomal protein L15 OS=Homo sapiens GN=RPL15 PE=1 SV=2	-2.33015	0.00213475	0.0124885
RPL22	-3.35542	-3.49123	sp|P35268|RL22_HUMAN	60S ribosomal protein L22 OS=Homo sapiens GN=RPL22 PE=1 SV=2	-3.42332	3.33882e-09	0.000391288
RPL26	-1.97742	-2.29417	sp|P61254|RL26_HUMAN	60S ribosomal protein L26 OS=Homo sapiens GN=RPL26 PE=1 SV=1	-2.13579	0.0283816	0.046686
RPL3	-2.44224	-2.34365	sp|P39023|RL3_HUMAN	60S ribosomal protein L3 OS=Homo sapiens GN=RPL3 PE=1 SV=2	-2.39295	0.00241822	0.0408514	x
RPL31	-4.89193	-4.2655	sp|P62899-2|RL31_HUMAN|sp|P62899-3|RL31_HUMAN|sp|P62899|RL31_HUMAN	Isoform 2 of 60S ribosomal protein L31 OS=Homo sapiens GN=RPL31|Isoform 3 of 60S ribosomal protein L31 OS=Homo sapiens GN=RPL31|60S ribosomal protein L31 OS=Homo sapiens GN=RPL31 PE=1 SV=1	-4.57872	0.00779163	0.00380229
RPL34	-2.95039	-2.03393	sp|P49207|RL34_HUMAN	60S ribosomal protein L34 OS=Homo sapiens GN=RPL34 PE=1 SV=3	-2.49216	4.78239e-07	0.0929384
RPL38	-3.01711	-2.50446	sp|P63173|RL38_HUMAN	60S ribosomal protein L38 OS=Homo sapiens GN=RPL38 PE=1 SV=2	-2.76079	0.00105249	0.0253808
RPL6	-2.13939	-2.20855	sp|Q02878|RL6_HUMAN	60S ribosomal protein L6 OS=Homo sapiens GN=RPL6 PE=1 SV=3	-2.17397	0.0130491	0.0480157	x
RPL7A	-2.58497	-2.42533	sp|P62424|RL7A_HUMAN	60S ribosomal protein L7a OS=Homo sapiens GN=RPL7A PE=1 SV=2	-2.50515	2.88626e-05	0.0237854
SARS2	2.29588	2.71129	sp|Q9NP81|SYSM_HUMAN	Serine--tRNA ligase, mitochondrial OS=Homo sapiens GN=SARS2 PE=1 SV=1	2.50359	0.0280573	0.00641046
SEPT6	4.91456	3.99838	sp|Q14141-2|SEPT6_HUMAN|sp|Q14141-4|SEPT6_HUMAN|sp|Q14141|SEPT6_HUMAN	Isoform I of Septin-6 OS=Homo sapiens GN=SEPT6|Isoform V of Septin-6 OS=Homo sapiens GN=SEPT6|Septin-6 OS=Homo sapiens GN=SEPT6 PE=1 SV=4	4.45647	1.9137e-05	0.000224977
SF3B2	-4.34583	-4.20199	sp|Q13435|SF3B2_HUMAN	Splicing factor 3B subunit 2 OS=Homo sapiens GN=SF3B2 PE=1 SV=2	-4.27391	0.0899377	0.00783825	x
SHMT2	-3.8817	-3.37029	sp|P34897-3|GLYM_HUMAN|sp|P34897|GLYM_HUMAN	Isoform 3 of Serine hydroxymethyltransferase, mitochondrial OS=Homo sapiens GN=SHMT2|Serine hydroxymethyltransferase, mitochondrial OS=Homo sapiens GN=SHMT2 PE=1 SV=3	-3.626	0.000379514	0.000132865
TTC39C	4.10805	3.36702	sp|Q8N584|TT39C_HUMAN	Tetratricopeptide repeat protein 39C OS=Homo sapiens GN=TTC39C PE=2 SV=2	3.73754	0.000593127	2.1693e-12
TUBGCP6	-3.24451	-3.69256	sp|Q96RT7|GCP6_HUMAN	Gamma-tubulin complex component 6 OS=Homo sapiens GN=TUBGCP6 PE=1 SV=3	-3.46853	6.16951e-06	0.006593
TXNDC5	2.8348	2.49325	sp|Q8NBS9|TXND5_HUMAN	Thioredoxin domain-containing protein 5 OS=Homo sapiens GN=TXNDC5 PE=1 SV=2	2.66403	0.0334106	0.0878389	x
WDR92	-3.22182	-3.44077	sp|Q96MX6|WDR92_HUMAN	WD repeat-containing protein 92 OS=Homo sapiens GN=WDR92 PE=1 SV=1	-3.33129	0.0100972	0.0356617
1 See 'Hsp90 interactors' sheet in this table

## Sheet: Pho_Intact cells_28_DrugvsCTL
Phospho_InCell_SK-Mel28_Drug/DMSO
UID	Sequence	Protein_ID	Protein_Description	Gene_Name	Hsp90 interactor	Aa	Position 1	Multiplicity	Concatenate	Average_Tm	diff_rep2	diff.z_rep2	diff.prob_rep2	slope_rep2	diff_rep1	diff.z_rep1	diff.prob_rep1	slope_rep1	mp_ctrl1	ctrl1_slope	ctrl1_37	ctrl1_41	ctrl1_44	ctrl1_47	ctrl1_50	ctrl1_53	ctrl1_56	ctrl1_59	ctrl1_64	ctrl1_67	mp_treated1	treated1_slope	treated1_37	treated1_41	treated1_44	treated1_47	treated1_50	treated1_53	treated1_56	treated1_59	treated1_64	treated1_67	mp_ctrl2	ctrl2_slope	ctrl2_37	ctrl2_41	ctrl2_44	ctrl2_47	ctrl2_50
UID14747	KVSEKLEDQLSEGRNSPEKAENKRNTGIKLQ	Q5VUA4	Zinc finger protein 318	ZNF318			1243	3			9.57097	7.46756	4.55444e-11	-0.130775	6.28045	4.10555	0.0027436	-0.0946063	43.4175	-0.0946063	0.954636	0.80585	0.536439	0.328966	0.237487	0.203625	0.190916	0.185808	0.183591	0.182557	49.6979	-0.0296838	0.852147	0.772612	0.684701	0.597322	0.517178	0.447702	0.389633	0.34212	0.30365	0.2726	42.6985	-0.130775	0.98127	0.82787	0.468385	0.299081	0.263502
UID2689	KVSEKLEDQLSEGRNSPEKAENKRNTGIKLQ	Q5VUA4	Zinc finger protein 318	ZNF318			1243	1			9.57097	7.46756	4.55444e-11	-0.130775	6.28045	4.10555	0.0027436	-0.0946063	43.4175	-0.0946063	0.954636	0.80585	0.536439	0.328966	0.237487	0.203625	0.190916	0.185808	0.183591	0.182557	49.6979	-0.0296838	0.852147	0.772612	0.684701	0.597322	0.517178	0.447702	0.389633	0.34212	0.30365	0.2726	42.6985	-0.130775	0.98127	0.82787	0.468385	0.299081	0.263502
UID8718	KVSEKLEDQLSEGRNSPEKAENKRNTGIKLQ	Q5VUA4	Zinc finger protein 318	ZNF318			1243	2			9.57097	7.46756	4.55444e-11	-0.130775	6.28045	4.10555	0.0027436	-0.0946063	43.4175	-0.0946063	0.954636	0.80585	0.536439	0.328966	0.237487	0.203625	0.190916	0.185808	0.183591	0.182557	49.6979	-0.0296838	0.852147	0.772612	0.684701	0.597322	0.517178	0.447702	0.389633	0.34212	0.30365	0.2726	42.6985	-0.130775	0.98127	0.82787	0.468385	0.299081	0.263502
UID17273	RSAAAKTHTTALAGRSPSPASGRRGEGDAPF	Q9UQ35	Serine/arginine repetitive matrix protein 2	SRRM2			295	3			12.291	5.70261	2.46664e-06	-0.0454167	7.05008	4.52316	0.000468454	-0.0816906	51.1778	-0.0453372	0.973411	0.928808	0.845012	0.723882	0.589293	0.469938	0.379654	0.317321	0.275996	0.24885	58.2279	-0.0816906	0.999987	0.999865	0.999007	0.994376	0.974673	0.909256	0.753109	0.518256	0.306902	0.178485	47.9674	-0.0454167	0.919954	0.837641	0.721438	0.58718	0.456713
UID17274	AAAKTHTTALAGRSPSPASGRRGEGDAPFSE	Q9UQ35	Serine/arginine repetitive matrix protein 2	SRRM2			297	3			12.291	5.70261	2.46664e-06	-0.0454167	7.05008	4.52316	0.000468454	-0.0816906	51.1778	-0.0453372	0.973411	0.928808	0.845012	0.723882	0.589293	0.469938	0.379654	0.317321	0.275996	0.24885	58.2279	-0.0816906	0.999987	0.999865	0.999007	0.994376	0.974673	0.909256	0.753109	0.518256	0.306902	0.178485	47.9674	-0.0454167	0.919954	0.837641	0.721438	0.58718	0.456713
UID15754	TGSEEEGSSRLSPPHSPRDFTRMQDIPEETE	Q92974-3	Rho guanine nucleotide exchange factor 2	ARHGEF2			932	3			7.9988	5.40934	1.17553e-05	-0.117383	NA	NA	NA	-0.0550038	NA	NA	NA	NA	NA	NA	NA	NA	NA	NA	NA	NA	50.0382	-0.0550038	0.977725	0.936322	0.851769	0.717933	0.555836	0.402154	0.281085	0.195996	0.139446	0.102528	44.3549	-0.117383	0.988635	0.915373	0.656645	0.344036	0.201073
UID15874	LQTSHKPSAEDAEGQSPLSQKYSPSTEKCLP	Q96F24-3	Nuclear receptor-binding factor 2	NRBF2			103	3			6.5685	4.92769	0.000115969	-0.130968	NA	NA	NA	-0.0599547	NA	NA	NA	NA	NA	NA	NA	NA	NA	NA	NA	NA	54.7819	-0.0599547	0.997903	0.991343	0.97111	0.920494	0.819613	0.665143	0.487287	0.329208	0.212877	0.136143	47.4949	-0.0456228	0.910723	0.822621	0.701806	0.566134	0.437455
UID3816	LQTSHKPSAEDAEGQSPLSQKYSPSTEKCLP	Q96F24-3	Nuclear receptor-binding factor 2	NRBF2			103	1			6.5685	4.92769	0.000115969	-0.130968	NA	NA	NA	-0.0599547	NA	NA	NA	NA	NA	NA	NA	NA	NA	NA	NA	NA	54.7819	-0.0599547	0.997903	0.991343	0.97111	0.920494	0.819613	0.665143	0.487287	0.329208	0.212877	0.136143	47.4949	-0.0456228	0.910723	0.822621	0.701806	0.566134	0.437455
UID9845	LQTSHKPSAEDAEGQSPLSQKYSPSTEKCLP	Q96F24-3	Nuclear receptor-binding factor 2	NRBF2			103	2			6.5685	4.92769	0.000115969	-0.130968	NA	NA	NA	-0.0599547	NA	NA	NA	NA	NA	NA	NA	NA	NA	NA	NA	NA	54.7819	-0.0599547	0.997903	0.991343	0.97111	0.920494	0.819613	0.665143	0.487287	0.329208	0.212877	0.136143	47.4949	-0.0456228	0.910723	0.822621	0.701806	0.566134	0.437455
UID10407	KAASKQREMLMEDVGSEEEQEEEDEAPFQEK	Q9H1E3	Nuclear ubiquitous casein and cyclin-dependent kinase substrate 1	NUCKS1			113	2			-4.8964	4.72566	0.000213127	-0.0734918	NA	NA	NA	NA	NA	NA	NA	NA	NA	NA	NA	NA	NA	NA	NA	NA	NA	NA	NA	NA	NA	NA	NA	NA	NA	NA	NA	NA	62.2575	-0.0372683	0.997604	0.992728	0.981238	0.957818	0.916103
UID16436	KAASKQREMLMEDVGSEEEQEEEDEAPFQEK	Q9H1E3	Nuclear ubiquitous casein and cyclin-dependent kinase substrate 1	NUCKS1		S	113	3			-4.8964	4.72566	0.000213127	-0.0734918	NA	NA	NA	NA	NA	NA	NA	NA	NA	NA	NA	NA	NA	NA	NA	NA	NA	NA	NA	NA	NA	NA	NA	NA	NA	NA	NA	NA	62.2575	-0.0372683	0.997604	0.992728	0.981238	0.957818	0.916103
UID4378	KAASKQREMLMEDVGSEEEQEEEDEAPFQEK	Q9H1E3	Nuclear ubiquitous casein and cyclin-dependent kinase substrate 1	NUCKS1		S	113	1			-4.8964	4.72566	0.000213127	-0.0734918	NA	NA	NA	NA	NA	NA	NA	NA	NA	NA	NA	NA	NA	NA	NA	NA	NA	NA	NA	NA	NA	NA	NA	NA	NA	NA	NA	NA	62.2575	-0.0372683	0.997604	0.992728	0.981238	0.957818	0.916103
UID16262	QEDPEQLPELEAHGVSESEGEERPVAEEEIL	Q9BVJ6-3	U3 small nucleolar RNA-associated protein 14 homolog A	UTP14A			353	3			-4.31509	4.65831	0.000266613	-0.0832884	NA	NA	NA	-0.102565	NA	NA	NA	NA	NA	NA	NA	NA	NA	NA	NA	NA	52.5439	-0.102565	0.999967	0.999525	0.995253	0.965956	0.834896	0.55278	0.320218	0.224747	0.193839	0.183808	57.7986	-0.0670098	0.999831	0.998965	0.995085	0.981151	0.940538
UID16263	DPEQLPELEAHGVSESEGEERPVAEEEILLR	Q9BVJ6-3	U3 small nucleolar RNA-associated protein 14 homolog A	UTP14A			355	3			-4.31509	4.65831	0.000266613	-0.0832884	NA	NA	NA	-0.102565	NA	NA	NA	NA	NA	NA	NA	NA	NA	NA	NA	NA	52.5439	-0.102565	0.999967	0.999525	0.995253	0.965956	0.834896	0.55278	0.320218	0.224747	0.193839	0.183808	57.7986	-0.0670098	0.999831	0.998965	0.995085	0.981151	0.940538
UID12857	SSSAQQKTVSSTKLVSFHDDSDEDLLHI___	P11717	Cation-independent mannose-6-phosphate receptor	IGF2R			2479	3			-4.65531	4.50882	0.000519195	-0.0751884	NA	NA	NA	-0.0491705	NA	NA	NA	NA	NA	NA	NA	NA	NA	NA	NA	NA	55.0471	-0.0491705	0.993918	0.980744	0.949179	0.886447	0.784053	0.648456	0.502237	0.370062	0.265096	0.188219	55.0545	-0.0751884	0.999818	0.998655	0.992532	0.967593	0.890378
UID10663	VLGQIPFLQNCEDEDSDEDDELDSVQHKKQR	Q9NRL3	Striatin-4	STRN4			276	2			4.86864	4.47429	0.000534272	-0.163208	8.70337	3.20662	0.0370353	-0.05999	47.1118	-0.05999	0.952154	0.874975	0.740092	0.565743	0.396112	0.263334	0.172286	NA	NA	NA	55.8152	-0.0551081	0.997736	0.991282	0.972565	0.927881	0.840933	0.706491	0.544246	0.389125	0.265492	0.177829	50.9432	-0.163208	0.999999	0.999959	0.998856	0.979656	0.796584
UID16692	VLGQIPFLQNCEDEDSDEDDELDSVQHKKQR	Q9NRL3	Striatin-4	STRN4			276	3			4.86864	4.47429	0.000534272	-0.163208	8.70337	3.20662	0.0370353	-0.05999	47.1118	-0.05999	0.952154	0.874975	0.740092	0.565743	0.396112	0.263334	0.172286	NA	NA	NA	55.8152	-0.0551081	0.997736	0.991282	0.972565	0.927881	0.840933	0.706491	0.544246	0.389125	0.265492	0.177829	50.9432	-0.163208	0.999999	0.999959	0.998856	0.979656	0.796584
UID4634	VLGQIPFLQNCEDEDSDEDDELDSVQHKKQR	Q9NRL3	Striatin-4	STRN4			276	1			4.86864	4.47429	0.000534272	-0.163208	8.70337	3.20662	0.0370353	-0.05999	47.1118	-0.05999	0.952154	0.874975	0.740092	0.565743	0.396112	0.263334	0.172286	NA	NA	NA	55.8152	-0.0551081	0.997736	0.991282	0.972565	0.927881	0.840933	0.706491	0.544246	0.389125	0.265492	0.177829	50.9432	-0.163208	0.999999	0.999959	0.998856	0.979656	0.796584
UID12093	KISQPQEPELMNANPSPPPSPSQQINLGPSS	O00141-4	Serine/threonine-protein kinase Sgk1	SGK1			64	3			5.9147	4.3578	0.000878904	-0.119151	NA	NA	NA	-0.0616209	47.1685	-0.0616209	0.964348	0.89055	0.748505	0.567048	0.409294	0.30435	0.243244	0.209089	0.189871	NA	NA	NA	NA	NA	NA	NA	NA	NA	NA	NA	NA	NA	49.7344	-0.119151	0.999867	0.998104	0.98165	0.881428	0.58594
UID11460	GSEEGSRARMREDYDSVEQDGDEPGPQRSVE	Q9Y5S9	RNA-binding protein 8A	RBM8A			56	2			11.431	4.23139	0.00125322	-0.0697462	NA	NA	NA	NA	NA	NA	NA	NA	NA	NA	NA	NA	NA	NA	NA	NA	NA	NA	NA	NA	NA	NA	NA	NA	NA	NA	NA	NA	50.3935	-0.0697462	0.997084	0.983172	0.928575	0.788002	0.584796
UID14241	EEKESKDKPEIEDVGSDEEEEKKDGDKKKKK	Q14568	Heat shock protein HSP 90-alpha A2	HSP90AA2P			263	3			6.14005	4.23136	0.00125322	-0.1925	NA	NA	NA	-0.262667	49.8133	-0.262667	1	0.999998	0.999815	0.988738	0.706177	0.125562	0.0504431	0.0458061	NA	NA	NA	NA	NA	NA	NA	NA	NA	NA	NA	NA	NA	NA	51.0392	-0.1925	1	0.999994	0.999682	0.990636	0.846508
UID17489	GSEEGSRARMREDYDSVEQDGDEPGPQRSVE	Q9Y5S9	RNA-binding protein 8A	RBM8A			56	3			11.431	4.23139	0.00125322	-0.0697462	NA	NA	NA	NA	NA	NA	NA	NA	NA	NA	NA	NA	NA	NA	NA	NA	NA	NA	NA	NA	NA	NA	NA	NA	NA	NA	NA	NA	50.3935	-0.0697462	0.997084	0.983172	0.928575	0.788002	0.584796
UID2183	EEKESKDKPEIEDVGSDEEEEKKDGDKKKKK	Q14568	Heat shock protein HSP 90-alpha A2	HSP90AA2P			263	1			6.14005	4.23136	0.00125322	-0.1925	NA	NA	NA	-0.262667	49.8133	-0.262667	1	0.999998	0.999815	0.988738	0.706177	0.125562	0.0504431	0.0458061	NA	NA	NA	NA	NA	NA	NA	NA	NA	NA	NA	NA	NA	NA	51.0392	-0.1925	1	0.999994	0.999682	0.990636	0.846508
UID5431	GSEEGSRARMREDYDSVEQDGDEPGPQRSVE	Q9Y5S9	RNA-binding protein 8A	RBM8A			56	1			11.431	4.23139	0.00125322	-0.0697462	NA	NA	NA	NA	NA	NA	NA	NA	NA	NA	NA	NA	NA	NA	NA	NA	NA	NA	NA	NA	NA	NA	NA	NA	NA	NA	NA	NA	50.3935	-0.0697462	0.997084	0.983172	0.928575	0.788002	0.584796
UID8212	EEKESKDKPEIEDVGSDEEEEKKDGDKKKKK	Q14568	Heat shock protein HSP 90-alpha A2	HSP90AA2P			263	2			6.14005	4.23136	0.00125322	-0.1925	NA	NA	NA	-0.262667	49.8133	-0.262667	1	0.999998	0.999815	0.988738	0.706177	0.125562	0.0504431	0.0458061	NA	NA	NA	NA	NA	NA	NA	NA	NA	NA	NA	NA	NA	NA	51.0392	-0.1925	1	0.999994	0.999682	0.990636	0.846508
UID3797	ASPKRIDFIPVSPAPSPTRGIGKQCFSPSLQ	Q96E09	Protein FAM122A	FAM122A			147	1			-4.44175	4.08341	0.00224923	-0.0908425	NA	NA	NA	-0.0627607	48.4843	-0.0627607	0.983267	0.936471	0.822442	0.645061	0.474149	0.360267	0.297738	0.26546	NA	NA	NA	NA	NA	NA	NA	NA	NA	NA	NA	NA	NA	NA	55.0147	-0.0908425	0.999979	0.999739	0.997754	0.985562	0.930099
UID9826	ASPKRIDFIPVSPAPSPTRGIGKQCFSPSLQ	Q96E09	Protein FAM122A	FAM122A			147	2			-4.44175	4.08341	0.00224923	-0.0908425	NA	NA	NA	-0.0627607	48.4843	-0.0627607	0.983267	0.936471	0.822442	0.645061	0.474149	0.360267	0.297738	0.26546	NA	NA	NA	NA	NA	NA	NA	NA	NA	NA	NA	NA	NA	NA	55.0147	-0.0908425	0.999979	0.999739	0.997754	0.985562	0.930099
UID10110	ASFEEEPGADKVENKSNEDVNSSELDEEYLI	Q99614	Tetratricopeptide repeat protein 1	TTC1			83	2			-4.25435	3.98398	0.00314846	-0.181513	NA	NA	NA	-0.0344701	NA	NA	NA	NA	NA	NA	NA	NA	NA	NA	NA	NA	57.0856	-0.0344701	0.981722	0.958293	0.917118	0.854267	0.77046	0.672097	0.569121	0.471109	0.384402	0.311564	57.2185	-0.0555164	0.999464	0.997221	0.988651	0.962323	0.897913
UID16139	ASFEEEPGADKVENKSNEDVNSSELDEEYLI	Q99614	Tetratricopeptide repeat protein 1	TTC1			83	3			-4.25435	3.98398	0.00314846	-0.181513	NA	NA	NA	-0.0344701	NA	NA	NA	NA	NA	NA	NA	NA	NA	NA	NA	NA	57.0856	-0.0344701	0.981722	0.958293	0.917118	0.854267	0.77046	0.672097	0.569121	0.471109	0.384402	0.311564	57.2185	-0.0555164	0.999464	0.997221	0.988651	0.962323	0.897913
UID4081	ASFEEEPGADKVENKSNEDVNSSELDEEYLI	Q99614	Tetratricopeptide repeat protein 1	TTC1			83	1			-4.25435	3.98398	0.00314846	-0.181513	NA	NA	NA	-0.0344701	NA	NA	NA	NA	NA	NA	NA	NA	NA	NA	NA	NA	57.0856	-0.0344701	0.981722	0.958293	0.917118	0.854267	0.77046	0.672097	0.569121	0.471109	0.384402	0.311564	57.2185	-0.0555164	0.999464	0.997221	0.988651	0.962323	0.897913
UID12094	PQEPELMNANPSPPPSPSQQINLGPSSNPHA	O00141-4	Serine/threonine-protein kinase Sgk1	SGK1			68	3			5.69752	3.89596	0.00400942	-0.177134	NA	NA	NA	NA	NA	NA	NA	NA	NA	NA	NA	NA	NA	NA	NA	NA	NA	NA	NA	NA	NA	NA	NA	NA	NA	NA	NA	NA	49.9516	-0.177134	0.999999	0.999944	0.998173	0.96369	0.666457
UID16958	SIDDIETDCYVDPRGSPALLPSTPTMPLFPH	Q9UGR2-2	Zinc finger CCCH domain-containing protein 7B	ZC3H7B			217	3			-4.19801	3.89478	0.00400942	-0.0918216	0.317343	0.214739	0.5	-0.142086	47.0399	-0.142086	0.999495	0.99259	0.929839	0.646482	0.271393	0.119533	0.0814722	0.0720319	NA	NA	47.3572	-0.07235	0.981068	0.928252	0.799076	0.595873	0.396912	0.26234	0.187662	0.148852	0.128625	NA	50.1238	-0.0918216	0.999001	0.992578	0.959618	0.842731	0.60176
UID13593	LKKIIPTLEEGLQLPSPTATSQLPLESDAVE	P61978-2	Heterogeneous nuclear ribonucleoprotein K	HNRNPK			116	3			-5.16619	3.86042	0.00427504	-0.0798067	NA	NA	NA	-0.0956015	50.6874	-0.0956015	0.99949	0.995699	0.973641	0.883116	0.659537	0.388069	0.218458	0.144659	0.115527	0.103791	NA	NA	NA	NA	NA	NA	NA	NA	NA	NA	NA	NA	54.7637	-0.0798067	0.999947	0.999442	0.99577	0.975933	0.898498
UID1535	LKKIIPTLEEGLQLPSPTATSQLPLESDAVE	P61978-2	Heterogeneous nuclear ribonucleoprotein K	HNRNPK			116	1			-5.16619	3.86042	0.00427504	-0.0798067	NA	NA	NA	-0.0956015	50.6874	-0.0956015	0.99949	0.995699	0.973641	0.883116	0.659537	0.388069	0.218458	0.144659	0.115527	0.103791	NA	NA	NA	NA	NA	NA	NA	NA	NA	NA	NA	NA	54.7637	-0.0798067	0.999947	0.999442	0.99577	0.975933	0.898498
UID7564	LKKIIPTLEEGLQLPSPTATSQLPLESDAVE	P61978-2	Heterogeneous nuclear ribonucleoprotein K	HNRNPK			116	2			-5.16619	3.86042	0.00427504	-0.0798067	NA	NA	NA	-0.0956015	50.6874	-0.0956015	0.99949	0.995699	0.973641	0.883116	0.659537	0.388069	0.218458	0.144659	0.115527	0.103791	NA	NA	NA	NA	NA	NA	NA	NA	NA	NA	NA	NA	54.7637	-0.0798067	0.999947	0.999442	0.99577	0.975933	0.898498
UID12264	PTQPPVVSSTNEGSPSPPEPTGKGSLDTMLG	O43294-2	Transforming growth factor beta-1-induced transcript 1 protein	TGFB1I1			177	3			6.32459	3.78413	0.00482111	-0.0783183	1.26974	0.113381	0.5	-0.0714285	52.7742	-0.0632919	0.997894	0.989639	0.960311	0.881432	0.731738	0.545217	0.389591	0.291108	0.23659	0.207539	54.0439	-0.0714285	0.999886	0.998764	0.990533	0.947698	0.810437	0.604466	0.467198	0.410915	0.390809	0.383484	50.536	-0.0403841	0.942637	0.882411	0.792656	0.680165	0.55968
UID13351	SFFKPPEPKSHSRQASTDAGTAGALTPQHVR	P46937-5	Transcriptional coactivator YAP1	YAP1			109	3			6.85223	3.78186	0.00482111	-0.348065	NA	NA	NA	-0.0588112	NA	NA	NA	NA	NA	NA	NA	NA	NA	NA	NA	NA	55.3954	-0.0588112	0.999161	0.995619	0.98208	0.941262	0.847283	0.693043	0.520808	0.384226	0.297719	0.248468	49.3649	-0.348065	1	1	0.999998	0.998292	0.61787
UID14986	ERKGSPTPGFSTRRGSPTTGFIEQKGSPTSA	Q6ZRV2	Protein FAM83H	FAM83H			892	3			-5.46089	3.80389	0.00482111	-0.0782757	0.719505	0.512225	0.5	-0.0681704	46.337	-0.0681704	0.960881	0.879595	0.722741	0.522027	0.347462	0.231407	0.163907	0.126222	0.105043	0.0928142	47.0565	-0.0664586	0.969312	0.90125	0.760954	0.567829	0.389371	0.266462	0.194032	0.153592	0.131	0.118065	51.2552	-0.0775568	0.998134	0.989737	0.956763	0.860913	0.672836
UID206	PTQPPVVSSTNEGSPSPPEPTGKGSLDTMLG	O43294-2	Transforming growth factor beta-1-induced transcript 1 protein	TGFB1I1			177	1			6.32459	3.78413	0.00482111	-0.0783183	1.26974	0.113381	0.5	-0.0714285	52.7742	-0.0632919	0.997894	0.989639	0.960311	0.881432	0.731738	0.545217	0.389591	0.291108	0.23659	0.207539	54.0439	-0.0714285	0.999886	0.998764	0.990533	0.947698	0.810437	0.604466	0.467198	0.410915	0.390809	0.383484	50.536	-0.0403841	0.942637	0.882411	0.792656	0.680165	0.55968
UID2928	ERKGSPTPGFSTRRGSPTTGFIEQKGSPTSA	Q6ZRV2	Protein FAM83H	FAM83H			892	1			-5.46089	3.80389	0.00482111	-0.0782757	0.719505	0.512225	0.5	-0.0681704	46.337	-0.0681704	0.960881	0.879595	0.722741	0.522027	0.347462	0.231407	0.163907	0.126222	0.105043	0.0928142	47.0565	-0.0664586	0.969312	0.90125	0.760954	0.567829	0.389371	0.266462	0.194032	0.153592	0.131	0.118065	51.2552	-0.0775568	0.998134	0.989737	0.956763	0.860913	0.672836
UID6235	PTQPPVVSSTNEGSPSPPEPTGKGSLDTMLG	O43294-2	Transforming growth factor beta-1-induced transcript 1 protein	TGFB1I1			177	2			6.32459	3.78413	0.00482111	-0.0783183	1.26974	0.113381	0.5	-0.0714285	52.7742	-0.0632919	0.997894	0.989639	0.960311	0.881432	0.731738	0.545217	0.389591	0.291108	0.23659	0.207539	54.0439	-0.0714285	0.999886	0.998764	0.990533	0.947698	0.810437	0.604466	0.467198	0.410915	0.390809	0.383484	50.536	-0.0403841	0.942637	0.882411	0.792656	0.680165	0.55968
UID8957	ERKGSPTPGFSTRRGSPTTGFIEQKGSPTSA	Q6ZRV2	Protein FAM83H	FAM83H			892	2			-5.46089	3.80389	0.00482111	-0.0782757	0.719505	0.512225	0.5	-0.0681704	46.337	-0.0681704	0.960881	0.879595	0.722741	0.522027	0.347462	0.231407	0.163907	0.126222	0.105043	0.0928142	47.0565	-0.0664586	0.969312	0.90125	0.760954	0.567829	0.389371	0.266462	0.194032	0.153592	0.131	0.118065	51.2552	-0.0775568	0.998134	0.989737	0.956763	0.860913	0.672836
UID13270	GIDLLKKDKSRKRSYSPDGKESPSDKKSKTD	P43243	Matrin-3	MATR3			598	3			6.38248	3.77313	0.00490239	-0.0930355	0.971586	0.0688688	0.5	-0.0835283	46.5679	-0.0835283	0.986175	0.934362	0.784946	0.545087	0.341453	0.230843	0.18089	0.158907	0.148875	0.144043	47.5395	-0.0628754	0.975586	0.909553	0.765379	0.581217	0.439127	0.359329	0.319787	0.300484	0.29077	0.285657	46.2268	-0.0930355	0.991801	0.947447	0.786309	0.518791	0.331142
UID11822	SEETPQTSSSSARPGTPSDHQSQEASQFERK	Q6Y7W6	PERQ amino acid-rich with GYF domain-containing protein 2	GIGYF2			382	2			-4.73539	3.69237	0.0060917	-0.163778	3.89085	1.68168	0.374871	-0.554065	46.1451	-0.554065	1	1	0.999897	0.576895	0.221131	0.220909	NA	NA	NA	NA	50.036	-0.119318	0.999847	0.998045	0.982737	0.894774	0.622841	0.301113	0.143656	0.091916	0.0757469	0.0703664	49.5141	-0.163778	0.999996	0.999841	0.995917	0.935927	0.582213
UID15123	EYNLEQQRRAQCETLSPDGLPEEQPQTTKLK	Q7Z6Z7-2	E3 ubiquitin-protein ligase HUWE1	HUWE1			3646	3			5.15186	3.69452	0.0060917	-0.102983	NA	NA	NA	-0.116367	52.1265	-0.116367	0.999975	0.999604	0.995732	0.967201	0.82979	0.514326	0.248911	0.142683	0.109621	0.0992838	NA	NA	NA	NA	NA	NA	NA	NA	NA	NA	NA	NA	52.3147	-0.0981874	0.999922	0.999077	0.992297	0.953213	0.806071
UID17851	SEETPQTSSSSARPGTPSDHQSQEASQFERK	Q6Y7W6	PERQ amino acid-rich with GYF domain-containing protein 2	GIGYF2			382	3			-4.73539	3.69237	0.0060917	-0.163777	3.89085	1.68168	0.374871	-0.554065	46.1451	-0.554065	1	1	0.999897	0.576895	0.221131	0.220909	NA	NA	NA	NA	50.036	-0.119318	0.999847	0.998045	0.982737	0.894774	0.622841	0.301113	0.143656	0.091916	0.0757469	0.0703664	49.5141	-0.163777	0.999996	0.999841	0.995917	0.935926	0.582213
UID3065	EYNLEQQRRAQCETLSPDGLPEEQPQTTKLK	Q7Z6Z7-2	E3 ubiquitin-protein ligase HUWE1	HUWE1			3646	1			5.15186	3.69452	0.0060917	-0.102983	NA	NA	NA	-0.116367	52.1265	-0.116367	0.999975	0.999604	0.995732	0.967201	0.82979	0.514326	0.248911	0.142683	0.109621	0.0992838	NA	NA	NA	NA	NA	NA	NA	NA	NA	NA	NA	NA	52.3147	-0.0981874	0.999922	0.999077	0.992297	0.953213	0.806071
UID5793	SEETPQTSSSSARPGTPSDHQSQEASQFERK	Q6Y7W6	PERQ amino acid-rich with GYF domain-containing protein 2	GIGYF2			382	1			-4.73539	3.69236	0.0060917	-0.163779	3.89085	1.68168	0.374871	-0.554065	46.1451	-0.554065	1	1	0.999897	0.576895	0.221131	0.220909	NA	NA	NA	NA	50.036	-0.119318	0.999847	0.998045	0.982737	0.894774	0.622841	0.301113	0.143656	0.091916	0.0757469	0.0703664	49.5141	-0.163779	0.999996	0.999841	0.995917	0.935927	0.582212
UID9094	EYNLEQQRRAQCETLSPDGLPEEQPQTTKLK	Q7Z6Z7-2	E3 ubiquitin-protein ligase HUWE1	HUWE1			3646	2			5.15186	3.69452	0.0060917	-0.102983	NA	NA	NA	-0.116367	52.1265	-0.116367	0.999975	0.999604	0.995732	0.967201	0.82979	0.514326	0.248911	0.142683	0.109621	0.0992838	NA	NA	NA	NA	NA	NA	NA	NA	NA	NA	NA	NA	52.3147	-0.0981874	0.999922	0.999077	0.992297	0.953213	0.806071
UID10862	ADANKAEVPGATGGDSPHLQPAEPPGEPRRE	Q9P2K5-4	Myelin expression factor 2	MYEF2			17	2			7.24095	3.62455	0.00756456	-0.0570011	NA	NA	NA	-0.0300079	NA	NA	NA	NA	NA	NA	NA	NA	NA	NA	NA	NA	53.7534	-0.0300079	0.932096	0.879641	0.809485	0.726125	0.636725	0.548612	0.467269	0.395668	0.334653	0.283703	48.5376	-0.0570011	0.97303	0.916143	0.800177	0.636807	0.477791
UID16891	ADANKAEVPGATGGDSPHLQPAEPPGEPRRE	Q9P2K5-4	Myelin expression factor 2	MYEF2			17	3			7.24095	3.62455	0.00756456	-0.0570011	NA	NA	NA	-0.0300079	NA	NA	NA	NA	NA	NA	NA	NA	NA	NA	NA	NA	53.7534	-0.0300079	0.932096	0.879641	0.809485	0.726125	0.636725	0.548612	0.467269	0.395668	0.334653	0.283703	48.5376	-0.0570011	0.97303	0.916143	0.800177	0.636807	0.477791
UID4833	ADANKAEVPGATGGDSPHLQPAEPPGEPRRE	Q9P2K5-4	Myelin expression factor 2	MYEF2			17	1			7.24095	3.62455	0.00756456	-0.0570011	NA	NA	NA	-0.0300079	NA	NA	NA	NA	NA	NA	NA	NA	NA	NA	NA	NA	53.7534	-0.0300079	0.932096	0.879641	0.809485	0.726125	0.636725	0.548612	0.467269	0.395668	0.334653	0.283703	48.5376	-0.0570011	0.97303	0.916143	0.800177	0.636807	0.477791
UID17900	GTVKDELTDLDQSNVTEETPEGEEHHPVADT	Q8NC51-3	Plasminogen activator inhibitor 1 RNA-binding protein	SERBP1			240	3			6.0559	3.55101	0.00943865	-0.0906147	-0.864943	2.01328	0.306949	-0.0888952	55.5877	-0.0888952	0.999995	0.999918	0.999046	0.992008	0.950919	0.79967	0.54467	0.370618	0.303325	0.28123	54.7228	-0.0675116	0.999574	0.997303	0.986927	0.950198	0.8531	0.679031	0.483335	0.338437	0.25564	0.213124	50.8946	-0.0906147	0.999474	0.995627	0.973542	0.88436	0.668805
UID17348	ASRASAVSELSPRERSPALKSPLQSVVVRRR	Q9Y2W1	Thyroid hormone receptor-associated protein 3	THRAP3			248	3			4.76501	3.48317	0.0120107	-0.105933	NA	NA	NA	-0.0329715	52.9996	-0.0329715	0.940447	0.888342	0.815177	0.725327	0.627354	0.530629	0.442233	0.365824	0.302175	0.250328	NA	NA	NA	NA	NA	NA	NA	NA	NA	NA	NA	NA	54.7052	-0.105933	0.999998	0.99996	0.999399	0.993659	0.95228
UID12840	PTEAKKDEWGLVAPISPGPLTPMREKDVFDD	P11137-3	Microtubule-associated protein 2	MAP2			281	3			6.02372	3.44875	0.012394	-0.0989585	3.93696	1.26232	0.460103	-0.0725135	51.6999	-0.0421527	0.963525	0.917615	0.841213	0.735189	0.611605	0.488113	0.378845	0.290054	0.221598	0.170262	55.6369	-0.0725135	0.999962	0.999574	0.996586	0.979572	0.910189	0.739359	0.534536	0.409569	0.356654	0.336311	55.7937	-0.0989585	0.999996	0.999929	0.99922	0.99379	0.962837
UID14023	PQIVIAFYEERLTWHSCPEDEAQ________	Q13185	Chromobox protein homolog 3	CBX3			176	3			3.98226	3.44952	0.012394	-0.1456	NA	NA	NA	-0.100993	NA	NA	NA	NA	NA	NA	NA	NA	NA	NA	NA	NA	54.1528	-0.100993	0.999991	0.999847	0.998298	0.986385	0.921338	0.71228	0.426669	0.26337	0.204701	0.185634	51.3062	-0.1456	0.999999	0.999944	0.99865	0.979129	0.81333
UID1965	PQIVIAFYEERLTWHSCPEDEAQ________	Q13185	Chromobox protein homolog 3	CBX3			176	1			3.98226	3.44952	0.012394	-0.1456	NA	NA	NA	-0.100993	NA	NA	NA	NA	NA	NA	NA	NA	NA	NA	NA	NA	54.1528	-0.100993	0.999991	0.999847	0.998298	0.986385	0.921338	0.71228	0.426669	0.26337	0.204701	0.185634	51.3062	-0.1456	0.999999	0.999944	0.99865	0.979129	0.81333
UID7994	PQIVIAFYEERLTWHSCPEDEAQ________	Q13185	Chromobox protein homolog 3	CBX3			176	2			3.98226	3.44952	0.012394	-0.1456	NA	NA	NA	-0.100993	NA	NA	NA	NA	NA	NA	NA	NA	NA	NA	NA	NA	54.1528	-0.100993	0.999991	0.999847	0.998298	0.986385	0.921338	0.71228	0.426669	0.26337	0.204701	0.185634	51.3062	-0.1456	0.999999	0.999944	0.99865	0.979129	0.81333
UID14703	LKVHLGIADLSAKSASVPDELGACGHSRTSS	Q5T8I3-2	Protein FAM102B	FAM102B			193	3			-3.20318	3.42685	0.0129273	-0.0971466	0.427791	0.254762	0.5	-0.0769093	51.8626	-0.0769093	0.99908	0.993994	0.970509	0.891134	0.714963	0.490384	0.32307	0.234257	0.192881	0.173869	52.2904	-0.0414989	0.971752	0.930505	0.857077	0.751562	0.628868	0.510564	0.411719	0.336534	0.282244	0.243914	52.982	-0.0971466	0.999979	0.999664	0.996342	0.971659	0.852938
UID2645	LKVHLGIADLSAKSASVPDELGACGHSRTSS	Q5T8I3-2	Protein FAM102B	FAM102B			193	1			-3.20318	3.42685	0.0129273	-0.0971466	0.427791	0.254762	0.5	-0.0769093	51.8626	-0.0769093	0.99908	0.993994	0.970509	0.891134	0.714963	0.490384	0.32307	0.234257	0.192881	0.173869	52.2904	-0.0414989	0.971752	0.930505	0.857077	0.751562	0.628868	0.510564	0.411719	0.336534	0.282244	0.243914	52.982	-0.0971466	0.999979	0.999664	0.996342	0.971659	0.852938
UID8674	LKVHLGIADLSAKSASVPDELGACGHSRTSS	Q5T8I3-2	Protein FAM102B	FAM102B			193	2			-3.20318	3.42685	0.0129273	-0.0971466	0.427791	0.254762	0.5	-0.0769093	51.8626	-0.0769093	0.99908	0.993994	0.970509	0.891134	0.714963	0.490384	0.32307	0.234257	0.192881	0.173869	52.2904	-0.0414989	0.971752	0.930505	0.857077	0.751562	0.628868	0.510564	0.411719	0.336534	0.282244	0.243914	52.982	-0.0971466	0.999979	0.999664	0.996342	0.971659	0.852938
UID1097	TKTASESISNLSEAGSIKKGERELKIGDRVL	P30622-2	CAP-Gly domain-containing linker protein 1	CLIP1			204	1			7.79755	3.3347	0.0174168	-0.0399767	2.80826	0.15297	0.5	-0.0427782	51.591	-0.0427782	0.970885	0.92468	0.841087	0.724223	0.597463	0.486366	0.402405	0.344084	0.305049	0.279131	54.3993	-0.035549	0.971489	0.934397	0.871556	0.783127	0.679153	0.574942	0.482909	0.408512	0.351553	0.309162	51.5107	-0.0399767	0.959501	0.906489	0.820178	0.707871	0.589435
UID13155	TKTASESISNLSEAGSIKKGERELKIGDRVL	P30622-2	CAP-Gly domain-containing linker protein 1	CLIP1			204	3			7.79755	3.3347	0.0174168	-0.0399767	2.80826	0.15297	0.5	-0.0427782	51.591	-0.0427782	0.970885	0.92468	0.841087	0.724223	0.597463	0.486366	0.402405	0.344084	0.305049	0.279131	54.3993	-0.035549	0.971489	0.934397	0.871556	0.783127	0.679153	0.574942	0.482909	0.408512	0.351553	0.309162	51.5107	-0.0399767	0.959501	0.906489	0.820178	0.707871	0.589435
UID7126	TKTASESISNLSEAGSIKKGERELKIGDRVL	P30622-2	CAP-Gly domain-containing linker protein 1	CLIP1			204	2			7.79755	3.3347	0.0174168	-0.0399767	2.80826	0.15297	0.5	-0.0427782	51.591	-0.0427782	0.970885	0.92468	0.841087	0.724223	0.597463	0.486366	0.402405	0.344084	0.305049	0.279131	54.3993	-0.035549	0.971489	0.934397	0.871556	0.783127	0.679153	0.574942	0.482909	0.408512	0.351553	0.309162	51.5107	-0.0399767	0.959501	0.906489	0.820178	0.707871	0.589435
UID11297	KKIERWHQLQNENHVSSD_____________	Q9Y2J0-2	Rabphilin-3A	RPH3A			688	2			5.50333	3.25335	0.0224416	-0.0784484	-0.829934	1.27032	0.460103	-0.103386	53.2387	-0.103386	0.999983	0.999728	0.997108	0.977883	0.881451	0.624943	0.356885	0.231146	0.189182	0.175693	52.4088	-0.0730686	0.998897	0.993519	0.970873	0.899244	0.742223	0.528291	0.348384	0.240563	0.185365	0.158178	51.3537	-0.0784484	0.99881	0.992467	0.964129	0.872416	0.681247
UID17326	KKIERWHQLQNENHVSSD_____________	Q9Y2J0-2	Rabphilin-3A	RPH3A			688	3			5.50333	3.25335	0.0224416	-0.0784484	-0.829934	1.27032	0.460103	-0.103386	53.2387	-0.103386	0.999983	0.999728	0.997108	0.977883	0.881451	0.624943	0.356885	0.231146	0.189182	0.175693	52.4088	-0.0730686	0.998897	0.993519	0.970873	0.899244	0.742223	0.528291	0.348384	0.240563	0.185365	0.158178	51.3537	-0.0784484	0.99881	0.992467	0.964129	0.872416	0.681247
UID5268	KKIERWHQLQNENHVSSD_____________	Q9Y2J0-2	Rabphilin-3A	RPH3A			688	1			5.50333	3.25335	0.0224416	-0.0784484	-0.829934	1.27032	0.460103	-0.103386	53.2387	-0.103386	0.999983	0.999728	0.997108	0.977883	0.881451	0.624943	0.356885	0.231146	0.189182	0.175693	52.4088	-0.0730686	0.998897	0.993519	0.970873	0.899244	0.742223	0.528291	0.348384	0.240563	0.185365	0.158178	51.3537	-0.0784484	0.99881	0.992467	0.964129	0.872416	0.681247
UID13844	SRSYSPRRSRGSPRYSPRHSRSRSRT_____	Q07955	Serine/arginine-rich splicing factor 1	SRSF1			238	3			-4.12816	3.24726	0.0226607	-0.149673	NA	NA	NA	-0.0266581	NA	NA	NA	NA	NA	NA	NA	NA	NA	NA	NA	NA	57.4483	-0.0266581	0.952821	0.914235	0.860295	0.79282	0.716318	0.636582	0.558991	0.487401	0.423879	0.369018	60.0108	-0.0225168	0.945127	0.90801	0.859426	0.801226	0.73661
UID17886	RRRSPSPAPPPRRRRTPTPPPRRRTPSPPPR	Q8IYB3	Serine/arginine repetitive matrix protein 1	SRRM1			572	3			-3.2491	3.1516	0.0308611	-0.1887	-10.8558	9.78176	1.1924e-19	-0.228786	55.0925	-0.228786	1	1	1	0.999993	0.99935	0.967049	0.519941	0.211866	0.190353	0.189105	44.2367	-0.0845148	0.958045	0.797228	0.5632	0.447264	0.41223	0.402111	0.39892	NA	NA	NA	53.8994	-0.0546206	0.996708	0.986554	0.95609	0.884509	0.758233
UID17887	RSPSPAPPPRRRRTPTPPPRRRTPSPPPRRR	Q8IYB3	Serine/arginine repetitive matrix protein 1	SRRM1			574	3			-3.24913	3.15162	0.0308611	-0.188705	-10.8558	9.78176	1.1924e-19	-0.228786	55.0925	-0.228786	1	1	1	0.999993	0.99935	0.967049	0.519941	0.211866	0.190353	0.189105	44.2367	-0.0845148	0.958045	0.797228	0.5632	0.447264	0.41223	0.402111	0.39892	NA	NA	NA	53.8994	-0.0546206	0.996708	0.986554	0.95609	0.884509	0.758233
UID15674	RRPRTSSQHASRGGQSDDDEDEGVPASYHTV	Q92538-3	Golgi-specific brefeldin A-resistance guanine nucleotide exchange factor 1	GBF1			1475	3			5.429	3.12464	0.0323638	-0.0934247	1.93842	0.501117	0.5	-0.338242	50.1022	-0.242984	1	0.999998	0.999821	0.990174	0.754105	0.184242	0.0927855	0.0865484	0.08604	0.0859875	52.0407	-0.338242	1	1	1	0.99999	0.994766	0.51247	0.234487	0.231333	0.231295	NA	46.6618	-0.0934247	0.990529	0.950044	0.815651	0.561042	0.314354
UID16404	GSPSPLGGIKRKAEDSDSEPEPEDNVRLWEA	Q9H0D6-2	5'-3' exoribonuclease 2	XRN2			423	3			-4.21796	3.13055	0.0323638	-0.117121	1.62367	0.0193146	0.5	-0.0687869	56.7397	-0.0429681	0.993155	0.980243	0.95171	0.898272	0.813607	0.700643	0.573244	0.449492	0.342634	0.257624	58.3634	-0.0687869	0.999891	0.999295	0.996486	0.985914	0.953492	0.873726	0.724445	0.524737	0.335542	0.199066	61.8561	-0.117121	1	1	0.999997	0.999952	0.999483
UID3616	RRPRTSSQHASRGGQSDDDEDEGVPASYHTV	Q92538-3	Golgi-specific brefeldin A-resistance guanine nucleotide exchange factor 1	GBF1			1475	1			5.429	3.12464	0.0323638	-0.0934247	1.93842	0.761827	0.483959	-0.338242	50.1022	-0.242984	1	0.999998	0.999821	0.990174	0.754105	0.184242	0.0927855	0.0865484	0.08604	0.0859875	52.0407	-0.338242	1	1	1	0.99999	0.994766	0.51247	0.234487	0.231333	0.231295	NA	46.6618	-0.0934247	0.990529	0.950044	0.815651	0.561042	0.314354
UID9645	RRPRTSSQHASRGGQSDDDEDEGVPASYHTV	Q92538-3	Golgi-specific brefeldin A-resistance guanine nucleotide exchange factor 1	GBF1			1475	2			5.429	3.12464	0.0323638	-0.0934247	1.93842	0.501117	0.5	-0.338242	50.1022	-0.242984	1	0.999998	0.999821	0.990174	0.754105	0.184242	0.0927855	0.0865484	0.08604	0.0859875	52.0407	-0.338242	1	1	1	0.99999	0.994766	0.51247	0.234487	0.231333	0.231295	NA	46.6618	-0.0934247	0.990529	0.950044	0.815651	0.561042	0.314354
UID16549	TLNKLKSPKRPASPSSPEHLPATPAESPAQR	Q9H7L9	Sin3 histone deacetylase corepressor complex component SDS3	SUDS3			237	3			3.65076	3.11801	0.0327449	-0.147905	-0.207202	0.862238	0.478208	-0.0799863	52.0072	-0.0799863	0.999012	0.993961	0.971878	0.899314	0.733792	0.500557	0.301177	0.181898	0.121537	0.0922321	51.8	-0.0480068	0.978402	0.943337	0.875554	0.768883	0.632917	0.490833	0.364782	0.265207	0.191885	0.13976	49.5987	-0.147905	0.999994	0.999765	0.994666	0.926182	0.583848
UID12476	SSPISGQPCGDDQNASPSKLSKEELIQSMDR	O75376-2	Nuclear receptor corepressor 1	NCOR1			172	3			7.69218	3.03656	0.0425766	-0.0449475	-1.10109	0.609248	0.5	-0.0381656	56.229	-0.0381656	0.989106	0.96973	0.929365	0.859944	0.762158	0.649264	0.54015	0.448289	0.377785	0.326465	55.128	-0.025506	0.914492	0.861674	0.79644	0.723078	0.646774	0.572228	0.502813	0.440407	0.385657	0.338384	52.4545	-0.0366463	0.951814	0.902373	0.827842	0.731487	0.623289
UID14509	SEHPSQTVRKALDSNSLENDDLSAPGREPGH	Q32MZ4-3	Leucine-rich repeat flightless-interacting protein 1	LRRFIP1			712	3			5.64454	2.99509	0.0473061	-0.606639	NA	NA	NA	-0.0536432	NA	NA	NA	NA	NA	NA	NA	NA	NA	NA	NA	NA	54.1207	-0.0536432	0.997062	0.987596	0.958335	0.888017	0.762738	0.604809	0.461977	0.360904	0.298518	0.262032	50.2147	-0.0704799	0.995382	0.977998	0.920119	0.784483	0.582202
UID2451	SEHPSQTVRKALDSNSLENDDLSAPGREPGH	Q32MZ4-3	Leucine-rich repeat flightless-interacting protein 1	LRRFIP1			712	1			5.64454	2.99509	0.0473061	-0.606639	NA	NA	NA	-0.0536432	NA	NA	NA	NA	NA	NA	NA	NA	NA	NA	NA	NA	54.1207	-0.0536432	0.997062	0.987596	0.958335	0.888017	0.762738	0.604809	0.461977	0.360904	0.298518	0.262032	50.2147	-0.0704799	0.995382	0.977998	0.920119	0.784483	0.582202
UID8480	SEHPSQTVRKALDSNSLENDDLSAPGREPGH	Q32MZ4-3	Leucine-rich repeat flightless-interacting protein 1	LRRFIP1			712	2			5.64454	2.99509	0.0473061	-0.606639	NA	NA	NA	-0.0536432	NA	NA	NA	NA	NA	NA	NA	NA	NA	NA	NA	NA	54.1207	-0.0536432	0.997062	0.987596	0.958335	0.888017	0.762738	0.604809	0.461977	0.360904	0.298518	0.262032	50.2147	-0.0704799	0.995382	0.977998	0.920119	0.784483	0.582202
UID17205	DAPFSEPGTTSTQRPSSPETATKQPSSPYED	Q9UQ35	Serine/arginine repetitive matrix protein 2	SRRM2			322	3			6.82365	2.98757	0.0479915	-0.0667199	3.48532	0.705989	0.496861	-0.05816	51.0891	-0.05816	0.990096	0.9653	0.902928	0.783955	0.61875	0.452141	0.322234	NA	NA	0.150768	54.5744	-0.0477407	0.995557	0.982836	0.947055	0.869473	0.745727	0.60462	0.485287	0.403131	0.352339	0.322127	51.5661	-0.0667199	0.995236	0.980548	0.936863	0.836852	0.669388
UID15666	IITPIHEQWEKANVSSPHREFPPATAREVDP	Q92530	Proteasome inhibitor PI31 subunit	PSMF1			153	3			-2.96981	2.94431	0.0535992	-0.0915426	0.806435	0.0106784	0.5	-0.123961	53.5387	-0.123961	0.999997	0.999935	0.999038	0.990131	0.928474	0.68769	0.342981	0.169233	0.117034	0.102516	54.3451	-0.0981443	0.999977	0.99971	0.997431	0.98313	0.9174	0.724377	0.440108	0.240635	0.152671	0.11932	54.339	-0.0915426	0.999975	0.99968	0.997148	0.981186	0.90881
UID3608	IITPIHEQWEKANVSSPHREFPPATAREVDP	Q92530	Proteasome inhibitor PI31 subunit	PSMF1			153	1			-2.96981	2.94431	0.0535992	-0.0915426	0.806435	0.0106784	0.5	-0.123961	53.5387	-0.123961	0.999997	0.999935	0.999038	0.990131	0.928474	0.68769	0.342981	0.169233	0.117034	0.102516	54.3451	-0.0981443	0.999977	0.99971	0.997431	0.98313	0.9174	0.724377	0.440108	0.240635	0.152671	0.11932	54.339	-0.0915426	0.999975	0.99968	0.997148	0.981186	0.90881
UID9637	IITPIHEQWEKANVSSPHREFPPATAREVDP	Q92530	Proteasome inhibitor PI31 subunit	PSMF1			153	2			-2.96981	2.94431	0.0535992	-0.0915426	0.806435	0.0106784	0.5	-0.123961	53.5387	-0.123961	0.999997	0.999935	0.999038	0.990131	0.928474	0.68769	0.342981	0.169233	0.117034	0.102516	54.3451	-0.0981443	0.999977	0.99971	0.997431	0.98313	0.9174	0.724377	0.440108	0.240635	0.152671	0.11932	54.339	-0.0915426	0.999975	0.99968	0.997148	0.981186	0.90881
UID12868	GSNKSKPKDASQRRRSLEPAENVHGAGGGAF	P12931	Proto-oncogene tyrosine-protein kinase Src	SRC			17	3			-2.48814	2.9346	0.05371	-0.10954	-1.20927	2.13868	0.259605	-0.130299	54.0599	-0.130299	1	0.999989	0.999754	0.99626	0.960831	0.758651	0.397615	0.229543	0.189563	0.180703	52.8506	-0.0916801	0.999843	0.998562	0.990408	0.951802	0.824046	0.576878	0.333185	0.194457	0.133825	0.10886	55.4196	-0.0813717	0.999883	0.999092	0.994725	0.976023	0.913928
UID6839	GSNKSKPKDASQRRRSLEPAENVHGAGGGAF	P12931	Proto-oncogene tyrosine-protein kinase Src	SRC			17	2			-2.48814	2.9346	0.05371	-0.10954	-1.20927	2.13868	0.259605	-0.130299	54.0599	-0.130299	1	0.999989	0.999754	0.99626	0.960831	0.758651	0.397615	0.229543	0.189563	0.180703	52.8506	-0.0916801	0.999843	0.998562	0.990408	0.951802	0.824046	0.576878	0.333185	0.194457	0.133825	0.10886	55.4196	-0.0813717	0.999883	0.999092	0.994725	0.976023	0.913928
UID810	GSNKSKPKDASQRRRSLEPAENVHGAGGGAF	P12931	Proto-oncogene tyrosine-protein kinase Src	SRC			17	1			-2.48814	2.9346	0.05371	-0.10954	-1.20927	2.13868	0.259605	-0.130299	54.0599	-0.130299	1	0.999989	0.999754	0.99626	0.960831	0.758651	0.397615	0.229543	0.189563	0.180703	52.8506	-0.0916801	0.999843	0.998562	0.990408	0.951802	0.824046	0.576878	0.333185	0.194457	0.133825	0.10886	55.4196	-0.0813717	0.999883	0.999092	0.994725	0.976023	0.913928
UID15752	RERQELGSPEERLQDSSDPDTGSEEEGSSRL	Q92974-3	Rho guanine nucleotide exchange factor 2	ARHGEF2			912	3			5.04065	2.92305	0.0552125	-0.251869	NA	NA	NA	-0.0834029	NA	NA	NA	NA	NA	NA	NA	NA	NA	NA	NA	NA	52.6823	-0.0834029	0.999522	0.996676	0.982587	0.929783	0.789182	0.556148	0.332209	NA	0.122706	NA	49.1999	-0.251869	1	0.999995	0.999535	0.974698	0.54998
UID10935	GSGESPFSRSVTSNQSDGTQESCESPDVLDR	Q9UGV2	Protein NDRG3	NDRG3			352	2			3.18396	2.82374	0.0650731	-0.152315	NA	NA	NA	-0.155154	NA	NA	NA	NA	NA	NA	NA	NA	NA	NA	NA	NA	53.6313	-0.155154	1	0.999995	0.999858	0.997288	0.96514	0.743323	0.319072	0.141194	0.105109	NA	51.3094	-0.147302	0.999991	0.999799	0.997031	0.969941	0.805116
UID12858	QKTVSSTKLVSFHDDSDEDLLHI________	P11717	Cation-independent mannose-6-phosphate receptor	IGF2R			2484	3			-3.40965	2.8335	0.0650731	-0.0693085	-0.571465	1.6963	0.372014	-0.0887821	55.5199	-0.0887821	0.999976	0.999728	0.997824	0.986852	0.939079	0.794809	0.544831	0.32182	0.201772	0.150233	54.9484	-0.0587577	0.998325	0.992636	0.974063	0.925367	0.825225	0.670871	0.497128	0.349416	0.246198	0.181324	54.685	-0.0693085	0.999241	0.995985	0.983336	0.944241	0.850055
UID14245	AKLASLRKSTKKRSESPPAELPSLRRSTRQK	Q14669	E3 ubiquitin-protein ligase TRIP12	TRIP12			312	3			-3.00963	2.84314	0.0650731	-0.0523944	NA	NA	NA	-0.061854	NA	NA	NA	NA	NA	NA	NA	NA	NA	NA	NA	NA	51.705	-0.061854	0.996843	0.984086	0.939076	0.827259	0.652034	0.486078	0.379489	0.323422	0.295653	0.281782	52.399	-0.0523944	0.988054	0.964032	0.910431	0.813936	0.676101
UID15258	ADLEESFNEHELEPSSPKSKKKSRKGRPRKT	Q8IWS0-5	PHD finger protein 6	PHF6			121	3			-5.10367	2.83441	0.0650731	-0.0648014	NA	NA	NA	-0.0566455	NA	NA	NA	NA	NA	NA	NA	NA	NA	NA	NA	NA	47.0791	-0.0566455	0.942739	0.860549	0.726209	0.560015	0.400564	0.274261	0.185289	NA	0.0873287	NA	51.7806	-0.0567992	0.994601	0.9767	0.922597	0.806166	0.641659
UID16964	GSGESPFSRSVTSNQSDGTQESCESPDVLDR	Q9UGV2	Protein NDRG3	NDRG3			352	3			3.18396	2.82374	0.0650731	-0.152315	NA	NA	NA	-0.155154	NA	NA	NA	NA	NA	NA	NA	NA	NA	NA	NA	NA	53.6313	-0.155154	1	0.999995	0.999858	0.997288	0.96514	0.743323	0.319072	0.141194	0.105109	NA	51.3094	-0.147302	0.999991	0.999799	0.997031	0.969941	0.805116
UID2187	AKLASLRKSTKKRSESPPAELPSLRRSTRQK	Q14669	E3 ubiquitin-protein ligase TRIP12	TRIP12			312	1			-3.00963	2.84314	0.0650731	-0.0523944	NA	NA	NA	-0.061854	NA	NA	NA	NA	NA	NA	NA	NA	NA	NA	NA	NA	51.705	-0.061854	0.996843	0.984086	0.939076	0.827259	0.652034	0.486078	0.379489	0.323422	0.295653	0.281782	52.399	-0.0523944	0.988054	0.964032	0.910431	0.813936	0.676101
UID3200	ADLEESFNEHELEPSSPKSKKKSRKGRPRKT	Q8IWS0-5	PHD finger protein 6	PHF6			121	1			-5.10367	2.83441	0.0650731	-0.0648014	NA	NA	NA	-0.0566455	NA	NA	NA	NA	NA	NA	NA	NA	NA	NA	NA	NA	47.0791	-0.0566455	0.942739	0.860549	0.726209	0.560015	0.400564	0.274261	0.185289	NA	0.0873287	NA	51.7806	-0.0567992	0.994601	0.9767	0.922597	0.806166	0.641659
UID4906	GSGESPFSRSVTSNQSDGTQESCESPDVLDR	Q9UGV2	Protein NDRG3	NDRG3			352	1			3.18396	2.82374	0.0650731	-0.152315	NA	NA	NA	-0.155154	NA	NA	NA	NA	NA	NA	NA	NA	NA	NA	NA	NA	53.6313	-0.155154	1	0.999995	0.999858	0.997288	0.96514	0.743323	0.319072	0.141194	0.105109	NA	51.3094	-0.147302	0.999991	0.999799	0.997031	0.969941	0.805116
UID8216	AKLASLRKSTKKRSESPPAELPSLRRSTRQK	Q14669	E3 ubiquitin-protein ligase TRIP12	TRIP12			312	2			-3.00963	2.84314	0.0650731	-0.0523944	NA	NA	NA	-0.061854	NA	NA	NA	NA	NA	NA	NA	NA	NA	NA	NA	NA	51.705	-0.061854	0.996843	0.984086	0.939076	0.827259	0.652034	0.486078	0.379489	0.323422	0.295653	0.281782	52.399	-0.0523944	0.988054	0.964032	0.910431	0.813936	0.676101
UID9229	ADLEESFNEHELEPSSPKSKKKSRKGRPRKT	Q8IWS0-5	PHD finger protein 6	PHF6			121	2			-5.10367	2.83441	0.0650731	-0.0648014	NA	NA	NA	-0.0566455	NA	NA	NA	NA	NA	NA	NA	NA	NA	NA	NA	NA	47.0791	-0.0566455	0.942739	0.860549	0.726209	0.560015	0.400564	0.274261	0.185289	NA	0.0873287	NA	51.7806	-0.0567992	0.994601	0.9767	0.922597	0.806166	0.641659
UID1186	ASGPVETGPMKKLHVSTINLQKAWGAARRVS	P42345	Serine/threonine-protein kinase mTOR	MTOR			1261	1			-2.8392	2.81219	0.0658373	-0.172017	-0.658291	1.04829	0.460103	-0.155923	48.7492	-0.155923	0.999966	0.999138	0.986298	0.866714	0.46237	0.17288	0.101859	NA	0.0847225	NA	48.091	-0.0764846	0.986974	0.948842	0.846748	0.65842	0.433435	0.252498	0.140199	0.0782333	0.0449878	NA	49.5807	-0.172017	0.999995	0.999815	0.99578	0.939712	0.599473
UID13244	ASGPVETGPMKKLHVSTINLQKAWGAARRVS	P42345	Serine/threonine-protein kinase mTOR	MTOR			1261	3			-2.8392	2.81219	0.0658373	-0.172017	-0.658291	1.04829	0.460103	-0.155923	48.7492	-0.155923	0.999966	0.999138	0.986298	0.866714	0.46237	0.17288	0.101859	NA	0.0847225	NA	48.091	-0.0764846	0.986974	0.948842	0.846748	0.65842	0.433435	0.252498	0.140199	0.0782333	0.0449878	NA	49.5807	-0.172017	0.999995	0.999815	0.99578	0.939712	0.599473
UID7215	ASGPVETGPMKKLHVSTINLQKAWGAARRVS	P42345	Serine/threonine-protein kinase mTOR	MTOR			1261	2			-2.8392	2.81219	0.0658373	-0.172017	-0.658291	1.04829	0.460103	-0.155923	48.7492	-0.155923	0.999966	0.999138	0.986298	0.866714	0.46237	0.17288	0.101859	NA	0.0847225	NA	48.091	-0.0764846	0.986974	0.948842	0.846748	0.65842	0.433435	0.252498	0.140199	0.0782333	0.0449878	NA	49.5807	-0.172017	0.999995	0.999815	0.99578	0.939712	0.599473
UID13565	LNEAQPSTIATSMRDSLIDSLT_________	P56537	Eukaryotic translation initiation factor 6	EIF6			239	3			-3.31486	2.77253	0.0726787	-0.0712337	1.09409	0.00593017	0.5	-0.106498	57.6533	-0.056498	0.999175	0.996361	0.987051	0.961642	0.904291	0.799406	0.64874	0.481006	0.33232	0.220781	58.7474	-0.106498	1	0.999999	0.999974	0.999635	0.996364	0.972924	0.857858	0.576454	0.324987	0.223343	59.2587	-0.0712337	0.999997	0.999956	0.999574	0.996946	0.983072
UID1507	LNEAQPSTIATSMRDSLIDSLT_________	P56537	Eukaryotic translation initiation factor 6	EIF6			239	1			-3.31486	2.77253	0.0726787	-0.0712337	1.09409	0.00593017	0.5	-0.106498	57.6533	-0.056498	0.999175	0.996361	0.987051	0.961642	0.904291	0.799406	0.64874	0.481006	0.33232	0.220781	58.7474	-0.106498	1	0.999999	0.999974	0.999635	0.996364	0.972924	0.857858	0.576454	0.324987	0.223343	59.2587	-0.0712337	0.999997	0.999956	0.999574	0.996946	0.983072
UID7536	LNEAQPSTIATSMRDSLIDSLT_________	P56537	Eukaryotic translation initiation factor 6	EIF6			239	2			-3.31486	2.77253	0.0726787	-0.0712337	1.09409	0.00593017	0.5	-0.106498	57.6533	-0.056498	0.999175	0.996361	0.987051	0.961642	0.904291	0.799406	0.64874	0.481006	0.33232	0.220781	58.7474	-0.106498	1	0.999999	0.999974	0.999635	0.996364	0.972924	0.857858	0.576454	0.324987	0.223343	59.2587	-0.0712337	0.999997	0.999956	0.999574	0.996946	0.983072
UID1142	GRPVVDGEEGEPHSISPRPRPPGRPVSGHGM	P36507	Dual specificity mitogen-activated protein kinase kinase 2	MAP2K2			295	1			-2.73492	2.76254	0.0732248	-0.0910885	NA	NA	NA	NA	NA	NA	NA	NA	NA	NA	NA	NA	NA	NA	NA	NA	NA	NA	NA	NA	NA	NA	NA	NA	NA	NA	NA	NA	53.4377	-0.0863408	0.999936	0.999268	0.994053	0.964466	0.850755
UID13200	GRPVVDGEEGEPHSISPRPRPPGRPVSGHGM	P36507	Dual specificity mitogen-activated protein kinase kinase 2	MAP2K2			295	3			-2.73492	2.76254	0.0732248	-0.0910885	NA	NA	NA	NA	NA	NA	NA	NA	NA	NA	NA	NA	NA	NA	NA	NA	NA	NA	NA	NA	NA	NA	NA	NA	NA	NA	NA	NA	53.4377	-0.0863408	0.999936	0.999268	0.994053	0.964466	0.850755
UID7171	GRPVVDGEEGEPHSISPRPRPPGRPVSGHGM	P36507	Dual specificity mitogen-activated protein kinase kinase 2	MAP2K2			295	2			-2.73492	2.76254	0.0732248	-0.0910885	NA	NA	NA	NA	NA	NA	NA	NA	NA	NA	NA	NA	NA	NA	NA	NA	NA	NA	NA	NA	NA	NA	NA	NA	NA	NA	NA	NA	53.4377	-0.0863408	0.999936	0.999268	0.994053	0.964466	0.850755
UID16460	TIHLTEEPTKLMHNASDSEVDQDDVVEWKDG	Q9H2P0	Activity-dependent neuroprotector homeobox protein	ADNP			953	3			4.89206	2.75945	0.0733607	-0.0939998	1.23621	0.12955	0.5	-0.0722322	49.3706	-0.0722322	0.994103	0.971625	0.897948	0.73651	0.524648	0.3559	0.259212	0.211014	0.187567	0.17587	50.6068	-0.0507287	0.97652	0.935287	0.85396	0.728598	0.578838	0.436795	0.323628	0.242745	0.188003	0.151637	49.4992	-0.0747858	0.995398	0.976437	0.909953	0.753432	0.534881
UID13789	TPLMLASLRGGSSDLSDEDEDAEDSSANIIT	Q04721	Neurogenic locus notch homolog protein 2;Notch 2 extracellular truncation;Notch 2 intracellular domain	NOTCH2			1845	3			4.18355	2.74853	0.0752795	-0.171479	NA	NA	NA	-0.0823097	NA	NA	NA	NA	NA	NA	NA	NA	NA	NA	NA	NA	45.234	-0.0823097	0.972198	0.881971	0.678154	0.446993	0.302724	0.236551	0.208452	0.196226	0.190604	NA	43.5947	-0.0758618	0.916258	0.763595	0.542948	0.352837	0.238136
UID14433	RSFSPKSPLELGEKLSPLPGGPGAGDPRIWP	Q15742	NGFI-A-binding protein 2	NAB2			171	3			4.24268	2.72935	0.0792069	-0.116375	NA	NA	NA	NA	NA	NA	NA	NA	NA	NA	NA	NA	NA	NA	NA	NA	NA	NA	NA	NA	NA	NA	NA	NA	NA	NA	NA	NA	42.9602	-0.116375	0.969817	0.820794	0.495721	0.2682	0.190225
UID17232	ALNSSRMSCFSRPSMSPTPLDRCRSPGMLEP	Q9UQ35	Serine/arginine repetitive matrix protein 2	SRRM2			2123	3			4.65532	2.70528	0.0845499	-0.0759318	1.80189	0.503128	0.5	-0.0558081	47.3696	-0.0558081	0.955349	0.872857	0.730098	0.566123	0.434235	0.349772	0.300995	0.273526	0.257849	0.24864	49.1715	-0.0420004	0.93114	0.857237	0.750985	0.627019	0.506429	0.404249	0.325162	0.266969	0.225096	0.1951	47.9065	-0.0488923	0.939105	0.857168	0.731368	0.586263	0.455671
UID13635	LSKIEEKLTPLPEDNSMNVDQDGDPSDRMEV	P78527	DNA-dependent protein kinase catalytic subunit	PRKDC			3205	3			-3.37374	2.69425	0.0854993	-0.158769	-1.51026	1.83837	0.355902	-0.0931852	52.0524	-0.0931852	0.999738	0.997727	0.985602	0.931773	0.771051	0.504736	0.279954	0.163201	0.113628	0.093181	50.5422	-0.0683561	0.995899	0.979969	0.925647	0.79575	0.599847	0.419187	0.304166	0.243421	0.213048	0.197713	53.8612	-0.072623	0.999586	0.997198	0.98565	0.942976	0.828635
UID1577	LSKIEEKLTPLPEDNSMNVDQDGDPSDRMEV	P78527	DNA-dependent protein kinase catalytic subunit	PRKDC			3205	1			-3.37374	2.69425	0.0854993	-0.158769	-1.51026	1.83837	0.355902	-0.0931852	52.0524	-0.0931852	0.999738	0.997727	0.985602	0.931773	0.771051	0.504736	0.279954	0.163201	0.113628	0.093181	50.5422	-0.0683561	0.995899	0.979969	0.925647	0.79575	0.599847	0.419187	0.304166	0.243421	0.213048	0.197713	53.8612	-0.072623	0.999586	0.997198	0.98565	0.942976	0.828635
UID7606	LSKIEEKLTPLPEDNSMNVDQDGDPSDRMEV	P78527	DNA-dependent protein kinase catalytic subunit	PRKDC			3205	2			-3.37374	2.69425	0.0854993	-0.158769	-1.51026	1.83837	0.355902	-0.0931852	52.0524	-0.0931852	0.999738	0.997727	0.985602	0.931773	0.771051	0.504736	0.279954	0.163201	0.113628	0.093181	50.5422	-0.0683561	0.995899	0.979969	0.925647	0.79575	0.599847	0.419187	0.304166	0.243421	0.213048	0.197713	53.8612	-0.072623	0.999586	0.997198	0.98565	0.942976	0.828635
UID114	AVTTPTVSSGQATPTSPIKKFPTTATKISPK	O14974-4	Protein phosphatase 1 regulatory subunit 12A	PPP1R12A			409	1			-2.34887	2.68374	0.0863589	-0.0437027	NA	NA	NA	-0.0683097	NA	NA	NA	NA	NA	NA	NA	NA	NA	NA	NA	NA	53.2186	-0.0683097	0.99876	0.993397	0.972663	0.91087	0.776553	0.580981	0.394764	0.26748	0.195033	0.15646	51.7906	-0.0437027	0.968819	0.926481	0.852876	0.746893	0.620004
UID12172	AVTTPTVSSGQATPTSPIKKFPTTATKISPK	O14974-4	Protein phosphatase 1 regulatory subunit 12A	PPP1R12A			409	3			-2.34887	2.68374	0.0863589	-0.0437027	NA	NA	NA	-0.0683097	NA	NA	NA	NA	NA	NA	NA	NA	NA	NA	NA	NA	53.2186	-0.0683097	0.99876	0.993397	0.972663	0.91087	0.776553	0.580981	0.394764	0.26748	0.195033	0.15646	51.7906	-0.0437027	0.968819	0.926481	0.852876	0.746893	0.620004
UID6143	AVTTPTVSSGQATPTSPIKKFPTTATKISPK	O14974-4	Protein phosphatase 1 regulatory subunit 12A	PPP1R12A			409	2			-2.34887	2.68374	0.0863589	-0.0437027	NA	NA	NA	-0.0683097	NA	NA	NA	NA	NA	NA	NA	NA	NA	NA	NA	NA	53.2186	-0.0683097	0.99876	0.993397	0.972663	0.91087	0.776553	0.580981	0.394764	0.26748	0.195033	0.15646	51.7906	-0.0437027	0.968819	0.926481	0.852876	0.746893	0.620004
UID15542	ASEAPLEHKPQVEASSPRLNPAVTCAGKGTP	Q8TD19	Serine/threonine-protein kinase Nek9	NEK9			869	3			-3.1549	2.66964	0.0881934	-0.0693382	NA	NA	NA	-0.0973611	50.9535	-0.0973611	0.99964	0.996753	0.978839	0.899918	0.687369	0.407516	0.225733	0.1469	0.116435	0.104462	NA	NA	NA	NA	NA	NA	NA	NA	NA	NA	NA	NA	53.0562	-0.0591464	0.995065	0.981859	0.945818	0.86712	0.733457
UID3484	ASEAPLEHKPQVEASSPRLNPAVTCAGKGTP	Q8TD19	Serine/threonine-protein kinase Nek9	NEK9			869	1			-3.1549	2.66964	0.0881934	-0.0693382	NA	NA	NA	-0.0973611	50.9535	-0.0973611	0.99964	0.996753	0.978839	0.899918	0.687369	0.407516	0.225733	0.1469	0.116435	0.104462	NA	NA	NA	NA	NA	NA	NA	NA	NA	NA	NA	NA	53.0562	-0.0591464	0.995065	0.981859	0.945818	0.86712	0.733457
UID9513	ASEAPLEHKPQVEASSPRLNPAVTCAGKGTP	Q8TD19	Serine/threonine-protein kinase Nek9	NEK9			869	2			-3.1549	2.66964	0.0881934	-0.0693382	NA	NA	NA	-0.0973611	50.9535	-0.0973611	0.99964	0.996753	0.978839	0.899918	0.687369	0.407516	0.225733	0.1469	0.116435	0.104462	NA	NA	NA	NA	NA	NA	NA	NA	NA	NA	NA	NA	53.0562	-0.0591464	0.995065	0.981859	0.945818	0.86712	0.733457
UID12141	AASGGAQQRSHHAPMSPGSSGGGGQPLARTP	O14497-2	AT-rich interactive domain-containing protein 1A	ARID1A			363	3			-2.28105	2.64584	0.0927144	-0.0448299	NA	NA	NA	-0.0349652	56.39	-0.0349652	0.983942	0.958495	0.909799	0.833362	0.735325	0.631423	0.537507	0.461842	0.405104	0.364131	NA	NA	NA	NA	NA	NA	NA	NA	NA	NA	NA	NA	54.0829	-0.0448299	0.988085	0.966141	0.919513	0.838174	0.722854
UID6112	AASGGAQQRSHHAPMSPGSSGGGGQPLARTP	O14497-2	AT-rich interactive domain-containing protein 1A	ARID1A			363	2			-2.28105	2.64584	0.0927144	-0.0448299	NA	NA	NA	-0.0349652	56.39	-0.0349652	0.983942	0.958495	0.909799	0.833362	0.735325	0.631423	0.537507	0.461842	0.405104	0.364131	NA	NA	NA	NA	NA	NA	NA	NA	NA	NA	NA	NA	54.0829	-0.0448299	0.988085	0.966141	0.919513	0.838174	0.722854
UID83	AASGGAQQRSHHAPMSPGSSGGGGQPLARTP	O14497-2	AT-rich interactive domain-containing protein 1A	ARID1A			363	1			-2.28105	2.64584	0.0927144	-0.0448299	NA	NA	NA	-0.0349652	56.39	-0.0349652	0.983942	0.958495	0.909799	0.833362	0.735325	0.631423	0.537507	0.461842	0.405104	0.364131	NA	NA	NA	NA	NA	NA	NA	NA	NA	NA	NA	NA	54.0829	-0.0448299	0.988085	0.966141	0.919513	0.838174	0.722854
UID11416	TPVSPSFAHNPKRHNSASVENVSLRKSSEGG	Q9Y4H2	Insulin receptor substrate 2	IRS2			1174	2			3.76118	2.62875	0.0955551	-0.125014	-0.914881	1.24202	0.460103	-0.0614637	53.2512	-0.0614637	0.998323	0.991357	0.965478	0.892914	0.750341	0.569407	0.41887	0.325258	0.27458	0.248155	52.3364	-0.0335371	0.937379	0.878433	0.796084	0.698791	0.599493	0.50925	0.433733	0.373772	0.32753	0.292323	52.6991	-0.125014	0.999998	0.99995	0.999037	0.987588	0.895567
UID17445	TPVSPSFAHNPKRHNSASVENVSLRKSSEGG	Q9Y4H2	Insulin receptor substrate 2	IRS2			1174	3			3.76118	2.62875	0.0955551	-0.125014	-0.914881	1.24202	0.460103	-0.0614637	53.2512	-0.0614637	0.998323	0.991357	0.965478	0.892914	0.750341	0.569407	0.41887	0.325258	0.27458	0.248155	52.3364	-0.0335371	0.937379	0.878433	0.796084	0.698791	0.599493	0.50925	0.433733	0.373772	0.32753	0.292323	52.6991	-0.125014	0.999998	0.99995	0.999037	0.987588	0.895567
UID5387	TPVSPSFAHNPKRHNSASVENVSLRKSSEGG	Q9Y4H2	Insulin receptor substrate 2	IRS2			1174	1			3.76118	2.62875	0.0955551	-0.125014	-0.914881	1.24202	0.460103	-0.0614637	53.2512	-0.0614637	0.998323	0.991357	0.965478	0.892914	0.750341	0.569407	0.41887	0.325258	0.27458	0.248155	52.3364	-0.0335371	0.937379	0.878433	0.796084	0.698791	0.599493	0.50925	0.433733	0.373772	0.32753	0.292323	52.6991	-0.125014	0.999998	0.99995	0.999037	0.987588	0.895567
UID15148	VPPFSSLKGKVKRDRSVSVDSGEQREAGTPS	Q86UU0-3	B-cell CLL/lymphoma 9-like protein	BCL9L			116	3			8.31496	2.61938	0.0959147	-0.0532391	NA	NA	NA	NA	NA	NA	NA	NA	NA	NA	NA	NA	NA	NA	NA	NA	NA	NA	NA	NA	NA	NA	NA	NA	NA	NA	NA	NA	54.6089	-0.0532391	0.997423	0.989149	0.96349	0.900857	0.785198
UID12186	PGTKVEPTVLDRNCPSPVLIDCPHPNCNKKY	O15014	Zinc finger protein 609	ZNF609			491	3			4.48789	2.59707	0.100162	-0.0780609	NA	NA	NA	NA	NA	NA	NA	NA	NA	NA	NA	NA	NA	NA	NA	NA	NA	NA	NA	NA	NA	NA	NA	NA	NA	NA	NA	NA	50.8965	-0.0780609	0.998577	0.990924	0.95682	0.849705	0.643754
UID128	PGTKVEPTVLDRNCPSPVLIDCPHPNCNKKY	O15014	Zinc finger protein 609	ZNF609			491	1			4.48789	2.59707	0.100162	-0.0780609	NA	NA	NA	NA	NA	NA	NA	NA	NA	NA	NA	NA	NA	NA	NA	NA	NA	NA	NA	NA	NA	NA	NA	NA	NA	NA	NA	NA	50.8965	-0.0780609	0.998577	0.990924	0.95682	0.849705	0.643754
UID6157	PGTKVEPTVLDRNCPSPVLIDCPHPNCNKKY	O15014	Zinc finger protein 609	ZNF609			491	2			4.48789	2.59707	0.100162	-0.0780609	NA	NA	NA	NA	NA	NA	NA	NA	NA	NA	NA	NA	NA	NA	NA	NA	NA	NA	NA	NA	NA	NA	NA	NA	NA	NA	NA	NA	50.8965	-0.0780609	0.998577	0.990924	0.95682	0.849705	0.643754
UID14724	RRSSPGRGRSPRRGPSPACSDSSTLALIHSA	Q5TZA2	Rootletin	CROCC			512	3			-2.5298	2.55599	0.112084	-0.171242	NA	NA	NA	-0.124639	NA	NA	NA	NA	NA	NA	NA	NA	NA	NA	NA	NA	49.9621	-0.124639	0.999841	0.998004	0.982639	0.894984	0.619207	0.276886	0.100797	0.0411914	0.0222671	NA	53.2703	-0.171242	1	0.999999	0.999946	0.99841	0.969919
UID12075	RKKLYSLLGIDLTAPSNNSSPRDSPCKENKI	A3KN83-3	Protein strawberry notch homolog 1	SBNO1			687	3			2.89415	2.53979	0.113302	-0.16641	0.383797	0.163954	0.5	-0.148993	50.4404	-0.138013	0.999974	0.999477	0.993224	0.940349	0.694581	0.311755	0.127159	0.0768048	0.0639441	NA	50.8242	-0.148993	0.999996	0.999876	0.997527	0.967699	0.76025	0.350396	0.169484	0.131157	0.123455	0.12172	48.7189	-0.0923166	0.996414	0.979618	0.91395	0.740793	0.474543
UID12076	LYSLLGIDLTAPSNNSSPRDSPCKENKIKKR	A3KN83-3	Protein strawberry notch homolog 1	SBNO1			690	3			2.89415	2.53979	0.113302	-0.16641	0.830621	0.161496	0.5	-0.148993	49.9936	-0.136592	0.999949	0.999102	0.98954	0.9176	0.634716	0.268538	0.106826	0.0620218	0.0500399	0.0465537	50.8242	-0.148993	0.999996	0.999876	0.997527	0.967699	0.76025	0.350396	0.169484	0.131157	0.123455	0.12172	48.7189	-0.0923166	0.996414	0.979618	0.91395	0.740793	0.474543
UID12077	YSLLGIDLTAPSNNSSPRDSPCKENKIKKRK	A3KN83-3	Protein strawberry notch homolog 1	SBNO1			691	3			2.89415	2.53979	0.113302	-0.16641	0.830621	0.161496	0.5	-0.148993	49.9936	-0.136592	0.999949	0.999102	0.98954	0.9176	0.634716	0.268538	0.106826	0.0620218	0.0500399	0.0465537	50.8242	-0.148993	0.999996	0.999876	0.997527	0.967699	0.76025	0.350396	0.169484	0.131157	0.123455	0.12172	48.7189	-0.0923166	0.996414	0.979618	0.91395	0.740793	0.474543
UID12475	AKKDPAFGGKHEAPSSPISGQPCGDDQNASP	O75376-2	Nuclear receptor corepressor 1	NCOR1			158	3			5.91165	2.53497	0.113302	-0.0659178	-0.423231	0.302121	0.5	-0.0301295	55.5512	-0.0301295	0.954184	0.913278	0.854157	0.778573	0.692031	0.60194	0.515167	0.436427	0.367973	0.310148	55.128	-0.025506	0.914492	0.861674	0.79644	0.723078	0.646774	0.572228	0.502813	0.440407	0.385657	0.338384	52.4545	-0.0366463	0.951814	0.902373	0.827842	0.731487	0.623289
UID14047	EVVLGNIIKKKGWRRSSLVITTKIFWGGKAE	Q13303	Voltage-gated potassium channel subunit beta-2;Voltage-gated potassium channel subunit beta-1	KCNAB2;KCNAB1			111	3			-2.08546	2.53655	0.113302	-0.0479438	NA	NA	NA	-0.0571018	NA	NA	NA	NA	NA	NA	NA	NA	NA	NA	NA	NA	NA	-0.0571018	0.999993	0.999869	0.998372	0.985854	0.91917	0.762903	0.642699	0.600348	0.58844	0.584994	60.569	-0.0479438	0.999235	0.996958	0.990071	0.972549	0.934592
UID1989	EVVLGNIIKKKGWRRSSLVITTKIFWGGKAE	Q13303	Voltage-gated potassium channel subunit beta-2;Voltage-gated potassium channel subunit beta-1	KCNAB2;KCNAB1			111	1			-2.08546	2.53655	0.113302	-0.0479438	NA	NA	NA	-0.0571018	NA	NA	NA	NA	NA	NA	NA	NA	NA	NA	NA	NA	NA	-0.0571018	0.999993	0.999869	0.998372	0.985854	0.91917	0.762903	0.642699	0.600348	0.58844	0.584994	60.569	-0.0479438	0.999235	0.996958	0.990071	0.972549	0.934592
UID8018	EVVLGNIIKKKGWRRSSLVITTKIFWGGKAE	Q13303	Voltage-gated potassium channel subunit beta-2;Voltage-gated potassium channel subunit beta-1	KCNAB2;KCNAB1			111	2			-2.08546	2.53655	0.113302	-0.0479438	NA	NA	NA	-0.0571018	NA	NA	NA	NA	NA	NA	NA	NA	NA	NA	NA	NA	NA	-0.0571018	0.999993	0.999869	0.998372	0.985854	0.91917	0.762903	0.642699	0.600348	0.58844	0.584994	60.569	-0.0479438	0.999235	0.996958	0.990071	0.972549	0.934592
UID14470	LDSHRRMAPTPIPTRSPSDSSTASTPVAEQI	Q16643	Drebrin	DBN1			337	3			4.63335	2.52018	0.116082	-0.0831999	2.1656	0.762884	0.483959	-0.0972254	51.6633	-0.051584	0.983246	0.9524	0.887975	0.779897	0.636107	0.483374	0.349014	0.245525	0.171823	0.121245	53.8289	-0.0972254	0.999969	0.999611	0.996592	0.977921	0.89526	0.675278	0.399728	0.233103	0.165266	0.140299	52.8105	-0.0694743	0.997878	0.990163	0.963922	0.893971	0.753952
UID2412	LDSHRRMAPTPIPTRSPSDSSTASTPVAEQI	Q16643	Drebrin	DBN1			337	1			4.63335	2.52018	0.116082	-0.0831999	2.1656	0.762884	0.483959	-0.0972254	51.6633	-0.051584	0.983246	0.9524	0.887975	0.779897	0.636107	0.483374	0.349014	0.245525	0.171823	0.121245	53.8289	-0.0972254	0.999969	0.999611	0.996592	0.977921	0.89526	0.675278	0.399728	0.233103	0.165266	0.140299	52.8105	-0.0694743	0.997878	0.990163	0.963922	0.893971	0.753952
UID8441	LDSHRRMAPTPIPTRSPSDSSTASTPVAEQI	Q16643	Drebrin	DBN1			337	2			4.63335	2.52018	0.116082	-0.0831999	2.1656	0.762884	0.483959	-0.0972254	51.6633	-0.051584	0.983246	0.9524	0.887975	0.779897	0.636107	0.483374	0.349014	0.245525	0.171823	0.121245	53.8289	-0.0972254	0.999969	0.999611	0.996592	0.977921	0.89526	0.675278	0.399728	0.233103	0.165266	0.140299	52.8105	-0.0694743	0.997878	0.990163	0.963922	0.893971	0.753952
UID12693	VPPYMIASKEAVREGSPANWKRKEKLPQVTR	O96019	Actin-like protein 6A	ACTL6A			233	3			3.69243	2.49474	0.121183	-0.129148	2.1904	0.768725	0.483959	-0.174535	49.8935	-0.0647933	0.98783	0.957732	0.88315	0.744193	0.557261	0.374936	0.236602	0.146366	0.0913588	0.0583662	52.0839	-0.174535	1	0.999997	0.999844	0.995541	0.922515	0.513918	0.217537	0.169355	0.163139	0.162213	51.0422	-0.0954602	0.999434	0.995632	0.975118	0.894713	0.691345
UID14561	QKLRLAYTRSSHYGGSLPNVNQIGSGLAEFQ	Q53ET0	CREB-regulated transcription coactivator 2	CRTC2			70	3			-2.36801	2.49264	0.121183	-0.300755	0.563703	0.121144	0.5	-0.113247	53.5812	-0.113247	0.999992	0.999863	0.998356	0.985957	0.914237	0.676677	0.360575	0.191624	0.134679	0.117028	54.1449	-0.0883199	0.999941	0.999381	0.995358	0.973781	0.889827	0.686148	0.432822	0.267258	0.192502	0.162346	55.3008	-0.0842376	0.999964	0.999618	0.997084	0.98317	0.925966
UID2503	QKLRLAYTRSSHYGGSLPNVNQIGSGLAEFQ	Q53ET0	CREB-regulated transcription coactivator 2	CRTC2			70	1			-2.36802	2.49264	0.121183	-0.300755	0.563703	0.121144	0.5	-0.113247	53.5812	-0.113247	0.999992	0.999863	0.998356	0.985957	0.914237	0.676677	0.360575	0.191624	0.134679	0.117028	54.1449	-0.0883199	0.999941	0.999381	0.995358	0.973781	0.889827	0.686148	0.432822	0.267258	0.192502	0.162346	55.3008	-0.0842375	0.999964	0.999618	0.997084	0.98317	0.925966
UID635	VPPYMIASKEAVREGSPANWKRKEKLPQVTR	O96019	Actin-like protein 6A	ACTL6A			233	1			3.69243	2.49474	0.121183	-0.129148	2.1904	0.768725	0.483959	-0.174535	49.8935	-0.0647933	0.98783	0.957732	0.88315	0.744193	0.557261	0.374936	0.236602	0.146366	0.0913588	0.0583662	52.0839	-0.174535	1	0.999997	0.999844	0.995541	0.922515	0.513918	0.217537	0.169355	0.163139	0.162213	51.0422	-0.0954602	0.999434	0.995632	0.975118	0.894713	0.691345
UID6664	VPPYMIASKEAVREGSPANWKRKEKLPQVTR	O96019	Actin-like protein 6A	ACTL6A			233	2			3.69243	2.49474	0.121183	-0.129148	2.1904	0.768725	0.483959	-0.174535	49.8935	-0.0647933	0.98783	0.957732	0.88315	0.744193	0.557261	0.374936	0.236602	0.146366	0.0913588	0.0583662	52.0839	-0.174535	1	0.999997	0.999844	0.995541	0.922515	0.513918	0.217537	0.169355	0.163139	0.162213	51.0422	-0.0954602	0.999434	0.995632	0.975118	0.894713	0.691345
UID8532	QKLRLAYTRSSHYGGSLPNVNQIGSGLAEFQ	Q53ET0	CREB-regulated transcription coactivator 2	CRTC2			70	2			-2.36802	2.49264	0.121183	-0.300755	0.563703	0.121144	0.5	-0.113247	53.5812	-0.113247	0.999992	0.999863	0.998356	0.985957	0.914237	0.676677	0.360575	0.191624	0.134679	0.117028	54.1449	-0.0883199	0.999941	0.999381	0.995358	0.973781	0.889827	0.686148	0.432822	0.267258	0.192502	0.162346	55.3008	-0.0842376	0.999964	0.999618	0.997084	0.98317	0.925966
UID13418	CTGAVRCQSQGTRDLSPQHMVVREKILDLVI	P49590-2	Probable histidine--tRNA ligase, mitochondrial	HARS2			42	3			4.85773	2.48251	0.121218	-0.932126	-2.59826	1.37676	0.460103	-0.0659678	58.6461	-0.0475081	0.998177	0.993465	0.980575	0.950871	0.892992	0.798586	0.67139	0.529979	NA	NA	56.0478	-0.0659678	0.999632	0.997849	0.990247	0.964461	0.895524	0.75801	0.567511	0.386899	0.259703	0.184175	49.2795	-0.932126	1	1	1	1	0.749816
UID1360	CTGAVRCQSQGTRDLSPQHMVVREKILDLVI	P49590-2	Probable histidine--tRNA ligase, mitochondrial	HARS2			42	1			4.85773	2.48251	0.121218	-0.932126	-2.59826	1.37676	0.460103	-0.0659678	58.6461	-0.0475081	0.998177	0.993465	0.980575	0.950871	0.892992	0.798586	0.67139	0.529979	NA	NA	56.0478	-0.0659678	0.999632	0.997849	0.990247	0.964461	0.895524	0.75801	0.567511	0.386899	0.259703	0.184175	49.2795	-0.932126	1	1	1	1	0.749816
UID7389	CTGAVRCQSQGTRDLSPQHMVVREKILDLVI	P49590-2	Probable histidine--tRNA ligase, mitochondrial	HARS2			42	2			4.85773	2.48251	0.121218	-0.932126	-2.59826	1.37676	0.460103	-0.0659678	58.6461	-0.0475081	0.998177	0.993465	0.980575	0.950871	0.892992	0.798586	0.67139	0.529979	NA	NA	56.0478	-0.0659678	0.999632	0.997849	0.990247	0.964461	0.895524	0.75801	0.567511	0.386899	0.259703	0.184175	49.2795	-0.932126	1	1	1	1	0.749816
UID15518	TSTPFGSGRVREKRMSNELENYFKPSMLEDP	Q8TAP9	M-phase-specific PLK1-interacting protein	MPLKIP			133	3			7.10059	2.47549	0.121603	-0.0718121	NA	NA	NA	-0.0545052	NA	NA	NA	NA	NA	NA	NA	NA	NA	NA	NA	NA	61.0699	-0.0545052	0.999981	0.999824	0.998801	0.99367	0.973435	0.912498	0.786192	0.62638	0.5022	0.432509	56.8472	-0.0315691	0.971639	0.941298	0.892982	0.825425	0.741748
UID3460	TSTPFGSGRVREKRMSNELENYFKPSMLEDP	Q8TAP9	M-phase-specific PLK1-interacting protein	MPLKIP			133	1			7.10059	2.47549	0.121603	-0.0718121	NA	NA	NA	-0.0545052	NA	NA	NA	NA	NA	NA	NA	NA	NA	NA	NA	NA	61.0699	-0.0545052	0.999981	0.999824	0.998801	0.99367	0.973435	0.912498	0.786192	0.62638	0.5022	0.432509	56.8472	-0.0315691	0.971639	0.941298	0.892982	0.825425	0.741748
UID9489	TSTPFGSGRVREKRMSNELENYFKPSMLEDP	Q8TAP9	M-phase-specific PLK1-interacting protein	MPLKIP			133	2			7.10059	2.47549	0.121603	-0.0718121	NA	NA	NA	-0.0545052	NA	NA	NA	NA	NA	NA	NA	NA	NA	NA	NA	NA	61.0699	-0.0545052	0.999981	0.999824	0.998801	0.99367	0.973435	0.912498	0.786192	0.62638	0.5022	0.432509	56.8472	-0.0315691	0.971639	0.941298	0.892982	0.825425	0.741748
UID10017	AAQQRQEEAEEQGAGSPGQPAHLARPICGAS	Q96S99	Pleckstrin homology domain-containing family F member 1	PLEKHF1			227	2			3.71776	2.39551	0.143089	-0.1719	NA	NA	NA	-0.101053	51.4051	-0.101053	0.999764	0.997758	0.984662	0.922837	0.735016	0.442652	0.22437	0.123517	0.0840738	0.0686956	NA	NA	NA	NA	NA	NA	NA	NA	NA	NA	NA	NA	49.4621	-0.1719	0.999998	0.999884	0.996632	0.94074	0.577795
UID16046	AAQQRQEEAEEQGAGSPGQPAHLARPICGAS	Q96S99	Pleckstrin homology domain-containing family F member 1	PLEKHF1			227	3			3.71776	2.39551	0.143089	-0.1719	NA	NA	NA	-0.101053	51.4051	-0.101053	0.999764	0.997758	0.984662	0.922837	0.735016	0.442652	0.22437	0.123517	0.0840738	0.0686956	NA	NA	NA	NA	NA	NA	NA	NA	NA	NA	NA	NA	49.4621	-0.1719	0.999998	0.999884	0.996632	0.94074	0.577795
UID3988	AAQQRQEEAEEQGAGSPGQPAHLARPICGAS	Q96S99	Pleckstrin homology domain-containing family F member 1	PLEKHF1			227	1			3.71776	2.39551	0.143089	-0.1719	NA	NA	NA	-0.101053	51.4051	-0.101053	0.999764	0.997758	0.984662	0.922837	0.735016	0.442652	0.22437	0.123517	0.0840738	0.0686956	NA	NA	NA	NA	NA	NA	NA	NA	NA	NA	NA	NA	49.4621	-0.1719	0.999998	0.999884	0.996632	0.94074	0.577795
UID11198	SKEKMALPPQEDATASPPRQKDKFSPFPVQD	Q9UQ35	Serine/arginine repetitive matrix protein 2	SRRM2			1179	2			6.55151	2.37528	0.148874	-0.0440962	5.14097	1.07343	0.460103	-0.0432124	52.0024	-0.0432124	0.970745	0.929779	0.857515	0.752591	0.626843	0.500095	0.388803	0.300037	0.233235	0.184419	57.1433	-0.0354789	0.988027	0.965349	0.917689	0.838656	0.736807	0.633617	0.547454	0.484189	0.440869	0.412037	48.8973	-0.0440962	0.938434	0.859908	0.74338	0.612497	0.496478
UID17227	SKEKMALPPQEDATASPPRQKDKFSPFPVQD	Q9UQ35	Serine/arginine repetitive matrix protein 2	SRRM2			1179	3			6.55151	2.37528	0.148874	-0.0440962	5.14097	1.07343	0.460103	-0.0432124	52.0024	-0.0432124	0.970745	0.929779	0.857515	0.752591	0.626843	0.500095	0.388803	0.300037	0.233235	0.184419	57.1433	-0.0354789	0.988027	0.965349	0.917689	0.838656	0.736807	0.633617	0.547454	0.484189	0.440869	0.412037	48.8973	-0.0440962	0.938434	0.859908	0.74338	0.612497	0.496478
UID5169	SKEKMALPPQEDATASPPRQKDKFSPFPVQD	Q9UQ35	Serine/arginine repetitive matrix protein 2	SRRM2			1179	1			6.55151	2.37528	0.148874	-0.0440962	5.14097	1.07343	0.460103	-0.0432124	52.0024	-0.0432124	0.970745	0.929779	0.857515	0.752591	0.626843	0.500095	0.388803	0.300037	0.233235	0.184419	57.1433	-0.0354789	0.988027	0.965349	0.917689	0.838656	0.736807	0.633617	0.547454	0.484189	0.440869	0.412037	48.8973	-0.0440962	0.938434	0.859908	0.74338	0.612497	0.496478
UID14627	DGRKFVQSSGRIRQPSVDLTDDDQTSSVPHS	Q5SW79	Centrosomal protein of 170 kDa	CEP170			1019	3			-3.60263	2.34986	0.15473	-0.118241	NA	NA	NA	NA	NA	NA	NA	NA	NA	NA	NA	NA	NA	NA	NA	NA	NA	NA	NA	NA	NA	NA	NA	NA	NA	NA	NA	NA	54.9425	-0.111805	1	0.999992	0.999817	0.997158	0.969654
UID2569	DGRKFVQSSGRIRQPSVDLTDDDQTSSVPHS	Q5SW79	Centrosomal protein of 170 kDa	CEP170			1019	1			-3.60263	2.34986	0.15473	-0.118241	NA	NA	NA	NA	NA	NA	NA	NA	NA	NA	NA	NA	NA	NA	NA	NA	NA	NA	NA	NA	NA	NA	NA	NA	NA	NA	NA	NA	54.9425	-0.111805	1	0.999992	0.999817	0.997158	0.969654
UID8598	DGRKFVQSSGRIRQPSVDLTDDDQTSSVPHS	Q5SW79	Centrosomal protein of 170 kDa	CEP170			1019	2			-3.60263	2.34986	0.15473	-0.118241	NA	NA	NA	NA	NA	NA	NA	NA	NA	NA	NA	NA	NA	NA	NA	NA	NA	NA	NA	NA	NA	NA	NA	NA	NA	NA	NA	NA	54.9425	-0.111805	1	0.999992	0.999817	0.997158	0.969654
UID17838	ALELPLAASSIPRPRTPSPESHRSPAEGSER	Q66K74-2	Microtubule-associated protein 1S;MAP1S heavy chain;MAP1S light chain	MAP1S			612	3			2.69784	2.34746	0.154967	-0.163406	0.537359	0.251416	0.5	-0.171482	49.6648	-0.171482	0.999996	0.99983	0.996086	0.94338	0.61343	0.204856	0.0939392	NA	0.0717746	NA	50.2022	-0.146542	0.99999	0.999731	0.995264	0.945668	0.673834	0.293456	0.157831	NA	0.123389	NA	50.0523	-0.163406	0.999995	0.999834	0.996499	0.952544	0.669619
UID15058	PEKLYSPKRIDFTPVSPAPSPTRGFGKMFVS	Q7Z309	Protein FAM122B	FAM122B			115	3			-2.74477	2.33882	0.157299	-0.961176	1.85069	0.395976	0.5	-0.0751689	52.7992	-0.0751689	0.999583	0.996822	0.982039	0.923943	0.772913	0.554013	0.382667	0.293873	0.254764	0.237862	54.6499	-0.0473958	0.99145	0.974654	0.937006	0.866889	0.759318	0.624288	0.48415	0.359959	0.261673	0.189118	52.1798	-0.0488433	0.982313	0.951729	0.889959	0.788419	0.653716
UID15435	HNWGTVKDELTDLDQSNVTEETPEGEEHHPV	Q8NC51-3	Plasminogen activator inhibitor 1 RNA-binding protein	SERBP1			237	3			3.58719	2.33699	0.157299	-0.10514	0.48727	0.00742792	0.5	-0.10753	55.9023	-0.10753	1	0.999995	0.999883	0.998259	0.981727	0.873926	0.584974	0.372034	0.308486	0.29341	56.3895	-0.0709329	0.999971	0.999678	0.997436	0.984685	0.931233	0.786236	0.580135	0.43174	0.36235	0.334426	53.3108	-0.10514	0.999994	0.999875	0.998282	0.983569	0.893501
UID16835	GDEAGGHGEDRPEPLSPKESKKRKLELSRRE	Q9NZT2-2	Opioid growth factor receptor	OGFR			378	3			4.29885	2.33644	0.157299	-0.0957126	-0.557239	1.17199	0.460103	-0.0942209	47.1172	-0.0942209	0.995494	0.968581	0.853333	0.600532	0.365953	0.253428	0.211784	0.196676	0.190864	0.188456	46.56	-0.0852929	0.983633	0.930317	0.786011	0.547224	0.318155	0.173794	0.100036	0.0644511	0.0470336	0.0381576	45.1014	-0.0957126	0.976799	0.898143	0.696967	0.417748	0.206597
UID10806	GDEAGGHGEDRPEPLSPKESKKRKLELSRRE	Q9NZT2-2	Opioid growth factor receptor	OGFR			378	2			4.26838	2.31679	0.161088	-0.0957126	-0.719949	1.28576	0.460103	-0.0942209	47.1172	-0.0942209	0.995494	0.968581	0.853333	0.600532	0.365953	0.253428	0.211784	0.196676	0.190864	0.188456	46.3973	-0.0902092	0.985819	0.934865	0.787493	0.535439	0.297289	0.154273	0.0850612	NA	0.0382465	0.0308676	45.1014	-0.0957126	0.976799	0.898143	0.696967	0.417748	0.206597
UID12275	GLQPYPEILVVSRSPSLNLLQNKSM______	O43353-2	Receptor-interacting serine/threonine-protein kinase 2	RIPK2			394	3			-2.2324	2.31822	0.161088	-0.130972	NA	NA	NA	-0.154976	51.9088	-0.154976	0.999999	0.999973	0.999311	0.988576	0.880976	0.486457	0.199609	0.133354	0.121203	NA	NA	NA	NA	NA	NA	NA	NA	NA	NA	NA	NA	NA	53.0665	-0.130972	0.999998	0.99995	0.999141	0.989905	0.91867
UID15059	YSPKRIDFTPVSPAPSPTRGFGKMFVSSSGL	Q7Z309	Protein FAM122B	FAM122B			119	3			-2.21872	2.32122	0.161088	-0.0523531	-0.13894	0.79263	0.482547	-0.0710794	52.0925	-0.0710794	0.999043	0.993649	0.968535	0.884731	0.708803	0.505461	0.368419	0.300522	0.270096	0.256414	51.9536	-0.0501394	0.983823	0.953906	0.891277	0.786085	0.646167	0.49779	0.367598	0.267608	0.196591	0.147971	52.5953	-0.0523531	0.989202	0.966796	0.915727	0.821964	0.685814
UID217	GLQPYPEILVVSRSPSLNLLQNKSM______	O43353-2	Receptor-interacting serine/threonine-protein kinase 2	RIPK2			394	1			-2.2324	2.31822	0.161088	-0.130972	NA	NA	NA	-0.154975	51.9088	-0.154975	0.999999	0.999973	0.999311	0.988576	0.880975	0.486456	0.199609	0.133355	0.121203	NA	NA	NA	NA	NA	NA	NA	NA	NA	NA	NA	NA	NA	53.0665	-0.130972	0.999998	0.99995	0.999141	0.989905	0.91867
UID4777	GDEAGGHGEDRPEPLSPKESKKRKLELSRRE	Q9NZT2-2	Opioid growth factor receptor	OGFR			378	1			4.26838	2.31679	0.161088	-0.0957126	-0.719949	1.28576	0.460103	-0.0942209	47.1172	-0.0942209	0.995494	0.968581	0.853333	0.600532	0.365953	0.253428	0.211784	0.196676	0.190864	0.188456	46.3973	-0.0902092	0.985819	0.934865	0.787493	0.535439	0.297289	0.154273	0.0850612	NA	0.0382465	0.0308676	45.1014	-0.0957126	0.976799	0.898143	0.696967	0.417748	0.206597
UID6246	GLQPYPEILVVSRSPSLNLLQNKSM______	O43353-2	Receptor-interacting serine/threonine-protein kinase 2	RIPK2			394	2			-2.2324	2.31822	0.161088	-0.130972	NA	NA	NA	-0.154976	51.9088	-0.154976	0.999999	0.999973	0.999311	0.988576	0.880976	0.486457	0.199609	0.133354	0.121203	NA	NA	NA	NA	NA	NA	NA	NA	NA	NA	NA	NA	NA	53.0665	-0.130972	0.999998	0.99995	0.999141	0.989905	0.91867
UID16553	RRKILTQRRERYRQRSPSPAPAPAPAAAAGP	Q9H7N4	Splicing factor, arginine/serine-rich 19	SCAF1			498	3			4.01624	2.29224	0.170297	-0.0759209	NA	NA	NA	-0.0610735	51.9547	-0.0610735	0.995251	0.980466	0.936494	0.837252	0.676809	0.497448	0.352401	0.257653	0.201845	0.169969	NA	NA	NA	NA	NA	NA	NA	NA	NA	NA	NA	NA	49.8847	-0.0376883	0.918618	0.848121	0.752941	0.642854	0.531375
UID16554	KILTQRRERYRQRSPSPAPAPAPAAAAGPPT	Q9H7N4	Splicing factor, arginine/serine-rich 19	SCAF1			500	3			4.01624	2.29224	0.170297	-0.0759209	NA	NA	NA	-0.0610735	51.9547	-0.0610735	0.995251	0.980466	0.936494	0.837252	0.676809	0.497448	0.352401	0.257653	0.201845	0.169969	NA	NA	NA	NA	NA	NA	NA	NA	NA	NA	NA	NA	49.8847	-0.0376883	0.918618	0.848121	0.752941	0.642854	0.531375
UID11418	DAAQDLDRGLRKRTYSLTTPARQRPVPQPSS	Q9Y4H2	Insulin receptor substrate 2	IRS2			577	2			4.16109	2.26229	0.181667	-0.0921166	NA	NA	NA	-0.157722	53.8301	-0.157722	1	0.999997	0.999901	0.99797	0.971918	0.772616	0.339163	0.145198	0.106538	NA	NA	NA	NA	NA	NA	NA	NA	NA	NA	NA	NA	NA	49.4998	-0.0446988	0.944358	0.879805	0.78022	0.654232	0.521361
UID17447	DAAQDLDRGLRKRTYSLTTPARQRPVPQPSS	Q9Y4H2	Insulin receptor substrate 2	IRS2			577	3			4.16109	2.26229	0.181667	-0.0921166	NA	NA	NA	-0.157722	53.8301	-0.157722	1	0.999997	0.999901	0.99797	0.971918	0.772616	0.339163	0.145198	0.106538	NA	NA	NA	NA	NA	NA	NA	NA	NA	NA	NA	NA	NA	49.4998	-0.0446988	0.944358	0.879805	0.78022	0.654232	0.521361
UID5389	DAAQDLDRGLRKRTYSLTTPARQRPVPQPSS	Q9Y4H2	Insulin receptor substrate 2	IRS2			577	1			4.16109	2.26229	0.181667	-0.0921166	NA	NA	NA	-0.157722	53.8301	-0.157722	1	0.999997	0.999901	0.99797	0.971918	0.772616	0.339163	0.145198	0.106538	NA	NA	NA	NA	NA	NA	NA	NA	NA	NA	NA	NA	NA	49.4998	-0.0446988	0.944358	0.879805	0.78022	0.654232	0.521361
UID16142	KFRSLFFGSILAPVRSPQGPSPVLAEDSEGE	Q99638	Cell cycle checkpoint control protein RAD9A	RAD9A			375	3			3.4655	2.23141	0.192405	-0.100239	NA	NA	NA	-0.0772608	50.6969	-0.0772608	0.997211	0.985698	0.943652	0.831107	0.630077	0.407042	0.243919	0.151156	0.103407	0.0791474	NA	NA	NA	NA	NA	NA	NA	NA	NA	NA	NA	NA	50.3773	-0.100239	0.999616	0.996328	0.974936	0.879131	0.636351
UID16143	PVRSPQGPSPVLAEDSEGEG___________	Q99638	Cell cycle checkpoint control protein RAD9A	RAD9A			387	3			3.4655	2.23141	0.192405	-0.100239	NA	NA	NA	-0.0772608	50.6969	-0.0772608	0.997211	0.985698	0.943652	0.831107	0.630077	0.407042	0.243919	0.151156	0.103407	0.0791474	NA	NA	NA	NA	NA	NA	NA	NA	NA	NA	NA	NA	50.3773	-0.100239	0.999616	0.996328	0.974936	0.879131	0.636351
UID13538	IHCEGEPIKREDEEESLNEVGYDDIGGCRKQ	P55072	Transitional endoplasmic reticulum ATPase	VCP			197	3			3.45936	2.22608	0.192479	-0.104169	-5.07835	3.64442	0.011022	-0.117571	60.9813	-0.117571	1	1	0.999993	0.999908	0.999069	0.992819	0.957041	0.812593	0.497816	0.206514	55.903	-0.0461362	0.993935	0.98139	0.952118	0.894954	0.802109	0.677861	0.540474	0.411943	0.306049	0.225794	52.8766	-0.104169	0.999971	0.999588	0.995979	0.971551	0.859392
UID1480	IHCEGEPIKREDEEESLNEVGYDDIGGCRKQ	P55072	Transitional endoplasmic reticulum ATPase	VCP			197	1			3.45936	2.22608	0.192479	-0.104169	-5.07835	3.64442	0.011022	-0.117571	60.9813	-0.117571	1	1	0.999993	0.999908	0.999069	0.992819	0.957041	0.812593	0.497816	0.206514	55.903	-0.0461362	0.993935	0.98139	0.952118	0.894954	0.802109	0.677861	0.540474	0.411943	0.306049	0.225794	52.8766	-0.104169	0.999971	0.999588	0.995979	0.971551	0.859392
UID7509	IHCEGEPIKREDEEESLNEVGYDDIGGCRKQ	P55072	Transitional endoplasmic reticulum ATPase	VCP			197	2			3.45936	2.22608	0.192479	-0.104169	-5.07835	3.64442	0.011022	-0.117571	60.9813	-0.117571	1	1	0.999993	0.999908	0.999069	0.992819	0.957041	0.812593	0.497816	0.206514	55.903	-0.0461362	0.993935	0.98139	0.952118	0.894954	0.802109	0.677861	0.540474	0.411943	0.306049	0.225794	52.8766	-0.104169	0.999971	0.999588	0.995979	0.971551	0.859392
UID15376	TSSPKTKKRPAPRAPSASPLALHASRLSHSE	Q8N3F8	MICAL-like protein 1	MICALL1			484	3			-2.53053	2.20667	0.201414	-0.948855	NA	NA	NA	NA	NA	NA	NA	NA	NA	NA	NA	NA	NA	NA	NA	NA	NA	NA	NA	NA	NA	NA	NA	NA	NA	NA	NA	NA	52.001	-0.155308	1	0.999985	0.99953	0.990959	0.892293
UID12338	GEAQDAESDLVDGRHSPPMVRSVAAIHPSLE	O60256-4	Phosphoribosyl pyrophosphate synthase-associated protein 2	PRPSAP2			141	3			-2.69346	2.1956	0.201853	-0.158389	1.43228	0.406466	0.5	-0.0824194	51.8461	-0.0726854	0.997376	0.987686	0.954601	0.867795	0.702652	0.489051	0.299648	0.172095	0.0978166	0.0567018	53.2784	-0.0824194	0.999513	0.996842	0.984383	0.939508	0.819594	0.604961	0.367581	0.196048	NA	0.0519546	53.1606	-0.158389	1	0.999992	0.999777	0.995979	0.951325
UID13500	EKGKSVRVHVQFFDDSPTRGWVSKRLLKPYT	P52701-2	DNA mismatch repair protein Msh6	MSH6			137	3			-2.95762	2.19825	0.201853	-0.0776548	1.90455	0.174592	0.5	-0.06931	47.7937	-0.06931	0.979004	0.927967	0.810479	0.623224	0.422401	0.267847	0.170901	0.115291	0.0839997	0.0661297	49.6983	-0.0549896	0.973995	0.928217	0.838148	0.700307	0.537541	0.385258	0.265488	0.180783	0.123907	NA	51.8204	-0.0776548	0.998251	0.990828	0.962682	0.88131	0.713414
UID1442	EKGKSVRVHVQFFDDSPTRGWVSKRLLKPYT	P52701-2	DNA mismatch repair protein Msh6	MSH6			137	1			-2.95762	2.19825	0.201853	-0.0776548	1.90455	0.174592	0.5	-0.06931	47.7937	-0.06931	0.979004	0.927967	0.810479	0.623224	0.422401	0.267847	0.170901	0.115291	0.0839997	0.0661297	49.6983	-0.0549896	0.973995	0.928217	0.838148	0.700307	0.537541	0.385258	0.265488	0.180783	0.123907	NA	51.8204	-0.0776548	0.998251	0.990828	0.962682	0.88131	0.713414
UID280	GEAQDAESDLVDGRHSPPMVRSVAAIHPSLE	O60256-4	Phosphoribosyl pyrophosphate synthase-associated protein 2	PRPSAP2			141	1			-2.69346	2.1956	0.201853	-0.158389	1.43228	0.406466	0.5	-0.0824194	51.8461	-0.0726854	0.997376	0.987686	0.954601	0.867795	0.702652	0.489051	0.299648	0.172095	0.0978166	0.0567018	53.2784	-0.0824194	0.999513	0.996842	0.984383	0.939508	0.819594	0.604961	0.367581	0.196048	NA	0.0519546	53.1606	-0.158389	1	0.999992	0.999777	0.995979	0.951325
UID6309	GEAQDAESDLVDGRHSPPMVRSVAAIHPSLE	O60256-4	Phosphoribosyl pyrophosphate synthase-associated protein 2	PRPSAP2			141	2			-2.69346	2.1956	0.201853	-0.158389	1.43228	0.406466	0.5	-0.0824194	51.8461	-0.0726854	0.997376	0.987686	0.954601	0.867795	0.702652	0.489051	0.299648	0.172095	0.0978166	0.0567018	53.2784	-0.0824194	0.999513	0.996842	0.984383	0.939508	0.819594	0.604961	0.367581	0.196048	NA	0.0519546	53.1606	-0.158389	1	0.999992	0.999777	0.995979	0.951325
UID7471	EKGKSVRVHVQFFDDSPTRGWVSKRLLKPYT	P52701-2	DNA mismatch repair protein Msh6	MSH6			137	2			-2.95762	2.19825	0.201853	-0.0776548	1.90455	0.174592	0.5	-0.06931	47.7937	-0.06931	0.979004	0.927967	0.810479	0.623224	0.422401	0.267847	0.170901	0.115291	0.0839997	0.0661297	49.6983	-0.0549896	0.973995	0.928217	0.838148	0.700307	0.537541	0.385258	0.265488	0.180783	0.123907	NA	51.8204	-0.0776548	0.998251	0.990828	0.962682	0.88131	0.713414
UID16946	IEITIKSPEKIEEVLSPEGSPSKSPSKKKKK	Q9UEY8-2	Gamma-adducin	ADD3			641	3			-1.47138	2.19344	0.202097	-0.0449244	NA	NA	NA	NA	NA	NA	NA	NA	NA	NA	NA	NA	NA	NA	NA	NA	NA	NA	NA	NA	NA	NA	NA	NA	NA	NA	NA	NA	60.2862	-0.0449244	0.999487	0.997595	0.990973	0.972003	0.927419
UID10814	EDFRTAWLNHRKLARSCHDLDLLGQSPGWGQ	Q9P0V3-2	SH3 domain-binding protein 4	SH3BP4			296	2			-2.67964	2.18547	0.203624	-0.169151	1.85073	0.693923	0.496861	-0.116384	50.9478	-0.116112	0.999929	0.998998	0.990306	0.934077	0.720563	0.389987	0.19601	0.129361	NA	0.102305	52.7985	-0.116384	0.999996	0.9999	0.998459	0.983667	0.884899	0.588346	0.325996	0.236289	0.21346	0.207496	52.2271	-0.169151	1	0.999993	0.999755	0.994477	0.921583
UID16843	EDFRTAWLNHRKLARSCHDLDLLGQSPGWGQ	Q9P0V3-2	SH3 domain-binding protein 4	SH3BP4			296	3			-2.67964	2.18547	0.203624	-0.169151	1.85073	0.693923	0.496861	-0.116384	50.9478	-0.116112	0.999929	0.998998	0.990306	0.934077	0.720563	0.389987	0.19601	0.129361	NA	0.102305	52.7985	-0.116384	0.999996	0.9999	0.998459	0.983667	0.884899	0.588346	0.325996	0.236289	0.21346	0.207496	52.2271	-0.169151	1	0.999993	0.999755	0.994477	0.921583
UID4785	EDFRTAWLNHRKLARSCHDLDLLGQSPGWGQ	Q9P0V3-2	SH3 domain-binding protein 4	SH3BP4			296	1			-2.67964	2.18547	0.203624	-0.169151	1.85073	0.693923	0.496861	-0.116384	50.9478	-0.116112	0.999929	0.998998	0.990306	0.934077	0.720563	0.389987	0.19601	0.129361	NA	0.102305	52.7985	-0.116384	0.999996	0.9999	0.998459	0.983667	0.884899	0.588346	0.325996	0.236289	0.21346	0.207496	52.2271	-0.169151	1	0.999993	0.999755	0.994477	0.921583
UID16351	HLFQDSTEPRASRVPSSDEEVVEEPQSRRTR	Q9C0C2	182 kDa tankyrase-1-binding protein	TNKS1BP1			1620	3			4.17101	2.17656	0.206533	-0.0850567	NA	NA	NA	NA	NA	NA	NA	NA	NA	NA	NA	NA	NA	NA	NA	NA	NA	NA	NA	NA	NA	NA	NA	NA	NA	NA	NA	NA	54.6429	-0.0702106	0.999745	0.99814	0.989797	0.956671	0.860367
UID16352	LFQDSTEPRASRVPSSDEEVVEEPQSRRTRM	Q9C0C2	182 kDa tankyrase-1-binding protein	TNKS1BP1			1621	3			4.17101	2.17656	0.206533	-0.0850567	NA	NA	NA	NA	NA	NA	NA	NA	NA	NA	NA	NA	NA	NA	NA	NA	NA	NA	NA	NA	NA	NA	NA	NA	NA	NA	NA	NA	54.6429	-0.0702106	0.999745	0.99814	0.989797	0.956671	0.860367
UID11337	KKKRGKKKHIKEEPLSEEEPCTSTAIASPEK	Q9Y2X3	Nucleolar protein 58	NOP58			502	2			-3.26542	2.15611	0.213004	-0.122376	NA	NA	NA	-0.103732	52.4952	-0.103732	0.999972	0.999569	0.995517	0.966738	0.834418	0.5483	0.318382	0.227319	0.198679	0.189587	NA	NA	NA	NA	NA	NA	NA	NA	NA	NA	NA	NA	53.0496	-0.122376	0.999997	0.999922	0.998803	0.987238	0.906783
UID17366	KKKRGKKKHIKEEPLSEEEPCTSTAIASPEK	Q9Y2X3	Nucleolar protein 58	NOP58			502	3			-3.26542	2.15611	0.213004	-0.122376	NA	NA	NA	-0.103732	52.4952	-0.103732	0.999972	0.999569	0.995517	0.966738	0.834418	0.5483	0.318382	0.227319	0.198679	0.189587	NA	NA	NA	NA	NA	NA	NA	NA	NA	NA	NA	NA	53.0496	-0.122376	0.999997	0.999922	0.998803	0.987238	0.906783
UID5308	KKKRGKKKHIKEEPLSEEEPCTSTAIASPEK	Q9Y2X3	Nucleolar protein 58	NOP58			502	1			-3.26542	2.15611	0.213004	-0.122376	NA	NA	NA	-0.103732	52.4952	-0.103732	0.999972	0.999569	0.995517	0.966738	0.834418	0.5483	0.318382	0.227319	0.198679	0.189587	NA	NA	NA	NA	NA	NA	NA	NA	NA	NA	NA	NA	53.0496	-0.122376	0.999997	0.999922	0.998803	0.987238	0.906783
UID12990	RKDEKRKEKRRHRSHSAEGGKHARVKEKERE	P21127-9	Cyclin-dependent kinase 11B;Cyclin-dependent kinase 11A	CDK11B;CDK11A			81	3			5.18112	2.13513	0.219097	-0.0633745	1.58082	0.280443	0.5	-0.0761242	46.425	-0.0761242	0.979575	0.913887	0.751578	0.529207	0.358817	0.268502	0.226799	0.207741	0.19869	0.194163	48.0058	-0.0583381	0.96747	0.904002	0.780797	0.612517	0.449648	0.328552	0.25127	0.204998	0.1776	0.161138	45.2361	-0.0633745	0.928071	0.813689	0.638352	0.456676	0.319098
UID6961	RKDEKRKEKRRHRSHSAEGGKHARVKEKERE	P21127-9	Cyclin-dependent kinase 11B;Cyclin-dependent kinase 11A	CDK11B;CDK11A			81	2			5.18112	2.13513	0.219097	-0.0633745	1.58082	0.280443	0.5	-0.0761242	46.425	-0.0761242	0.979575	0.913887	0.751578	0.529207	0.358817	0.268502	0.226799	0.207741	0.19869	0.194163	48.0058	-0.0583381	0.96747	0.904002	0.780797	0.612517	0.449648	0.328552	0.25127	0.204998	0.1776	0.161138	45.2361	-0.0633745	0.928071	0.813689	0.638352	0.456676	0.319098
UID932	RKDEKRKEKRRHRSHSAEGGKHARVKEKERE	P21127-9	Cyclin-dependent kinase 11B;Cyclin-dependent kinase 11A	CDK11B;CDK11A			81	1			5.18112	2.13513	0.219097	-0.0633745	1.58082	0.280443	0.5	-0.0761242	46.425	-0.0761242	0.979575	0.913887	0.751578	0.529207	0.358817	0.268502	0.226799	0.207741	0.19869	0.194163	48.0058	-0.0583381	0.96747	0.904002	0.780797	0.612517	0.449648	0.328552	0.25127	0.204998	0.1776	0.161138	45.2361	-0.0633745	0.928071	0.813689	0.638352	0.456676	0.319098
UID13343	SLTSEKVQSLEGEKLSPKSDISPLTPRESSP	P46821	Microtubule-associated protein 1B;MAP1B heavy chain;MAP1 light chain LC1	MAP1B			1779	3			3.19897	2.13128	0.219454	-0.11051	1.23445	0.202045	0.5	-0.0869002	53.2512	-0.0638229	0.997099	0.987928	0.95968	0.890505	0.760159	0.579307	0.395858	0.25188	NA	NA	54.4857	-0.0869002	0.999857	0.998867	0.99332	0.969365	0.89056	0.709952	0.456332	0.2433	0.11922	0.0582004	54.8622	-0.11051	0.999999	0.999965	0.999483	0.994597	0.959278
UID15715	LSNCSIGKKRLEKSPSFASEWDEIEKIMSSI	Q92625	Ankyrin repeat and SAM domain-containing protein 1A	ANKS1A			663	3			2.66495	2.13215	0.219454	-0.143832	NA	NA	NA	-0.196029	NA	NA	NA	NA	NA	NA	NA	NA	NA	NA	NA	NA	49.4075	-0.196029	1	0.99997	0.99852	0.958629	0.578145	0.213666	0.162517	0.157376	0.15676	0.15667	49.4739	-0.143832	0.999963	0.999207	0.989063	0.902177	0.56758
UID13878	PPEKADVPVEKYDGESDKEQFDDDQKVCCGF	Q08AD1-2	Calmodulin-regulated spectrin-associated protein 2	CAMSAP2			1121	3			3.19122	2.12459	0.220511	-0.108217	1.87617	0.990324	0.460103	-0.112331	50.7424	-0.112331	0.999857	0.998309	0.98598	0.917429	0.692296	0.371956	0.179748	0.107996	0.0839793	0.0756334	52.6185	-0.0634466	0.995964	0.983963	0.94878	0.867337	0.723861	0.53873	0.362383	0.229561	0.142701	0.0894239	50.6052	-0.108217	0.999758	0.997494	0.981543	0.902741	0.671496
UID1820	PPEKADVPVEKYDGESDKEQFDDDQKVCCGF	Q08AD1-2	Calmodulin-regulated spectrin-associated protein 2	CAMSAP2			1121	1			3.19122	2.12459	0.220511	-0.108217	1.87617	0.990324	0.460103	-0.112331	50.7424	-0.112331	0.999857	0.998309	0.98598	0.917429	0.692296	0.371956	0.179748	0.107996	0.0839793	0.0756334	52.6185	-0.0634466	0.995964	0.983963	0.94878	0.867337	0.723861	0.53873	0.362383	0.229561	0.142701	0.0894239	50.6052	-0.108217	0.999758	0.997494	0.981543	0.902741	0.671496
UID7849	PPEKADVPVEKYDGESDKEQFDDDQKVCCGF	Q08AD1-2	Calmodulin-regulated spectrin-associated protein 2	CAMSAP2			1121	2			3.19122	2.12459	0.220511	-0.108217	1.87617	0.990324	0.460103	-0.112331	50.7424	-0.112331	0.999857	0.998309	0.98598	0.917429	0.692296	0.371956	0.179748	0.107996	0.0839793	0.0756334	52.6185	-0.0634466	0.995964	0.983963	0.94878	0.867337	0.723861	0.53873	0.362383	0.229561	0.142701	0.0894239	50.6052	-0.108217	0.999758	0.997494	0.981543	0.902741	0.671496
UID16332	GVLGSETLSNEVFQESEEEKQPEVPSSLAKG	Q9BZQ8	Protein Niban	FAM129A			622	3			2.64968	2.11688	0.223895	-0.137566	0.696375	0.0334527	0.5	-0.130804	49.6198	-0.130804	0.999925	0.998724	0.985594	0.892504	0.580212	0.261012	0.140999	0.109264	0.100795	0.0983112	50.3161	-0.102814	0.999711	0.996958	0.977398	0.882897	0.633201	0.357028	0.215001	0.163525	0.145837	0.139441	49.5593	-0.137566	0.999944	0.99896	0.987285	0.897808	0.576381
UID11512	MLMKTPHDILEDINASPEMRQRYETMQCFAL	Q9Y6Q9-4	Nuclear receptor coactivator 3	NCOA3			214	2			-2.38994	2.10521	0.227775	-0.08281	NA	NA	NA	-0.0341516	NA	NA	NA	NA	NA	NA	NA	NA	NA	NA	NA	NA	52.4667	-0.0341516	0.939849	0.885898	0.809649	0.715948	0.614257	0.514751	0.424852	0.34811	NA	NA	55.8537	-0.0715344	0.99967	0.998042	0.991002	0.966731	0.900251
UID17541	MLMKTPHDILEDINASPEMRQRYETMQCFAL	Q9Y6Q9-4	Nuclear receptor coactivator 3	NCOA3			214	3			-2.38994	2.10521	0.227775	-0.08281	NA	NA	NA	-0.0341516	NA	NA	NA	NA	NA	NA	NA	NA	NA	NA	NA	NA	52.4667	-0.0341516	0.939849	0.885898	0.809649	0.715948	0.614257	0.514751	0.424852	0.34811	NA	NA	55.8537	-0.0715344	0.99967	0.998042	0.991002	0.966731	0.900251
UID5483	MLMKTPHDILEDINASPEMRQRYETMQCFAL	Q9Y6Q9-4	Nuclear receptor coactivator 3	NCOA3			214	1			-2.38994	2.10521	0.227775	-0.08281	NA	NA	NA	-0.0341516	NA	NA	NA	NA	NA	NA	NA	NA	NA	NA	NA	NA	52.4667	-0.0341516	0.939849	0.885898	0.809649	0.715948	0.614257	0.514751	0.424852	0.34811	NA	NA	55.8537	-0.0715344	0.99967	0.998042	0.991002	0.966731	0.900251
UID15377	SPKTKKRPAPRAPSASPLALHASRLSHSEPP	Q8N3F8	MICAL-like protein 1	MICALL1			486	3			-2.35911	2.10094	0.229301	-0.948855	NA	NA	NA	NA	NA	NA	NA	NA	NA	NA	NA	NA	NA	NA	NA	NA	NA	NA	NA	NA	NA	NA	NA	NA	NA	NA	NA	NA	51.8295	-0.0526213	0.985543	0.95752	0.89688	0.791661	0.647552
UID15924	IRSPAGSPELRKPSGSPDLWKLSPDQRKTSP	Q96JM3	Chromosome alignment-maintaining phosphoprotein 1	CHAMP1			445	3			3.91017	2.0858	0.236174	-0.0975037	NA	NA	NA	-0.0726475	46.8686	-0.0726475	0.975903	0.913358	0.770458	0.561325	0.3677	0.240108	0.169435	0.132328	0.112705	0.101998	NA	NA	NA	NA	NA	NA	NA	NA	NA	NA	NA	NA	46.5741	-0.0699207	0.964971	0.891017	0.742445	0.539431	0.349424
UID15925	PELRKPSGSPDLWKLSPDQRKTSPASLDFPE	Q96JM3	Chromosome alignment-maintaining phosphoprotein 1	CHAMP1			452	3			3.91017	2.0858	0.236174	-0.0975037	NA	NA	NA	-0.0925857	46.2272	-0.0925857	0.989134	0.941005	0.7848	0.520058	0.303362	0.195762	0.151457	0.133431	0.125728	0.122221	NA	NA	NA	NA	NA	NA	NA	NA	NA	NA	NA	NA	46.5741	-0.0699207	0.964971	0.891017	0.742445	0.539431	0.349424
UID17999	DCYVDPRGSPALLPSTPTMPLFPHVLDLLAP	Q9UGR2-2	Zinc finger CCCH domain-containing protein 7B	ZC3H7B			224	3			-1.23156	2.07372	0.242325	-0.0853828	-3.60074	4.96816	9.04036e-05	-0.0881657	47.7186	-0.0881657	0.992848	0.963444	0.863699	0.650228	0.39566	0.217505	0.126148	0.0840036	0.0645606	NA	44.1178	-0.0613039	0.882551	0.745693	0.567186	0.395855	0.264982	0.177428	0.122117	0.0875843	NA	NA	46.9596	-0.0853828	0.98762	0.94336	0.813402	0.581052	0.347177
UID17720	EHPSGQSHGPPTPPTTPKTELQSGKADPKRD	P56693	Transcription factor SOX-10	SOX10			244	3			4.59396	2.07172	0.242588	-0.0570012	2.09385	0.939729	0.465732	-0.0871419	49.1515	-0.0871419	0.997661	0.984776	0.92788	0.764695	0.512429	0.312445	0.211297	0.168194	0.150094	0.142163	51.2454	-0.0494133	0.981602	0.9458	0.870814	0.750405	0.604576	0.46816	0.362953	0.290703	0.243709	0.2136	46.9236	-0.0570012	0.940851	0.85638	0.719357	0.551596	0.392425
UID10728	EEEEEHSAEPRPRTRSNPEGAEDRAVGAQAS	Q9NWV8-3	BRISC and BRCA1-A complex member 1	BABAM1			29	2			-2.92846	2.05576	0.246574	-0.0394503	5.97675	1.63075	0.389841	-0.0609641	52.0186	-0.0609641	0.997234	0.985672	0.943748	0.836719	0.665129	0.500847	0.395581	0.340743	0.313893	0.30063	57.9953	-0.0422144	0.995122	0.985463	0.963328	0.920121	0.8482	0.746603	0.624905	0.499811	0.386594	0.293315	53.8653	-0.0313474	0.942146	0.89301	0.824445	0.740133	0.647439
UID10888	PSHGSVSSLNSTGSLSPKHSLKQTQPTVNWV	Q9UBC2	Epidermal growth factor receptor substrate 15-like 1	EPS15L1			255	2			-2.50366	2.05648	0.246574	-0.150282	1.42054	0.211828	0.5	-0.0766065	50.0694	-0.0766065	0.996557	0.982128	0.929684	0.795504	0.579996	0.373507	0.24124	0.172396	0.138724	0.122105	51.4899	-0.033107	0.920162	0.85247	0.76386	0.665435	0.570131	0.48691	0.419132	0.36618	0.325674	0.294913	51.5615	-0.065034	0.995186	0.980148	0.935204	0.832808	0.664677
UID14256	PGAPGLAHLQESQAGSDTDVEEGKAPQAVPL	Q14676-3	Mediator of DNA damage checkpoint protein 1	MDC1			376	3			3.117	2.06052	0.246574	-0.110249	5.13251	2.92729	0.0719877	-0.132062	52.7937	-0.132062	1	0.999986	0.999601	0.992748	0.916635	0.59568	0.337773	0.278396	0.267999	0.266003	57.9262	-0.0663383	0.999863	0.999122	0.99566	0.982772	0.943991	0.852087	0.691245	0.495288	0.32673	0.213953	53.8149	-0.110249	0.999995	0.999897	0.99868	0.988045	0.922943
UID16757	EEEEEHSAEPRPRTRSNPEGAEDRAVGAQAS	Q9NWV8-3	BRISC and BRCA1-A complex member 1	BABAM1			29	3			-2.92846	2.05576	0.246574	-0.0394503	5.97675	1.63075	0.389841	-0.0609641	52.0186	-0.0609641	0.997234	0.985672	0.943748	0.836719	0.665129	0.500847	0.395581	0.340743	0.313893	0.30063	57.9953	-0.0422144	0.995122	0.985463	0.963328	0.920121	0.8482	0.746603	0.624905	0.499811	0.386594	0.293315	53.8653	-0.0313474	0.942146	0.89301	0.824445	0.740133	0.647439
UID4699	EEEEEHSAEPRPRTRSNPEGAEDRAVGAQAS	Q9NWV8-3	BRISC and BRCA1-A complex member 1	BABAM1			29	1			-2.92846	2.05576	0.246574	-0.0394503	5.97675	1.63075	0.389841	-0.0609641	52.0186	-0.0609641	0.997234	0.985672	0.943748	0.836719	0.665129	0.500847	0.395581	0.340743	0.313893	0.30063	57.9953	-0.0422144	0.995122	0.985463	0.963328	0.920121	0.8482	0.746603	0.624905	0.499811	0.386594	0.293315	53.8653	-0.0313474	0.942146	0.89301	0.824445	0.740133	0.647439
UID4859	PSHGSVSSLNSTGSLSPKHSLKQTQPTVNWV	Q9UBC2	Epidermal growth factor receptor substrate 15-like 1	EPS15L1			255	1			-2.50366	2.05648	0.246574	-0.150282	1.42054	0.211828	0.5	-0.0766065	50.0694	-0.0766065	0.996557	0.982128	0.929684	0.795504	0.579996	0.373507	0.24124	0.172396	0.138724	0.122105	51.4899	-0.033107	0.920162	0.85247	0.76386	0.665435	0.570131	0.48691	0.419132	0.36618	0.325674	0.294913	51.5615	-0.065034	0.995186	0.980148	0.935204	0.832808	0.664677
UID12240	KTRDSGKQKAAYGDLSSEEEEENEPESLGVV	O15541	RING finger protein 113A	RNF113A			84	3			-1.51234	2.04479	0.251218	-0.10647	-0.341709	0.941622	0.465285	-0.0797757	57.2671	-0.039329	0.994657	0.982304	0.951853	0.891333	0.796453	0.68091	0.56974	0.480669	0.41718	0.374578	56.9254	-0.0797757	0.999999	0.999966	0.999472	0.994287	0.956576	0.803318	0.582492	0.474531	0.443342	0.434947	56.0126	-0.0802882	0.99999	0.999859	0.998605	0.989859	0.945283
UID12241	TRDSGKQKAAYGDLSSEEEEENEPESLGVVY	O15541	RING finger protein 113A	RNF113A			85	3			-1.51234	2.04479	0.251218	-0.10647	-0.341709	0.941622	0.465285	-0.0797757	57.2671	-0.039329	0.994657	0.982304	0.951853	0.891333	0.796453	0.68091	0.56974	0.480669	0.41718	0.374578	56.9254	-0.0797757	0.999999	0.999966	0.999472	0.994287	0.956576	0.803318	0.582492	0.474531	0.443342	0.434947	56.0126	-0.0802882	0.99999	0.999859	0.998605	0.989859	0.945283
UID3614	QEGTHVEKSQSASVESIPEVLEECTSPADHS	Q92538-3	Golgi-specific brefeldin A-resistance guanine nucleotide exchange factor 1	GBF1			352	1			3.15718	2.04195	0.251218	-0.135574	NA	NA	NA	-0.069031	50.9457	-0.069031	0.997139	0.984857	0.939353	0.820729	0.627338	0.440913	0.321873	0.260399	0.230593	NA	NA	NA	NA	NA	NA	NA	NA	NA	NA	NA	NA	NA	50.7284	-0.135574	0.999995	0.999839	0.996826	0.959435	0.727223
UID9643	QEGTHVEKSQSASVESIPEVLEECTSPADHS	Q92538-3	Golgi-specific brefeldin A-resistance guanine nucleotide exchange factor 1	GBF1			352	2			3.15718	2.04195	0.251218	-0.135574	NA	NA	NA	-0.069031	50.9457	-0.069031	0.997139	0.984857	0.939353	0.820729	0.627338	0.440913	0.321873	0.260399	0.230593	NA	NA	NA	NA	NA	NA	NA	NA	NA	NA	NA	NA	NA	50.7284	-0.135574	0.999995	0.999839	0.996826	0.959435	0.727223
UID12845	GAEIITQSPGRSSVASPRRLSNVSSSGSINL	P11137-3	Microtubule-associated protein 2	MAP2			1786	3			6.6831	2.03298	0.253351	-0.0564778	5.91981	2.64602	0.117602	-0.0640034	52.1159	-0.0640034	0.99532	0.981494	0.941386	0.850494	0.696253	0.507241	0.336678	0.213776	0.135791	0.088831	58.0357	-0.0260415	0.942563	0.892725	0.825843	0.749273	0.672737	0.603886	0.54636	0.50048	0.464813	0.437388	45.7922	-0.0564778	0.922765	0.803723	0.639086	0.491302	0.393634
UID14173	GSPVSEIGWETPPPESPRLGGSTSDPPSSQS	Q13884	Beta-1-syntrophin	SNTB1			219	3			3.08444	2.03242	0.253351	-0.105675	NA	NA	NA	-0.0433431	51.3592	-0.0433431	0.963558	0.916552	0.837598	0.72773	0.600199	0.474026	0.363871	0.275641	0.208551	0.158861	NA	NA	NA	NA	NA	NA	NA	NA	NA	NA	NA	NA	50.8319	-0.105675	0.99989	0.998555	0.986897	0.917501	0.689372
UID2115	GSPVSEIGWETPPPESPRLGGSTSDPPSSQS	Q13884	Beta-1-syntrophin	SNTB1			219	1			3.08444	2.03242	0.253351	-0.105675	NA	NA	NA	-0.0433431	51.3592	-0.0433431	0.963558	0.916552	0.837598	0.72773	0.600199	0.474026	0.363871	0.275641	0.208551	0.158861	NA	NA	NA	NA	NA	NA	NA	NA	NA	NA	NA	NA	50.8319	-0.105675	0.99989	0.998555	0.986897	0.917501	0.689372
UID8144	GSPVSEIGWETPPPESPRLGGSTSDPPSSQS	Q13884	Beta-1-syntrophin	SNTB1			219	2			3.08444	2.03242	0.253351	-0.105675	NA	NA	NA	-0.0433431	51.3592	-0.0433431	0.963558	0.916552	0.837598	0.72773	0.600199	0.474026	0.363871	0.275641	0.208551	0.158861	NA	NA	NA	NA	NA	NA	NA	NA	NA	NA	NA	NA	50.8319	-0.105675	0.99989	0.998555	0.986897	0.917501	0.689372
UID12727	VINGNPITIFQERDPSKIKWGDAGAEYVVES	P04406	Glyceraldehyde-3-phosphate dehydrogenase	GAPDH			83	3			-2.14003	2.01684	0.259017	-0.0721329	-1.43974	1.53005	0.414501	-0.061866	57.3583	-0.0425928	0.994205	0.983006	0.957803	0.909607	0.831319	0.723827	0.598912	0.474159	0.363956	0.274806	55.9185	-0.061866	0.999322	0.996522	0.985919	0.953729	0.876369	0.73633	0.555196	0.387301	0.266708	0.191974	57.6711	-0.0572944	0.999263	0.996675	0.987926	0.963574	0.907582
UID14809	ELPLAASSIPRPRTPSPESHRSPAEGSERLS	Q66K74-2	Microtubule-associated protein 1S;MAP1S heavy chain;MAP1S light chain	MAP1S			614	3			2.35977	2.01624	0.259017	-0.161057	0.537359	0.251416	0.5	-0.171482	49.6648	-0.171482	0.999996	0.99983	0.996086	0.94338	0.61343	0.204856	0.0939392	NA	0.0717746	NA	50.2022	-0.146542	0.99999	0.999731	0.995264	0.945668	0.673834	0.293456	0.157831	NA	0.123389	NA	50.3904	-0.161057	0.999996	0.999869	0.997234	0.962062	0.717429
UID15303	PPVRRGASSSPQRRQSPSPSTRPIRRVSRTP	Q8IYB3	Serine/arginine repetitive matrix protein 1	SRRM1			713	3			-3.01854	2.01426	0.259017	-0.119112	NA	NA	NA	NA	NA	NA	NA	NA	NA	NA	NA	NA	NA	NA	NA	NA	NA	NA	NA	NA	NA	NA	NA	NA	NA	NA	NA	NA	56.4599	-0.108213	0.999999	0.999985	0.999778	0.997685	0.982174
UID15304	VRRGASSSPQRRQSPSPSTRPIRRVSRTPEP	Q8IYB3	Serine/arginine repetitive matrix protein 1	SRRM1			715	3			-3.01854	2.01426	0.259017	-0.119112	NA	NA	NA	NA	NA	NA	NA	NA	NA	NA	NA	NA	NA	NA	NA	NA	NA	NA	NA	NA	NA	NA	NA	NA	NA	NA	NA	NA	56.4599	-0.108213	0.999999	0.999985	0.999778	0.997685	0.982174
UID669	VINGNPITIFQERDPSKIKWGDAGAEYVVES	P04406	Glyceraldehyde-3-phosphate dehydrogenase	GAPDH			83	1			-2.14003	2.01684	0.259017	-0.0721329	-1.43974	1.53005	0.414501	-0.061866	57.3583	-0.0425928	0.994205	0.983006	0.957803	0.909607	0.831319	0.723827	0.598912	0.474159	0.363956	0.274806	55.9185	-0.061866	0.999322	0.996522	0.985919	0.953729	0.876369	0.73633	0.555196	0.387301	0.266708	0.191974	57.6711	-0.0572944	0.999263	0.996675	0.987926	0.963574	0.907582
UID6698	VINGNPITIFQERDPSKIKWGDAGAEYVVES	P04406	Glyceraldehyde-3-phosphate dehydrogenase	GAPDH			83	2			-2.14003	2.01684	0.259017	-0.0721329	-1.43974	1.53005	0.414501	-0.061866	57.3583	-0.0425928	0.994205	0.983006	0.957803	0.909607	0.831319	0.723827	0.598912	0.474159	0.363956	0.274806	55.9185	-0.061866	0.999322	0.996522	0.985919	0.953729	0.876369	0.73633	0.555196	0.387301	0.266708	0.191974	57.6711	-0.0572944	0.999263	0.996675	0.987926	0.963574	0.907582
UID10130	IDKFGIHVYQFPECDSDEDEDFKQQDRELKE	Q99719-2	Septin-5	2016-09-05			234	2			-1.8623	2.00328	0.261274	-0.182637	0.260962	0.282443	0.5	-0.198057	54.1044	-0.172178	1	0.999999	0.999961	0.999001	0.982942	0.823892	0.358944	0.12232	0.0786134	NA	54.3654	-0.198057	1	1	0.999991	0.999666	0.991897	0.878988	0.380012	0.0840277	0.0374319	0.0312076	56.2663	-0.182637	1	1	0.999999	0.999951	0.998586
UID16108	EEKTSSAFVGKTPEASPEPKDQTLKMIKILS	Q99460-2	26S proteasome non-ATPase regulatory subunit 1	PSMD1			315	3			-1.864	2.00469	0.261274	-0.191512	0.779737	0.0650556	0.5	-0.0827683	53.9746	-0.060717	0.99719	0.988698	0.963262	0.901923	0.785725	0.619164	0.440628	0.291466	0.186331	0.118693	54.7543	-0.0827683	0.999829	0.998725	0.992858	0.968678	0.892219	0.721175	0.480086	0.271082	0.144058	0.0791178	55.9583	-0.191512	1	1	0.999999	0.999935	0.998172
UID16159	IDKFGIHVYQFPECDSDEDEDFKQQDRELKE	Q99719-2	Septin-5	2016-09-05			234	3			-1.8623	2.00328	0.261274	-0.182637	0.260962	0.282443	0.5	-0.198057	54.1044	-0.172178	1	0.999999	0.999961	0.999001	0.982942	0.823892	0.358944	0.12232	0.0786134	NA	54.3654	-0.198057	1	1	0.999991	0.999666	0.991897	0.878988	0.380012	0.0840277	0.0374319	0.0312076	56.2663	-0.182637	1	1	0.999999	0.999951	0.998586
UID17942	SMETEEKTSSAFVGKTPEASPEPKDQTLKMI	Q99460-2	26S proteasome non-ATPase regulatory subunit 1	PSMD1			311	3			-1.864	2.00469	0.261274	-0.191512	0.779737	0.0650556	0.5	-0.0827683	53.9746	-0.060717	0.99719	0.988698	0.963262	0.901923	0.785725	0.619164	0.440628	0.291466	0.186331	0.118693	54.7543	-0.0827683	0.999829	0.998725	0.992858	0.968678	0.892219	0.721175	0.480086	0.271082	0.144058	0.0791178	55.9583	-0.191512	1	1	0.999999	0.999935	0.998172
UID4101	IDKFGIHVYQFPECDSDEDEDFKQQDRELKE	Q99719-2	Septin-5	2016-09-05			234	1			-1.8623	2.00328	0.261274	-0.182637	0.260962	0.282443	0.5	-0.198057	54.1044	-0.172178	1	0.999999	0.999961	0.999001	0.982942	0.823892	0.358944	0.12232	0.0786134	NA	54.3654	-0.198057	1	1	0.999991	0.999666	0.991897	0.878988	0.380012	0.0840277	0.0374319	0.0312076	56.2663	-0.182637	1	1	0.999999	0.999951	0.998586
UID14114	PTLRRRSQEKIGKARSPTDDKVKIEDKSKSK	Q13523	Serine/threonine-protein kinase PRP4 homolog	PRPF4B			257	3			-1.5447	1.98538	0.262863	-0.140059	NA	NA	NA	-0.0649129	53.1294	-0.0649129	0.997228	0.988243	0.960089	0.890169	0.75727	0.572786	0.38718	0.243468	0.149061	0.0916891	NA	NA	NA	NA	NA	NA	NA	NA	NA	NA	NA	NA	53.4515	-0.0710141	0.998713	0.993512	0.974296	0.918433	0.795215
UID15800	TAARPPAPPPAPQPPSPTPSPPRPTLAREDN	Q96B36	Proline-rich AKT1 substrate 1	AKT1S1			88	3			-2.52469	1.98698	0.262863	-0.117205	NA	NA	NA	-0.0958511	NA	NA	NA	NA	NA	NA	NA	NA	NA	NA	NA	NA	54.0927	-0.0958511	0.999995	0.999893	0.998573	0.986592	0.913144	0.68468	0.441054	0.338829	0.309169	0.30073	53.5375	-0.117205	0.999999	0.999979	0.999531	0.993011	0.931144
UID15801	PPAPPPAPQPPSPTPSPPRPTLAREDNEEDE	Q96B36	Proline-rich AKT1 substrate 1	AKT1S1			92	3			-2.52469	1.98698	0.262863	-0.117205	NA	NA	NA	-0.248278	NA	NA	NA	NA	NA	NA	NA	NA	NA	NA	NA	NA	52.6914	-0.248278	1	1	1	0.999943	0.992106	0.662821	0.29049	0.274295	0.273796	0.273775	53.5375	-0.117205	0.999999	0.999979	0.999531	0.993011	0.931144
UID15904	SWKNDQEPPPEALDFSDDEKEKEAKQRKKSQ	Q96HR8-2	H/ACA ribonucleoprotein complex non-core subunit NAF1	NAF1			315	3			-1.8028	1.98354	0.262863	-0.128747	0.833171	0.32389	0.5	-0.07119	52.1466	-0.0623379	0.995041	0.980605	0.939244	0.846945	0.693296	0.50884	0.345233	0.228628	0.15502	0.110756	52.9797	-0.07119	0.999015	0.994317	0.974773	0.912804	0.772447	0.567328	0.379172	0.257903	0.192786	0.159775	54.0688	-0.128747	1	0.999991	0.999788	0.996549	0.961716
UID16408	SPQKKMLGQKATPPPSPLLSELLKKGSLLPT	Q9H0E9-3	Bromodomain-containing protein 8	BRD8			128	3			-1.58072	1.99346	0.262863	-0.0988823	2.90479	1.21193	0.460103	-0.105502	51.4446	-0.105502	0.999956	0.999295	0.992452	0.943958	0.748505	0.451479	0.291803	0.241696	0.227329	0.222943	54.3494	-0.0395493	0.978616	0.948938	0.895421	0.813713	0.707845	0.590323	0.476179	0.376257	0.294894	0.23155	54.5374	-0.073496	0.999769	0.998289	0.990506	0.959138	0.865676
UID16791	SAKNTPSQHSHSIQHSPERSGSGSVGNGSSR	Q9NYF8-3	Bcl-2-associated transcription factor 1	BCLAF1			266	3			4.93424	1.99361	0.262863	-0.036588	0.551866	0.120763	0.5	-0.0286157	59.3361	-0.0233701	0.94607	0.908369	0.858487	0.798304	0.73125	0.661382	0.592451	0.527301	0.467685	0.414399	59.8879	-0.0286157	0.979408	0.957017	0.920563	0.867887	0.799724	0.720013	0.634812	0.55041	0.471731	0.401675	58.2253	-0.0344078	0.990619	0.973495	0.937312	0.874501	0.785781
UID17681	SKGPPDFSSDEEREPTPVLGSGAAAAGRSRA	P42166	Lamina-associated polypeptide 2, isoform alpha;Thymopoietin;Thymopentin;Lamina-associated polypeptide 2, isoforms beta/gamma;Thymopoietin;Thymopentin	TMPO			74	3			-4.45058	1.99882	0.262863	-0.0585613	NA	NA	NA	-0.0715253	NA	NA	NA	NA	NA	NA	NA	NA	NA	NA	NA	NA	59.6219	-0.0715253	0.999997	0.999931	0.999035	0.990554	0.936605	0.765638	0.58643	0.514088	0.493808	0.488186	60.6636	-0.0585613	0.999864	0.999249	0.996731	0.988329	0.964925
UID17965	VTDDSPQKKMLGQKATPPPSPLLSELLKKGS	Q9H0E9-3	Bromodomain-containing protein 8	BRD8			124	3			-1.58072	1.99346	0.262863	-0.0988823	4.18134	2.06217	0.290003	-0.105502	51.4446	-0.105502	0.999956	0.999295	0.992452	0.943958	0.748505	0.451479	0.291803	0.241696	0.227329	0.222943	55.6259	-0.0788898	0.999941	0.999457	0.996325	0.980914	0.923379	0.774568	0.546936	0.352376	0.243574	0.19334	54.5374	-0.073496	0.999769	0.998289	0.990506	0.959138	0.865676
UID2056	PTLRRRSQEKIGKARSPTDDKVKIEDKSKSK	Q13523	Serine/threonine-protein kinase PRP4 homolog	PRPF4B			257	1			-1.5447	1.98538	0.262863	-0.140059	NA	NA	NA	-0.0649129	53.1294	-0.0649129	0.997228	0.988243	0.960089	0.890169	0.75727	0.572786	0.38718	0.243468	0.149061	0.0916891	NA	NA	NA	NA	NA	NA	NA	NA	NA	NA	NA	NA	53.4515	-0.0710141	0.998713	0.993512	0.974296	0.918433	0.795215
UID3846	SWKNDQEPPPEALDFSDDEKEKEAKQRKKSQ	Q96HR8-2	H/ACA ribonucleoprotein complex non-core subunit NAF1	NAF1			315	1			-1.8028	1.98354	0.262863	-0.128747	0.833171	0.32389	0.5	-0.07119	52.1466	-0.0623379	0.995041	0.980605	0.939244	0.846945	0.693296	0.50884	0.345233	0.228628	0.15502	0.110756	52.9797	-0.07119	0.999015	0.994317	0.974773	0.912804	0.772447	0.567328	0.379172	0.257903	0.192786	0.159775	54.0688	-0.128747	1	0.999991	0.999788	0.996549	0.961716
UID8085	PTLRRRSQEKIGKARSPTDDKVKIEDKSKSK	Q13523	Serine/threonine-protein kinase PRP4 homolog	PRPF4B			257	2			-1.5447	1.98538	0.262863	-0.140059	NA	NA	NA	-0.0649129	53.1294	-0.0649129	0.997228	0.988243	0.960089	0.890169	0.75727	0.572786	0.38718	0.243468	0.149061	0.0916891	NA	NA	NA	NA	NA	NA	NA	NA	NA	NA	NA	NA	53.4515	-0.0710141	0.998713	0.993512	0.974296	0.918433	0.795215
UID9875	SWKNDQEPPPEALDFSDDEKEKEAKQRKKSQ	Q96HR8-2	H/ACA ribonucleoprotein complex non-core subunit NAF1	NAF1			315	2			-1.8028	1.98354	0.262863	-0.128747	0.833171	0.32389	0.5	-0.07119	52.1466	-0.0623379	0.995041	0.980605	0.939244	0.846945	0.693296	0.50884	0.345233	0.228628	0.15502	0.110756	52.9797	-0.07119	0.999015	0.994317	0.974773	0.912804	0.772447	0.567328	0.379172	0.257903	0.192786	0.159775	54.0688	-0.128747	1	0.999991	0.999788	0.996549	0.961716
UID17278	SNVESRLLPRYSHSGSSSPDTKVKPETPPRQ	Q9UQ35	Serine/arginine repetitive matrix protein 2	SRRM2			972	3			5.87049	1.98047	0.263892	-0.0441152	NA	NA	NA	-0.028473	NA	NA	NA	NA	NA	NA	NA	NA	NA	NA	NA	NA	55.3941	-0.028473	0.939474	0.886018	0.813633	0.730159	0.646292	0.570626	0.507341	0.456883	0.417701	0.387624	48.3591	-0.0441152	0.927765	0.842287	0.72148	0.591042	0.478201
UID12318	SGSFNNWSTKIPLIKSHNDFVAILDLPEGEH	O43741	5'-AMP-activated protein kinase subunit beta-2	PRKAB2			108	3			-1.10825	1.97036	0.267583	-0.084417	0.458651	0.583688	0.5	-0.088742	50.8088	-0.088742	0.998705	0.991943	0.962117	0.865534	0.658701	0.399385	0.204675	0.0989966	0.048531	0.0248134	51.2675	-0.0610973	0.991041	0.968865	0.912654	0.801789	0.637551	0.457124	0.304018	0.195186	0.124859	0.0810624	52.1928	-0.084417	0.99921	0.995045	0.976312	0.912282	0.756475
UID260	SGSFNNWSTKIPLIKSHNDFVAILDLPEGEH	O43741	5'-AMP-activated protein kinase subunit beta-2	PRKAB2			108	1			-1.10825	1.97036	0.267583	-0.084417	0.458651	0.583688	0.5	-0.088742	50.8088	-0.088742	0.998705	0.991943	0.962117	0.865534	0.658701	0.399385	0.204675	0.0989966	0.048531	0.0248134	51.2675	-0.0610973	0.991041	0.968865	0.912654	0.801789	0.637551	0.457124	0.304018	0.195186	0.124859	0.0810624	52.1928	-0.084417	0.99921	0.995045	0.976312	0.912282	0.756475
UID6289	SGSFNNWSTKIPLIKSHNDFVAILDLPEGEH	O43741	5'-AMP-activated protein kinase subunit beta-2	PRKAB2			108	2			-1.10825	1.97036	0.267583	-0.084417	0.458651	0.583688	0.5	-0.088742	50.8088	-0.088742	0.998705	0.991943	0.962117	0.865534	0.658701	0.399385	0.204675	0.0989966	0.048531	0.0248134	51.2675	-0.0610973	0.991041	0.968865	0.912654	0.801789	0.637551	0.457124	0.304018	0.195186	0.124859	0.0810624	52.1928	-0.084417	0.99921	0.995045	0.976312	0.912282	0.756475
UID10347	LKNMTVEQLLTGSPTSPTVEPEKPTREKKFL	Q9C0C9	E2/E3 hybrid ubiquitin-protein ligase UBE2O	UBE2O			839	2			-1.68417	1.94939	0.268209	-0.0942227	NA	NA	NA	-0.0737273	NA	NA	NA	NA	NA	NA	NA	NA	NA	NA	NA	NA	52.6213	-0.0737273	0.999112	0.994566	0.974653	0.908999	0.758236	0.543637	0.358274	0.246578	0.189844	0.162256	52.6876	-0.0942227	0.99987	0.998726	0.990998	0.952497	0.820297
UID10503	TITKRTGKVKPPPQISPSKSMGGEFCVAAIF	Q9H6U6-7	Breast carcinoma-amplified sequence 3	BCAS3			555	2			-1.62571	1.95158	0.268209	-0.0888821	NA	NA	NA	-0.0589107	48.4456	-0.0589107	0.968344	0.911716	0.802246	0.642882	0.468762	0.319547	0.211187	0.139244	0.0931446	0.0637156	NA	NA	NA	NA	NA	NA	NA	NA	NA	NA	NA	NA	51.6326	-0.0888821	0.999371	0.995545	0.976379	0.905254	0.727142
UID1178	PPLPAGTNSKGPPDFSSDEEREPTPVLGSGA	P42166	Lamina-associated polypeptide 2, isoform alpha;Thymopoietin;Thymopentin;Lamina-associated polypeptide 2, isoforms beta/gamma;Thymopoietin;Thymopentin	TMPO			66	1			3.70639	1.95304	0.268209	-0.0915059	-1.79907	1.39408	0.459121	-0.077547	54.0541	-0.0600136	0.998866	0.9938	0.973819	0.913913	0.786493	0.611301	0.457012	0.358826	0.305744	0.27842	52.2551	-0.077547	0.999643	0.996931	0.980833	0.91301	0.738526	0.516177	0.372492	0.309242	0.284294	0.274294	51.9964	-0.0847371	0.999774	0.997794	0.984578	0.922171	0.743186
UID13455	DPEIQDGSPTTSRRPSGTGTGPEDGRPSLGS	P50479	PDZ and LIM domain protein 4	PDLIM4			120	3			-2.16677	1.96412	0.268209	-0.0806178	NA	NA	NA	-0.10698	NA	NA	NA	NA	NA	NA	NA	NA	NA	NA	NA	NA	52.5889	-0.10698	0.999965	0.999516	0.995367	0.967845	0.844997	0.561708	0.29717	0.176465	0.134987	0.121062	54.2528	-0.0806178	0.999954	0.999458	0.995467	0.97206	0.877529
UID13503	ENPLKRGLVAAYSGDSDNEEELVERLESEEE	P52756	RNA-binding protein 5	RBM5			624	3			5.80705	1.9437	0.268209	-0.0441039	NA	NA	NA	-0.0620276	45.8603	-0.0620276	0.938412	0.837535	0.674149	0.491983	0.344034	0.245967	0.186889	0.152222	0.131691	0.11923	NA	NA	NA	NA	NA	NA	NA	NA	NA	NA	NA	NA	47.1574	-0.0441039	0.896682	0.802299	0.679503	0.548303	0.428858
UID1397	DPEIQDGSPTTSRRPSGTGTGPEDGRPSLGS	P50479	PDZ and LIM domain protein 4	PDLIM4			120	1			-2.16677	1.96412	0.268209	-0.0806178	NA	NA	NA	-0.10698	NA	NA	NA	NA	NA	NA	NA	NA	NA	NA	NA	NA	52.5889	-0.10698	0.999965	0.999516	0.995367	0.967845	0.844997	0.561708	0.29717	0.176465	0.134987	0.121062	54.2528	-0.0806178	0.999954	0.999458	0.995467	0.97206	0.877529
UID1445	ENPLKRGLVAAYSGDSDNEEELVERLESEEE	P52756	RNA-binding protein 5	RBM5			624	1			5.80705	1.9437	0.268209	-0.0441039	NA	NA	NA	-0.0620276	45.8603	-0.0620276	0.938412	0.837535	0.674149	0.491983	0.344034	0.245967	0.186889	0.152222	0.131691	0.11923	NA	NA	NA	NA	NA	NA	NA	NA	NA	NA	NA	NA	47.1574	-0.0441039	0.896682	0.802299	0.679503	0.548303	0.428858
UID15443	KEIVMVTQGPSERTLSINEEEPEGGFSKWNA	Q8ND30	Liprin-beta-2	PPFIBP2			329	3			4.04984	1.9562	0.268209	-1.17657	NA	NA	NA	NA	NA	NA	NA	NA	NA	NA	NA	NA	NA	NA	NA	NA	NA	NA	NA	NA	NA	NA	NA	NA	NA	NA	NA	NA	48.9224	-1.17657	1	1	1	1	0.412252
UID15664	GMAKKVTKAGGSAALSPSKKRKNSKKKNQPG	Q92522	Histone H1x	H1FX			31	3			-3.2401	1.94023	0.268209	-0.0668279	0.476774	0	0.5	-0.107538	52.237	-0.107538	0.999987	0.999739	0.996592	0.969206	0.824346	0.522185	0.32783	0.267439	0.251471	0.247009	52.7138	-0.0615385	0.997439	0.987933	0.955578	0.872355	0.7214	0.540047	0.391403	0.2973	0.244642	0.216177	53.3946	-0.0668279	0.998567	0.992777	0.971469	0.910465	0.78091
UID16376	LKNMTVEQLLTGSPTSPTVEPEKPTREKKFL	Q9C0C9	E2/E3 hybrid ubiquitin-protein ligase UBE2O	UBE2O			839	3			-1.68417	1.94939	0.268209	-0.0942227	NA	NA	NA	-0.0737273	NA	NA	NA	NA	NA	NA	NA	NA	NA	NA	NA	NA	52.6213	-0.0737273	0.999112	0.994566	0.974653	0.908999	0.758236	0.543637	0.358274	0.246578	0.189844	0.162256	52.6876	-0.0942227	0.99987	0.998726	0.990998	0.952497	0.820297
UID16532	TITKRTGKVKPPPQISPSKSMGGEFCVAAIF	Q9H6U6-7	Breast carcinoma-amplified sequence 3	BCAS3			555	3			-1.62571	1.95158	0.268209	-0.0888821	NA	NA	NA	-0.0589107	48.4456	-0.0589107	0.968344	0.911716	0.802246	0.642882	0.468762	0.319547	0.211187	0.139244	0.0931446	0.0637156	NA	NA	NA	NA	NA	NA	NA	NA	NA	NA	NA	NA	51.6326	-0.0888821	0.999371	0.995545	0.976379	0.905254	0.727142
UID17519	NSQTNGIADDRQSLSSADNLESDAQGHQVAA	Q9Y6D5	Brefeldin A-inhibited guanine nucleotide-exchange protein 2	ARFGEF2			349	3			3.03879	1.9418	0.268209	-0.130263	0.963939	0	0.5	-0.0542579	54.5139	-0.0542579	0.995667	0.98475	0.955878	0.893402	0.78458	0.635366	0.474644	0.333947	0.227701	0.154137	55.4779	-0.0429127	0.989432	0.971172	0.933243	0.866782	0.768817	0.647467	0.519734	0.402453	0.305161	0.229641	52.4771	-0.130263	0.999999	0.999959	0.999127	0.987773	0.890223
UID3385	KEIVMVTQGPSERTLSINEEEPEGGFSKWNA	Q8ND30	Liprin-beta-2	PPFIBP2			329	1			4.04984	1.9562	0.268209	-1.17657	NA	NA	NA	NA	NA	NA	NA	NA	NA	NA	NA	NA	NA	NA	NA	NA	NA	NA	NA	NA	NA	NA	NA	NA	NA	NA	NA	NA	48.9224	-1.17657	1	1	1	1	0.412252
UID3606	GMAKKVTKAGGSAALSPSKKRKNSKKKNQPG	Q92522	Histone H1x	H1FX			31	1			-3.2401	1.94023	0.268209	-0.0668279	0.476774	0	0.5	-0.107538	52.237	-0.107538	0.999987	0.999739	0.996592	0.969206	0.824346	0.522185	0.32783	0.267439	0.251471	0.247009	52.7138	-0.0615385	0.997439	0.987933	0.955578	0.872355	0.7214	0.540047	0.391403	0.2973	0.244642	0.216177	53.3946	-0.0668279	0.998567	0.992777	0.971469	0.910465	0.78091
UID4318	LKNMTVEQLLTGSPTSPTVEPEKPTREKKFL	Q9C0C9	E2/E3 hybrid ubiquitin-protein ligase UBE2O	UBE2O			839	1			-1.68417	1.94939	0.268209	-0.0942227	NA	NA	NA	-0.0737273	NA	NA	NA	NA	NA	NA	NA	NA	NA	NA	NA	NA	52.6213	-0.0737273	0.999112	0.994566	0.974653	0.908999	0.758236	0.543637	0.358274	0.246578	0.189844	0.162256	52.6876	-0.0942227	0.99987	0.998726	0.990998	0.952497	0.820297
UID4474	TITKRTGKVKPPPQISPSKSMGGEFCVAAIF	Q9H6U6-7	Breast carcinoma-amplified sequence 3	BCAS3			555	1			-1.62571	1.95158	0.268209	-0.0888821	NA	NA	NA	-0.0589107	48.4456	-0.0589107	0.968344	0.911716	0.802246	0.642882	0.468762	0.319547	0.211187	0.139244	0.0931446	0.0637156	NA	NA	NA	NA	NA	NA	NA	NA	NA	NA	NA	NA	51.6326	-0.0888821	0.999371	0.995545	0.976379	0.905254	0.727142
UID7207	PPLPAGTNSKGPPDFSSDEEREPTPVLGSGA	P42166	Lamina-associated polypeptide 2, isoform alpha;Thymopoietin;Thymopentin;Lamina-associated polypeptide 2, isoforms beta/gamma;Thymopoietin;Thymopentin	TMPO			66	2			3.70639	1.95304	0.268209	-0.0915059	-1.79907	1.39408	0.459121	-0.077547	54.0541	-0.0600136	0.998866	0.9938	0.973819	0.913913	0.786493	0.611301	0.457012	0.358826	0.305744	0.27842	52.2551	-0.077547	0.999643	0.996931	0.980833	0.91301	0.738526	0.516177	0.372492	0.309242	0.284294	0.274294	51.9964	-0.0847371	0.999774	0.997794	0.984578	0.922171	0.743186
UID7426	DPEIQDGSPTTSRRPSGTGTGPEDGRPSLGS	P50479	PDZ and LIM domain protein 4	PDLIM4			120	2			-2.16677	1.96412	0.268209	-0.0806178	NA	NA	NA	-0.10698	NA	NA	NA	NA	NA	NA	NA	NA	NA	NA	NA	NA	52.5889	-0.10698	0.999965	0.999516	0.995367	0.967845	0.844997	0.561708	0.29717	0.176465	0.134987	0.121062	54.2528	-0.0806178	0.999954	0.999458	0.995467	0.97206	0.877529
UID7474	ENPLKRGLVAAYSGDSDNEEELVERLESEEE	P52756	RNA-binding protein 5	RBM5			624	2			5.80705	1.9437	0.268209	-0.0441039	NA	NA	NA	-0.0620276	45.8603	-0.0620276	0.938412	0.837535	0.674149	0.491983	0.344034	0.245967	0.186889	0.152222	0.131691	0.11923	NA	NA	NA	NA	NA	NA	NA	NA	NA	NA	NA	NA	47.1574	-0.0441039	0.896682	0.802299	0.679503	0.548303	0.428858
UID9414	KEIVMVTQGPSERTLSINEEEPEGGFSKWNA	Q8ND30	Liprin-beta-2	PPFIBP2			329	2			4.04984	1.9562	0.268209	-1.17657	NA	NA	NA	NA	NA	NA	NA	NA	NA	NA	NA	NA	NA	NA	NA	NA	NA	NA	NA	NA	NA	NA	NA	NA	NA	NA	NA	NA	48.9224	-1.17657	1	1	1	1	0.412252
UID9635	GMAKKVTKAGGSAALSPSKKRKNSKKKNQPG	Q92522	Histone H1x	H1FX			31	2			-3.2401	1.94023	0.268209	-0.0668279	0.476774	0	0.5	-0.107538	52.237	-0.107538	0.999987	0.999739	0.996592	0.969206	0.824346	0.522185	0.32783	0.267439	0.251471	0.247009	52.7138	-0.0615385	0.997439	0.987933	0.955578	0.872355	0.7214	0.540047	0.391403	0.2973	0.244642	0.216177	53.3946	-0.0668279	0.998567	0.992777	0.971469	0.910465	0.78091
UID10818	EDLPTRLPALGEAHVSPEVATADKAPLQAPP	Q9P1Y6-2	PHD and RING finger domain-containing protein 1	PHRF1			1229	2			3.60811	1.934	0.269186	-0.0726198	NA	NA	NA	-0.0553892	NA	NA	NA	NA	NA	NA	NA	NA	NA	NA	NA	NA	51.5475	-0.0553892	0.993105	0.971465	0.909453	0.784898	0.622127	0.481997	0.392011	0.34196	0.31526	0.300885	50.1354	-0.0549108	0.9859	0.947773	0.854796	0.704306	0.548545
UID16847	EDLPTRLPALGEAHVSPEVATADKAPLQAPP	Q9P1Y6-2	PHD and RING finger domain-containing protein 1	PHRF1			1229	3			3.60811	1.934	0.269186	-0.0726198	NA	NA	NA	-0.0566328	NA	NA	NA	NA	NA	NA	NA	NA	NA	NA	NA	NA	53.0861	-0.0566328	0.997148	0.986675	0.95162	0.864515	0.715991	0.551417	0.426254	0.35099	0.310077	0.288281	50.1354	-0.0549108	0.9859	0.947773	0.854796	0.704306	0.548545
UID4789	EDLPTRLPALGEAHVSPEVATADKAPLQAPP	Q9P1Y6-2	PHD and RING finger domain-containing protein 1	PHRF1			1229	1			3.60811	1.934	0.269186	-0.0726198	NA	NA	NA	-0.0553892	NA	NA	NA	NA	NA	NA	NA	NA	NA	NA	NA	NA	51.5475	-0.0553892	0.993105	0.971465	0.909453	0.784898	0.622127	0.481997	0.392011	0.34196	0.31526	0.300885	50.1354	-0.0549108	0.9859	0.947773	0.854796	0.704306	0.548545
UID11419	MDRPLSHCGRSYRRVSGDAAQDLDRGLRKRT	Q9Y4H2	Insulin receptor substrate 2	IRS2			560	2			-3.27082	1.91791	0.274651	-0.062145	NA	NA	NA	-0.0509212	NA	NA	NA	NA	NA	NA	NA	NA	NA	NA	NA	NA	48.9792	-0.0509212	0.957768	0.896492	0.791282	0.64972	0.498993	0.36673	0.265241	0.193162	0.143744	0.110157	49.7513	-0.062145	0.98521	0.950904	0.870168	0.727762	0.545758
UID15019	TVPDSPGYMGPTRAGSEECVFYTDETASPLA	Q765P7	MTSS1-like protein	MTSS1L			612	3			2.87531	1.91748	0.274651	-0.124603	NA	NA	NA	-0.0886843	53.1679	-0.0886843	0.999741	0.998008	0.988569	0.949456	0.831376	0.603145	0.351194	0.181702	0.0957618	0.0561744	NA	NA	NA	NA	NA	NA	NA	NA	NA	NA	NA	NA	50.5147	-0.0507597	0.973403	0.930267	0.848441	0.724584	0.575584
UID17448	MDRPLSHCGRSYRRVSGDAAQDLDRGLRKRT	Q9Y4H2	Insulin receptor substrate 2	IRS2			560	3			-3.27082	1.91791	0.274651	-0.062145	NA	NA	NA	-0.0509212	NA	NA	NA	NA	NA	NA	NA	NA	NA	NA	NA	NA	48.9792	-0.0509212	0.957768	0.896492	0.791282	0.64972	0.498993	0.36673	0.265241	0.193162	0.143744	0.110157	49.7513	-0.062145	0.98521	0.950904	0.870168	0.727762	0.545758
UID2961	TVPDSPGYMGPTRAGSEECVFYTDETASPLA	Q765P7	MTSS1-like protein	MTSS1L			612	1			2.87531	1.91748	0.274651	-0.124603	NA	NA	NA	-0.0886843	53.1679	-0.0886843	0.999741	0.998008	0.988569	0.949456	0.831376	0.603145	0.351194	0.181702	0.0957618	0.0561744	NA	NA	NA	NA	NA	NA	NA	NA	NA	NA	NA	NA	50.5147	-0.0507597	0.973403	0.930267	0.848441	0.724584	0.575584
UID5390	MDRPLSHCGRSYRRVSGDAAQDLDRGLRKRT	Q9Y4H2	Insulin receptor substrate 2	IRS2			560	1			-3.27082	1.91791	0.274651	-0.062145	NA	NA	NA	-0.0509212	NA	NA	NA	NA	NA	NA	NA	NA	NA	NA	NA	NA	48.9792	-0.0509212	0.957768	0.896492	0.791282	0.64972	0.498993	0.36673	0.265241	0.193162	0.143744	0.110157	49.7513	-0.062145	0.98521	0.950904	0.870168	0.727762	0.545758
UID8990	TVPDSPGYMGPTRAGSEECVFYTDETASPLA	Q765P7	MTSS1-like protein	MTSS1L			612	2			2.87531	1.91748	0.274651	-0.124603	NA	NA	NA	-0.0886843	53.1679	-0.0886843	0.999741	0.998008	0.988569	0.949456	0.831376	0.603145	0.351194	0.181702	0.0957618	0.0561744	NA	NA	NA	NA	NA	NA	NA	NA	NA	NA	NA	NA	50.5147	-0.0507597	0.973403	0.930267	0.848441	0.724584	0.575584
UID11395	SSATFRPVIRGDRDESDDGGVAQRMALLQEF	Q9Y4F5-3	Centrosomal protein of 170 kDa protein B	CEP170B			549	2			-1.48217	1.9064	0.279235	-0.0971093	0.806774	0.263807	0.5	-0.0814628	48.684	-0.0814628	0.994144	0.970906	0.892178	0.714191	0.475489	0.284442	0.17593	0.122591	0.0970127	0.0844197	49.4907	-0.0652663	0.99219	0.964292	0.879667	0.714769	0.52666	0.392839	0.320618	0.285324	0.268155	0.25952	48.3577	-0.0971093	0.997593	0.983255	0.916598	0.723402	0.44171
UID17424	SSATFRPVIRGDRDESDDGGVAQRMALLQEF	Q9Y4F5-3	Centrosomal protein of 170 kDa protein B	CEP170B			549	3			-1.48217	1.9064	0.279235	-0.0971093	0.806774	0.263807	0.5	-0.0814628	48.684	-0.0814628	0.994144	0.970906	0.892178	0.714191	0.475489	0.284442	0.17593	0.122591	0.0970127	0.0844197	49.4907	-0.0652663	0.99219	0.964292	0.879667	0.714769	0.52666	0.392839	0.320618	0.285324	0.268155	0.25952	48.3577	-0.0971093	0.997593	0.983255	0.916598	0.723402	0.44171
UID5366	SSATFRPVIRGDRDESDDGGVAQRMALLQEF	Q9Y4F5-3	Centrosomal protein of 170 kDa protein B	CEP170B			549	1			-1.48217	1.9064	0.279235	-0.0971093	0.806774	0.263807	0.5	-0.0814628	48.684	-0.0814628	0.994144	0.970906	0.892178	0.714191	0.475489	0.284442	0.17593	0.122591	0.0970127	0.0844197	49.4907	-0.0652663	0.99219	0.964292	0.879667	0.714769	0.52666	0.392839	0.320618	0.285324	0.268155	0.25952	48.3577	-0.0971093	0.997593	0.983255	0.916598	0.723402	0.44171
UID13485	EFTAKTPKDSPGIPPSANAHQLFRGFSFVAI	P51812	Ribosomal protein S6 kinase alpha-3	RPS6KA3			375	3			-2.81044	1.89469	0.283466	-0.123484	-4.23976	4.97641	9.04036e-05	-0.090907	52.606	-0.090907	0.999796	0.99821	0.988502	0.944385	0.805736	0.554044	0.318954	0.188259	0.131077	0.107267	48.3662	-0.0847418	0.993887	0.969309	0.885561	0.697091	0.448857	0.255073	0.14737	NA	NA	0.0583612	51.214	-0.0856966	0.99906	0.993728	0.968596	0.882037	0.686987
UID11626	SHLESLQDVGQSAAPTFMISPETVTGTGKKC	P27816	Microtubule-associated protein 4	MAP4			620	2			-1.56119	1.88733	0.284932	-0.0484308	NA	NA	NA	-0.519721	NA	NA	NA	NA	NA	NA	NA	NA	NA	NA	NA	NA	NA	-0.519721	1	1	1	1	1	0.645999	0.570287	0.570287	0.570287	0.570287	57.6899	-0.0243825	0.937158	0.892633	0.83469	0.766847	0.694284
UID13347	AGTAGALTPQHVRAHSSPASLQLGAVSPGTL	P46937-5	Transcriptional coactivator YAP1	YAP1			127	3			2.92033	1.89075	0.284932	-0.107912	1.71155	0.654371	0.5	-0.132069	55.0654	-0.132069	1	0.999998	0.999928	0.99867	0.983047	0.861376	0.507931	0.270156	0.21021	0.197869	56.7769	-0.0974511	0.999995	0.999929	0.999311	0.99508	0.97291	0.88659	0.670897	0.389046	0.197307	0.109474	54.1451	-0.107912	0.999999	0.999966	0.999395	0.992725	0.939741
UID17655	SHLESLQDVGQSAAPTFMISPETVTGTGKKC	P27816	Microtubule-associated protein 4	MAP4			620	3			-1.56119	1.88733	0.284932	-0.0484308	NA	NA	NA	NA	NA	NA	NA	NA	NA	NA	NA	NA	NA	NA	NA	NA	NA	NA	NA	NA	NA	NA	NA	NA	NA	NA	NA	NA	57.6899	-0.0243825	0.937158	0.892633	0.83469	0.766847	0.694284
UID5597	SHLESLQDVGQSAAPTFMISPETVTGTGKKC	P27816	Microtubule-associated protein 4	MAP4			620	1			-1.56119	1.88733	0.284932	-0.0484308	NA	NA	NA	-0.519721	NA	NA	NA	NA	NA	NA	NA	NA	NA	NA	NA	NA	NA	-0.519721	1	1	1	1	1	0.645999	0.570287	0.570287	0.570287	0.570287	57.6899	-0.0243825	0.937158	0.892633	0.83469	0.766847	0.694284
UID12961	RETGSSKGFGFVDFNSEEDAKAAKEAMEDGE	P19338	Nucleolin	NCL			619	3			-1.33148	1.87988	0.28731	-0.109409	NA	NA	NA	-0.0909207	51.7278	-0.0909207	0.999622	0.996916	0.981481	0.917103	0.740512	0.476458	0.270764	0.167247	0.123193	0.104743	NA	NA	NA	NA	NA	NA	NA	NA	NA	NA	NA	NA	52.415	-0.109409	0.999957	0.999428	0.994738	0.964781	0.835648
UID6932	RETGSSKGFGFVDFNSEEDAKAAKEAMEDGE	P19338	Nucleolin	NCL			619	2			-1.33148	1.87988	0.28731	-0.109409	NA	NA	NA	-0.0909207	51.7278	-0.0909207	0.999622	0.996916	0.981481	0.917103	0.740512	0.476458	0.270764	0.167247	0.123193	0.104743	NA	NA	NA	NA	NA	NA	NA	NA	NA	NA	NA	NA	52.415	-0.109409	0.999957	0.999428	0.994738	0.964781	0.835648
UID903	RETGSSKGFGFVDFNSEEDAKAAKEAMEDGE	P19338	Nucleolin	NCL			619	1			-1.33148	1.87988	0.28731	-0.109409	NA	NA	NA	-0.0909207	51.7278	-0.0909207	0.999622	0.996916	0.981481	0.917103	0.740512	0.476458	0.270764	0.167247	0.123193	0.104743	NA	NA	NA	NA	NA	NA	NA	NA	NA	NA	NA	NA	52.415	-0.109409	0.999957	0.999428	0.994738	0.964781	0.835648
UID1003	QPDAKDGDSYDPYDFSDTEEEMPQVHTPKTA	P25205	DNA replication licensing factor MCM3	MCM3			711	1			-2.38138	1.87249	0.2905	-0.0999614	0.0729042	0.671458	0.497162	-0.101534	52.8792	-0.101534	0.999973	0.9996	0.995985	0.970986	0.855477	0.585769	0.339327	0.231166	0.195248	0.183505	52.9521	-0.0642709	0.997509	0.988805	0.96015	0.886672	0.746714	0.559667	0.384287	0.25893	0.182187	0.138058	54.707	-0.0913607	0.999991	0.999856	0.998409	0.987336	0.927273
UID7032	QPDAKDGDSYDPYDFSDTEEEMPQVHTPKTA	P25205	DNA replication licensing factor MCM3	MCM3			711	2			-2.38138	1.87249	0.2905	-0.0999614	0.0729042	0.671458	0.497162	-0.101534	52.8792	-0.101534	0.999973	0.9996	0.995985	0.970986	0.855477	0.585769	0.339327	0.231166	0.195248	0.183505	52.9521	-0.0642709	0.997509	0.988805	0.96015	0.886672	0.746714	0.559667	0.384287	0.25893	0.182187	0.138058	54.707	-0.0913607	0.999991	0.999856	0.998409	0.987336	0.927273
UID10635	QSRCSSKENILRASHSAVDITKVARRHRMSP	Q9NQX3	Gephyrin;Molybdopterin adenylyltransferase;Molybdopterin molybdenumtransferase	GPHN			305	2			3.38564	1.86404	0.29194	-0.247483	NA	NA	NA	-0.0845356	NA	NA	NA	NA	NA	NA	NA	NA	NA	NA	NA	NA	54.1318	-0.0845356	0.999795	0.998458	0.991318	0.961926	0.870722	0.677572	0.429655	0.235468	0.125994	0.0724122	53.0816	-0.247483	1	1	1	0.99993	0.993666
UID16664	QSRCSSKENILRASHSAVDITKVARRHRMSP	Q9NQX3	Gephyrin;Molybdopterin adenylyltransferase;Molybdopterin molybdenumtransferase	GPHN			305	3			3.38564	1.86404	0.29194	-0.247483	NA	NA	NA	-0.0845356	NA	NA	NA	NA	NA	NA	NA	NA	NA	NA	NA	NA	54.1318	-0.0845356	0.999795	0.998458	0.991318	0.961926	0.870722	0.677572	0.429655	0.235468	0.125994	0.0724122	53.0816	-0.247483	1	1	1	0.99993	0.993666
UID2478	SDLFGLGLEEAGPKESSEEGKEGKTPSKEKK	Q3YEC7	Rab-like protein 6	RABL6			640	1			-1.31491	1.86476	0.29194	-0.107107	1.49605	0.166621	0.5	-0.0805139	54.0275	-0.079625	0.9997	0.997907	0.98895	0.954402	0.854645	0.659845	0.427374	0.252417	0.154233	0.105437	55.5235	-0.0805139	0.999913	0.999272	0.995505	0.978434	0.918923	0.770977	0.541244	0.330712	0.202148	0.138111	55.7661	-0.107107	0.999996	0.999932	0.99927	0.994259	0.965796
UID4606	QSRCSSKENILRASHSAVDITKVARRHRMSP	Q9NQX3	Gephyrin;Molybdopterin adenylyltransferase;Molybdopterin molybdenumtransferase	GPHN			305	1			3.38564	1.86404	0.29194	-0.247483	NA	NA	NA	-0.0845356	NA	NA	NA	NA	NA	NA	NA	NA	NA	NA	NA	NA	54.1318	-0.0845356	0.999795	0.998458	0.991318	0.961926	0.870722	0.677572	0.429655	0.235468	0.125994	0.0724122	53.0816	-0.247483	1	1	1	0.99993	0.993666
UID8507	SDLFGLGLEEAGPKESSEEGKEGKTPSKEKK	Q3YEC7	Rab-like protein 6	RABL6			640	2			-1.31491	1.86476	0.29194	-0.107107	1.49605	0.166621	0.5	-0.0805139	54.0275	-0.079625	0.9997	0.997907	0.98895	0.954402	0.854645	0.659845	0.427374	0.252417	0.154233	0.105437	55.5235	-0.0805139	0.999913	0.999272	0.995505	0.978434	0.918923	0.770977	0.541244	0.330712	0.202148	0.138111	55.7661	-0.107107	0.999996	0.999932	0.99927	0.994259	0.965796
UID11260	AARSLPSASTSKATISDEEIERQLKALGVD_	Q9UQN3-2	Charged multivesicular body protein 2b	CHMP2B			158	2			4.14033	1.83011	0.312354	-0.0794325	NA	NA	NA	-0.117107	NA	NA	NA	NA	NA	NA	NA	NA	NA	NA	NA	NA	56.6242	-0.117107	1	0.999999	0.999963	0.999354	0.992054	0.932056	0.682972	0.384517	0.273747	0.247667	53.2256	-0.0663901	0.999195	0.994907	0.975614	0.911231	0.766171
UID17289	AARSLPSASTSKATISDEEIERQLKALGVD_	Q9UQN3-2	Charged multivesicular body protein 2b	CHMP2B			158	3			4.14033	1.83011	0.312354	-0.0794325	NA	NA	NA	-0.117107	NA	NA	NA	NA	NA	NA	NA	NA	NA	NA	NA	NA	56.6242	-0.117107	1	0.999999	0.999963	0.999354	0.992054	0.932056	0.682972	0.384517	0.273747	0.247667	53.2256	-0.0663901	0.999195	0.994907	0.975614	0.911231	0.766171
UID5231	AARSLPSASTSKATISDEEIERQLKALGVD_	Q9UQN3-2	Charged multivesicular body protein 2b	CHMP2B			158	1			4.14033	1.83011	0.312354	-0.0794325	NA	NA	NA	-0.117107	NA	NA	NA	NA	NA	NA	NA	NA	NA	NA	NA	NA	56.6242	-0.117107	1	0.999999	0.999963	0.999354	0.992054	0.932056	0.682972	0.384517	0.273747	0.247667	53.2256	-0.0663901	0.999195	0.994907	0.975614	0.911231	0.766171
UID10459	DFSRSLPELDRDKSDSDTEGLLFSRDLNKGA	Q9H4G0-3	Band 4.1-like protein 1	EPB41L1			541	2			2.89251	1.81806	0.31622	-0.133965	NA	NA	NA	-0.142246	NA	NA	NA	NA	NA	NA	NA	NA	NA	NA	NA	NA	54.6104	-0.142246	1	1	0.999983	0.999402	0.986872	0.839397	0.460543	0.327075	0.308602	0.306056	51.9776	-0.133965	0.999999	0.999965	0.999115	0.985618	0.859976
UID11225	EDKDKDKKEKSATRPSPSPERSSTGPEPPAP	Q9UQ35	Serine/arginine repetitive matrix protein 2	SRRM2			351	2			4.55214	1.81465	0.31622	-0.0361359	NA	NA	NA	-0.0401182	56.9572	-0.0401182	0.994713	0.982284	0.951334	0.889396	0.792083	0.674004	0.56135	0.472056	0.409088	0.367234	NA	NA	NA	NA	NA	NA	NA	NA	NA	NA	NA	NA	53.5204	-0.0303147	0.930536	0.870992	0.79188	0.702312	0.613765
UID12871	YSFFSPSPARKRHAPSPEPAVQGTGVAGVPE	P13051	Uracil-DNA glycosylase	UNG			23	3			-1.59564	1.81485	0.31622	-0.224306	2.72537	1.02673	0.460103	-0.169455	48.225	-0.118802	0.999387	0.993161	0.947924	0.754096	0.415301	0.20249	0.128904	0.106639	0.0995695	0.0971202	50.9504	-0.169455	0.999999	0.999969	0.999062	0.982016	0.805599	0.34704	0.154966	0.1231	0.118031	0.1171	49.9405	-0.105945	0.999496	0.995411	0.970026	0.861543	0.599139
UID16488	DFSRSLPELDRDKSDSDTEGLLFSRDLNKGA	Q9H4G0-3	Band 4.1-like protein 1	EPB41L1			541	3			2.89251	1.81806	0.31622	-0.133965	NA	NA	NA	-0.142246	NA	NA	NA	NA	NA	NA	NA	NA	NA	NA	NA	NA	54.6104	-0.142246	1	1	0.999983	0.999402	0.986872	0.839397	0.460543	0.327075	0.308602	0.306056	51.9776	-0.133965	0.999999	0.999965	0.999115	0.985618	0.859976
UID4430	DFSRSLPELDRDKSDSDTEGLLFSRDLNKGA	Q9H4G0-3	Band 4.1-like protein 1	EPB41L1			541	1			2.89251	1.81806	0.31622	-0.133965	NA	NA	NA	-0.142246	NA	NA	NA	NA	NA	NA	NA	NA	NA	NA	NA	NA	54.6104	-0.142246	1	1	0.999983	0.999402	0.986872	0.839397	0.460543	0.327075	0.308602	0.306056	51.9776	-0.133965	0.999999	0.999965	0.999115	0.985618	0.859976
UID5196	EDKDKDKKEKSATRPSPSPERSSTGPEPPAP	Q9UQ35	Serine/arginine repetitive matrix protein 2	SRRM2			351	1			4.55214	1.81465	0.31622	-0.0361359	NA	NA	NA	-0.0401182	56.9572	-0.0401182	0.994713	0.982284	0.951334	0.889396	0.792083	0.674004	0.56135	0.472056	0.409088	0.367234	NA	NA	NA	NA	NA	NA	NA	NA	NA	NA	NA	NA	53.5204	-0.0303147	0.930536	0.870992	0.79188	0.702312	0.613765
UID6842	YSFFSPSPARKRHAPSPEPAVQGTGVAGVPE	P13051	Uracil-DNA glycosylase	UNG			23	2			-1.59564	1.81485	0.31622	-0.224306	2.72537	1.02673	0.460103	-0.169455	48.225	-0.118802	0.999387	0.993161	0.947924	0.754096	0.415301	0.20249	0.128904	0.106639	0.0995695	0.0971202	50.9504	-0.169455	0.999999	0.999969	0.999062	0.982016	0.805599	0.34704	0.154966	0.1231	0.118031	0.1171	49.9405	-0.105945	0.999496	0.995411	0.970026	0.861543	0.599139
UID813	YSFFSPSPARKRHAPSPEPAVQGTGVAGVPE	P13051	Uracil-DNA glycosylase	UNG			23	1			-1.59564	1.81485	0.31622	-0.224306	2.72537	1.02673	0.460103	-0.169455	48.225	-0.118802	0.999387	0.993161	0.947924	0.754096	0.415301	0.20249	0.128904	0.106639	0.0995695	0.0971202	50.9504	-0.169455	0.999999	0.999969	0.999062	0.982016	0.805599	0.34704	0.154966	0.1231	0.118031	0.1171	49.9405	-0.105945	0.999496	0.995411	0.970026	0.861543	0.599139
UID14067	NDHVHEKNKKFDHESSPGTDEDKSG______	Q13427	Peptidyl-prolyl cis-trans isomerase G	PPIG			745	3			-0.774333	1.80397	0.320258	-0.0473127	1.02297	0.518465	0.5	-0.059666	46.1964	-0.0505643	0.906551	0.799254	0.654981	0.508807	0.390059	0.306063	0.250556	0.214669	0.191381	0.176021	47.2194	-0.059666	0.961303	0.884857	0.742905	0.566844	0.416172	0.316111	0.257455	0.224336	0.205502	0.194504	50.3275	-0.0394672	0.939506	0.873581	0.77702	0.661665	0.546592
UID16949	EKIEEVLSPEGSPSKSPSKKKKKFRTPSFLK	Q9UEY8-2	Gamma-adducin	ADD3			649	3			2.94879	1.80616	0.320258	-0.111305	0.307981	0.00840557	0.5	-0.651762	52.0534	-0.0728785	0.998609	0.992085	0.965528	0.884914	0.717688	0.503636	0.332253	0.232003	0.180944	0.155688	52.3614	-0.651762	1	1	1	1	1	0.627871	0.459489	0.459489	0.459489	0.459489	52.8074	-0.111305	0.999996	0.999901	0.998409	0.982609	0.87661
UID17765	VHEKNKKFDHESSPGTDEDKSG_________	Q13427	Peptidyl-prolyl cis-trans isomerase G	PPIG			748	3			-0.774333	1.80397	0.320258	-0.0473127	1.02297	0.518465	0.5	-0.059666	46.1964	-0.0505643	0.906551	0.799254	0.654981	0.508807	0.390059	0.306063	0.250556	0.214669	0.191381	0.176021	47.2194	-0.059666	0.961303	0.884857	0.742905	0.566844	0.416172	0.316111	0.257455	0.224336	0.205502	0.194504	50.3275	-0.0394672	0.939506	0.873581	0.77702	0.661665	0.546592
UID15855	ASPKRIDFIPVSPAPSPTRGIGKQCFSPSLQ	Q96E09	Protein FAM122A	FAM122A			147	3			-1.45706	1.77363	0.339512	-0.0932498	2.60817	0.931434	0.468971	-0.0805228	51.6024	-0.0805228	0.998469	0.991521	0.96384	0.880533	0.704788	0.468768	0.267413	0.142887	0.0769262	NA	54.2105	-0.0725476	0.999721	0.997955	0.988753	0.952261	0.847352	0.655035	0.451378	0.316587	0.247918	0.215841	54.1429	-0.0932498	0.999916	0.999222	0.994734	0.972746	0.892253
UID12249	LEAASLSQHPPSLCISDSEEEEEERKKKCPK	O43159	Ribosomal RNA-processing protein 8	RRP8			62	3			-3.47356	1.76813	0.341769	-0.0557049	4.73003	2.39066	0.17262	-0.0805786	45.5222	-0.0805786	0.971961	0.888184	0.698984	0.46542	0.299899	0.215074	0.176068	0.158094	0.149452	0.145074	50.2523	-0.0420138	0.945224	0.884745	0.792681	0.67592	0.550632	0.433577	0.334826	0.256881	0.197644	0.153403	50.2618	-0.0516643	0.975778	0.932432	0.846671	0.715664	0.562481
UID12250	AASLSQHPPSLCISDSEEEEEERKKKCPKKA	O43159	Ribosomal RNA-processing protein 8	RRP8			64	3			-3.47356	1.76813	0.341769	-0.0557049	4.73003	2.39066	0.17262	-0.0805786	45.5222	-0.0805786	0.971961	0.888184	0.698984	0.46542	0.299899	0.215074	0.176068	0.158094	0.149452	0.145074	50.2523	-0.0420138	0.945224	0.884745	0.792681	0.67592	0.550632	0.433577	0.334826	0.256881	0.197644	0.153403	50.2618	-0.0516643	0.975778	0.932432	0.846671	0.715664	0.562481
UID11253	NTLPAMDNSRLHRASSCETYEYPQRGGESAG	Q9UQC2-2	GRB2-associated-binding protein 2	GAB2			367	2			-1.30632	1.75758	0.346906	-0.142931	0.0315293	1.04501	0.460103	-0.0895118	48.1736	-0.0895118	0.994822	0.971965	0.888503	0.691361	0.42987	0.232922	0.129197	0.0814615	0.0597412	0.0494925	48.2051	-0.0560155	0.961291	0.896953	0.780201	0.621543	0.458763	0.325483	0.231128	0.169093	0.129347	0.103844	49.6507	-0.142931	0.999973	0.999377	0.990873	0.913355	0.592116
UID17282	NTLPAMDNSRLHRASSCETYEYPQRGGESAG	Q9UQC2-2	GRB2-associated-binding protein 2	GAB2			367	3			-1.30632	1.75758	0.346906	-0.142931	0.0315293	1.04501	0.460103	-0.0895118	48.1736	-0.0895118	0.994822	0.971965	0.888503	0.691361	0.42987	0.232922	0.129197	0.0814615	0.0597412	0.0494925	48.2051	-0.0560155	0.961291	0.896953	0.780201	0.621543	0.458763	0.325483	0.231128	0.169093	0.129347	0.103844	49.6507	-0.142931	0.999973	0.999377	0.990873	0.913355	0.592116
UID5224	NTLPAMDNSRLHRASSCETYEYPQRGGESAG	Q9UQC2-2	GRB2-associated-binding protein 2	GAB2			367	1			-1.30632	1.75758	0.346906	-0.142931	0.0315293	1.04501	0.460103	-0.0895118	48.1736	-0.0895118	0.994822	0.971965	0.888503	0.691361	0.42987	0.232922	0.129197	0.0814615	0.0597412	0.0494925	48.2051	-0.0560155	0.961291	0.896953	0.780201	0.621543	0.458763	0.325483	0.231128	0.169093	0.129347	0.103844	49.6507	-0.142931	0.999973	0.999377	0.990873	0.913355	0.592116
UID15757	AEAPWARRPVDPRRRSLPAGDALYLSFNPPQ	Q92974-3	Rho guanine nucleotide exchange factor 2	ARHGEF2			858	3			-2.25989	1.75071	0.349328	-0.0777293	0.190019	0.224223	0.5	-0.0666378	53.0486	-0.0666378	0.998759	0.993146	0.970813	0.90349	0.760399	0.565481	0.39641	0.290436	0.233814	0.204914	53.2386	-0.0584219	0.997463	0.988282	0.957573	0.879465	0.737852	0.565468	0.42099	0.327384	0.273989	0.244694	54.9861	-0.0608909	0.999302	0.996054	0.982712	0.940087	0.838614
UID3699	AEAPWARRPVDPRRRSLPAGDALYLSFNPPQ	Q92974-3	Rho guanine nucleotide exchange factor 2	ARHGEF2			858	1			-2.25989	1.75071	0.349328	-0.0777293	0.190019	0.224223	0.5	-0.0666378	53.0486	-0.0666378	0.998759	0.993146	0.970813	0.90349	0.760399	0.565481	0.39641	0.290436	0.233814	0.204914	53.2386	-0.0584219	0.997463	0.988282	0.957573	0.879465	0.737852	0.565468	0.42099	0.327384	0.273989	0.244694	54.9861	-0.0608909	0.999302	0.996054	0.982712	0.940087	0.838614
UID9728	AEAPWARRPVDPRRRSLPAGDALYLSFNPPQ	Q92974-3	Rho guanine nucleotide exchange factor 2	ARHGEF2			858	2			-2.25989	1.75071	0.349328	-0.0777293	0.190019	0.224223	0.5	-0.0666378	53.0486	-0.0666378	0.998759	0.993146	0.970813	0.90349	0.760399	0.565481	0.39641	0.290436	0.233814	0.204914	53.2386	-0.0584219	0.997463	0.988282	0.957573	0.879465	0.737852	0.565468	0.42099	0.327384	0.273989	0.244694	54.9861	-0.0608909	0.999302	0.996054	0.982712	0.940087	0.838614
UID12821	GPDKLLPYPTLASPASD______________	P0C1Z6	TCF3 fusion partner	TFPT			252	3			2.65657	1.74186	0.353274	-0.1195	3.83717	1.21052	0.460103	-0.0714458	44.8815	-0.0714458	0.944669	0.826906	0.628656	0.433881	0.307672	0.241419	0.208643	0.192217	0.183654	0.178977	48.7187	-0.0580368	0.978326	0.926228	0.811831	0.645529	0.486962	0.377226	0.313355	0.278373	0.259225	0.248475	44.5555	-0.1195	0.991576	0.929628	0.682428	0.361224	0.216595
UID6792	GPDKLLPYPTLASPASD______________	P0C1Z6	TCF3 fusion partner	TFPT			252	2			2.65657	1.74186	0.353274	-0.1195	3.83717	1.21052	0.460103	-0.0714458	44.8815	-0.0714458	0.944669	0.826906	0.628656	0.433881	0.307672	0.241419	0.208643	0.192217	0.183654	0.178977	48.7187	-0.0580368	0.978326	0.926228	0.811831	0.645529	0.486962	0.377226	0.313355	0.278373	0.259225	0.248475	44.5555	-0.1195	0.991576	0.929628	0.682428	0.361224	0.216595
UID763	GPDKLLPYPTLASPASD______________	P0C1Z6	TCF3 fusion partner	TFPT			252	1			2.65657	1.74186	0.353274	-0.1195	3.83717	1.21052	0.460103	-0.0714458	44.8815	-0.0714458	0.944669	0.826906	0.628656	0.433881	0.307672	0.241419	0.208643	0.192217	0.183654	0.178977	48.7187	-0.0580368	0.978326	0.926228	0.811831	0.645529	0.486962	0.377226	0.313355	0.278373	0.259225	0.248475	44.5555	-0.1195	0.991576	0.929628	0.682428	0.361224	0.216595
UID12643	ARGGGKGRKGPGQPSSPQRLDRLSGLADQMV	O95400	CD2 antigen cytoplasmic tail-binding protein 2	CD2BP2			195	3			-1.8015	1.73319	0.35439	-0.0821907	NA	NA	NA	-0.0441613	NA	NA	NA	NA	NA	NA	NA	NA	NA	NA	NA	NA	49.6954	-0.0441613	0.951752	0.886098	0.781045	0.651676	0.526092	0.424376	0.350845	0.300664	0.267101	0.244621	47.2253	-0.0583731	0.956837	0.878764	0.739336	0.566979	0.414883
UID17480	LLRRLRGPRVQEHEDSGDSEVENEAKGNFPP	Q9Y5J1	U3 small nucleolar RNA-associated protein 18 homolog	UTP18			121	3			2.26799	1.73517	0.35439	-0.139719	0.709219	0.07709	0.5	-0.140826	52.5317	-0.140826	0.999999	0.99997	0.999331	0.990214	0.906247	0.573169	0.260385	0.169669	0.150887	0.146792	53.241	-0.0860813	0.999936	0.999236	0.993627	0.961204	0.837478	0.597126	0.396111	0.304966	0.272035	0.260282	52.5727	-0.139719	0.999999	0.999972	0.99936	0.990513	0.908019
UID17481	RLRGPRVQEHEDSGDSEVENEAKGNFPPQKK	Q9Y5J1	U3 small nucleolar RNA-associated protein 18 homolog	UTP18			124	3			2.26799	1.73517	0.35439	-0.139719	0.824408	0.157177	0.5	-0.140826	52.5317	-0.140826	0.999999	0.99997	0.999331	0.990214	0.906247	0.573169	0.260385	0.169669	0.150887	0.146792	53.3562	-0.107767	0.999996	0.999908	0.998631	0.985915	0.901969	0.637805	0.378872	0.282286	0.256595	0.249718	52.5727	-0.139719	0.999999	0.999972	0.99936	0.990513	0.908019
UID585	ARGGGKGRKGPGQPSSPQRLDRLSGLADQMV	O95400	CD2 antigen cytoplasmic tail-binding protein 2	CD2BP2			195	1			-1.8015	1.73319	0.35439	-0.0821907	NA	NA	NA	-0.0441613	NA	NA	NA	NA	NA	NA	NA	NA	NA	NA	NA	NA	49.6954	-0.0441613	0.951752	0.886098	0.781045	0.651676	0.526092	0.424376	0.350845	0.300664	0.267101	0.244621	47.2253	-0.0583731	0.956837	0.878764	0.739336	0.566979	0.414883
UID5911	RKEEKKRKREREHCDTEGEADDFDPGKKVEV	Q9H8M2	Bromodomain-containing protein 9	BRD9			103	1			4.02625	1.73868	0.35439	-0.0569628	NA	NA	NA	NA	NA	NA	NA	NA	NA	NA	NA	NA	NA	NA	NA	NA	NA	NA	NA	NA	NA	NA	NA	NA	NA	NA	NA	NA	49.5768	-0.0569628	0.97794	0.934542	0.843874	0.700518	0.531693
UID6614	ARGGGKGRKGPGQPSSPQRLDRLSGLADQMV	O95400	CD2 antigen cytoplasmic tail-binding protein 2	CD2BP2			195	2			-1.8015	1.73319	0.35439	-0.0821907	NA	NA	NA	-0.0441613	NA	NA	NA	NA	NA	NA	NA	NA	NA	NA	NA	NA	49.6954	-0.0441613	0.951752	0.886098	0.781045	0.651676	0.526092	0.424376	0.350845	0.300664	0.267101	0.244621	47.2253	-0.0583731	0.956837	0.878764	0.739336	0.566979	0.414883
UID1005	VLEKEKKRKKRSEDESETEDEEEKSQEDQEQ	P25205	DNA replication licensing factor MCM3	MCM3			672	1			-1.49306	1.72484	0.358604	-0.221178	NA	NA	NA	-0.0509482	NA	NA	NA	NA	NA	NA	NA	NA	NA	NA	NA	NA	52.5121	-0.0509482	0.990063	0.967542	0.91395	0.814329	0.67379	0.523871	0.397491	0.306677	0.246809	0.208659	52.9875	-0.221178	1	1	0.999996	0.999678	0.985552
UID13498	SSTPEVKPLKSLLGDSAPTLHLNKGTPSQSP	P52594-2	Arf-GAP domain and FG repeat-containing protein 1	AGFG1			167	3			-1.4895	1.72171	0.358604	-0.240248	NA	NA	NA	NA	NA	NA	NA	NA	NA	NA	NA	NA	NA	NA	NA	NA	NA	NA	NA	NA	NA	NA	NA	NA	NA	NA	NA	NA	53.9948	-0.0993221	0.999978	0.999702	0.997253	0.981346	0.906966
UID1440	SSTPEVKPLKSLLGDSAPTLHLNKGTPSQSP	P52594-2	Arf-GAP domain and FG repeat-containing protein 1	AGFG1			167	1			-1.4895	1.72171	0.358604	-0.240248	NA	NA	NA	NA	NA	NA	NA	NA	NA	NA	NA	NA	NA	NA	NA	NA	NA	NA	NA	NA	NA	NA	NA	NA	NA	NA	NA	NA	53.9948	-0.0993221	0.999978	0.999702	0.997253	0.981346	0.906966
UID7034	VLEKEKKRKKRSEDESETEDEEEKSQEDQEQ	P25205	DNA replication licensing factor MCM3	MCM3			672	2			-1.49306	1.72484	0.358604	-0.221178	NA	NA	NA	-0.0509482	NA	NA	NA	NA	NA	NA	NA	NA	NA	NA	NA	NA	52.5121	-0.0509482	0.990063	0.967542	0.91395	0.814329	0.67379	0.523871	0.397491	0.306677	0.246809	0.208659	52.9875	-0.221178	1	1	0.999996	0.999678	0.985552
UID7469	SSTPEVKPLKSLLGDSAPTLHLNKGTPSQSP	P52594-2	Arf-GAP domain and FG repeat-containing protein 1	AGFG1			167	2			-1.4895	1.72171	0.358604	-0.240248	NA	NA	NA	NA	NA	NA	NA	NA	NA	NA	NA	NA	NA	NA	NA	NA	NA	NA	NA	NA	NA	NA	NA	NA	NA	NA	NA	NA	53.9948	-0.0993221	0.999978	0.999702	0.997253	0.981346	0.906966
UID10705	KLDLEARERQAQAQESEEEEESRSTRTLEQE	Q9NVM6	DnaJ homolog subfamily C member 17	DNAJC17			112	2			5.7919	1.71274	0.36277	-0.0540183	NA	NA	NA	-0.177386	NA	NA	NA	NA	NA	NA	NA	NA	NA	NA	NA	NA	53.3365	-0.177386	1	1	0.999997	0.999731	0.985049	0.706503	0.39458	0.367198	0.365579	0.365458	50.6575	-0.0540183	0.983816	0.949367	0.872933	0.744621	0.585628
UID16734	KLDLEARERQAQAQESEEEEESRSTRTLEQE	Q9NVM6	DnaJ homolog subfamily C member 17	DNAJC17			112	3			5.7919	1.71274	0.36277	-0.0540183	NA	NA	NA	-0.177386	NA	NA	NA	NA	NA	NA	NA	NA	NA	NA	NA	NA	53.3365	-0.177386	1	1	0.999997	0.999731	0.985049	0.706503	0.39458	0.367198	0.365579	0.365458	50.6575	-0.0540183	0.983816	0.949367	0.872933	0.744621	0.585628
UID4676	KLDLEARERQAQAQESEEEEESRSTRTLEQE	Q9NVM6	DnaJ homolog subfamily C member 17	DNAJC17			112	1			5.7919	1.71274	0.36277	-0.0540183	NA	NA	NA	-0.177386	NA	NA	NA	NA	NA	NA	NA	NA	NA	NA	NA	NA	53.3365	-0.177386	1	1	0.999997	0.999731	0.985049	0.706503	0.39458	0.367198	0.365579	0.365458	50.6575	-0.0540183	0.983816	0.949367	0.872933	0.744621	0.585628
UID15243	KASQVKRSPSDAGRSSGDESKKPLPSSSRTP	Q8IVL1-5	Neuron navigator 2	NAV2			184	3			-0.787861	1.70181	0.368491	-0.0830316	NA	NA	NA	-0.0639494	NA	NA	NA	NA	NA	NA	NA	NA	NA	NA	NA	NA	48.6697	-0.0639494	0.981899	0.937989	0.835725	0.667985	0.480416	0.329858	0.232295	0.175101	0.142468	0.123663	48.9192	-0.0646792	0.98347	0.943306	0.848177	0.686192	0.495022
UID3185	KASQVKRSPSDAGRSSGDESKKPLPSSSRTP	Q8IVL1-5	Neuron navigator 2	NAV2			184	1			-0.787861	1.70181	0.368491	-0.0830316	NA	NA	NA	-0.0639494	NA	NA	NA	NA	NA	NA	NA	NA	NA	NA	NA	NA	48.6697	-0.0639494	0.981899	0.937989	0.835725	0.667985	0.480416	0.329858	0.232295	0.175101	0.142468	0.123663	48.9192	-0.0646792	0.98347	0.943306	0.848177	0.686192	0.495022
UID9214	KASQVKRSPSDAGRSSGDESKKPLPSSSRTP	Q8IVL1-5	Neuron navigator 2	NAV2			184	2			-0.787861	1.70181	0.368491	-0.0830316	NA	NA	NA	-0.0639494	NA	NA	NA	NA	NA	NA	NA	NA	NA	NA	NA	NA	48.6697	-0.0639494	0.981899	0.937989	0.835725	0.667985	0.480416	0.329858	0.232295	0.175101	0.142468	0.123663	48.9192	-0.0646792	0.98347	0.943306	0.848177	0.686192	0.495022
UID10848	TESASVQGRNTDVAQSPEAPKQEAPAKKKSG	Q9P2E9	Ribosome-binding protein 1	RRBP1			615	2			-0.781772	1.69671	0.369728	-0.0866193	0.727071	0.0206919	0.5	-0.0898922	52.092	-0.0611686	0.996604	0.984312	0.943744	0.844946	0.681086	0.504858	0.373874	0.296093	0.254014	0.231608	52.8191	-0.0898922	0.999962	0.999443	0.994396	0.960107	0.817164	0.560757	0.390493	0.329196	0.310339	0.304333	53.9514	-0.0866193	0.999967	0.99957	0.996127	0.974483	0.880802
UID16877	TESASVQGRNTDVAQSPEAPKQEAPAKKKSG	Q9P2E9	Ribosome-binding protein 1	RRBP1			615	3			-0.781772	1.69671	0.369728	-0.0866193	0.727071	0.0206919	0.5	-0.0898922	52.092	-0.0611686	0.996604	0.984312	0.943744	0.844946	0.681086	0.504858	0.373874	0.296093	0.254014	0.231608	52.8191	-0.0898922	0.999962	0.999443	0.994396	0.960107	0.817164	0.560757	0.390493	0.329196	0.310339	0.304333	53.9514	-0.0866193	0.999967	0.99957	0.996127	0.974483	0.880802
UID4819	TESASVQGRNTDVAQSPEAPKQEAPAKKKSG	Q9P2E9	Ribosome-binding protein 1	RRBP1			615	1			-0.781772	1.69671	0.369728	-0.0866193	0.727071	0.0206919	0.5	-0.0898922	52.092	-0.0611686	0.996604	0.984312	0.943744	0.844946	0.681086	0.504858	0.373874	0.296093	0.254014	0.231608	52.8191	-0.0898922	0.999962	0.999443	0.994396	0.960107	0.817164	0.560757	0.390493	0.329196	0.310339	0.304333	53.9514	-0.0866193	0.999967	0.99957	0.996127	0.974483	0.880802
UID15160	DNKKVMKDSAPELNVSSSETEEDKEEAKPDG	Q86UV5-2	Ubiquitin carboxyl-terminal hydrolase 48	USP48			886	3			2.22592	1.69309	0.37164	-0.142378	NA	NA	NA	-0.0703782	NA	NA	NA	NA	NA	NA	NA	NA	NA	NA	NA	NA	49.2417	-0.0703782	0.993594	0.968868	0.888446	0.719584	0.514848	0.365234	0.284806	0.246222	0.227865	0.218834	44.5024	-0.142378	0.994963	0.948459	0.708356	0.312788	0.121338
UID3001	YSPKRIDFTPVSPAPSPTRGFGKMFVSSSGL	Q7Z309	Protein FAM122B	FAM122B			119	1			-1.23461	1.68905	0.372977	-0.139252	0.517772	0.156018	0.5	-0.0541908	50.5271	-0.0413031	0.951784	0.890978	0.795405	0.676102	0.555461	0.452146	0.372993	0.31604	0.276183	0.248454	51.0448	-0.0541908	0.985233	0.954147	0.884653	0.76462	0.608234	0.452962	0.328615	0.241752	0.185093	0.148979	52.7407	-0.139252	1	0.999985	0.999599	0.992992	0.921106
UID9030	YSPKRIDFTPVSPAPSPTRGFGKMFVSSSGL	Q7Z309	Protein FAM122B	FAM122B			119	2			-1.23461	1.68905	0.372977	-0.139252	0.517772	0.156018	0.5	-0.0541908	50.5271	-0.0413031	0.951784	0.890978	0.795405	0.676102	0.555461	0.452146	0.372993	0.31604	0.276183	0.248454	51.0448	-0.0541908	0.985233	0.954147	0.884653	0.76462	0.608234	0.452962	0.328615	0.241752	0.185093	0.148979	52.7407	-0.139252	1	0.999985	0.999599	0.992992	0.921106
UID13064	KRSEDESETEDEEEKSQEDQEQKRKRRKTRQ	P25205	DNA replication licensing factor MCM3	MCM3			681	3			-1.41803	1.68379	0.376201	-0.125945	1.5135	0.339585	0.5	-0.15402	51.7519	-0.0836247	0.998897	0.993422	0.969994	0.8943	0.722945	0.479643	0.267264	0.137085	0.0698414	0.0366754	53.2654	-0.15402	1	0.99999	0.999739	0.995648	0.950847	0.690958	0.277228	0.114854	0.0803045	0.0731345	52.368	-0.125945	0.999985	0.99974	0.997011	0.975477	0.860565
UID13913	EYQRIYTTKIKPRLKSEDGVEGDLGETQSRT	Q09666	Neuroblast differentiation-associated protein AHNAK	AHNAK			135	3			-1.31695	1.66972	0.379107	-0.0881892	2.88135	2.37582	0.173968	-0.120833	48.3719	-0.120833	0.999655	0.995363	0.95834	0.774136	0.432186	0.231843	0.170603	0.153989	0.149169	0.147624	51.2533	-0.0456937	0.97583	0.932532	0.848564	0.725656	0.590434	0.473754	0.388548	0.331753	0.295263	0.271927	51.1445	-0.0881892	0.999656	0.996748	0.97798	0.894382	0.682115
UID13970	LPTGAEGRDSSKGEDSAEETEAKPAVVAPAP	Q12906	Interleukin enhancer-binding factor 3	ILF3			482	3			-0.750461	1.67046	0.379107	-0.0841486	-0.0891459	0.794845	0.482197	-0.0896197	54.1488	-0.0896197	0.999896	0.999077	0.993999	0.970066	0.88595	0.689302	0.42748	0.230124	0.127338	0.0810344	54.0597	-0.082099	0.999748	0.998179	0.990096	0.957953	0.861947	0.667195	0.42677	0.242466	0.138823	0.0876768	54.7498	-0.0835346	0.999832	0.998747	0.992966	0.969072	0.893208
UID14810	EFEHRKAVPMAPAPASPGSSNDSSARSQERA	Q66K74-2	Microtubule-associated protein 1S;MAP1S heavy chain;MAP1S light chain	MAP1S			733	3			-0.755569	1.67475	0.379107	-0.0835375	0.176103	0.888864	0.473959	-0.0869283	52.796	-0.0869283	0.999935	0.999177	0.992711	0.953722	0.807572	0.558348	0.386652	0.319594	0.297301	0.289721	52.9721	-0.0626747	0.997259	0.987935	0.957888	0.882532	0.74235	0.55902	0.389596	0.269136	0.195276	0.152593	54.6678	-0.0459426	0.990065	0.971634	0.931815	0.860071	0.753002
UID1855	EYQRIYTTKIKPRLKSEDGVEGDLGETQSRT	Q09666	Neuroblast differentiation-associated protein AHNAK	AHNAK			135	1			-1.31695	1.66972	0.379107	-0.0881892	2.88135	2.37582	0.173968	-0.120833	48.3719	-0.120833	0.999655	0.995363	0.95834	0.774136	0.432186	0.231843	0.170603	0.153989	0.149169	0.147624	51.2533	-0.0456937	0.97583	0.932532	0.848564	0.725656	0.590434	0.473754	0.388548	0.331753	0.295263	0.271927	51.1445	-0.0881892	0.999656	0.996748	0.97798	0.894382	0.682115
UID2395	GTSHGITRPSPRRSNSPDKFKRPTPPPSPNT	Q16204	Coiled-coil domain-containing protein 6	CCDC6			419	1			2.00991	1.67347	0.379107	-0.153888	NA	NA	NA	-0.116531	NA	NA	NA	NA	NA	NA	NA	NA	NA	NA	NA	NA	54.606	-0.116531	1	0.999991	0.999788	0.996755	0.965779	0.787178	0.463977	0.312375	0.276333	0.26837	54.0431	-0.11588	0.999999	0.999963	0.99938	0.992931	0.943476
UID2752	EFEHRKAVPMAPAPASPGSSNDSSARSQERA	Q66K74-2	Microtubule-associated protein 1S;MAP1S heavy chain;MAP1S light chain	MAP1S			733	1			-0.755569	1.67475	0.379107	-0.0835375	0.176103	0.888864	0.473959	-0.0869283	52.796	-0.0869283	0.999935	0.999177	0.992711	0.953722	0.807572	0.558348	0.386652	0.319594	0.297301	0.289721	52.9721	-0.0626747	0.997259	0.987935	0.957888	0.882532	0.74235	0.55902	0.389596	0.269136	0.195276	0.152593	54.6678	-0.0459426	0.990065	0.971634	0.931815	0.860071	0.753002
UID7884	EYQRIYTTKIKPRLKSEDGVEGDLGETQSRT	Q09666	Neuroblast differentiation-associated protein AHNAK	AHNAK			135	2			-1.31695	1.66972	0.379107	-0.0881892	2.88135	2.37582	0.173968	-0.120833	48.3719	-0.120833	0.999655	0.995363	0.95834	0.774136	0.432186	0.231843	0.170603	0.153989	0.149169	0.147624	51.2533	-0.0456937	0.97583	0.932532	0.848564	0.725656	0.590434	0.473754	0.388548	0.331753	0.295263	0.271927	51.1445	-0.0881892	0.999656	0.996748	0.97798	0.894382	0.682115
UID8424	GTSHGITRPSPRRSNSPDKFKRPTPPPSPNT	Q16204	Coiled-coil domain-containing protein 6	CCDC6			419	2			2.00991	1.67347	0.379107	-0.153888	NA	NA	NA	-0.116531	NA	NA	NA	NA	NA	NA	NA	NA	NA	NA	NA	NA	54.606	-0.116531	1	0.999991	0.999788	0.996755	0.965779	0.787178	0.463977	0.312375	0.276333	0.26837	54.0431	-0.11588	0.999999	0.999963	0.99938	0.992931	0.943476
UID8781	EFEHRKAVPMAPAPASPGSSNDSSARSQERA	Q66K74-2	Microtubule-associated protein 1S;MAP1S heavy chain;MAP1S light chain	MAP1S			733	2			-0.755569	1.67475	0.379107	-0.0835375	0.176103	0.888864	0.473959	-0.0869283	52.796	-0.0869283	0.999935	0.999177	0.992711	0.953722	0.807572	0.558348	0.386652	0.319594	0.297301	0.289721	52.9721	-0.0626747	0.997259	0.987935	0.957888	0.882532	0.74235	0.55902	0.389596	0.269136	0.195276	0.152593	54.6678	-0.0459426	0.990065	0.971634	0.931815	0.860071	0.753002
UID10303	GVLGSETLSNEVFQESEEEKQPEVPSSLAKG	Q9BZQ8	Protein Niban	FAM129A			622	2			2.54165	1.64959	0.380982	-0.118252	0.630113	0.195485	0.5	-0.125188	49.686	-0.125188	0.999864	0.998103	0.981992	0.88437	0.585395	0.2645	0.125411	0.0834041	0.0709681	0.0669927	50.3161	-0.102814	0.999711	0.996958	0.977398	0.882897	0.633201	0.357028	0.215001	0.163525	0.145837	0.139441	49.6673	-0.118252	0.999781	0.997336	0.977555	0.871208	0.578297
UID10712	VPAVPPGVRIKEEPVSEEGEEDEEQEAEEEP	Q9NVU0-3	DNA-directed RNA polymerase III subunit RPC5	POLR3E			503	2			-1.95092	1.65131	0.380982	-0.152436	NA	NA	NA	-0.0597418	NA	NA	NA	NA	NA	NA	NA	NA	NA	NA	NA	NA	50.4606	-0.0597418	0.986127	0.955428	0.884271	0.757041	0.586464	0.414119	0.275413	0.178944	0.116603	0.0773099	49.5385	-0.152436	0.999982	0.999523	0.992174	0.917613	0.581545
UID10845	TKVEGITNQGKKAEGSPSEGKKAEGSPNQGK	Q9P2E9	Ribosome-binding protein 1	RRBP1			573	2			-1.19899	1.65621	0.380982	-0.0972044	NA	NA	NA	NA	NA	NA	NA	NA	NA	NA	NA	NA	NA	NA	NA	NA	NA	NA	NA	NA	NA	NA	NA	NA	NA	NA	NA	NA	55.0155	-0.0972044	0.999996	0.99993	0.999114	0.99203	0.947981
UID11057	QQPSEVTLKSHPLDLSPNVQSRDAIQKQASE	Q9ULH1	Arf-GAP with SH3 domain, ANK repeat and PH domain-containing protein 1	ASAP1			1027	2			-2.11455	1.65749	0.380982	-0.0779716	-1.0438	1.00767	0.460103	-0.0751835	52.3892	-0.0669967	0.998013	0.989933	0.960414	0.879027	0.721685	0.524372	0.360903	0.258993	0.203498	0.174368	51.3454	-0.0751835	0.998471	0.990904	0.959093	0.862343	0.672523	0.456403	0.305084	0.225405	0.187507	0.16956	50.2383	-0.0779716	0.996741	0.983305	0.934698	0.80832	0.59551
UID13031	APRSEPVINNDNPLESNDEKEGQEATCSRPQ	P23497	Nuclear autoantigen Sp-100	SP100			362	3			4.12246	1.64706	0.380982	-0.0651295	NA	NA	NA	-0.251659	NA	NA	NA	NA	NA	NA	NA	NA	NA	NA	NA	NA	NA	-0.251659	1	1	1	1	0.999999	0.998844	0.707005	0.508263	0.507223	0.507217	52.7999	-0.0651295	0.998449	0.99168	0.965586	0.890126	0.739024
UID14374	PSPPHDILHEPPDVVSDDEKDHGKKKGKFKK	Q15311	RalA-binding protein 1	RALBP1			62	3			-1.48374	1.65623	0.380982	-0.0725013	1.68128	0.0511635	0.5	-0.0674515	48.845	-0.0674515	0.984573	0.946138	0.852871	0.689213	0.489879	0.316525	0.197513	0.125298	0.0833282	0.0589226	50.5263	-0.0613352	0.989873	0.963643	0.896492	0.767837	0.591602	0.418978	0.289024	0.205447	0.155296	0.125664	50.9434	-0.0725013	0.997004	0.985005	0.942285	0.831167	0.638805
UID14893	RGTSPTRSAAPGARGSPPRPPPPPPLLGTVS	Q6P1L5-2	Protein FAM117B	FAM117B			136	3			-1.47358	1.6471	0.380982	-0.0751471	NA	NA	NA	-0.0935893	NA	NA	NA	NA	NA	NA	NA	NA	NA	NA	NA	NA	54.8614	-0.0935893	0.999992	0.999875	0.99862	0.988997	0.935972	0.757295	0.48885	0.320384	0.256734	0.235629	54.5887	-0.0617975	0.998114	0.991931	0.972227	0.921525	0.818276
UID16741	VPAVPPGVRIKEEPVSEEGEEDEEQEAEEEP	Q9NVU0-3	DNA-directed RNA polymerase III subunit RPC5	POLR3E			503	3			-1.95092	1.65131	0.380982	-0.152436	NA	NA	NA	-0.0597418	NA	NA	NA	NA	NA	NA	NA	NA	NA	NA	NA	NA	50.4606	-0.0597418	0.986127	0.955428	0.884271	0.757041	0.586464	0.414119	0.275413	0.178944	0.116603	0.0773099	49.5385	-0.152436	0.999982	0.999523	0.992174	0.917613	0.581545
UID16874	TKVEGITNQGKKAEGSPSEGKKAEGSPNQGK	Q9P2E9	Ribosome-binding protein 1	RRBP1			573	3			-1.19899	1.65621	0.380982	-0.0972044	NA	NA	NA	NA	NA	NA	NA	NA	NA	NA	NA	NA	NA	NA	NA	NA	NA	NA	NA	NA	NA	NA	NA	NA	NA	NA	NA	NA	55.0155	-0.0972044	0.999996	0.99993	0.999114	0.99203	0.947981
UID17086	QQPSEVTLKSHPLDLSPNVQSRDAIQKQASE	Q9ULH1	Arf-GAP with SH3 domain, ANK repeat and PH domain-containing protein 1	ASAP1			1027	3			-2.11455	1.65749	0.380982	-0.0779716	-1.0438	1.00767	0.460103	-0.0751835	52.3892	-0.0669967	0.998013	0.989933	0.960414	0.879027	0.721685	0.524372	0.360903	0.258993	0.203498	0.174368	51.3454	-0.0751835	0.998471	0.990904	0.959093	0.862343	0.672523	0.456403	0.305084	0.225405	0.187507	0.16956	50.2383	-0.0779716	0.996741	0.983305	0.934698	0.80832	0.59551
UID2316	PSPPHDILHEPPDVVSDDEKDHGKKKGKFKK	Q15311	RalA-binding protein 1	RALBP1			62	1			-1.48374	1.65623	0.380982	-0.0725013	-0.412499	0.966325	0.460103	-0.0613352	50.9388	-0.060765	0.98989	0.965202	0.903651	0.785438	0.616805	0.439332	0.29439	0.194183	0.130543	NA	50.5263	-0.0613352	0.989873	0.963643	0.896492	0.767837	0.591602	0.418978	0.289024	0.205447	0.155296	0.125664	50.9434	-0.0725013	0.997004	0.985005	0.942285	0.831167	0.638805
UID4274	GVLGSETLSNEVFQESEEEKQPEVPSSLAKG	Q9BZQ8	Protein Niban	FAM129A			622	1			2.54165	1.64959	0.380982	-0.118252	0.630113	0.195485	0.5	-0.125188	49.686	-0.125188	0.999864	0.998103	0.981992	0.88437	0.585395	0.2645	0.125411	0.0834041	0.0709681	0.0669927	50.3161	-0.102814	0.999711	0.996958	0.977398	0.882897	0.633201	0.357028	0.215001	0.163525	0.145837	0.139441	49.6673	-0.118252	0.999781	0.997336	0.977555	0.871208	0.578297
UID4683	VPAVPPGVRIKEEPVSEEGEEDEEQEAEEEP	Q9NVU0-3	DNA-directed RNA polymerase III subunit RPC5	POLR3E			503	1			-1.95092	1.65131	0.380982	-0.152436	NA	NA	NA	-0.0597418	NA	NA	NA	NA	NA	NA	NA	NA	NA	NA	NA	NA	50.4606	-0.0597418	0.986127	0.955428	0.884271	0.757041	0.586464	0.414119	0.275413	0.178944	0.116603	0.0773099	49.5385	-0.152436	0.999982	0.999523	0.992174	0.917613	0.581545
UID4816	TKVEGITNQGKKAEGSPSEGKKAEGSPNQGK	Q9P2E9	Ribosome-binding protein 1	RRBP1			573	1			-1.19899	1.65621	0.380982	-0.0972044	NA	NA	NA	NA	NA	NA	NA	NA	NA	NA	NA	NA	NA	NA	NA	NA	NA	NA	NA	NA	NA	NA	NA	NA	NA	NA	NA	NA	55.0155	-0.0972044	0.999996	0.99993	0.999114	0.99203	0.947981
UID5028	QQPSEVTLKSHPLDLSPNVQSRDAIQKQASE	Q9ULH1	Arf-GAP with SH3 domain, ANK repeat and PH domain-containing protein 1	ASAP1			1027	1			-2.11455	1.65749	0.380982	-0.0779716	-1.0438	1.00767	0.460103	-0.0751835	52.3892	-0.0669967	0.998013	0.989933	0.960414	0.879027	0.721685	0.524372	0.360903	0.258993	0.203498	0.174368	51.3454	-0.0751835	0.998471	0.990904	0.959093	0.862343	0.672523	0.456403	0.305084	0.225405	0.187507	0.16956	50.2383	-0.0779716	0.996741	0.983305	0.934698	0.80832	0.59551
UID7002	APRSEPVINNDNPLESNDEKEGQEATCSRPQ	P23497	Nuclear autoantigen Sp-100	SP100			362	2			4.12246	1.64706	0.380982	-0.0651295	NA	NA	NA	-0.251659	NA	NA	NA	NA	NA	NA	NA	NA	NA	NA	NA	NA	NA	-0.251659	1	1	1	1	0.999999	0.998844	0.707005	0.508263	0.507223	0.507217	52.7999	-0.0651295	0.998449	0.99168	0.965586	0.890126	0.739024
UID8345	PSPPHDILHEPPDVVSDDEKDHGKKKGKFKK	Q15311	RalA-binding protein 1	RALBP1			62	2			-1.48374	1.65623	0.380982	-0.0725013	-0.412499	0.966325	0.460103	-0.0613352	50.9388	-0.060765	0.98989	0.965202	0.903651	0.785438	0.616805	0.439332	0.29439	0.194183	0.130543	NA	50.5263	-0.0613352	0.989873	0.963643	0.896492	0.767837	0.591602	0.418978	0.289024	0.205447	0.155296	0.125664	50.9434	-0.0725013	0.997004	0.985005	0.942285	0.831167	0.638805
UID973	APRSEPVINNDNPLESNDEKEGQEATCSRPQ	P23497	Nuclear autoantigen Sp-100	SP100			362	1			4.12246	1.64706	0.380982	-0.0651295	NA	NA	NA	-0.251659	NA	NA	NA	NA	NA	NA	NA	NA	NA	NA	NA	NA	NA	-0.251659	1	1	1	1	0.999999	0.998844	0.707005	0.508263	0.507223	0.507217	52.7999	-0.0651295	0.998449	0.99168	0.965586	0.890126	0.739024
UID14039	YSSAEPHVSGVKRSRSGEGEVSGLMRKVPRV	Q13263	Transcription intermediary factor 1-beta	TRIM28			473	3			-1.96884	1.63661	0.385835	-0.100918	-1.1093	1.55801	0.404723	-0.094668	48.6071	-0.094668	0.99756	0.983653	0.920816	0.739358	0.464715	0.25588	0.154402	0.112381	0.0950846	0.0876186	47.4978	-0.077442	0.984966	0.939971	0.821142	0.615092	0.393444	0.233954	0.143127	0.095766	0.0712554	0.0582259	48.2021	-0.100918	0.997846	0.984172	0.917389	0.717118	0.425091
UID14418	ESGSSIAEKSYQNSPSSDDGIRPLPEYSTEK	Q15648	Mediator of RNA polymerase II transcription subunit 1	MED1			1481	3			-1.35733	1.6365	0.385835	-0.133411	-0.568103	1.27737	0.460103	-0.0905151	54.4085	-0.0905151	0.999967	0.999609	0.996753	0.979909	0.907621	0.713216	0.452023	0.278294	0.202095	0.172671	53.8404	-0.0527877	0.993378	0.978315	0.94133	0.867196	0.74791	0.596193	0.44223	0.312268	0.215492	0.148349	54.8857	-0.09905	0.999984	0.999796	0.998147	0.9875	0.936356
UID1981	YSSAEPHVSGVKRSRSGEGEVSGLMRKVPRV	Q13263	Transcription intermediary factor 1-beta	TRIM28			473	1			-1.96884	1.63661	0.385835	-0.100918	-1.1093	1.55801	0.404723	-0.094668	48.6071	-0.094668	0.99756	0.983653	0.920816	0.739358	0.464715	0.25588	0.154402	0.112381	0.0950846	0.0876186	47.4978	-0.077442	0.984966	0.939971	0.821142	0.615092	0.393444	0.233954	0.143127	0.095766	0.0712554	0.0582259	48.2021	-0.100918	0.997846	0.984172	0.917389	0.717118	0.425091
UID8010	YSSAEPHVSGVKRSRSGEGEVSGLMRKVPRV	Q13263	Transcription intermediary factor 1-beta	TRIM28			473	2			-1.96884	1.63661	0.385835	-0.100918	-1.1093	1.55801	0.404723	-0.094668	48.6071	-0.094668	0.99756	0.983653	0.920816	0.739358	0.464715	0.25588	0.154402	0.112381	0.0950846	0.0876186	47.4978	-0.077442	0.984966	0.939971	0.821142	0.615092	0.393444	0.233954	0.143127	0.095766	0.0712554	0.0582259	48.2021	-0.100918	0.997846	0.984172	0.917389	0.717118	0.425091
UID11706	AISSDKHEVSASTQSTPASSRAQTLPTSVVT	Q01082	Spectrin beta chain, non-erythrocytic 1	SPTBN1			2320	2			4.99718	1.6226	0.390777	-0.0713068	1.60931	0.244509	0.5	-0.0793953	52.0242	-0.059443	0.994133	0.977555	0.931412	0.832544	0.676851	0.50135	0.354066	0.253001	0.190527	0.153308	53.6335	-0.0793953	0.999854	0.998669	0.991143	0.955711	0.840102	0.622714	0.415776	0.300984	0.25144	0.231136	49.6245	-0.0713068	0.992927	0.969605	0.899591	0.750573	0.543197
UID15624	RGEFLAPPRHHKREDSFESLDSLGSRSLTSC	Q8WWI1-3	LIM domain only protein 7	LMO7			246	3			3.53931	1.62361	0.390777	-0.969953	NA	NA	NA	-0.0431462	NA	NA	NA	NA	NA	NA	NA	NA	NA	NA	NA	NA	54.7993	-0.0431462	0.987127	0.965696	0.922397	0.84885	0.74415	0.619073	0.491769	0.378052	0.28557	NA	48.8962	-0.969953	1	1	1	1	0.419126
UID3566	RGEFLAPPRHHKREDSFESLDSLGSRSLTSC	Q8WWI1-3	LIM domain only protein 7	LMO7			246	1			3.53931	1.62361	0.390777	-0.969953	NA	NA	NA	-0.0431462	NA	NA	NA	NA	NA	NA	NA	NA	NA	NA	NA	NA	54.7993	-0.0431462	0.987127	0.965696	0.922397	0.84885	0.74415	0.619073	0.491769	0.378052	0.28557	NA	48.8962	-0.969953	1	1	1	1	0.419126
UID5677	AISSDKHEVSASTQSTPASSRAQTLPTSVVT	Q01082	Spectrin beta chain, non-erythrocytic 1	SPTBN1			2320	1			4.99718	1.6226	0.390777	-0.0713068	1.60931	0.244509	0.5	-0.0793953	52.0242	-0.059443	0.994133	0.977555	0.931412	0.832544	0.676851	0.50135	0.354066	0.253001	0.190527	0.153308	53.6335	-0.0793953	0.999854	0.998669	0.991143	0.955711	0.840102	0.622714	0.415776	0.300984	0.25144	0.231136	49.6245	-0.0713068	0.992927	0.969605	0.899591	0.750573	0.543197
UID9595	RGEFLAPPRHHKREDSFESLDSLGSRSLTSC	Q8WWI1-3	LIM domain only protein 7	LMO7			246	2			3.53931	1.62361	0.390777	-0.969953	NA	NA	NA	-0.0431462	NA	NA	NA	NA	NA	NA	NA	NA	NA	NA	NA	NA	54.7993	-0.0431462	0.987127	0.965696	0.922397	0.84885	0.74415	0.619073	0.491769	0.378052	0.28557	NA	48.8962	-0.969953	1	1	1	1	0.419126
UID12586	PPALAPRPLSGQAPGSPPSTRPPPWLSELPE	O94885	SAM and SH3 domain-containing protein 1	SASH1			1051	3			-1.1509	1.61373	0.395268	-0.0986887	NA	NA	NA	NA	NA	NA	NA	NA	NA	NA	NA	NA	NA	NA	NA	NA	NA	NA	NA	NA	NA	NA	NA	NA	NA	NA	NA	NA	51.7786	-0.0986887	0.999908	0.998874	0.990347	0.940785	0.764084
UID528	PPALAPRPLSGQAPGSPPSTRPPPWLSELPE	O94885	SAM and SH3 domain-containing protein 1	SASH1			1051	1			-1.1509	1.61373	0.395268	-0.0986887	NA	NA	NA	NA	NA	NA	NA	NA	NA	NA	NA	NA	NA	NA	NA	NA	NA	NA	NA	NA	NA	NA	NA	NA	NA	NA	NA	NA	51.7786	-0.0986887	0.999908	0.998874	0.990347	0.940785	0.764084
UID6557	PPALAPRPLSGQAPGSPPSTRPPPWLSELPE	O94885	SAM and SH3 domain-containing protein 1	SASH1			1051	2			-1.1509	1.61373	0.395268	-0.0986887	NA	NA	NA	NA	NA	NA	NA	NA	NA	NA	NA	NA	NA	NA	NA	NA	NA	NA	NA	NA	NA	NA	NA	NA	NA	NA	NA	NA	51.7786	-0.0986887	0.999908	0.998874	0.990347	0.940785	0.764084
UID14781	PLSEPKEDQEAAELLSEPEEESERHILELEE	Q63HN8	E3 ubiquitin-protein ligase RNF213	RNF213			1258	3			3.40649	1.60834	0.39628	-0.0841874	0.704903	0.289466	0.5	-0.0950245	47.6015	-0.0950245	0.995914	0.973489	0.879332	0.650231	0.384404	0.225441	0.157716	0.131053	0.120236	0.115572	48.3064	-0.0881182	0.995188	0.973471	0.892804	0.69971	0.442436	0.249791	0.14944	0.103764	0.0831772	0.0735416	46.8309	-0.0832008	0.984989	0.935403	0.798971	0.568259	0.342289
UID15182	LRRRALHPERAMDNHSDSEEELAAFCPQLDD	Q86VR2-2	Protein FAM134C	FAM134C			63	3			3.19768	1.60705	0.39628	-0.0929556	1.0738	0.303442	0.5	-0.0698705	51.7215	-0.0618998	0.995495	0.980693	0.935185	0.830793	0.663885	0.484594	0.347305	0.262177	0.21409	0.187489	52.7953	-0.0698705	0.999128	0.994553	0.974198	0.906825	0.755314	0.550635	0.38524	0.290976	0.244822	0.222885	52.6183	-0.0705644	0.998889	0.993517	0.971072	0.900642	0.74762
UID15183	RRALHPERAMDNHSDSEEELAAFCPQLDDST	Q86VR2-2	Protein FAM134C	FAM134C			65	3			3.19768	1.60705	0.39628	-0.0929556	1.0738	0.303442	0.5	-0.0698705	51.7215	-0.0618998	0.995495	0.980693	0.935185	0.830793	0.663885	0.484594	0.347305	0.262177	0.21409	0.187489	52.7953	-0.0698705	0.999128	0.994553	0.974198	0.906825	0.755314	0.550635	0.38524	0.290976	0.244822	0.222885	52.6183	-0.0705644	0.998889	0.993517	0.971072	0.900642	0.74762
UID2723	PLSEPKEDQEAAELLSEPEEESERHILELEE	Q63HN8	E3 ubiquitin-protein ligase RNF213	RNF213			1258	1			3.40649	1.60834	0.39628	-0.0841874	0.704903	0.289466	0.5	-0.0950245	47.6015	-0.0950245	0.995914	0.973489	0.879332	0.650231	0.384404	0.225441	0.157716	0.131053	0.120236	0.115572	48.3064	-0.0881182	0.995188	0.973471	0.892804	0.69971	0.442436	0.249791	0.14944	0.103764	0.0831772	0.0735416	46.8309	-0.0832008	0.984989	0.935403	0.798971	0.568259	0.342289
UID8752	PLSEPKEDQEAAELLSEPEEESERHILELEE	Q63HN8	E3 ubiquitin-protein ligase RNF213	RNF213			1258	2			3.40649	1.60834	0.39628	-0.0841874	0.704903	0.289466	0.5	-0.0950245	47.6015	-0.0950245	0.995914	0.973489	0.879332	0.650231	0.384404	0.225441	0.157716	0.131053	0.120236	0.115572	48.3064	-0.0881182	0.995188	0.973471	0.892804	0.69971	0.442436	0.249791	0.14944	0.103764	0.0831772	0.0735416	46.8309	-0.0832008	0.984989	0.935403	0.798971	0.568259	0.342289
UID10561	ARAQFSVAGVHTVPGSPQARHRTVGTNTPPS	Q9HBL0	Tensin-1	TNS1			1177	2			3.73392	1.59771	0.396882	-0.0795463	NA	NA	NA	-0.069153	NA	NA	NA	NA	NA	NA	NA	NA	NA	NA	NA	NA	53.0856	-0.069153	0.998356	0.991944	0.96895	0.904577	0.770062	0.574246	0.379846	0.238132	0.152106	0.103732	48.7124	-0.0622665	0.978093	0.931097	0.829028	0.667003	0.482941
UID12295	EKNFPNEFAKLTVENSPKQEAGISEGQGTAG	O43583	Density-regulated protein	DENR			73	3			6.15825	1.60201	0.396882	-0.0519568	NA	NA	NA	-0.0305414	NA	NA	NA	NA	NA	NA	NA	NA	NA	NA	NA	NA	54.6846	-0.0305414	0.947189	0.901791	0.8377	0.757731	0.66834	0.577328	0.491342	0.414536	0.348576	0.293363	55.7314	-0.0519568	0.996616	0.988069	0.965275	0.914957	0.82386
UID16590	ARAQFSVAGVHTVPGSPQARHRTVGTNTPPS	Q9HBL0	Tensin-1	TNS1			1177	3			3.73392	1.59771	0.396882	-0.0795463	NA	NA	NA	-0.069153	NA	NA	NA	NA	NA	NA	NA	NA	NA	NA	NA	NA	53.0856	-0.069153	0.998356	0.991944	0.96895	0.904577	0.770062	0.574246	0.379846	0.238132	0.152106	0.103732	48.7124	-0.0622665	0.978093	0.931097	0.829028	0.667003	0.482941
UID237	EKNFPNEFAKLTVENSPKQEAGISEGQGTAG	O43583	Density-regulated protein	DENR			73	1			6.15825	1.60201	0.396882	-0.0519568	NA	NA	NA	-0.0305414	NA	NA	NA	NA	NA	NA	NA	NA	NA	NA	NA	NA	54.6846	-0.0305414	0.947189	0.901791	0.8377	0.757731	0.66834	0.577328	0.491342	0.414536	0.348576	0.293363	55.7314	-0.0519568	0.996616	0.988069	0.965275	0.914957	0.82386
UID2626	EPRISESLVRHASTSSPADKAKVTISDGKVA	Q5T4S7-3	E3 ubiquitin-protein ligase UBR4	UBR4			1763	1			2.97378	1.6005	0.396882	-0.21458	NA	NA	NA	-0.0790127	49.6986	-0.0790127	0.996858	0.982407	0.926572	0.780003	0.552812	0.353975	0.239006	0.183918	0.158549	0.146581	NA	NA	NA	NA	NA	NA	NA	NA	NA	NA	NA	NA	49.4075	-0.0713434	0.993416	0.969792	0.895491	0.736607	0.527159
UID4532	ARAQFSVAGVHTVPGSPQARHRTVGTNTPPS	Q9HBL0	Tensin-1	TNS1			1177	1			3.73392	1.59771	0.396882	-0.0795463	NA	NA	NA	-0.069153	NA	NA	NA	NA	NA	NA	NA	NA	NA	NA	NA	NA	53.0856	-0.069153	0.998356	0.991944	0.96895	0.904577	0.770062	0.574246	0.379846	0.238132	0.152106	0.103732	48.7124	-0.0622665	0.978093	0.931097	0.829028	0.667003	0.482941
UID6266	EKNFPNEFAKLTVENSPKQEAGISEGQGTAG	O43583	Density-regulated protein	DENR			73	2			6.15825	1.60201	0.396882	-0.0519568	NA	NA	NA	-0.0305414	NA	NA	NA	NA	NA	NA	NA	NA	NA	NA	NA	NA	54.6846	-0.0305414	0.947189	0.901791	0.8377	0.757731	0.66834	0.577328	0.491342	0.414536	0.348576	0.293363	55.7314	-0.0519568	0.996616	0.988069	0.965275	0.914957	0.82386
UID8655	EPRISESLVRHASTSSPADKAKVTISDGKVA	Q5T4S7-3	E3 ubiquitin-protein ligase UBR4	UBR4			1763	2			2.97378	1.6005	0.396882	-0.21458	NA	NA	NA	-0.0790127	49.6986	-0.0790127	0.996858	0.982407	0.926572	0.780003	0.552812	0.353975	0.239006	0.183918	0.158549	0.146581	NA	NA	NA	NA	NA	NA	NA	NA	NA	NA	NA	NA	49.4075	-0.0713434	0.993416	0.969792	0.895491	0.736607	0.527159
UID10946	KILRAQSRSASGRKISENSYSLDDLEIGPGQ	Q9UHB6	LIM domain and actin-binding protein 1	LIMA1			225	2			3.55985	1.56138	0.413961	-0.0878759	2.3786	1.00199	0.460103	-0.0962667	52.6629	-0.0962667	0.999957	0.999411	0.994451	0.962369	0.828109	0.558898	0.345817	0.258015	0.228892	0.219183	55.0415	-0.0707925	0.999924	0.999227	0.99432	0.968852	0.87709	0.688669	0.502005	0.400267	0.35829	0.341895	49.8145	-0.0878759	0.998906	0.99145	0.951942	0.815107	0.567095
UID12717	IELLQHSLPKINRSASEPSLHRAAHTEDINA;IELLQRSLPKIERSASEPSLHRTQADELPAC	P04049	RAF proto-oncogene serine/threonine-protein kinase;Serine/threonine-protein kinase A-Raf	RAF1;ARAF			621	3			4.10602	1.55517	0.413961	-0.0618844	-1.02882	1	0.460103	-0.0758294	50.8448	-0.0758294	0.99746	0.986647	0.94625	0.836213	0.638279	0.42034	0.263788	0.176523	0.132371	0.110251	49.816	-0.0621842	0.988375	0.957252	0.877638	0.731385	0.548006	0.387581	0.278816	0.214203	0.177504	0.156621	47.8926	-0.0618844	0.968201	0.907597	0.788054	0.616009	0.435892
UID13966	PSPDAFRSTPFIVPSSPTEQEGRQDKPMDTS	Q12888	Tumor suppressor p53-binding protein 1	TP53BP1			380	3			6.05346	1.56746	0.413961	-0.0502018	1.22449	0.254195	0.5	-0.0847628	53.4172	-0.0847628	0.999933	0.999229	0.993727	0.962557	0.844465	0.610266	0.40548	0.308608	0.272622	0.259547	54.6417	-0.068331	0.999754	0.99814	0.989509	0.954553	0.853053	0.669037	0.480539	0.360688	0.301597	0.274628	52.2762	-0.0502018	0.988174	0.962747	0.904568	0.800642	0.659306
UID14075	KESSRKGWESRKRKLSGDQPAARTPRSKKKK	Q13428-6	Treacle protein	TCOF1			1312	3			-1.09762	1.55814	0.413961	-0.147018	NA	NA	NA	-0.0690668	NA	NA	NA	NA	NA	NA	NA	NA	NA	NA	NA	NA	54.0123	-0.0690668	0.999392	0.996308	0.982799	0.937136	0.823576	0.635517	0.440289	0.303434	0.227059	0.187966	55.448	-0.0560394	0.99907	0.995135	0.980119	0.935357	0.835473
UID14547	AAGGAPSPPPPVRRASAGPAPGPVVTAEGLH	Q4KMP7	TBC1 domain family member 10B	TBC1D10B			687	3			3.10073	1.56382	0.413961	-0.0958571	NA	NA	NA	NA	NA	NA	NA	NA	NA	NA	NA	NA	NA	NA	NA	NA	NA	NA	NA	NA	NA	NA	NA	NA	NA	NA	NA	NA	53.415	-0.0958571	0.999986	0.99976	0.997255	0.977718	0.876937
UID14684	EPRISESLVRHASTSSPADKAKVTISDGKVA	Q5T4S7-3	E3 ubiquitin-protein ligase UBR4	UBR4			1763	3			1.89978	1.56557	0.413961	-0.16296	-0.356505	0.729696	0.492153	-0.13859	49.5882	-0.13859	0.999954	0.999092	0.988344	0.902058	0.580837	0.245691	0.127646	0.0988915	0.0917441	0.089772	49.2317	-0.0953294	0.997839	0.986388	0.936405	0.786473	0.521924	0.271313	0.124952	0.0570233	0.0271118	0.0136215	49.2369	-0.127742	0.999843	0.997739	0.978009	0.859325	0.529794
UID14915	FWMAIGGDRDEIEGLSSDEEH__________	Q6PD74-2	Alpha- and gamma-adaptin-binding protein p34	AAGAB			201	3			-1.36958	1.55356	0.413961	-0.0742592	2.24046	0.998696	0.460103	-0.0847772	48.7024	-0.0847772	0.995452	0.975442	0.901912	0.723743	0.475994	0.279626	0.172399	0.122054	0.098906	0.0879193	50.9428	-0.0594208	0.989798	0.964582	0.901555	0.78145	0.613639	0.442298	0.306726	0.215461	0.158639	0.124092	51.9993	-0.063336	0.995238	0.980958	0.939248	0.844927	0.687383
UID14916	WMAIGGDRDEIEGLSSDEEH___________	Q6PD74-2	Alpha- and gamma-adaptin-binding protein p34	AAGAB			202	3			-1.36958	1.55356	0.413961	-0.0742592	2.24046	0.998696	0.460103	-0.0847772	48.7024	-0.0847772	0.995452	0.975442	0.901912	0.723743	0.475994	0.279626	0.172399	0.122054	0.098906	0.0879193	50.9428	-0.0594208	0.989798	0.964582	0.901555	0.78145	0.613639	0.442298	0.306726	0.215461	0.158639	0.124092	51.9993	-0.063336	0.995238	0.980958	0.939248	0.844927	0.687383
UID15961	DSGGSLPLTPRMESHSEDEDLAGAVGGLGWN	Q96MH2	Protein HEXIM2	HEXIM2			53	3			-1.19318	1.55673	0.413961	-0.087953	NA	NA	NA	-0.0407846	NA	NA	NA	NA	NA	NA	NA	NA	NA	NA	NA	NA	53.3362	-0.0407846	0.979294	0.945744	0.881853	0.784275	0.665288	0.547237	0.447668	0.372312	0.318637	0.281405	55.9058	-0.0626062	0.999811	0.998572	0.991931	0.964752	0.88316
UID16975	KILRAQSRSASGRKISENSYSLDDLEIGPGQ	Q9UHB6	LIM domain and actin-binding protein 1	LIMA1			225	3			3.55985	1.56138	0.413961	-0.0878759	2.3786	1.00199	0.460103	-0.0962667	52.6629	-0.0962667	0.999957	0.999411	0.994451	0.962369	0.828109	0.558898	0.345817	0.258015	0.228892	0.219183	55.0415	-0.0707925	0.999924	0.999227	0.99432	0.968852	0.87709	0.688669	0.502005	0.400267	0.35829	0.341895	49.8145	-0.0878759	0.998906	0.99145	0.951942	0.815107	0.567095
UID1908	PSPDAFRSTPFIVPSSPTEQEGRQDKPMDTS	Q12888	Tumor suppressor p53-binding protein 1	TP53BP1			380	1			6.05346	1.56746	0.413961	-0.0502018	1.22449	0.254195	0.5	-0.0847628	53.4172	-0.0847628	0.999933	0.999229	0.993727	0.962557	0.844465	0.610266	0.40548	0.308608	0.272622	0.259547	54.6417	-0.068331	0.999754	0.99814	0.989509	0.954553	0.853053	0.669037	0.480539	0.360688	0.301597	0.274628	52.2762	-0.0502018	0.988174	0.962747	0.904568	0.800642	0.659306
UID2017	KESSRKGWESRKRKLSGDQPAARTPRSKKKK	Q13428-6	Treacle protein	TCOF1			1312	1			-1.09762	1.55814	0.413961	-0.147018	NA	NA	NA	-0.0690668	NA	NA	NA	NA	NA	NA	NA	NA	NA	NA	NA	NA	54.0123	-0.0690668	0.999392	0.996308	0.982799	0.937136	0.823576	0.635517	0.440289	0.303434	0.227059	0.187966	55.448	-0.0560394	0.99907	0.995135	0.980119	0.935357	0.835473
UID2489	AAGGAPSPPPPVRRASAGPAPGPVVTAEGLH	Q4KMP7	TBC1 domain family member 10B	TBC1D10B			687	1			3.10073	1.56382	0.413961	-0.0958571	NA	NA	NA	NA	NA	NA	NA	NA	NA	NA	NA	NA	NA	NA	NA	NA	NA	NA	NA	NA	NA	NA	NA	NA	NA	NA	NA	NA	53.415	-0.0958571	0.999986	0.99976	0.997255	0.977718	0.876937
UID4917	KILRAQSRSASGRKISENSYSLDDLEIGPGQ	Q9UHB6	LIM domain and actin-binding protein 1	LIMA1			225	1			3.55985	1.56138	0.413961	-0.0878759	2.3786	1.00199	0.460103	-0.0962667	52.6629	-0.0962667	0.999957	0.999411	0.994451	0.962369	0.828109	0.558898	0.345817	0.258015	0.228892	0.219183	55.0415	-0.0707925	0.999924	0.999227	0.99432	0.968852	0.87709	0.688669	0.502005	0.400267	0.35829	0.341895	49.8145	-0.0878759	0.998906	0.99145	0.951942	0.815107	0.567095
UID659	IELLQHSLPKINRSASEPSLHRAAHTEDINA;IELLQRSLPKIERSASEPSLHRTQADELPAC	P04049	RAF proto-oncogene serine/threonine-protein kinase;Serine/threonine-protein kinase A-Raf	RAF1;ARAF			621	1			4.10602	1.55517	0.413961	-0.0618844	-1.02882	1	0.460103	-0.0758294	50.8448	-0.0758294	0.99746	0.986647	0.94625	0.836213	0.638279	0.42034	0.263788	0.176523	0.132371	0.110251	49.816	-0.0621842	0.988375	0.957252	0.877638	0.731385	0.548006	0.387581	0.278816	0.214203	0.177504	0.156621	47.8926	-0.0618844	0.968201	0.907597	0.788054	0.616009	0.435892
UID6688	IELLQHSLPKINRSASEPSLHRAAHTEDINA;IELLQRSLPKIERSASEPSLHRTQADELPAC	P04049	RAF proto-oncogene serine/threonine-protein kinase;Serine/threonine-protein kinase A-Raf	RAF1;ARAF			621	2			4.10602	1.55517	0.413961	-0.0618844	-1.02882	1	0.460103	-0.0758294	50.8448	-0.0758294	0.99746	0.986647	0.94625	0.836213	0.638279	0.42034	0.263788	0.176523	0.132371	0.110251	49.816	-0.0621842	0.988375	0.957252	0.877638	0.731385	0.548006	0.387581	0.278816	0.214203	0.177504	0.156621	47.8926	-0.0618844	0.968201	0.907597	0.788054	0.616009	0.435892
UID7937	PSPDAFRSTPFIVPSSPTEQEGRQDKPMDTS	Q12888	Tumor suppressor p53-binding protein 1	TP53BP1			380	2			6.05346	1.56746	0.413961	-0.0502018	1.22449	0.254195	0.5	-0.0847628	53.4172	-0.0847628	0.999933	0.999229	0.993727	0.962557	0.844465	0.610266	0.40548	0.308608	0.272622	0.259547	54.6417	-0.068331	0.999754	0.99814	0.989509	0.954553	0.853053	0.669037	0.480539	0.360688	0.301597	0.274628	52.2762	-0.0502018	0.988174	0.962747	0.904568	0.800642	0.659306
UID8046	KESSRKGWESRKRKLSGDQPAARTPRSKKKK	Q13428-6	Treacle protein	TCOF1			1312	2			-1.09762	1.55814	0.413961	-0.147018	NA	NA	NA	-0.0690668	NA	NA	NA	NA	NA	NA	NA	NA	NA	NA	NA	NA	54.0123	-0.0690668	0.999392	0.996308	0.982799	0.937136	0.823576	0.635517	0.440289	0.303434	0.227059	0.187966	55.448	-0.0560394	0.99907	0.995135	0.980119	0.935357	0.835473
UID8518	AAGGAPSPPPPVRRASAGPAPGPVVTAEGLH	Q4KMP7	TBC1 domain family member 10B	TBC1D10B			687	2			3.10073	1.56382	0.413961	-0.0958571	NA	NA	NA	NA	NA	NA	NA	NA	NA	NA	NA	NA	NA	NA	NA	NA	NA	NA	NA	NA	NA	NA	NA	NA	NA	NA	NA	NA	53.415	-0.0958571	0.999986	0.99976	0.997255	0.977718	0.876937
UID12039	NISDPGLQKSFLDSGYRILGAVAKVREAFQP	P18206-2	Vinculin	VCL			822	2			-1.24482	1.54885	0.415281	-0.132843	NA	NA	NA	-0.151983	62.0253	-0.151983	1	1	1	0.999998	0.999954	0.99929	0.991861	0.931476	0.652947	0.238639	NA	NA	NA	NA	NA	NA	NA	NA	NA	NA	NA	NA	61.4925	-0.132843	1	1	0.999999	0.999983	0.999751
UID18068	NISDPGLQKSFLDSGYRILGAVAKVREAFQP	P18206-2	Vinculin	VCL			822	3			-1.24482	1.54885	0.415281	-0.132843	NA	NA	NA	-0.151983	62.0253	-0.151983	1	1	1	0.999998	0.999954	0.99929	0.991861	0.931476	0.652947	0.238639	NA	NA	NA	NA	NA	NA	NA	NA	NA	NA	NA	NA	61.4925	-0.132843	1	1	0.999999	0.999983	0.999751
UID6010	NISDPGLQKSFLDSGYRILGAVAKVREAFQP	P18206-2	Vinculin	VCL			822	1			-1.24482	1.54885	0.415281	-0.132843	NA	NA	NA	-0.151983	62.0253	-0.151983	1	1	1	0.999998	0.999954	0.99929	0.991861	0.931476	0.652947	0.238639	NA	NA	NA	NA	NA	NA	NA	NA	NA	NA	NA	NA	61.4925	-0.132843	1	1	0.999999	0.999983	0.999751
UID17241	VKPETPPRQSHSGSISPYPKVKAQTPPGPSL	Q9UQ35	Serine/arginine repetitive matrix protein 2	SRRM2			994	3			5.12378	1.54759	0.415469	-0.0456392	4.10412	1.00253	0.460103	-0.0592465	47.4147	-0.0592465	0.965814	0.89028	0.745398	0.571536	0.434691	0.352222	0.307845	0.284457	0.271869	0.264842	51.5188	-0.0377768	0.941994	0.870066	0.766821	0.65533	0.560099	0.490533	0.443767	0.413316	0.393532	0.380508	49.1332	-0.0456392	0.949502	0.877441	0.76293	0.627687	0.504802
UID10565	NLASGLHSNAIASPGSPSLGRHLGGSGSVVP	Q9HBL0	Tensin-1	TNS1			1297	2			3.63454	1.54088	0.418448	-0.0827246	-0.606853	1.0981	0.460103	-0.0789399	52.3769	-0.0789399	0.999721	0.99748	0.983513	0.921551	0.752279	0.524695	0.374204	NA	0.282856	0.272829	51.7701	-0.063509	0.996537	0.983935	0.942177	0.840083	0.6702	0.487176	0.351155	0.270489	0.226923	0.203766	49.4605	-0.0457582	0.951119	0.887297	0.784647	0.653814	0.519399
UID16594	NLASGLHSNAIASPGSPSLGRHLGGSGSVVP	Q9HBL0	Tensin-1	TNS1			1297	3			3.63454	1.54088	0.418448	-0.0827246	-0.606853	1.0981	0.460103	-0.0789399	52.3769	-0.0789399	0.999721	0.99748	0.983513	0.921551	0.752279	0.524695	0.374204	NA	0.282856	0.272829	51.7701	-0.063509	0.996537	0.983935	0.942177	0.840083	0.6702	0.487176	0.351155	0.270489	0.226923	0.203766	49.4605	-0.0457582	0.951119	0.887297	0.784647	0.653814	0.519399
UID4536	NLASGLHSNAIASPGSPSLGRHLGGSGSVVP	Q9HBL0	Tensin-1	TNS1			1297	1			3.63454	1.54088	0.418448	-0.0827246	-0.606853	1.0981	0.460103	-0.0789399	52.3769	-0.0789399	0.999721	0.99748	0.983513	0.921551	0.752279	0.524695	0.374204	NA	0.282856	0.272829	51.7701	-0.063509	0.996537	0.983935	0.942177	0.840083	0.6702	0.487176	0.351155	0.270489	0.226923	0.203766	49.4605	-0.0457582	0.951119	0.887297	0.784647	0.653814	0.519399
UID12452	PLKTSPVVAPTSEPSSPLHTQLLKDPEPAFQ	O75044	SLIT-ROBO Rho GTPase-activating protein 2	SRGAP2			994	3			-1.39591	1.53821	0.419812	-0.0701764	NA	NA	NA	-0.0614022	NA	NA	NA	NA	NA	NA	NA	NA	NA	NA	NA	NA	50.2193	-0.0614022	0.986972	0.956471	0.883488	0.75084	0.573902	0.399655	0.264508	0.17402	0.117472	0.0828093	52.7419	-0.0684045	0.998257	0.991253	0.965709	0.894082	0.748395
UID14829	QLVPKKLNISSLSQLSPPNDHKDIHAALQPM	Q68DA7	Formin-1	FMN1			842	3			3.30042	1.52951	0.424475	-0.0837746	NA	NA	NA	-0.0716264	NA	NA	NA	NA	NA	NA	NA	NA	NA	NA	NA	NA	48.6591	-0.0716264	0.991136	0.959947	0.866336	0.685165	0.47852	0.330649	0.250202	0.210591	0.191197	0.181391	47.495	-0.0837746	0.98973	0.952654	0.840169	0.624293	0.385311
UID2771	QLVPKKLNISSLSQLSPPNDHKDIHAALQPM	Q68DA7	Formin-1	FMN1			842	1			3.30042	1.52951	0.424475	-0.0837746	NA	NA	NA	-0.0716264	NA	NA	NA	NA	NA	NA	NA	NA	NA	NA	NA	NA	48.6591	-0.0716264	0.991136	0.959947	0.866336	0.685165	0.47852	0.330649	0.250202	0.210591	0.191197	0.181391	47.495	-0.0837746	0.98973	0.952654	0.840169	0.624293	0.385311
UID8800	QLVPKKLNISSLSQLSPPNDHKDIHAALQPM	Q68DA7	Formin-1	FMN1			842	2			3.30042	1.52951	0.424475	-0.0837746	NA	NA	NA	-0.0716264	NA	NA	NA	NA	NA	NA	NA	NA	NA	NA	NA	NA	48.6591	-0.0716264	0.991136	0.959947	0.866336	0.685165	0.47852	0.330649	0.250202	0.210591	0.191197	0.181391	47.495	-0.0837746	0.98973	0.952654	0.840169	0.624293	0.385311
UID15562	AYLSHFHSAFKSMAHSPGPVSQASPGTSSAV	Q8TDZ2-2	Protein-methionine sulfoxide oxidase MICAL1	MICAL1			531	3			2.37775	1.518	0.429787	-0.123141	1.00541	0.0514946	0.5	-0.152938	48.7682	-0.139652	0.999974	0.99923	0.985836	0.851679	0.47294	0.284369	0.248592	0.242356	0.241115	0.240829	49.7736	-0.152938	0.999998	0.999901	0.996959	0.944361	0.609973	0.318959	0.266542	0.25954	0.258466	0.258271	47.5084	-0.0667514	0.979657	0.922105	0.786314	0.592005	0.424547
UID3504	AYLSHFHSAFKSMAHSPGPVSQASPGTSSAV	Q8TDZ2-2	Protein-methionine sulfoxide oxidase MICAL1	MICAL1			531	1			2.37775	1.518	0.429787	-0.123141	1.00541	0.0514946	0.5	-0.152938	48.7682	-0.139652	0.999974	0.99923	0.985836	0.851679	0.47294	0.284369	0.248592	0.242356	0.241115	0.240829	49.7736	-0.152938	0.999998	0.999901	0.996959	0.944361	0.609973	0.318959	0.266542	0.25954	0.258466	0.258271	47.5084	-0.0667514	0.979657	0.922105	0.786314	0.592005	0.424547
UID9533	AYLSHFHSAFKSMAHSPGPVSQASPGTSSAV	Q8TDZ2-2	Protein-methionine sulfoxide oxidase MICAL1	MICAL1			531	2			2.37775	1.518	0.429787	-0.123141	1.00541	0.0514946	0.5	-0.152938	48.7682	-0.139652	0.999974	0.99923	0.985836	0.851679	0.47294	0.284369	0.248592	0.242356	0.241115	0.240829	49.7736	-0.152938	0.999998	0.999901	0.996959	0.944361	0.609973	0.318959	0.266542	0.25954	0.258466	0.258271	47.5084	-0.0667514	0.979657	0.922105	0.786314	0.592005	0.424547
UID10136	AALQERLDNVPHTPSSYIETLPKAVKRRINA	Q99733	Nucleosome assembly protein 1-like 4	NAP1L4			54	2			-1.08379	1.45686	0.430073	-0.0869073	NA	NA	NA	-0.0947917	NA	NA	NA	NA	NA	NA	NA	NA	NA	NA	NA	NA	51.5343	-0.0947917	0.999661	0.997107	0.981973	0.916677	0.733153	0.457969	0.248058	0.145551	0.103086	0.085683	52.424	-0.0869073	0.99945	0.996285	0.981026	0.925127	0.77868
UID1022	PLTRGAKEEHGGLIRSPRHEKKKKVRKYWDV	P26368-2	Splicing factor U2AF 65 kDa subunit	U2AF2			79	1			-1.05831	1.46505	0.430073	-0.0932887	-1.54689	1.26505	0.460103	-0.0771971	50.5913	-0.0771971	0.996592	0.98354	0.938439	0.823095	0.622174	0.397927	0.228643	0.128406	0.0748343	0.0467366	49.0444	-0.0693524	0.987026	0.952972	0.866518	0.706963	0.503012	0.319438	0.1914	0.113578	0.0686195	0.0427129	51.3483	-0.0932887	0.999433	0.995771	0.976565	0.902531	0.713281
UID11089	PRPPSHGGPTRDLQSSPPSLPLGFLGEGDAV	Q9UN79	Transcription factor SOX-13	SOX13			335	2			3.5507	1.4597	0.430073	-0.0580701	0.297647	0.898634	0.473959	-0.0578291	48.2936	-0.0514544	0.954789	0.883558	0.762454	0.611236	0.469106	0.360883	0.288029	0.241587	0.212348	0.193758	48.5913	-0.0578291	0.973877	0.91937	0.807213	0.644532	0.479219	0.352823	0.271438	0.222847	0.194319	0.177357	48.5864	-0.0580701	0.975151	0.921109	0.807831	0.643425	0.47938
UID11455	RKTREKKSLQEKGKLSAEENPDDSEVPSSSG	Q9Y5Q9-2	General transcription factor 3C polypeptide 3	GTF3C3			43	2			5.06408	1.4512	0.430073	-0.0569235	NA	NA	NA	NA	NA	NA	NA	NA	NA	NA	NA	NA	NA	NA	NA	NA	NA	NA	NA	NA	NA	NA	NA	NA	NA	NA	NA	NA	48.0836	-0.0569235	0.959598	0.894446	0.777324	0.617505	0.450719
UID1146	SRSGSRERREEQTDTSDGESVTHHIRRLNQQ	P36915	Guanine nucleotide-binding protein-like 1	GNL1			51	1			-1.76511	1.47398	0.430073	-0.11308	NA	NA	NA	NA	NA	NA	NA	NA	NA	NA	NA	NA	NA	NA	NA	NA	NA	NA	NA	NA	NA	NA	NA	NA	NA	NA	NA	NA	50.9833	-0.11308	0.999944	0.999134	0.991013	0.935282	0.719075
UID11491	QEIGDGKGLDMARRCSVTSMESTVSSGTQTT	Q9Y6D5	Brefeldin A-inhibited guanine nucleotide-exchange protein 2	ARFGEF2			614	2			-1.24186	1.5044	0.430073	-0.270296	0.327789	0.240134	0.5	-0.177295	51.3103	-0.177295	1	0.999985	0.999485	0.988769	0.855623	0.388051	0.144809	0.104307	0.0982623	0.0972231	51.638	-0.0919577	0.999576	0.996641	0.980353	0.914028	0.735152	0.468065	0.256775	0.14809	0.100925	0.0808574	51.6131	-0.161672	1	0.999976	0.999318	0.987727	0.865174
UID12253	FPSTPTSRRALHRTLSDESIYNSQREHFFTS	O43166-3	Signal-induced proliferation-associated 1-like protein 1	SIPA1L1			1564	3			2.41589	1.45529	0.430073	-0.108685	3.55219	1.12439	0.460103	-0.0771337	52.5379	-0.0771337	0.999573	0.996708	0.981235	0.920142	0.762111	0.53732	0.365782	0.278721	0.24088	0.224662	56.0901	-0.0733591	0.999976	0.999714	0.997589	0.984866	0.929275	0.775907	0.563703	0.419735	0.356247	0.331793	51.6843	-0.108685	0.999971	0.999504	0.994343	0.955117	0.778952
UID12613	SNAAPVAENVTNNEGSPPPPVKVSSEPPTQA	O95104-2	Splicing factor, arginine/serine-rich 15	SCAF4			154	3			-1.25433	1.4499	0.430073	-0.0726955	NA	NA	NA	-0.0705333	NA	NA	NA	NA	NA	NA	NA	NA	NA	NA	NA	NA	48.4041	-0.0705333	0.984546	0.944115	0.843751	0.667811	0.459736	0.287285	0.174681	0.109172	0.0723272	0.0514374	50.4757	-0.0685667	0.994968	0.977309	0.921144	0.792588	0.598298
UID12794	GPILMELQTYRYHGHSMSDPGVSYRTREEIQ	P08559-3	Pyruvate dehydrogenase E1 component subunit alpha, somatic form, mitochondrial;Pyruvate dehydrogenase E1 component subunit alpha, testis-specific form, mitochondrial	PDHA1;PDHA2			262	3			-0.546848	1.4998	0.430073	-0.0835727	3.51458	1.5044	0.415742	-0.339725	49.5579	-0.339725	1	1	0.999998	0.998556	0.681572	0.273044	0.268269	0.268225	0.268225	0.268225	53.0725	-0.0413953	0.977573	0.943011	0.878653	0.781213	0.661503	0.540135	0.434662	0.352256	0.29179	0.248746	50.9539	-0.0835727	0.999022	0.993216	0.96507	0.867953	0.660531
UID1281	PEEGGYSYDISEKTTSPPEVSGYSYEKTERS	P46821	Microtubule-associated protein 1B;MAP1B heavy chain;MAP1 light chain LC1	MAP1B			1965	1			-1.74064	1.45745	0.430073	-0.112053	NA	NA	NA	-0.0898955	57.0285	-0.0898955	0.999998	0.999967	0.999603	0.99655	0.977488	0.892649	0.675554	0.430468	0.299152	0.250279	NA	NA	NA	NA	NA	NA	NA	NA	NA	NA	NA	NA	58.476	-0.112053	1	1	0.999987	0.999779	0.99729
UID12933	SVGRLSHYLQKGCRLSPRDTYSDRSGSSSPD	P17812	CTP synthase 1	CTPS1			562	3			-1.71762	1.49298	0.430073	-0.101198	NA	NA	NA	-0.0797583	NA	NA	NA	NA	NA	NA	NA	NA	NA	NA	NA	NA	50.6002	-0.0797583	0.997105	0.985394	0.943161	0.830522	0.626914	0.394644	0.219022	0.11633	NA	NA	53.4499	-0.0879317	0.999742	0.998072	0.989192	0.953023	0.843937
UID13080	PLTRGAKEEHGGLIRSPRHEKKKKVRKYWDV	P26368-2	Splicing factor U2AF 65 kDa subunit	U2AF2			79	3			-1.05831	1.46505	0.430073	-0.0932887	-1.54689	1.26505	0.460103	-0.0771971	50.5913	-0.0771971	0.996592	0.98354	0.938439	0.823095	0.622174	0.397927	0.228643	0.128406	0.0748343	0.0467366	49.0444	-0.0693524	0.987026	0.952972	0.866518	0.706963	0.503012	0.319438	0.1914	0.113578	0.0686195	0.0427129	51.3483	-0.0932887	0.999433	0.995771	0.976565	0.902531	0.713281
UID13339	PEEGGYSYDISEKTTSPPEVSGYSYEKTERS	P46821	Microtubule-associated protein 1B;MAP1B heavy chain;MAP1 light chain LC1	MAP1B			1965	3			-1.74064	1.45745	0.430073	-0.112053	NA	NA	NA	-0.0898955	57.0285	-0.0898955	0.999998	0.999967	0.999603	0.99655	0.977488	0.892649	0.675554	0.430468	0.299152	0.250279	NA	NA	NA	NA	NA	NA	NA	NA	NA	NA	NA	NA	58.476	-0.112053	1	1	0.999987	0.999779	0.99729
UID13626	GSGIGTGPGVIQDRFSPTMGRHRSNQLFNGH	P78344-2	Eukaryotic translation initiation factor 4 gamma 2	EIF4G2			395	3			-2.22004	1.46946	0.430073	-0.0631012	NA	NA	NA	-0.101365	48.3197	-0.101365	0.998692	0.988416	0.929021	0.729074	0.439502	0.263485	0.197036	0.17451	0.166563	0.163538	NA	NA	NA	NA	NA	NA	NA	NA	NA	NA	NA	NA	51.1725	-0.0596547	0.991328	0.968727	0.910009	0.794036	0.627379
UID13658	VISFYEERLTWHSYPSEDDDKKDDKN_____	P83916	Chromobox protein homolog 1	CBX1			175	3			2.48056	1.45783	0.430073	-0.171326	4.56342	2.73981	0.10666	-0.0935222	51.8043	-0.0935222	0.999715	0.997511	0.984157	0.925047	0.75276	0.482496	0.268895	0.163092	0.119275	0.101421	56.3677	-0.0857219	0.999995	0.999924	0.999183	0.993606	0.962465	0.844318	0.608031	0.401125	0.304376	0.269125	53.4048	-0.171326	1	1	0.999978	0.999115	0.977766
UID13779	PQKPPPPNSKVSGRRSPESCSKPEKILKKGT	Q03111	Protein ENL	MLLT1			475	3			3.72004	1.44736	0.430073	-0.0669968	-2.16489	1.19762	0.460103	-0.0668032	53.2689	-0.0621341	0.996781	0.986917	0.957244	0.886263	0.755625	0.57808	0.400405	0.261601	0.168869	0.111429	51.104	-0.0668032	0.993892	0.976067	0.925366	0.814904	0.639591	0.442708	0.279637	0.169628	0.102742	0.0634639	48.9585	-0.0519674	0.959251	0.899241	0.794826	0.652164	0.497931
UID13803	SEKEKKEEKKPIETGSPKTKECSVEKGTGDS	Q05519-2	Serine/arginine-rich splicing factor 11	SRSF11			448	3			4.56219	1.44622	0.430073	-0.0698385	1.58873	0	0.5	-0.0690246	48.9097	-0.0690246	0.989329	0.95665	0.86647	0.696932	0.494237	0.333843	0.236621	0.184203	0.156636	0.141877	50.4984	-0.065676	0.994251	0.974772	0.914822	0.783257	0.59392	0.417895	0.300236	0.23416	0.199148	0.180551	46.576	-0.0584503	0.938254	0.849209	0.705645	0.532864	0.37283
UID13989	KTLFSKAKSYYRRTHSDASDDEAFTTSKTKR	Q13017-2	Rho GTPase-activating protein 5	ARHGAP5			1173	3			2.52985	1.50724	0.430073	-0.115302	NA	NA	NA	-0.116664	47.5932	-0.116664	0.998716	0.987692	0.919553	0.683142	0.354592	0.171989	0.108391	0.0880234	0.081136	0.078604	NA	NA	NA	NA	NA	NA	NA	NA	NA	NA	NA	NA	48.7718	-0.115302	0.999394	0.993857	0.956505	0.796808	0.474493
UID13990	FSKAKSYYRRTHSDASDDEAFTTSKTKRKGR	Q13017-2	Rho GTPase-activating protein 5	ARHGAP5			1176	3			2.52985	1.50724	0.430073	-0.115302	NA	NA	NA	-0.116664	47.5932	-0.116664	0.998716	0.987692	0.919553	0.683142	0.354592	0.171989	0.108391	0.0880234	0.081136	0.078604	NA	NA	NA	NA	NA	NA	NA	NA	NA	NA	NA	NA	48.7718	-0.115302	0.999394	0.993857	0.956505	0.796808	0.474493
UID14036	SRSNSPLPVPPSKARSVSPPPKRATSRSRSR	Q13247	Serine/arginine-rich splicing factor 6	SRSF6			314	3			2.75212	1.45867	0.430073	-0.246291	-0.584534	0.999134	0.460103	-0.165988	51.6514	-0.122821	0.999987	0.999728	0.996365	0.966491	0.804855	0.460571	0.237635	0.168881	0.150901	0.145929	51.0669	-0.165988	1	0.999983	0.999362	0.985463	0.818437	0.375163	0.212592	0.189394	NA	NA	47.9267	-0.05635	0.955985	0.887513	0.767501	0.607444	0.443167
UID14037	SNSPLPVPPSKARSVSPPPKRATSRSRSRSR	Q13247	Serine/arginine-rich splicing factor 6	SRSF6			316	3			2.75212	1.45867	0.430073	-0.246291	-0.584534	0.999134	0.460103	-0.165988	51.6514	-0.122821	0.999987	0.999728	0.996365	0.966491	0.804855	0.460571	0.237635	0.168881	0.150901	0.145929	51.0669	-0.165988	1	0.999983	0.999362	0.985463	0.818437	0.375163	0.212592	0.189394	NA	NA	47.9267	-0.05635	0.955985	0.887513	0.767501	0.607444	0.443167
UID14340	LRLLEAAAQSTKGYYSPYSVSGSGSTAGSRT	Q15149	Plectin	PLEC			4613	3			-2.21372	1.46677	0.430073	-0.0643047	NA	NA	NA	NA	NA	NA	NA	NA	NA	NA	NA	NA	NA	NA	NA	NA	NA	NA	NA	NA	NA	NA	NA	NA	NA	NA	NA	NA	50.1405	-0.0643047	0.99017	0.963564	0.893608	0.757584	0.571812
UID14453	GTSHGITRPSPRRSNSPDKFKRPTPPPSPNT	Q16204	Coiled-coil domain-containing protein 6	CCDC6			419	3			2.34201	1.4893	0.430073	-0.118663	NA	NA	NA	-0.116531	NA	NA	NA	NA	NA	NA	NA	NA	NA	NA	NA	NA	54.606	-0.116531	1	0.999991	0.999788	0.996755	0.965779	0.787178	0.463977	0.312375	0.276333	0.26837	54.0431	-0.11588	0.999999	0.999963	0.99938	0.992931	0.943476
UID15464	KTKGGNVFAALIQDQSEEEEEEEKHPPKPAK	Q8NE71	ATP-binding cassette sub-family F member 1	ABCF1			140	3			-1.65976	1.4599	0.430073	-0.102197	0.0017806	0.70324	0.496861	-0.0910279	53.0582	-0.0645371	0.997985	0.990399	0.96405	0.893274	0.753948	0.565945	0.39254	0.272578	0.20175	0.162346	53.06	-0.0910279	0.999899	0.998972	0.99246	0.958775	0.838255	0.594103	0.356148	0.22793	0.175285	0.154752	54.325	-0.081761	0.999882	0.998971	0.993408	0.967655	0.879956
UID15665	GIITPIHEQWEKANVSSPHREFPPATAREVD	Q92530	Proteasome inhibitor PI31 subunit	PSMF1			152	3			-1.23775	1.48614	0.430073	-0.186745	2.23175	1	0.460103	-0.13577	52.7761	-0.13577	0.999998	0.999952	0.99912	0.989164	0.909825	0.604424	0.268291	0.1469	0.117604	0.110487	55.0079	-0.0719073	0.999791	0.998474	0.991613	0.964057	0.880968	0.711073	0.500518	0.33933	0.249104	0.204819	54.0025	-0.186745	1	1	0.999983	0.999408	0.986963
UID1568	GSGIGTGPGVIQDRFSPTMGRHRSNQLFNGH	P78344-2	Eukaryotic translation initiation factor 4 gamma 2	EIF4G2			395	1			-2.22004	1.46946	0.430073	-0.0631012	NA	NA	NA	-0.101365	48.3197	-0.101365	0.998692	0.988416	0.929021	0.729074	0.439502	0.263485	0.197036	0.17451	0.166563	0.163538	NA	NA	NA	NA	NA	NA	NA	NA	NA	NA	NA	NA	51.1725	-0.0596547	0.991328	0.968727	0.910009	0.794036	0.627379
UID15714	ESLSNCSIGKKRLEKSPSFASEWDEIEKIMS	Q92625	Ankyrin repeat and SAM domain-containing protein 1A	ANKS1A			661	3			-1.04602	1.50883	0.430073	-0.139309	0.287833	0.570077	0.5	-0.0776198	50.6978	-0.0688026	0.995215	0.978696	0.926378	0.805063	0.614757	0.419905	0.279255	0.196495	0.151582	0.127466	50.9856	-0.0776198	0.997914	0.988582	0.952238	0.848569	0.652505	0.427435	0.26244	0.170429	0.124335	0.101545	51.7405	-0.0933628	0.999742	0.997651	0.984489	0.924477	0.747738
UID15944	QDPERVTLQDYRLPDSDDDEDEETAIQRVLQ	Q96K21-2	Abscission/NoCut checkpoint regulator	ZFYVE19			344	3			2.00343	1.4706	0.430073	-0.146083	NA	NA	NA	-0.0897591	NA	NA	NA	NA	NA	NA	NA	NA	NA	NA	NA	NA	54.5121	-0.0897591	0.999993	0.999874	0.998441	0.986336	0.916465	0.704675	0.470367	0.364766	0.332194	0.322494	52.5923	-0.146083	1	0.999995	0.999796	0.99505	0.925963
UID15977	QEMVRRSRGQLERSPSGSAFGSQENLRWRKD	Q96N67-2	Dedicator of cytokinesis protein 7	DOCK7			1423	3			-2.08877	1.48003	0.430073	-0.119521	NA	NA	NA	-0.140489	48.7356	-0.140489	0.999935	0.998625	0.981287	0.845254	0.465399	0.218158	0.154886	0.141265	0.138064	0.137213	NA	NA	NA	NA	NA	NA	NA	NA	NA	NA	NA	NA	49.9487	-0.119521	0.999932	0.998828	0.986595	0.899263	0.609847
UID1600	VISFYEERLTWHSYPSEDDDKKDDKN_____	P83916	Chromobox protein homolog 1	CBX1			175	1			2.48056	1.45783	0.430073	-0.171326	4.56342	2.73981	0.10666	-0.0935222	51.8043	-0.0935222	0.999715	0.997511	0.984157	0.925047	0.75276	0.482496	0.268895	0.163092	0.119275	0.101421	56.3677	-0.0857219	0.999995	0.999924	0.999183	0.993606	0.962465	0.844318	0.608031	0.401125	0.304376	0.269125	53.4048	-0.171326	1	1	0.999978	0.999115	0.977766
UID16165	AALQERLDNVPHTPSSYIETLPKAVKRRINA	Q99733	Nucleosome assembly protein 1-like 4	NAP1L4			54	3			-1.08379	1.45686	0.430073	-0.0869073	NA	NA	NA	-0.0947917	NA	NA	NA	NA	NA	NA	NA	NA	NA	NA	NA	NA	51.5343	-0.0947917	0.999661	0.997107	0.981973	0.916677	0.733153	0.457969	0.248058	0.145551	0.103086	0.085683	52.424	-0.0869073	0.99945	0.996285	0.981026	0.925127	0.77868
UID16461	HLTEEPTKLMHNASDSEVDQDDVVEWKDGAS	Q9H2P0	Activity-dependent neuroprotector homeobox protein	ADNP			955	3			2.9625	1.4471	0.430073	-0.0939998	1.23621	0.12955	0.5	-0.0722322	49.3706	-0.0722322	0.994103	0.971625	0.897948	0.73651	0.524648	0.3559	0.259212	0.211014	0.187567	0.17587	50.6068	-0.0507287	0.97652	0.935287	0.85396	0.728598	0.578838	0.436795	0.323628	0.242745	0.188003	0.151637	51.4287	-0.0795864	0.998657	0.992005	0.963825	0.875608	0.690414
UID17118	PRPPSHGGPTRDLQSSPPSLPLGFLGEGDAV	Q9UN79	Transcription factor SOX-13	SOX13			335	3			3.5507	1.4597	0.430073	-0.0580701	0.297647	0.898634	0.473959	-0.0578291	48.2936	-0.0514544	0.954789	0.883558	0.762454	0.611236	0.469106	0.360883	0.288029	0.241587	0.212348	0.193758	48.5913	-0.0578291	0.973877	0.91937	0.807213	0.644532	0.479219	0.352823	0.271438	0.222847	0.194319	0.177357	48.5864	-0.0580701	0.975151	0.921109	0.807831	0.643425	0.47938
UID1721	PQKPPPPNSKVSGRRSPESCSKPEKILKKGT	Q03111	Protein ENL	MLLT1			475	1			3.72004	1.44736	0.430073	-0.0669968	-2.16489	1.19762	0.460103	-0.0668032	53.2689	-0.0621341	0.996781	0.986917	0.957244	0.886263	0.755625	0.57808	0.400405	0.261601	0.168869	0.111429	51.104	-0.0668032	0.993892	0.976067	0.925366	0.814904	0.639591	0.442708	0.279637	0.169628	0.102742	0.0634639	48.9585	-0.0519674	0.959251	0.899241	0.794826	0.652164	0.497931
UID1745	SEKEKKEEKKPIETGSPKTKECSVEKGTGDS	Q05519-2	Serine/arginine-rich splicing factor 11	SRSF11			448	1			4.56219	1.44622	0.430073	-0.0698385	1.58873	0	0.5	-0.0690246	48.9097	-0.0690246	0.989329	0.95665	0.86647	0.696932	0.494237	0.333843	0.236621	0.184203	0.156636	0.141877	50.4984	-0.065676	0.994251	0.974772	0.914822	0.783257	0.59392	0.417895	0.300236	0.23416	0.199148	0.180551	46.576	-0.0584503	0.938254	0.849209	0.705645	0.532864	0.37283
UID17484	RKTREKKSLQEKGKLSAEENPDDSEVPSSSG	Q9Y5Q9-2	General transcription factor 3C polypeptide 3	GTF3C3			43	3			5.06408	1.4512	0.430073	-0.0569235	NA	NA	NA	NA	NA	NA	NA	NA	NA	NA	NA	NA	NA	NA	NA	NA	NA	NA	NA	NA	NA	NA	NA	NA	NA	NA	NA	NA	48.0836	-0.0569235	0.959598	0.894446	0.777324	0.617505	0.450719
UID17520	QEIGDGKGLDMARRCSVTSMESTVSSGTQTT	Q9Y6D5	Brefeldin A-inhibited guanine nucleotide-exchange protein 2	ARFGEF2			614	3			-1.24186	1.5044	0.430073	-0.270296	0.327789	0.240134	0.5	-0.177295	51.3103	-0.177295	1	0.999985	0.999485	0.988769	0.855623	0.388051	0.144809	0.104307	0.0982623	0.0972231	51.638	-0.0919577	0.999576	0.996641	0.980353	0.914028	0.735152	0.468065	0.256775	0.14809	0.100925	0.0808574	51.6131	-0.161672	1	0.999976	0.999318	0.987727	0.865174
UID17735	AISSDKHEVSASTQSTPASSRAQTLPTSVVT	Q01082	Spectrin beta chain, non-erythrocytic 1	SPTBN1			2320	3			3.56605	1.50172	0.430073	-0.0824759	1.78025	0.922442	0.473751	-0.109301	51.7908	-0.0617188	0.993936	0.977	0.930131	0.829713	0.670283	0.487649	0.331356	0.222173	0.153731	0.112535	53.571	-0.109301	0.999996	0.999912	0.998744	0.987531	0.914263	0.666363	0.381652	0.259614	0.224821	0.215178	50.158	-0.0706743	0.993821	0.973755	0.913276	0.780055	0.580762
UID17904	EEKELMERLKKLSVPTSDEEDEVPAPKPRGG	Q8NE71	ATP-binding cassette sub-family F member 1	ABCF1			108	3			-0.903038	1.48919	0.430073	-0.109941	NA	NA	NA	NA	NA	NA	NA	NA	NA	NA	NA	NA	NA	NA	NA	NA	NA	NA	NA	NA	NA	NA	NA	NA	NA	NA	NA	NA	53.8514	-0.109941	0.999995	0.999901	0.998721	0.988338	0.924297
UID195	FPSTPTSRRALHRTLSDESIYNSQREHFFTS	O43166-3	Signal-induced proliferation-associated 1-like protein 1	SIPA1L1			1564	1			2.41589	1.45529	0.430073	-0.108685	3.55219	1.12439	0.460103	-0.0771337	52.5379	-0.0771337	0.999573	0.996708	0.981235	0.920142	0.762111	0.53732	0.365782	0.278721	0.24088	0.224662	56.0901	-0.0733591	0.999976	0.999714	0.997589	0.984866	0.929275	0.775907	0.563703	0.419735	0.356247	0.331793	51.6843	-0.108685	0.999971	0.999504	0.994343	0.955117	0.778952
UID3406	KTKGGNVFAALIQDQSEEEEEEEKHPPKPAK	Q8NE71	ATP-binding cassette sub-family F member 1	ABCF1			140	1			-1.65976	1.4599	0.430073	-0.102197	0.0017806	0.70324	0.496861	-0.0910279	53.0582	-0.0645371	0.997985	0.990399	0.96405	0.893274	0.753948	0.565945	0.39254	0.272578	0.20175	0.162346	53.06	-0.0910279	0.999899	0.998972	0.99246	0.958775	0.838255	0.594103	0.356148	0.22793	0.175285	0.154752	54.325	-0.081761	0.999882	0.998971	0.993408	0.967655	0.879956
UID3607	GIITPIHEQWEKANVSSPHREFPPATAREVD	Q92530	Proteasome inhibitor PI31 subunit	PSMF1			152	1			-1.23775	1.48614	0.430073	-0.186745	2.23175	1	0.460103	-0.13577	52.7761	-0.13577	0.999998	0.999952	0.99912	0.989164	0.909825	0.604424	0.268291	0.1469	0.117604	0.110487	55.0079	-0.0719073	0.999791	0.998474	0.991613	0.964057	0.880968	0.711073	0.500518	0.33933	0.249104	0.204819	54.0025	-0.186745	1	1	0.999983	0.999408	0.986963
UID3656	ESLSNCSIGKKRLEKSPSFASEWDEIEKIMS	Q92625	Ankyrin repeat and SAM domain-containing protein 1A	ANKS1A			661	1			-1.04602	1.50883	0.430073	-0.139309	0.287833	0.570077	0.5	-0.0776198	50.6978	-0.0688026	0.995215	0.978696	0.926378	0.805063	0.614757	0.419905	0.279255	0.196495	0.151582	0.127466	50.9856	-0.0776198	0.997914	0.988582	0.952238	0.848569	0.652505	0.427435	0.26244	0.170429	0.124335	0.101545	51.7405	-0.0933628	0.999742	0.997651	0.984489	0.924477	0.747738
UID3886	QDPERVTLQDYRLPDSDDDEDEETAIQRVLQ	Q96K21-2	Abscission/NoCut checkpoint regulator	ZFYVE19			344	1			2.00343	1.4706	0.430073	-0.146083	NA	NA	NA	-0.0897591	NA	NA	NA	NA	NA	NA	NA	NA	NA	NA	NA	NA	54.5121	-0.0897591	0.999993	0.999874	0.998441	0.986336	0.916465	0.704675	0.470367	0.364766	0.332194	0.322494	52.5923	-0.146083	1	0.999995	0.999796	0.99505	0.925963
UID3919	QEMVRRSRGQLERSPSGSAFGSQENLRWRKD	Q96N67-2	Dedicator of cytokinesis protein 7	DOCK7			1423	1			-2.08877	1.48003	0.430073	-0.119521	NA	NA	NA	-0.140489	48.7356	-0.140489	0.999935	0.998625	0.981287	0.845254	0.465399	0.218158	0.154886	0.141265	0.138064	0.137213	NA	NA	NA	NA	NA	NA	NA	NA	NA	NA	NA	NA	49.9487	-0.119521	0.999932	0.998828	0.986595	0.899263	0.609847
UID4107	AALQERLDNVPHTPSSYIETLPKAVKRRINA	Q99733	Nucleosome assembly protein 1-like 4	NAP1L4			54	1			-1.08379	1.45686	0.430073	-0.0869073	NA	NA	NA	-0.0947917	NA	NA	NA	NA	NA	NA	NA	NA	NA	NA	NA	NA	51.5343	-0.0947917	0.999661	0.997107	0.981973	0.916677	0.733153	0.457969	0.248058	0.145551	0.103086	0.085683	52.424	-0.0869073	0.99945	0.996285	0.981026	0.925127	0.77868
UID5060	PRPPSHGGPTRDLQSSPPSLPLGFLGEGDAV	Q9UN79	Transcription factor SOX-13	SOX13			335	1			3.5507	1.4597	0.430073	-0.0580701	0.297647	0.898634	0.473959	-0.0578291	48.2936	-0.0514544	0.954789	0.883558	0.762454	0.611236	0.469106	0.360883	0.288029	0.241587	0.212348	0.193758	48.5913	-0.0578291	0.973877	0.91937	0.807213	0.644532	0.479219	0.352823	0.271438	0.222847	0.194319	0.177357	48.5864	-0.0580701	0.975151	0.921109	0.807831	0.643425	0.47938
UID5426	RKTREKKSLQEKGKLSAEENPDDSEVPSSSG	Q9Y5Q9-2	General transcription factor 3C polypeptide 3	GTF3C3			43	1			5.06408	1.4512	0.430073	-0.0569235	NA	NA	NA	NA	NA	NA	NA	NA	NA	NA	NA	NA	NA	NA	NA	NA	NA	NA	NA	NA	NA	NA	NA	NA	NA	NA	NA	NA	48.0836	-0.0569235	0.959598	0.894446	0.777324	0.617505	0.450719
UID5462	QEIGDGKGLDMARRCSVTSMESTVSSGTQTT	Q9Y6D5	Brefeldin A-inhibited guanine nucleotide-exchange protein 2	ARFGEF2			614	1			-1.24186	1.5044	0.430073	-0.270296	0.327789	0.240134	0.5	-0.177295	51.3103	-0.177295	1	0.999985	0.999485	0.988769	0.855623	0.388051	0.144809	0.104307	0.0982623	0.0972231	51.638	-0.0919577	0.999576	0.996641	0.980353	0.914028	0.735152	0.468065	0.256775	0.14809	0.100925	0.0808574	51.6131	-0.161672	1	0.999976	0.999318	0.987727	0.865174
UID555	SNAAPVAENVTNNEGSPPPPVKVSSEPPTQA	O95104-2	Splicing factor, arginine/serine-rich 15	SCAF4			154	1			-1.25433	1.4499	0.430073	-0.0726955	NA	NA	NA	-0.0705333	NA	NA	NA	NA	NA	NA	NA	NA	NA	NA	NA	NA	48.4041	-0.0705333	0.984546	0.944115	0.843751	0.667811	0.459736	0.287285	0.174681	0.109172	0.0723272	0.0514374	50.4757	-0.0685667	0.994968	0.977309	0.921144	0.792588	0.598298
UID6224	FPSTPTSRRALHRTLSDESIYNSQREHFFTS	O43166-3	Signal-induced proliferation-associated 1-like protein 1	SIPA1L1			1564	2			2.41589	1.45529	0.430073	-0.108685	3.55219	1.12439	0.460103	-0.0771337	52.5379	-0.0771337	0.999573	0.996708	0.981235	0.920142	0.762111	0.53732	0.365782	0.278721	0.24088	0.224662	56.0901	-0.0733591	0.999976	0.999714	0.997589	0.984866	0.929275	0.775907	0.563703	0.419735	0.356247	0.331793	51.6843	-0.108685	0.999971	0.999504	0.994343	0.955117	0.778952
UID6584	SNAAPVAENVTNNEGSPPPPVKVSSEPPTQA	O95104-2	Splicing factor, arginine/serine-rich 15	SCAF4			154	2			-1.25433	1.4499	0.430073	-0.0726955	NA	NA	NA	-0.0705333	NA	NA	NA	NA	NA	NA	NA	NA	NA	NA	NA	NA	48.4041	-0.0705333	0.984546	0.944115	0.843751	0.667811	0.459736	0.287285	0.174681	0.109172	0.0723272	0.0514374	50.4757	-0.0685667	0.994968	0.977309	0.921144	0.792588	0.598298
UID6904	SVGRLSHYLQKGCRLSPRDTYSDRSGSSSPD	P17812	CTP synthase 1	CTPS1			562	2			-1.71762	1.49298	0.430073	-0.101198	NA	NA	NA	-0.0797583	NA	NA	NA	NA	NA	NA	NA	NA	NA	NA	NA	NA	50.6002	-0.0797583	0.997105	0.985394	0.943161	0.830522	0.626914	0.394644	0.219022	0.11633	NA	NA	53.4499	-0.0879317	0.999742	0.998072	0.989192	0.953023	0.843937
UID7051	PLTRGAKEEHGGLIRSPRHEKKKKVRKYWDV	P26368-2	Splicing factor U2AF 65 kDa subunit	U2AF2			79	2			-1.05831	1.46505	0.430073	-0.0932887	-1.54689	1.26505	0.460103	-0.0771971	50.5913	-0.0771971	0.996592	0.98354	0.938439	0.823095	0.622174	0.397927	0.228643	0.128406	0.0748343	0.0467366	49.0444	-0.0693524	0.987026	0.952972	0.866518	0.706963	0.503012	0.319438	0.1914	0.113578	0.0686195	0.0427129	51.3483	-0.0932887	0.999433	0.995771	0.976565	0.902531	0.713281
UID7175	SRSGSRERREEQTDTSDGESVTHHIRRLNQQ	P36915	Guanine nucleotide-binding protein-like 1	GNL1			51	2			-1.76511	1.47398	0.430073	-0.11308	NA	NA	NA	NA	NA	NA	NA	NA	NA	NA	NA	NA	NA	NA	NA	NA	NA	NA	NA	NA	NA	NA	NA	NA	NA	NA	NA	NA	50.9833	-0.11308	0.999944	0.999134	0.991013	0.935282	0.719075
UID7310	PEEGGYSYDISEKTTSPPEVSGYSYEKTERS	P46821	Microtubule-associated protein 1B;MAP1B heavy chain;MAP1 light chain LC1	MAP1B			1965	2			-1.74064	1.45745	0.430073	-0.112053	NA	NA	NA	-0.0898955	57.0285	-0.0898955	0.999998	0.999967	0.999603	0.99655	0.977488	0.892649	0.675554	0.430468	0.299152	0.250279	NA	NA	NA	NA	NA	NA	NA	NA	NA	NA	NA	NA	58.476	-0.112053	1	1	0.999987	0.999779	0.99729
UID7597	GSGIGTGPGVIQDRFSPTMGRHRSNQLFNGH	P78344-2	Eukaryotic translation initiation factor 4 gamma 2	EIF4G2			395	2			-2.22004	1.46946	0.430073	-0.0631012	NA	NA	NA	-0.101365	48.3197	-0.101365	0.998692	0.988416	0.929021	0.729074	0.439502	0.263485	0.197036	0.17451	0.166563	0.163538	NA	NA	NA	NA	NA	NA	NA	NA	NA	NA	NA	NA	51.1725	-0.0596547	0.991328	0.968727	0.910009	0.794036	0.627379
UID7629	VISFYEERLTWHSYPSEDDDKKDDKN_____	P83916	Chromobox protein homolog 1	CBX1			175	2			2.48056	1.45783	0.430073	-0.171326	4.56342	2.73981	0.10666	-0.0935222	51.8043	-0.0935222	0.999715	0.997511	0.984157	0.925047	0.75276	0.482496	0.268895	0.163092	0.119275	0.101421	56.3677	-0.0857219	0.999995	0.999924	0.999183	0.993606	0.962465	0.844318	0.608031	0.401125	0.304376	0.269125	53.4048	-0.171326	1	1	0.999978	0.999115	0.977766
UID7750	PQKPPPPNSKVSGRRSPESCSKPEKILKKGT	Q03111	Protein ENL	MLLT1			475	2			3.72004	1.44736	0.430073	-0.0669968	-2.16489	1.19762	0.460103	-0.0668032	53.2689	-0.0621341	0.996781	0.986917	0.957244	0.886263	0.755625	0.57808	0.400405	0.261601	0.168869	0.111429	51.104	-0.0668032	0.993892	0.976067	0.925366	0.814904	0.639591	0.442708	0.279637	0.169628	0.102742	0.0634639	48.9585	-0.0519674	0.959251	0.899241	0.794826	0.652164	0.497931
UID7774	SEKEKKEEKKPIETGSPKTKECSVEKGTGDS	Q05519-2	Serine/arginine-rich splicing factor 11	SRSF11			448	2			4.56219	1.44622	0.430073	-0.0698385	1.58873	0	0.5	-0.0690246	48.9097	-0.0690246	0.989329	0.95665	0.86647	0.696932	0.494237	0.333843	0.236621	0.184203	0.156636	0.141877	50.4984	-0.065676	0.994251	0.974772	0.914822	0.783257	0.59392	0.417895	0.300236	0.23416	0.199148	0.180551	46.576	-0.0584503	0.938254	0.849209	0.705645	0.532864	0.37283
UID875	SVGRLSHYLQKGCRLSPRDTYSDRSGSSSPD	P17812	CTP synthase 1	CTPS1			562	1			-1.71762	1.49298	0.430073	-0.101198	NA	NA	NA	-0.0797583	NA	NA	NA	NA	NA	NA	NA	NA	NA	NA	NA	NA	50.6002	-0.0797583	0.997105	0.985394	0.943161	0.830522	0.626914	0.394644	0.219022	0.11633	NA	NA	53.4499	-0.0879317	0.999742	0.998072	0.989192	0.953023	0.843937
UID9435	KTKGGNVFAALIQDQSEEEEEEEKHPPKPAK	Q8NE71	ATP-binding cassette sub-family F member 1	ABCF1			140	2			-1.65976	1.4599	0.430073	-0.102197	0.0017806	0.70324	0.496861	-0.0910279	53.0582	-0.0645371	0.997985	0.990399	0.96405	0.893274	0.753948	0.565945	0.39254	0.272578	0.20175	0.162346	53.06	-0.0910279	0.999899	0.998972	0.99246	0.958775	0.838255	0.594103	0.356148	0.22793	0.175285	0.154752	54.325	-0.081761	0.999882	0.998971	0.993408	0.967655	0.879956
UID9636	GIITPIHEQWEKANVSSPHREFPPATAREVD	Q92530	Proteasome inhibitor PI31 subunit	PSMF1			152	2			-1.23775	1.48614	0.430073	-0.186745	2.23175	1	0.460103	-0.13577	52.7761	-0.13577	0.999998	0.999952	0.99912	0.989164	0.909825	0.604424	0.268291	0.1469	0.117604	0.110487	55.0079	-0.0719073	0.999791	0.998474	0.991613	0.964057	0.880968	0.711073	0.500518	0.33933	0.249104	0.204819	54.0025	-0.186745	1	1	0.999983	0.999408	0.986963
UID9685	ESLSNCSIGKKRLEKSPSFASEWDEIEKIMS	Q92625	Ankyrin repeat and SAM domain-containing protein 1A	ANKS1A			661	2			-1.04602	1.50883	0.430073	-0.139309	0.287833	0.570077	0.5	-0.0776198	50.6978	-0.0688026	0.995215	0.978696	0.926378	0.805063	0.614757	0.419905	0.279255	0.196495	0.151582	0.127466	50.9856	-0.0776198	0.997914	0.988582	0.952238	0.848569	0.652505	0.427435	0.26244	0.170429	0.124335	0.101545	51.7405	-0.0933628	0.999742	0.997651	0.984489	0.924477	0.747738
UID9915	QDPERVTLQDYRLPDSDDDEDEETAIQRVLQ	Q96K21-2	Abscission/NoCut checkpoint regulator	ZFYVE19			344	2			2.00343	1.4706	0.430073	-0.146083	NA	NA	NA	-0.0897591	NA	NA	NA	NA	NA	NA	NA	NA	NA	NA	NA	NA	54.5121	-0.0897591	0.999993	0.999874	0.998441	0.986336	0.916465	0.704675	0.470367	0.364766	0.332194	0.322494	52.5923	-0.146083	1	0.999995	0.999796	0.99505	0.925963
UID9948	QEMVRRSRGQLERSPSGSAFGSQENLRWRKD	Q96N67-2	Dedicator of cytokinesis protein 7	DOCK7			1423	2			-2.08876	1.48003	0.430073	-0.11952	NA	NA	NA	-0.140489	48.7356	-0.140489	0.999935	0.998625	0.981287	0.845254	0.465399	0.218158	0.154886	0.141265	0.138064	0.137213	NA	NA	NA	NA	NA	NA	NA	NA	NA	NA	NA	NA	49.9487	-0.11952	0.999932	0.998828	0.986595	0.899263	0.609846
UID12213	FPKPEFRNESEDNKFSDDSDDDFVQPRKKRL	O15164-2	Transcription intermediary factor 1-alpha	TRIM24			991	3			-0.845362	1.4366	0.432705	-0.105652	NA	NA	NA	NA	NA	NA	NA	NA	NA	NA	NA	NA	NA	NA	NA	NA	NA	NA	NA	NA	NA	NA	NA	NA	NA	NA	NA	NA	48.4476	-0.0845284	0.994183	0.970508	0.888937	0.703079	0.455505
UID12214	PEFRNESEDNKFSDDSDDDFVQPRKKRLKSI	O15164-2	Transcription intermediary factor 1-alpha	TRIM24			994	3			-0.845362	1.4366	0.432705	-0.105652	NA	NA	NA	NA	NA	NA	NA	NA	NA	NA	NA	NA	NA	NA	NA	NA	NA	NA	NA	NA	NA	NA	NA	NA	NA	NA	NA	NA	48.4476	-0.0845284	0.994183	0.970508	0.888937	0.703079	0.455505
UID14566	ERDREREPEAASSRGSPVRVKREFEPASARE	Q53GS9-3	U4/U6.U5 tri-snRNP-associated protein 2	USP39			46	3			-1.28321	1.43732	0.432705	-0.457804	NA	NA	NA	-0.123073	51.8463	-0.123073	0.999979	0.999641	0.995867	0.966424	0.818718	0.48164	0.21473	0.115239	0.0858357	0.0769794	NA	NA	NA	NA	NA	NA	NA	NA	NA	NA	NA	NA	53.2968	-0.129339	0.999998	0.999954	0.999222	0.990956	0.927186
UID2508	ERDREREPEAASSRGSPVRVKREFEPASARE	Q53GS9-3	U4/U6.U5 tri-snRNP-associated protein 2	USP39			46	1			-1.28321	1.43732	0.432705	-0.457804	NA	NA	NA	-0.123073	51.8463	-0.123073	0.999979	0.999641	0.995867	0.966424	0.818718	0.48164	0.21473	0.115239	0.0858357	0.0769794	NA	NA	NA	NA	NA	NA	NA	NA	NA	NA	NA	NA	53.2968	-0.129339	0.999998	0.999954	0.999222	0.990956	0.927186
UID3377	HNWGTVKDELTDLDQSNVTEETPEGEEHHPV	Q8NC51-3	Plasminogen activator inhibitor 1 RNA-binding protein	SERBP1			237	1			2.55188	1.43873	0.432705	-0.10094	NA	NA	NA	-0.0662595	NA	NA	NA	NA	NA	NA	NA	NA	NA	NA	NA	NA	57.4943	-0.0662595	0.999983	0.999785	0.998136	0.987958	0.941983	0.80952	0.617555	0.483613	0.424308	0.401652	54.9813	-0.10094	0.999999	0.999973	0.999544	0.994671	0.956218
UID8537	ERDREREPEAASSRGSPVRVKREFEPASARE	Q53GS9-3	U4/U6.U5 tri-snRNP-associated protein 2	USP39			46	2			-1.28321	1.43732	0.432705	-0.457804	NA	NA	NA	-0.123073	51.8463	-0.123073	0.999979	0.999641	0.995867	0.966424	0.818718	0.48164	0.21473	0.115239	0.0858357	0.0769794	NA	NA	NA	NA	NA	NA	NA	NA	NA	NA	NA	NA	53.2968	-0.129339	0.999998	0.999954	0.999222	0.990956	0.927186
UID9406	HNWGTVKDELTDLDQSNVTEETPEGEEHHPV	Q8NC51-3	Plasminogen activator inhibitor 1 RNA-binding protein	SERBP1			237	2			2.55188	1.43873	0.432705	-0.10094	NA	NA	NA	-0.0662595	NA	NA	NA	NA	NA	NA	NA	NA	NA	NA	NA	NA	57.4943	-0.0662595	0.999983	0.999785	0.998136	0.987958	0.941983	0.80952	0.617555	0.483613	0.424308	0.401652	54.9813	-0.10094	0.999999	0.999973	0.999544	0.994671	0.956218
UID15031	NERKKLQKAALGLQDSDDEDAAVDIDEQIES	Q7L014	Probable ATP-dependent RNA helicase DDX46	DDX46			804	3			-0.959957	1.42659	0.438665	-0.147998	-0.475726	0.820805	0.478276	-0.143432	47.043	-0.143432	0.999526	0.992893	0.931417	0.648261	0.26932	0.116581	0.0787261	0.0694365	0.0669054	0.0661327	46.5673	-0.124892	0.997826	0.979721	0.87486	0.570548	0.250036	0.106384	0.0605042	0.0461215	0.0412623	0.0394675	47.2348	-0.147998	0.999672	0.994646	0.943794	0.679663	0.278929
UID2973	NERKKLQKAALGLQDSDDEDAAVDIDEQIES	Q7L014	Probable ATP-dependent RNA helicase DDX46	DDX46			804	1			-0.959957	1.42659	0.438665	-0.147998	-0.475726	0.820805	0.478276	-0.143432	47.043	-0.143432	0.999526	0.992893	0.931417	0.648261	0.26932	0.116581	0.0787261	0.0694365	0.0669054	0.0661327	46.5673	-0.124892	0.997826	0.979721	0.87486	0.570548	0.250036	0.106384	0.0605042	0.0461215	0.0412623	0.0394675	47.2348	-0.147998	0.999672	0.994646	0.943794	0.679663	0.278929
UID9002	NERKKLQKAALGLQDSDDEDAAVDIDEQIES	Q7L014	Probable ATP-dependent RNA helicase DDX46	DDX46			804	2			-0.959957	1.42659	0.438665	-0.147998	-0.475726	0.820805	0.478276	-0.143432	47.043	-0.143432	0.999526	0.992893	0.931417	0.648261	0.26932	0.116581	0.0787261	0.0694365	0.0669054	0.0661327	46.5673	-0.124892	0.997826	0.979721	0.87486	0.570548	0.250036	0.106384	0.0605042	0.0461215	0.0412623	0.0394675	47.2348	-0.147998	0.999672	0.994646	0.943794	0.679663	0.278929
UID14639	PSPPKQKSSPVNNHHSPGQTPTLGQPEARAL	Q5SW79	Centrosomal protein of 170 kDa;Cep170-like protein	CEP170;CEP170P1			1529	3			-0.832796	1.42514	0.439115	-0.109283	2.98427	1.41356	0.451415	-0.116013	51.8917	-0.116013	0.999992	0.99981	0.997121	0.970448	0.814514	0.489252	0.302272	0.251229	0.238976	0.235802	54.876	-0.0490439	0.993421	0.979409	0.946247	0.881195	0.776488	0.639766	0.494146	0.363699	0.260656	0.185356	53.5913	-0.109283	0.999989	0.99982	0.997996	0.983976	0.908048
UID1126	AQQERDELADEIANSSGKGALALEEKRRLEA	P35579	Myosin-9	MYH9			1714	1			-0.930958	1.41942	0.439353	-0.0985985	NA	NA	NA	NA	NA	NA	NA	NA	NA	NA	NA	NA	NA	NA	NA	NA	NA	NA	NA	NA	NA	NA	NA	NA	NA	NA	NA	NA	52.7624	-0.0985985	0.999964	0.999492	0.995129	0.966307	0.840867
UID13184	AQQERDELADEIANSSGKGALALEEKRRLEA	P35579	Myosin-9	MYH9			1714	3			-0.930958	1.41942	0.439353	-0.0985985	NA	NA	NA	NA	NA	NA	NA	NA	NA	NA	NA	NA	NA	NA	NA	NA	NA	NA	NA	NA	NA	NA	NA	NA	NA	NA	NA	NA	52.7624	-0.0985985	0.999964	0.999492	0.995129	0.966307	0.840867
UID7155	AQQERDELADEIANSSGKGALALEEKRRLEA	P35579	Myosin-9	MYH9			1714	2			-0.930958	1.41942	0.439353	-0.0985985	NA	NA	NA	NA	NA	NA	NA	NA	NA	NA	NA	NA	NA	NA	NA	NA	NA	NA	NA	NA	NA	NA	NA	NA	NA	NA	NA	NA	52.7624	-0.0985985	0.999964	0.999492	0.995129	0.966307	0.840867
UID16665	IVKVKEVHDELEDLPSPPPPLSPPPTTSPHK	Q9NQX3	Gephyrin;Molybdopterin adenylyltransferase;Molybdopterin molybdenumtransferase	GPHN			188	3			2.40338	1.41701	0.439852	-0.116849	-1.22935	1.41459	0.451415	-0.0622638	56.2937	-0.0622638	0.999278	0.996481	0.986363	0.956678	0.886412	0.757023	0.579893	0.401179	0.260973	0.167423	55.0644	-0.0566879	0.997366	0.989844	0.968067	0.916532	0.818311	0.671856	0.503559	0.350815	0.234475	0.15476	54.0733	-0.0432997	0.983984	0.958508	0.908727	0.827253	0.715856
UID16666	VHDELEDLPSPPPPLSPPPTTSPHKQTEDKG	Q9NQX3	Gephyrin;Molybdopterin adenylyltransferase;Molybdopterin molybdenumtransferase	GPHN			194	3			2.40338	1.41701	0.439852	-0.116849	-1.57087	0.952082	0.463842	-0.0654959	56.6353	-0.0654959	0.999684	0.998167	0.991734	0.969909	0.910749	0.788039	0.60589	0.417965	0.275271	0.185919	55.0644	-0.0566879	0.997366	0.989844	0.968067	0.916532	0.818311	0.671856	0.503559	0.350815	0.234475	0.15476	54.0733	-0.0432997	0.983984	0.958508	0.908727	0.827253	0.715856
UID15875	ILHPEYLQPLPSTPVSPIELDAKKSPLALLA	Q96F45-3	Zinc finger protein 503	ZNF503			102	3			4.46578	1.40713	0.445039	-0.0697552	2.28496	1.27962	0.460103	-0.10966	51.3402	-0.10966	0.999951	0.999247	0.992218	0.943749	0.748489	0.436888	0.257019	0.197624	0.180075	0.174607	53.6251	-0.0469894	0.990255	0.969665	0.922374	0.835568	0.71084	0.571204	0.445542	0.349028	0.281591	0.236536	51.0817	-0.0697552	0.995776	0.981358	0.935551	0.826347	0.643909
UID17246	SSPEHPPKSRTARRGSRSSPEPKTKSRTPPR	Q9UQ35	Serine/arginine repetitive matrix protein 2	SRRM2			1672	3			4.94275	1.4076	0.445039	-0.0546606	NA	NA	NA	-0.0341642	NA	NA	NA	NA	NA	NA	NA	NA	NA	NA	NA	NA	54.0066	-0.0341642	0.924354	0.844656	0.744502	0.649077	0.574947	0.523874	0.490539	0.469064	0.455111	0.445874	47.0554	-0.0546606	0.94576	0.848795	0.696177	0.543594	0.436521
UID3817	ILHPEYLQPLPSTPVSPIELDAKKSPLALLA	Q96F45-3	Zinc finger protein 503	ZNF503			102	1			4.46578	1.40713	0.445039	-0.0697552	2.28496	1.27962	0.460103	-0.10966	51.3402	-0.10966	0.999951	0.999247	0.992217	0.943749	0.748489	0.436889	0.257019	0.197624	0.180075	0.174606	53.6251	-0.0469894	0.990255	0.969665	0.922374	0.835568	0.71084	0.571204	0.445542	0.349028	0.281591	0.236536	51.0817	-0.0697552	0.995776	0.981358	0.935551	0.826347	0.643909
UID9846	ILHPEYLQPLPSTPVSPIELDAKKSPLALLA	Q96F45-3	Zinc finger protein 503	ZNF503			102	2			4.46578	1.40713	0.445039	-0.0697552	2.28495	1.27962	0.460103	-0.109659	51.3402	-0.109659	0.999951	0.999247	0.992217	0.943748	0.748488	0.436889	0.25702	0.197624	0.180074	0.174606	53.6251	-0.0469894	0.990255	0.969665	0.922374	0.835568	0.71084	0.571204	0.445542	0.349028	0.281591	0.236536	51.0817	-0.0697552	0.995776	0.981358	0.935551	0.826347	0.643909
UID17769	EVDIDVEHGGKRSRLTPVSPESSSTEEKSSS	Q13501	Sequestosome-1	SQSTM1			269	3			-1.02422	1.40248	0.447475	-0.0903544	0.885157	0.140715	0.5	-0.0900928	50.7531	-0.0900928	0.99931	0.994649	0.969583	0.874418	0.655835	0.401032	0.240786	0.168629	0.139009	0.126638	51.6383	-0.0627907	0.994672	0.978617	0.931951	0.828602	0.663393	0.478738	0.327952	0.22802	0.16828	0.133705	52.6745	-0.0903544	0.999776	0.998102	0.988173	0.944205	0.808214
UID18043	QAKVLRPLRSCDEPLTPPPHSPTSMLQLIHD	Q9Y2K7-3	Lysine-specific demethylase 2A	KDM2A			713	3			2.38165	1.4015	0.447475	-0.113812	NA	NA	NA	NA	NA	NA	NA	NA	NA	NA	NA	NA	NA	NA	NA	NA	NA	NA	NA	NA	NA	NA	NA	NA	NA	NA	NA	NA	52.7365	-0.113812	0.999987	0.999774	0.997332	0.977607	0.870846
UID10298	PPSGPGKKVYISSPHSSPAHNKLATATGAKK	Q9BZH6	WD repeat-containing protein 11	WDR11			208	2			2.37898	1.38085	0.455111	-0.172507	NA	NA	NA	-0.118326	NA	NA	NA	NA	NA	NA	NA	NA	NA	NA	NA	NA	51.0543	-0.118326	0.99995	0.999228	0.991979	0.941639	0.735756	0.398962	0.20046	0.134395	0.114863	0.108785	50.5673	-0.0915402	0.999075	0.9934	0.965118	0.864535	0.642322
UID10299	PSGPGKKVYISSPHSSPAHNKLATATGAKKA	Q9BZH6	WD repeat-containing protein 11	WDR11			209	2			2.37898	1.38085	0.455111	-0.172507	-0.00907154	0.478823	0.5	-0.118326	51.0634	-0.0765673	0.997599	0.987548	0.950257	0.847741	0.656491	0.432722	0.261535	0.161516	0.109387	0.0827871	51.0543	-0.118326	0.99995	0.999228	0.991979	0.941639	0.735756	0.398962	0.20046	0.134395	0.114863	0.108785	50.5673	-0.0915402	0.999075	0.9934	0.965118	0.864535	0.642322
UID10961	NSEPSARHVDSLSQRSPKASLRRVELSGPKA	Q9UHD8-7	Septin-9	2016-09-09			66	2			1.70818	1.37785	0.455111	-0.163147	3.35306	1.49316	0.422303	-0.0977117	51.8638	-0.0741893	0.997711	0.98887	0.957646	0.873075	0.707682	0.490094	0.296789	0.167911	0.093996	0.0537222	55.2168	-0.0977117	0.999983	0.999791	0.998189	0.988275	0.942075	0.792929	0.520854	0.274994	0.145739	0.0922632	53.454	-0.121234	0.999991	0.999844	0.998225	0.985448	0.913654
UID11060	GVNKVAKPKEHAPLASPVENKEVYQCRLCNA	Q9ULJ3	Zinc finger and BTB domain-containing protein 21	ZBTB21			714	2			-1.25414	1.38714	0.455111	-0.0827323	NA	NA	NA	-0.0501252	49.6576	-0.0501252	0.963197	0.909215	0.814201	0.681094	0.531975	0.394156	0.283542	0.202197	0.14499	0.105401	NA	NA	NA	NA	NA	NA	NA	NA	NA	NA	NA	NA	50.762	-0.0827323	0.998635	0.991316	0.958595	0.853999	0.643893
UID12915	QARVLSGNCNHQEGTSSDDELPSAEMIDFQK	P16383	GC-rich sequence DNA-binding factor 2	GCFC2			429	3			-1.14437	1.37641	0.455111	-0.0697359	NA	NA	NA	-0.0581802	50.1475	-0.0581802	0.984857	0.950655	0.871803	0.73557	0.564537	0.405551	0.287445	0.210396	0.162862	0.133864	NA	NA	NA	NA	NA	NA	NA	NA	NA	NA	NA	NA	52.4435	-0.0697359	0.998035	0.990298	0.962556	0.886163	0.733954
UID12916	ARVLSGNCNHQEGTSSDDELPSAEMIDFQKS	P16383	GC-rich sequence DNA-binding factor 2	GCFC2			430	3			-1.14437	1.37641	0.455111	-0.0697359	NA	NA	NA	-0.0581802	50.1475	-0.0581802	0.984857	0.950655	0.871803	0.73557	0.564537	0.405551	0.287445	0.210396	0.162862	0.133864	NA	NA	NA	NA	NA	NA	NA	NA	NA	NA	NA	NA	52.4435	-0.0697359	0.998035	0.990298	0.962556	0.886163	0.733954
UID13342	IEKVLSPLRSPPLIGSESAYESFLSADDKAS	P46821	Microtubule-associated protein 1B;MAP1B heavy chain;MAP1 light chain LC1	MAP1B			1406	3			-1.90833	1.37636	0.455111	-0.122992	NA	NA	NA	NA	NA	NA	NA	NA	NA	NA	NA	NA	NA	NA	NA	NA	NA	NA	NA	NA	NA	NA	NA	NA	NA	NA	NA	NA	56.1621	-0.122992	1	0.999997	0.999935	0.998994	0.988922
UID16327	PPSGPGKKVYISSPHSSPAHNKLATATGAKK	Q9BZH6	WD repeat-containing protein 11	WDR11			208	3			2.37898	1.38085	0.455111	-0.172507	NA	NA	NA	-0.118326	NA	NA	NA	NA	NA	NA	NA	NA	NA	NA	NA	NA	51.0543	-0.118326	0.99995	0.999228	0.991979	0.941639	0.735756	0.398962	0.20046	0.134395	0.114863	0.108785	50.5673	-0.0915402	0.999075	0.9934	0.965118	0.864535	0.642322
UID16328	PSGPGKKVYISSPHSSPAHNKLATATGAKKA	Q9BZH6	WD repeat-containing protein 11	WDR11			209	3			2.37898	1.38085	0.455111	-0.172507	-0.00907154	0.478823	0.5	-0.118326	51.0634	-0.0765673	0.997599	0.987548	0.950257	0.847741	0.656491	0.432722	0.261535	0.161516	0.109387	0.0827871	51.0543	-0.118326	0.99995	0.999228	0.991979	0.941639	0.735756	0.398962	0.20046	0.134395	0.114863	0.108785	50.5673	-0.0915402	0.999075	0.9934	0.965118	0.864535	0.642322
UID16990	NSEPSARHVDSLSQRSPKASLRRVELSGPKA	Q9UHD8-7	Septin-9	2016-09-09			66	3			1.70818	1.37785	0.455111	-0.163147	3.35306	1.49316	0.422303	-0.0977117	51.8638	-0.0741893	0.997711	0.98887	0.957646	0.873075	0.707682	0.490094	0.296789	0.167911	0.093996	0.0537222	55.2168	-0.0977117	0.999983	0.999791	0.998189	0.988275	0.942075	0.792929	0.520854	0.274994	0.145739	0.0922632	53.454	-0.121234	0.999991	0.999844	0.998225	0.985448	0.913654
UID17089	GVNKVAKPKEHAPLASPVENKEVYQCRLCNA	Q9ULJ3	Zinc finger and BTB domain-containing protein 21	ZBTB21			714	3			-1.25414	1.38714	0.455111	-0.0827323	NA	NA	NA	-0.0501252	49.6576	-0.0501252	0.963197	0.909215	0.814201	0.681094	0.531975	0.394156	0.283542	0.202197	0.14499	0.105401	NA	NA	NA	NA	NA	NA	NA	NA	NA	NA	NA	NA	50.762	-0.0827323	0.998635	0.991316	0.958595	0.853999	0.643893
UID17624	RQARVLSGNCNHQEGTSSDDELPSAEMIDFQ	P16383	GC-rich sequence DNA-binding factor 2	GCFC2			428	3			-1.14437	1.37641	0.455111	-0.0697359	NA	NA	NA	NA	NA	NA	NA	NA	NA	NA	NA	NA	NA	NA	NA	NA	NA	NA	NA	NA	NA	NA	NA	NA	NA	NA	NA	NA	52.4435	-0.0697359	0.998035	0.990298	0.962556	0.886163	0.733954
UID4269	PPSGPGKKVYISSPHSSPAHNKLATATGAKK	Q9BZH6	WD repeat-containing protein 11	WDR11			208	1			2.37898	1.38085	0.455111	-0.172507	NA	NA	NA	-0.118326	NA	NA	NA	NA	NA	NA	NA	NA	NA	NA	NA	NA	51.0543	-0.118326	0.99995	0.999228	0.991979	0.941639	0.735756	0.398962	0.20046	0.134395	0.114863	0.108785	50.5673	-0.0915402	0.999075	0.9934	0.965118	0.864535	0.642322
UID4270	PSGPGKKVYISSPHSSPAHNKLATATGAKKA	Q9BZH6	WD repeat-containing protein 11	WDR11			209	1			2.37898	1.38085	0.455111	-0.172507	-0.00907154	0.478823	0.5	-0.118326	51.0634	-0.0765673	0.997599	0.987548	0.950257	0.847741	0.656491	0.432722	0.261535	0.161516	0.109387	0.0827871	51.0543	-0.118326	0.99995	0.999228	0.991979	0.941639	0.735756	0.398962	0.20046	0.134395	0.114863	0.108785	50.5673	-0.0915402	0.999075	0.9934	0.965118	0.864535	0.642322
UID4932	NSEPSARHVDSLSQRSPKASLRRVELSGPKA	Q9UHD8-7	Septin-9	2016-09-09			66	1			1.70818	1.37785	0.455111	-0.163147	3.35306	1.49316	0.422303	-0.0977117	51.8638	-0.0741893	0.997711	0.98887	0.957646	0.873075	0.707682	0.490094	0.296789	0.167911	0.093996	0.0537222	55.2168	-0.0977117	0.999983	0.999791	0.998189	0.988275	0.942075	0.792929	0.520854	0.274994	0.145739	0.0922632	53.454	-0.121234	0.999991	0.999844	0.998225	0.985448	0.913654
UID5031	GVNKVAKPKEHAPLASPVENKEVYQCRLCNA	Q9ULJ3	Zinc finger and BTB domain-containing protein 21	ZBTB21			714	1			-1.25414	1.38714	0.455111	-0.0827323	NA	NA	NA	-0.0501252	49.6576	-0.0501252	0.963197	0.909215	0.814201	0.681094	0.531975	0.394156	0.283542	0.202197	0.14499	0.105401	NA	NA	NA	NA	NA	NA	NA	NA	NA	NA	NA	NA	50.762	-0.0827323	0.998635	0.991316	0.958595	0.853999	0.643893
UID13784	KAKPGLRSQLDDHPESDDEENFIDANDDEDM	Q03701	CCAAT/enhancer-binding protein zeta	CEBPZ			629	3			3.08615	1.37026	0.458006	-0.0863625	0.431772	0.61272	0.5	-0.0864527	48.7093	-0.0864527	0.997386	0.982192	0.913788	0.727225	0.478049	0.313078	0.240035	0.211215	0.199647	0.194729	49.1411	-0.0571818	0.973219	0.92402	0.826022	0.677507	0.507788	0.356361	0.243083	0.166453	0.116831	0.0849863	48.2939	-0.0809828	0.993692	0.967427	0.877356	0.682535	0.448519
UID1726	KAKPGLRSQLDDHPESDDEENFIDANDDEDM	Q03701	CCAAT/enhancer-binding protein zeta	CEBPZ			629	1			3.08615	1.37026	0.458006	-0.0863625	0.431772	0.61272	0.5	-0.0864527	48.7093	-0.0864527	0.997386	0.982192	0.913788	0.727225	0.478049	0.313078	0.240035	0.211215	0.199647	0.194729	49.1411	-0.0571818	0.973219	0.92402	0.826022	0.677507	0.507788	0.356361	0.243083	0.166453	0.116831	0.0849863	48.2939	-0.0809828	0.993692	0.967427	0.877356	0.682535	0.448519
UID7755	KAKPGLRSQLDDHPESDDEENFIDANDDEDM	Q03701	CCAAT/enhancer-binding protein zeta	CEBPZ			629	2			3.08615	1.37026	0.458006	-0.0863625	0.431772	0.61272	0.5	-0.0864527	48.7093	-0.0864527	0.997386	0.982192	0.913788	0.727225	0.478049	0.313078	0.240035	0.211215	0.199647	0.194729	49.1411	-0.0571818	0.973219	0.92402	0.826022	0.677507	0.507788	0.356361	0.243083	0.166453	0.116831	0.0849863	48.2939	-0.0809828	0.993692	0.967427	0.877356	0.682535	0.448519
UID1330	NKQKSAEPSPTVMSTSLGSNLSELDRLLLEL	P49023	Paxillin	PXN			137	1			2.60498	1.36452	0.458416	-0.208277	NA	NA	NA	-0.164082	53.6107	-0.164082	1	1	0.99998	0.99918	0.979647	0.753513	0.352375	0.261058	0.250642	0.249339	NA	NA	NA	NA	NA	NA	NA	NA	NA	NA	NA	NA	52.1634	-0.208277	1	1	0.999995	0.999408	0.96523
UID13388	NKQKSAEPSPTVMSTSLGSNLSELDRLLLEL	P49023	Paxillin	PXN			137	3			2.60498	1.36452	0.458416	-0.208277	NA	NA	NA	-0.164082	53.6107	-0.164082	1	1	0.99998	0.99918	0.979647	0.753513	0.352375	0.261058	0.250642	0.249339	NA	NA	NA	NA	NA	NA	NA	NA	NA	NA	NA	NA	52.1634	-0.208277	1	1	0.999995	0.999408	0.96523
UID7359	NKQKSAEPSPTVMSTSLGSNLSELDRLLLEL	P49023	Paxillin	PXN			137	2			2.60498	1.36452	0.458416	-0.208277	NA	NA	NA	-0.164082	53.6107	-0.164082	1	1	0.99998	0.99918	0.979647	0.753513	0.352375	0.261058	0.250642	0.249339	NA	NA	NA	NA	NA	NA	NA	NA	NA	NA	NA	NA	52.1634	-0.208277	1	1	0.999995	0.999408	0.96523
UID10465	MSQLLQSMDVLHRTYSAPAINAIQGGSFESP	Q9H4L5-5	Oxysterol-binding protein-related protein 3	OSBPL3			251	2			1.89294	1.3601	0.460663	-0.14489	NA	NA	NA	-0.145744	45.5889	-0.145744	0.999169	0.98473	0.84379	0.447787	0.241144	0.199214	0.191434	0.189788	0.189385	0.189272	NA	NA	NA	NA	NA	NA	NA	NA	NA	NA	NA	NA	46.4825	-0.14489	0.999467	0.991095	0.908324	0.568635	0.244468
UID4436	MSQLLQSMDVLHRTYSAPAINAIQGGSFESP	Q9H4L5-5	Oxysterol-binding protein-related protein 3	OSBPL3			251	1			1.89294	1.3601	0.460663	-0.14489	NA	NA	NA	-0.145744	45.5889	-0.145744	0.999169	0.98473	0.84379	0.447787	0.241144	0.199214	0.191434	0.189788	0.189385	0.189272	NA	NA	NA	NA	NA	NA	NA	NA	NA	NA	NA	NA	46.4825	-0.14489	0.999467	0.991095	0.908324	0.568635	0.244468
UID10086	GRWFEAFVKRRNRNASASFQELEDKKELSEE	Q99543-2	DnaJ homolog subfamily C member 2;DnaJ homolog subfamily C member 2, N-terminally processed	DNAJC2			47	2			-0.583328	1	0.46609	-0.0874482	-4.085	3.29879	0.0312233	-0.0838968	51.3058	-0.0677125	0.996768	0.984357	0.941605	0.833877	0.652234	0.45847	0.31829	0.237718	0.195407	0.173435	47.2208	-0.0838968	0.989397	0.949407	0.826951	0.600828	0.370836	0.226527	0.155721	0.123217	0.108053	0.100653	48.6918	-0.0874482	0.997339	0.982136	0.914378	0.729023	0.475985
UID10091	SPPLLCTREDVEVAESPLRVLAETPDSFEKH	Q99567	Nuclear pore complex protein Nup88	NUP88			517	2			-0.590335	0.950058	0.46609	-0.17278	NA	NA	NA	-0.0835787	NA	NA	NA	NA	NA	NA	NA	NA	NA	NA	NA	NA	53.9358	-0.0835787	0.99993	0.999262	0.994405	0.968333	0.870088	0.655246	0.428857	0.301327	0.248441	0.227936	50.2695	-0.17278	0.999999	0.999958	0.998592	0.971338	0.714386
UID1010	KATKTAPPALPTGYDSEEEEESRPMSYDEKR	P25440-4	Bromodomain-containing protein 2	BRD2			513	1			-0.485831	1.02616	0.46609	-0.0972853	1.61016	0.587009	0.5	-0.135546	45.451	-0.135546	0.998289	0.976028	0.811228	0.435359	0.238124	0.191406	0.181271	0.178815	0.178138	0.177928	47.0611	-0.0551688	0.941224	0.856205	0.719546	0.556266	0.406501	0.293014	0.215971	0.166123	0.134202	0.113561	46.5982	-0.095074	0.994849	0.961735	0.82022	0.550694	0.353508
UID10107	TKPVGGNYGKQPLLLSEDEEDTKRVVRSAKD	Q99613-2	Eukaryotic translation initiation factor 3 subunit C;Eukaryotic translation initiation factor 3 subunit C-like protein	EIF3C;EIF3CL			39	2			-1.39841	1.08337	0.46609	-0.118178	NA	NA	NA	-0.0624784	NA	NA	NA	NA	NA	NA	NA	NA	NA	NA	NA	NA	50.2365	-0.0624784	0.989693	0.96235	0.891633	0.75655	0.575145	0.403116	0.278018	0.199887	0.154036	0.127389	50.5023	-0.118178	0.999931	0.998941	0.988996	0.921567	0.674999
UID10123	AFPSQNGSAAVGRWPSLVDRNTDDWENFAYS	Q99698	Lysosomal-trafficking regulator	LYST			2264	2			-0.49977	0.954094	0.46609	-0.543736	NA	NA	NA	-0.103519	47.8322	-0.103519	0.997073	0.980001	0.902492	0.686298	0.386626	0.181191	0.088432	0.0515417	NA	0.0303771	NA	NA	NA	NA	NA	NA	NA	NA	NA	NA	NA	NA	48.718	-0.543736	1	1	1	0.99938	0.373396
UID10188	PGGAVRVAAAAGSGPSPPGSPGHDRERQPLL	Q9BTU6	Phosphatidylinositol 4-kinase type 2-alpha	PI4K2A			47	2			2.40687	1.21926	0.46609	-0.0746059	NA	NA	NA	-0.056434	51.3676	-0.056434	0.992887	0.971061	0.909213	0.784843	0.619469	0.473	0.3762	0.321109	0.291218	0.274923	NA	NA	NA	NA	NA	NA	NA	NA	NA	NA	NA	NA	51.1818	-0.0746059	0.998839	0.99203	0.95968	0.853849	0.651983
UID10205	HLFSSCSPPGMVLDGSPKGAVESIPVFGALC	Q9BUK6-5	Protein misato homolog 1	MSTO1			317	2			-0.418652	0.966814	0.46609	-0.095846	NA	NA	NA	NA	NA	NA	NA	NA	NA	NA	NA	NA	NA	NA	NA	NA	NA	NA	NA	NA	NA	NA	NA	NA	NA	NA	NA	NA	52.8491	-0.0876326	0.999752	0.99798	0.987839	0.944318	0.812717
UID10227	LIGDDLASCKDETDESSKEETEPQVLKFRVT	Q9BV44	THUMP domain-containing protein 3	THUMPD3			215	2			1.89196	1.01174	0.46609	-0.186439	NA	NA	NA	NA	NA	NA	NA	NA	NA	NA	NA	NA	NA	NA	NA	NA	NA	NA	NA	NA	NA	NA	NA	NA	NA	NA	NA	NA	53.2375	-0.12378	0.999993	0.999865	0.998344	0.985485	0.909261
UID10279	DRNRRERFSPPRHELSPPQKRMRRDWDEHSS	Q9BXP5-5	Serrate RNA effector molecule homolog	SRRT			74	2			-0.37378	1.00658	0.46609	-0.107139	0.773487	0.0276103	0.5	-0.119513	48.652	-0.119513	0.999682	0.995846	0.963328	0.798278	0.461578	0.238859	0.165495	0.144911	0.13883	0.136855	49.4255	-0.117228	0.999795	0.997304	0.975805	0.856645	0.548503	0.2765	0.170511	0.13907	0.129641	0.126567	48.5738	-0.107139	0.998996	0.990944	0.942718	0.764153	0.45701
UID10349	GVQKGVLHDRRADNCSPVAEEETTGSAESTL	Q9C0D5-2	Protein TANC1	TANC1			164	2			2.18025	1.09275	0.46609	-0.212317	-0.872404	1	0.460103	-0.179951	51.366	-0.179951	1	0.999995	0.999735	0.992232	0.87056	0.401581	0.197316	0.170925	0.167683	0.167209	50.4936	-0.0822904	0.999075	0.992807	0.959531	0.841588	0.614607	0.40816	0.301921	0.258897	0.242034	0.235133	48.3937	-0.212317	1	0.999974	0.997919	0.915412	0.399996
UID10463	KERLRRIHAESLLLDSPAVAKSGDNLAEENS	Q9H4L5-5	Oxysterol-binding protein-related protein 3	OSBPL3			410	2			-1.48409	1.09765	0.46609	-0.0665689	3.80935	2.41225	0.169984	-0.0865812	46.9367	-0.0708228	0.973719	0.909652	0.768493	0.564686	0.373366	0.24333	0.168804	0.128464	0.106579	0.0943766	50.7461	-0.0865812	0.99886	0.992433	0.962475	0.862138	0.649723	0.401204	0.231885	0.147452	NA	NA	49.2879	-0.0665689	0.986131	0.951676	0.86714	0.714264	0.518794
UID10497	APLNKANRKKLIESLSPDFCHQNKGLLLTVN	Q9H6R7	WD repeat and coiled-coil-containing protein C2orf44	C2orf44			468	2			-1.1032	1.2917	0.46609	-0.0825419	NA	NA	NA	-0.0746432	NA	NA	NA	NA	NA	NA	NA	NA	NA	NA	NA	NA	49.0825	-0.0746432	0.994345	0.971592	0.89448	0.723872	0.505586	0.34025	0.250284	0.207234	0.186922	0.177027	49.8592	-0.0817036	0.997076	0.983915	0.933301	0.796813	0.569081
UID10519	DLRTLNKLKSPKRPASPSSPEHLPATPAESP	Q9H7L9	Sin3 histone deacetylase corepressor complex component SDS3	SUDS3			234	2			2.08027	1.02956	0.46609	-0.101799	NA	NA	NA	NA	NA	NA	NA	NA	NA	NA	NA	NA	NA	NA	NA	NA	NA	NA	NA	NA	NA	NA	NA	NA	NA	NA	NA	NA	55.9316	-0.044357	0.993746	0.980621	0.94986	0.890051	0.79453
UID10540	HQEKLEASDCDHQQNSPTLERPGRKRKWTET	Q9HAN9	Nicotinamide/nicotinic acid mononucleotide adenylyltransferase 1	NMNAT1			117	2			-1.81195	1.11513	0.46609	-0.0537723	-0.261662	1.19179	0.460103	-0.0573267	54.2129	-0.0304811	0.942556	0.893245	0.824629	0.740992	0.650293	0.561055	0.479628	0.409245	0.350558	0.302672	53.9513	-0.0573267	0.997383	0.988868	0.962188	0.89637	0.773475	0.607953	0.44738	0.327104	0.250011	0.203916	53.7602	-0.0537723	0.996278	0.985052	0.952014	0.876251	0.746738
UID10625	QQIQEEEDDDYPGSYSPQDPSAGPLLTEELI	Q9NQG5	Regulation of nuclear pre-mRNA domain-containing protein 1B	RPRD1B			166	2			-0.457376	1	0.46609	-0.0929819	0.249303	0.317477	0.5	-0.113792	50.2287	-0.113792	0.999809	0.997764	0.981729	0.895663	0.638736	0.325661	0.160839	0.102849	0.0837672	0.0771523	50.478	-0.070168	0.994374	0.976102	0.920648	0.796049	0.602752	0.40198	0.252397	0.161197	0.110109	0.0819401	50.1229	-0.0607387	0.985231	0.952444	0.876724	0.742969	0.567434
UID10661	LDKDSGFTYSWHRRDSSEGPPGSEGDGGGQS	Q9NRH2	SNF-related serine/threonine-protein kinase	SNRK			569	2			1.92037	0.995705	0.46609	-0.129508	-0.870637	1.76458	0.372014	-0.137245	49.1973	-0.0636194	0.983844	0.9455	0.855291	0.700203	0.5121	0.346544	0.230465	0.158404	0.115643	0.0903254	48.3267	-0.137245	0.999779	0.996684	0.96685	0.795116	0.412415	0.1606	0.0833269	NA	NA	NA	49.88	-0.0938743	0.999157	0.993129	0.95962	0.834551	0.580342
UID10671	RLGRFASYRTSFSVGSDDELGPIRKKEEDQA	Q9NRY4	Rho GTPase-activating protein 35	ARHGAP35			1179	2			-1.06353	1.00016	0.46609	-0.112966	1.02318	0.0669158	0.5	-0.0962334	47.0749	-0.0962334	0.994189	0.964718	0.850852	0.602256	0.341976	0.194172	0.131385	0.106217	0.0957696	0.0911608	48.0981	-0.0921643	0.99644	0.977299	0.896699	0.690306	0.424964	0.248818	0.168567	0.135823	0.12227	0.116348	47.6914	-0.0656718	0.974748	0.917403	0.793419	0.609021	0.422829
UID10678	APRRAREREREREDESEDESDILEESPCGRW	Q9NSY0	Nuclear receptor-binding protein 2	NRBP2			22	2			3.65871	0.946192	0.46609	-0.0555691	2.44384	0.472717	0.5	-0.0684398	48.9705	-0.0502406	0.954719	0.892177	0.787236	0.647596	0.498582	0.366104	0.262504	0.187407	0.134911	0.0986062	51.4143	-0.0684398	0.995372	0.980815	0.936901	0.835177	0.663586	0.461258	0.289292	0.172865	0.102798	0.0623141	49.1424	-0.052224	0.962225	0.90507	0.80365	0.662388	0.507169
UID10691	EERKNEKAEENTDQASPQEDYAGFERLQSGH	Q9NU22	Midasin	MDN1			4538	2			-0.808607	1.13079	0.46609	-0.199392	-1.47571	0.912751	0.473751	-0.0659929	48.866	-0.061696	0.977225	0.930735	0.831879	0.674869	0.491988	0.330388	NA	0.136355	NA	NA	47.3903	-0.0659929	0.968372	0.904748	0.776262	0.591037	0.401248	0.253485	0.15633	0.0971923	0.0618946	0.0406155	50.3241	-0.199392	1	0.999988	0.9994	0.982702	0.752352
UID10713	AAPGKSQKRKYIEIDSDEEPRGELLSLRDIE	Q9NVU7-2	Protein SDA1 homolog	SDAD1			488	2			2.34254	0.937746	0.46609	-0.0895746	-0.908284	1.18713	0.460103	-0.0832918	50.0375	-0.0832918	0.997764	0.986858	0.94206	0.813025	0.58514	0.358421	0.216427	0.146298	0.113908	0.0987502	49.1292	-0.0821461	0.996301	0.979283	0.914209	0.749288	0.510056	0.31583	0.209525	0.160092	0.137662	0.127157	47.3813	-0.0895746	0.992838	0.961389	0.851568	0.62245	0.37235
UID10726	KSGGGLHSVAEGVRLSPEPGREGVRDLAGAE	Q9NWK9-2	Box C/D snoRNA protein 1	ZNHIT6			25	2			-0.346421	0.903001	0.46609	-0.0963084	NA	NA	NA	-0.0554076	NA	NA	NA	NA	NA	NA	NA	NA	NA	NA	NA	NA	48.6241	-0.0554076	0.965325	0.906424	0.796904	0.643334	0.480474	0.343331	0.244304	0.178407	0.135905	0.108549	48.7546	-0.077238	0.994265	0.97047	0.888489	0.707679	0.482963
UID10785	PLPLPPLLPGDDDMDSPKETLPSKPVKKEKE	Q9NYV4-2	Cyclin-dependent kinase 12	CDK12			644	2			-0.756406	1.16835	0.46609	-0.13247	0.368287	0.364099	0.5	-0.166535	53.4574	-0.063765	0.997355	0.988872	0.96244	0.896802	0.770874	0.592378	0.40756	0.26027	0.161228	0.100021	53.8257	-0.166535	1	0.999999	0.999959	0.998848	0.979108	0.786456	0.337922	0.168386	0.141388	0.137184	53.8069	-0.13247	0.999999	0.999981	0.999613	0.994814	0.951679
UID10793	PQTSLQAKPVAPQVPSPGGAPGQGPYPYSLS	Q9NZB2-4	Constitutive coactivator of PPAR-gamma-like protein 1;Putative uncharacterized protein C9orf129	FAM120A;C9orf129			383	2			-0.75412	1	0.46609	-0.072923	-4.61803	6.06692	2.88241e-07	-0.0873662	53.9933	-0.0873662	0.999979	0.999689	0.996875	0.977299	0.885131	0.65929	0.439287	0.338411	0.304333	0.293136	49.3752	-0.0395215	0.919152	0.845987	0.746031	0.630249	0.513911	0.409301	0.322287	0.253362	0.200199	0.159653	52.6966	-0.0663841	0.997839	0.989696	0.961437	0.885909	0.739023
UID10804	LPHPLEGSRKVEEEGSPGDPDHEASTQGRTC	Q9NZT2-2	Opioid growth factor receptor	OGFR			315	2			-0.443541	0.925616	0.46609	-0.0711442	-0.728325	1.07682	0.460103	-0.0712029	48.8208	-0.0712029	0.991311	0.961307	0.871703	0.695906	0.488541	0.33408	0.247258	0.203542	0.181814	0.170708	48.0924	-0.0548221	0.960688	0.892424	0.769317	0.609406	0.457144	0.342368	0.266862	0.220029	0.191329	0.173533	52.5623	-0.0711442	0.998791	0.993137	0.970076	0.899083	0.746176
UID10875	PALRTLSEYARPHVMSPTNRNHPFYMPLNPT	Q9P2R6-2	Arginine-glutamic acid dipeptide repeats protein	RERE			712	2			3.07731	1.12839	0.46609	-0.0647972	NA	NA	NA	-0.167782	NA	NA	NA	NA	NA	NA	NA	NA	NA	NA	NA	NA	51.0356	-0.167782	1	0.999994	0.999678	0.989182	0.818034	0.392732	0.287793	0.277213	0.276044	0.275887	50.7875	-0.0386502	0.938592	0.877986	0.790058	0.681701	0.566344
UID10889	RKKTVFPGAVPVLPASPPPKDSLRSTPSHGS	Q9UBC2	Epidermal growth factor receptor substrate 15-like 1	EPS15L1			229	2			-0.372334	1.00526	0.46609	-0.107239	NA	NA	NA	-0.0855193	NA	NA	NA	NA	NA	NA	NA	NA	NA	NA	NA	NA	51.38	-0.0855193	0.999426	0.995562	0.974736	0.894247	0.699461	0.452535	0.284706	0.20558	0.172397	0.158405	51.8337	-0.107239	0.999881	0.99872	0.990199	0.944741	0.78335
UID10899	LFNQLFGEEDADQEVSPDRADPEAAWEPTEA	Q9UBT2	SUMO-activating enzyme subunit 2	UBA2			207	2			1.81893	1	0.46609	-0.116555	1.22053	0.0808494	0.5	-0.0936929	52.8584	-0.0936929	0.9999	0.998961	0.99228	0.957339	0.831627	0.578625	0.336686	0.209016	0.157388	0.137454	54.079	-0.081869	0.999838	0.998671	0.991942	0.962422	0.867176	0.66791	0.431526	0.2663	0.182174	0.143937	52.7032	-0.0718847	0.99841	0.991939	0.968043	0.899694	0.755933
UID10922	RLAALKRPDDVPLSLSPSKRACASPSAQVEG	Q9UFC0	Leucine-rich repeat and WD repeat-containing protein 1	LRWD1			243	2			-0.641801	1	0.46609	-0.0809446	1.08136	0.289681	0.5	-0.091468	46.5379	-0.091468	0.989226	0.944749	0.802949	0.548205	0.313044	0.181601	0.122791	0.0975092	NA	0.0809894	47.6193	-0.0745868	0.984059	0.938039	0.819825	0.619486	0.406412	0.252776	0.16439	0.117722	0.0932773	0.08014	48.0193	-0.0809446	0.990665	0.957979	0.859053	0.661826	0.425579
UID10958	WQLDNWLNKVNPHKVSPASSVDSNIPSSQGY	Q9UHB7	AF4/FMR2 family member 4	AFF4			487	2			0.838789	0.902645	0.46609	-0.0465507	NA	NA	NA	-0.10466	51.8298	-0.10466	0.999968	0.999477	0.994179	0.954841	0.782299	0.484802	0.308704	0.251879	0.235679	0.230801	NA	NA	NA	NA	NA	NA	NA	NA	NA	NA	NA	NA	52.1357	-0.0465507	0.978293	0.943894	0.878172	0.775362	0.644183
UID1101	GAFNAPVINRFTRRASVCAEAYNPDEEEDDA	P31323	cAMP-dependent protein kinase type II-beta regulatory subunit	PRKAR2B			114	1			2.62895	1.22024	0.46609	-0.0919763	-1.35811	1.68876	0.372014	-0.100198	52.9806	-0.100198	0.999954	0.999426	0.995008	0.968142	0.855617	0.596598	0.334657	0.201404	0.151489	0.133659	51.6225	-0.0714622	0.997995	0.989268	0.955929	0.861958	0.683853	0.47541	0.318175	0.228122	0.182077	0.158964	50.6174	-0.0919763	0.999295	0.994524	0.968805	0.871076	0.647104
UID11096	SQSSYNPFEDEDDTGSTVSEKDDTKAKNVSS	Q9UNF0	Protein kinase C and casein kinase substrate in neurons protein 2	PACSIN2			372	2			2.04918	1.00258	0.46609	-0.100845	NA	NA	NA	NA	NA	NA	NA	NA	NA	NA	NA	NA	NA	NA	NA	NA	NA	NA	NA	NA	NA	NA	NA	NA	NA	NA	NA	NA	48.7452	-0.0788816	0.993209	0.968099	0.887416	0.71229	0.480818
UID11100	KKARKVKHLDGEEDGSSDQSQASGTTGGRRV	Q9UNF1	Melanoma-associated antigen D2	MAGED2			190	2			-1.53139	1.31614	0.46609	-0.115277	1.77462	0.358199	0.5	-0.0777347	44.6445	-0.0711731	0.934871	0.812001	0.61407	0.416203	0.27993	0.203101	0.162578	0.141147	0.129458	NA	46.4192	-0.0777347	0.975774	0.909995	0.756402	0.531797	0.328755	0.19947	0.13014	0.094687	0.0763311	0.0664861	46.89	-0.0656381	0.96092	0.887314	0.747212	0.557691	0.373817
UID11117	GSSPETLPSLLKRQGSFSEDVISHKGDLRFV	Q9UPN3-4	Microtubule-actin cross-linking factor 1, isoforms 1/2/3/5	MACF1			1860	2			1.6138	0.904621	0.46609	-0.123418	NA	NA	NA	-0.124733	NA	NA	NA	NA	NA	NA	NA	NA	NA	NA	NA	NA	48.8121	-0.124733	0.999791	0.99699	0.970875	0.822436	0.477867	0.232368	0.152146	0.13053	0.124411	0.122501	48.3997	-0.120103	0.999333	0.993109	0.950623	0.771299	0.43077
UID11120	GPGGSQAINNLRRSNSTTQVSQPRSGSPRPT	Q9UPN4-3	Centrosomal protein of 131 kDa	CEP131			78	2			-1.24518	1.22286	0.46609	-0.102729	NA	NA	NA	-0.0665758	52.6265	-0.0665758	0.998671	0.992402	0.966821	0.889541	0.732136	0.537012	0.386103	0.300095	0.256977	0.235843	NA	NA	NA	NA	NA	NA	NA	NA	NA	NA	NA	NA	52.3056	-0.102729	0.999971	0.999539	0.995092	0.963039	0.817987
UID11134	PATPKDEEPSGWEEPSPQSISRKMDIDDGTS	Q9UPQ9-1	Trinucleotide repeat-containing gene 6B protein	TNRC6B			879	2			-1.11999	1	0.46609	-0.0637222	NA	NA	NA	NA	NA	NA	NA	NA	NA	NA	NA	NA	NA	NA	NA	NA	NA	NA	NA	NA	NA	NA	NA	NA	NA	NA	NA	NA	50.5374	-0.0637222	0.992749	0.97074	0.908017	0.777986	0.59454
UID11257	KATLVMKKGDVEGSQSQDEGEGSGESERGSG	Q9UQE7	Structural maintenance of chromosomes protein 3	SMC3			1067	2			-0.819123	1.1395	0.46609	-0.1971	-0.526519	0.781013	0.483959	-0.194513	53.1226	-0.133354	0.999997	0.999934	0.998988	0.989193	0.919314	0.64826	0.285522	0.117783	0.0701645	0.0573519	52.5961	-0.194513	1	0.999999	0.99994	0.998002	0.958539	0.615333	0.179338	0.0906274	0.0796569	0.0781421	53.3429	-0.1971	1	0.999999	0.999971	0.999011	0.978593
UID11277	TASRQAPPHIELSNSSPDPMAEAERTNGHSP	Q9Y2D5-5	A-kinase anchor protein 2	AKAP2			210	2			-0.535035	0.975845	0.46609	-0.851737	NA	NA	NA	NA	NA	NA	NA	NA	NA	NA	NA	NA	NA	NA	NA	NA	NA	NA	NA	NA	NA	NA	NA	NA	NA	NA	NA	NA	54.8815	-0.851737	1	1	1	1	1
UID11286	KRLLAAKRAASVRQNSATESADSIEIYVPEA	Q9Y2H0-3	Disks large-associated protein 4	DLGAP4			434	2			-1.0895	1	0.46609	-0.0759207	-2.79458	1.90341	0.345146	-0.0744735	55.511	-0.0744735	0.999945	0.999451	0.996068	0.978627	0.912346	0.749244	0.532709	0.378315	0.303549	0.271972	52.7164	-0.0362465	0.95315	0.905072	0.832399	0.738004	0.631337	0.52441	0.426903	0.343861	0.27624	0.22261	55.9635	-0.0759207	0.999921	0.999336	0.995879	0.980135	0.924961
UID11309	IFTPEYDDSRIRRRGSDIDNPTLTVMDISPP	Q9Y2U5	Mitogen-activated protein kinase kinase kinase 2	MAP3K2			331	2			1.55334	1.02048	0.46609	-0.145809	-0.0727827	0.77836	0.483959	-0.0902886	52.5549	-0.0902886	0.999696	0.997614	0.986099	0.938257	0.798105	0.549655	0.308124	0.163164	0.0947841	NA	52.4821	-0.0902101	0.999722	0.997734	0.986377	0.937935	0.794208	0.542826	0.307883	0.173134	0.111806	0.0853285	51.8378	-0.145809	0.999996	0.9999	0.998312	0.980631	0.854868
UID11352	TALAELRENHGQADHSPSMTATHFPRVYGVS	Q9Y3L3	SH3 domain-binding protein 1	SH3BP1			262	2			1.43287	1.10812	0.46609	-0.151385	0.318395	0.246081	0.5	-0.199414	51.4453	-0.085908	0.998901	0.99326	0.968544	0.88752	0.704917	0.453597	0.244565	0.122167	NA	0.0315806	51.7637	-0.199414	1	0.999997	0.999836	0.99522	0.915305	0.453875	0.110457	NA	NA	0.0463864	51.1901	-0.151385	0.999993	0.999822	0.997211	0.970194	0.798937
UID11392	SAGEPGSHPSPAPRRSPAGNKQADGAASAPT	Q9Y4F1	FERM, RhoGEF and pleckstrin domain-containing protein 1	FARP1			433	2			2.16381	0.903883	0.46609	-0.0926831	1.10127	0.346758	0.5	-0.121747	52.0941	-0.117716	0.999998	0.99992	0.998393	0.978737	0.83441	0.50866	0.345414	0.309225	0.301906	0.300261	53.1953	-0.121747	1	0.999987	0.999635	0.993316	0.922612	0.625498	0.390569	0.337297	0.328047	0.326282	51.4311	-0.0926831	0.999769	0.997697	0.983587	0.915816	0.719551
UID11439	RISAVESQPSRKRSVSHGSNHTQKPDEQRSE	Q9Y520-6	Protein PRRC2C	PRRC2C			926	2			-0.476166	0.902173	0.46609	-0.0890466	NA	NA	NA	-0.0810878	53.0602	-0.0810878	0.999851	0.998547	0.989792	0.94704	0.809625	0.577538	0.391146	0.301906	0.266753	0.253107	NA	NA	NA	NA	NA	NA	NA	NA	NA	NA	NA	NA	55.0581	-0.0890466	0.999991	0.999859	0.998499	0.988401	0.934563
UID11448	EPGKGRLVREDENDASDDEDDDEKRRIVFSV	Q9Y5B6-2	PAX3- and PAX7-binding protein 1	PAXBP1			262	2			1.93024	0.944047	0.46609	-0.0792645	3.47208	1.56636	0.403891	-0.0999585	46.8178	-0.0999585	0.993325	0.960952	0.840042	0.581332	0.309183	0.150903	NA	0.0534833	NA	0.0361213	50.2899	-0.0636165	0.98882	0.961218	0.892413	0.762021	0.581396	0.398816	0.255651	0.15991	NA	NA	45.4389	-0.0792645	0.96578	0.877152	0.690438	0.458508	0.28153
UID11457	KHSTPSNSSNPSGPPSPNSPHRSQLPLEGLE	Q9Y5S2	Serine/threonine-protein kinase MRCK beta	CDC42BPB			1690	2			-0.79259	1.19654	0.46609	-0.1299	3.35415	1.44446	0.44395	-0.0805805	49.563	-0.0805805	0.996258	0.980329	0.922085	0.774366	0.544319	0.333653	0.204186	0.138694	0.107226	0.0918737	52.9172	-0.0656575	0.997909	0.990103	0.963151	0.891098	0.749607	0.558481	0.381429	0.258234	0.185098	0.144223	51.5951	-0.101415	0.999948	0.999218	0.991998	0.942981	0.752488
UID11525	HVTEGIPRLDSQPQETSPELPRRRVRHQGDL	O14545	TRAF-type zinc finger domain-containing protein 1	TRAFD1			414	2			2.76708	1	0.46609	-0.0606111	NA	NA	NA	-0.0476154	NA	NA	NA	NA	NA	NA	NA	NA	NA	NA	NA	NA	54.712	-0.0476154	0.994231	0.98046	0.945743	0.875234	0.762494	0.623128	0.487969	0.379578	0.302622	0.251316	49.8374	-0.0606111	0.989226	0.957811	0.874343	0.722564	0.544713
UID11539	ISAPQSHARASAGRLTPESQSKTSETSKGST	O43426	Synaptojanin-1	SYNJ1			1220	2			2.0462	1	0.46609	-0.104486	NA	NA	NA	-0.117469	49.2697	-0.117469	0.999709	0.996527	0.971393	0.843245	0.531016	0.255107	0.142103	0.106648	0.0954914	0.091702	NA	NA	NA	NA	NA	NA	NA	NA	NA	NA	NA	NA	47.1888	-0.0641759	0.962424	0.892504	0.759009	0.575509	0.392858
UID11548	LEFPMTDLDMLSPIHTPQRTVFNSETQSGQD	O60784	Target of Myb protein 1	TOM1			164	2			-0.959909	0.924882	0.46609	-0.154884	1.44113	0.527538	0.5	-0.536372	50.9753	-0.0596406	0.988645	0.962484	0.899649	0.782288	0.616973	0.442003	0.296221	0.192745	0.125272	0.0826668	52.4164	-0.536372	1	1	1	1	0.999974	0.71097	0.304103	0.303952	0.303952	NA	54.2535	-0.154884	1	0.999999	0.999955	0.998881	0.981664
UID11556	DVEVEEKETSVSKEDTDHEEKASNEDVTKAV	O75475	PC4 and SFRS1-interacting protein	PSIP1			122	2			-0.991373	0.951426	0.46609	-0.113732	-1.51857	1.42145	0.451415	-0.116197	52.7762	-0.116197	0.999998	0.999941	0.998886	0.985883	0.885556	0.580501	0.352538	0.289381	0.275534	0.272293	51.2577	-0.0936356	0.99982	0.997996	0.984291	0.913266	0.704196	0.44341	0.299647	0.246959	0.2291	0.222767	53.1629	-0.0897462	0.999962	0.999477	0.99503	0.966039	0.843326
UID1156	GPERRPEGPGAQAPSSPRVTEAPCYPGAPST	P40222	Alpha-taxilin	TXLNA			515	1			2.03811	1.0953	0.46609	-0.132468	-0.147333	1.10579	0.460103	-0.121802	51.5264	-0.121802	0.999982	0.999656	0.995659	0.962006	0.790696	0.447107	0.229865	0.161793	0.143498	0.138304	51.3791	-0.0692708	0.996779	0.984778	0.944085	0.841312	0.662485	0.46029	0.304314	0.209909	0.158532	0.131204	50.3032	-0.119391	0.999894	0.998546	0.986277	0.910432	0.65409
UID1158	CVTPTTCSNTIDLPMSPRTLDSLMQFGNNGE	P40763-2	Signal transducer and activator of transcription 3	STAT3			726	1			-2.53914	1.30581	0.46609	-0.0590703	0.137942	0.387018	0.5	-0.113785	49.7197	-0.113785	0.999894	0.998305	0.981869	0.875191	0.576605	0.329562	0.246188	0.224433	0.218539	0.216775	49.8577	-0.0763346	0.996452	0.981148	0.924784	0.782004	0.562799	0.366749	0.248984	0.190391	0.162547	0.149068	52.5309	-0.0590703	0.994044	0.97844	0.936738	0.848443	0.705022
UID11610	DHVSIVEPKDEILPTTPISEQKGGKPEPPAM	P23396	40S ribosomal protein S3	RPS3			221	2			-0.416991	1.04598	0.46609	-0.109725	-0.977266	1.06639	0.460103	-0.176464	55.2574	-0.176464	1	1	0.999999	0.999938	0.997552	0.941104	0.541183	0.277431	0.24607	0.243007	54.2801	-0.0858697	0.999938	0.999363	0.995284	0.973702	0.890784	0.691792	0.445462	0.283956	0.210501	0.180648	54.7373	-0.081814	0.999926	0.999301	0.995179	0.97469	0.899362
UID11616	__MENFQKVEKIGEGTYGVVYKARNKLTGEV	P24941	Cyclin-dependent kinase 2;Cyclin-dependent kinase 3;Cyclin-dependent kinase 1	CDK2;CDK3;CDK1			14	2			4.16491	0.991704	0.46609	-0.0475095	3.96357	1.86356	0.346933	-0.0802743	53.0696	-0.0435022	0.978463	0.946393	0.886719	0.794197	0.674754	0.545061	0.423505	0.321489	0.241891	0.182326	57.0332	-0.0802743	0.999981	0.999797	0.998462	0.991119	0.959841	0.861205	0.660535	0.43104	0.276358	0.199804	48.4271	-0.0427274	0.917451	0.837506	0.72712	0.60073	0.477467
UID11635	QVDQEEPHVEEQQQQTPAENKAESEEMETSQ	P34932	Heat shock 70 kDa protein 4	HSPA4			538	2			-0.680363	1.01167	0.46609	-0.260234	2.38313	1.10058	0.460103	-0.134711	50.5622	-0.134711	0.999983	0.999623	0.99451	0.946462	0.706244	0.338872	0.178187	0.138395	0.128943	0.12647	52.9453	-0.104471	0.999954	0.99944	0.995168	0.969275	0.859808	0.598055	0.316744	0.166128	0.108162	0.0871953	51.4226	-0.260234	1	1	0.999996	0.999348	0.949978
UID11647	IRDSERQGKAQVEIVTDGEEPAEMIQVLGPK	P40121	Macrophage-capping protein	CAPG			212	2			-0.795301	1.13638	0.46609	-0.89763	NA	NA	NA	-0.445743	52.1739	-0.445743	1	1	1	1	0.999335	0.574054	0.220727	0.219715	0.219712	0.219712	NA	NA	NA	NA	NA	NA	NA	NA	NA	NA	NA	NA	52.8468	-0.187214	1	1	0.99998	0.999015	0.971269
UID11660	FEESSETGDYEEKAETEEAEEPEEDGEEHVC	P46821	Microtubule-associated protein 1B;MAP1B heavy chain;MAP1 light chain LC1	MAP1B			948	2			2.24725	1.30561	0.46609	-0.116167	1.53562	0.749326	0.488017	-0.111513	53.3908	-0.0481183	0.987988	0.965392	0.916723	0.830797	0.707821	0.565385	0.428916	0.315949	NA	0.170458	54.9264	-0.111513	0.999999	0.999981	0.999665	0.995932	0.964951	0.807313	0.492786	0.298126	0.238905	0.223459	51.9245	-0.0665304	0.997594	0.987858	0.952729	0.858971	0.689306
UID1170	KGRHVVLGAIENKVESKGNSPPSSGEACREE	P41227-2	N-alpha-acetyltransferase 10	NAA10			167	1			1.53286	1	0.46609	-0.13644	-0.0653908	0.802417	0.480281	-0.219437	52.2078	-0.219437	1	0.999999	0.999952	0.998101	0.953895	0.54555	0.100733	0.0284002	0.0206235	0.019656	52.1424	-0.127927	0.999989	0.999782	0.997224	0.975216	0.850688	0.517971	0.220273	0.106513	0.0739397	0.0645412	51.1506	-0.0979806	0.999495	0.996059	0.977286	0.902222	0.704963
UID11732	TPALNAKGTEAPAVVTEEEDDDEETAPPVIA	Q13177	Serine/threonine-protein kinase PAK 2;PAK-2p27;PAK-2p34	PAK2			169	2			-0.938416	1.31014	0.46609	-0.135337	1.65389	0.976666	0.460103	-0.126792	52.8946	-0.117059	0.999986	0.999765	0.997378	0.979048	0.882007	0.604128	0.292964	0.142927	NA	0.0775132	54.5485	-0.126792	1	0.999987	0.999747	0.996575	0.967389	0.802564	0.447651	0.228396	0.165438	NA	52.8467	-0.10042	0.999918	0.999122	0.993303	0.961927	0.843361
UID1177	FIFTTIKAPLKPYPVSPSDKVLIQEKTQLKG	P41252	Isoleucine--tRNA ligase, cytoplasmic	IARS			1047	1			1.64453	1.11168	0.46609	-0.147216	NA	NA	NA	-0.0598953	NA	NA	NA	NA	NA	NA	NA	NA	NA	NA	NA	NA	48.0403	-0.0598953	0.96892	0.908412	0.788931	0.619711	0.44789	0.314109	0.225611	0.171279	0.138556	0.118662	47.9296	-0.0891878	0.993391	0.966457	0.874384	0.669921	0.409345
UID11793	___MPIRRTVNSTRETPPKSKLAEGEEEKPE;DSTMPIRRTVNSTRETPPKSKLAEGEEEKPE	Q5SSJ5-2	Heterochromatin protein 1-binding protein 3	HP1BP3			13	2			2.0935	1.19591	0.46609	-0.11648	NA	NA	NA	NA	NA	NA	NA	NA	NA	NA	NA	NA	NA	NA	NA	NA	NA	NA	NA	NA	NA	NA	NA	NA	NA	NA	NA	NA	46.6016	-0.06265	0.951606	0.868234	0.721125	0.536633	0.367897
UID11887	EEEEEGGKGEKRKRETDDEGEDD________	Q92688	Acidic leucine-rich nuclear phosphoprotein 32 family member B	ANP32B			244	2			-0.85639	1.32763	0.46609	-0.140023	0.21773	0.309814	0.5	-0.195552	52.958	-0.195552	1	1	0.999973	0.998907	0.972954	0.684277	0.220188	0.122194	0.111182	0.109807	53.1758	-0.100441	0.999966	0.999547	0.995868	0.9724	0.868813	0.616099	0.349768	0.213436	0.163185	0.145617	53.3865	-0.140023	0.999999	0.999982	0.999602	0.9943	0.944093
UID1189	PCPLPPGKRSINKLDSPDPFKLNDPFQPFPG	P42566	Epidermal growth factor receptor substrate 15	EPS15			796	1			-0.544533	1.07803	0.46609	-0.0976235	NA	NA	NA	-0.0748275	NA	NA	NA	NA	NA	NA	NA	NA	NA	NA	NA	NA	52.6446	-0.0748275	0.99909	0.99454	0.974929	0.910857	0.762905	0.546684	0.352368	0.230845	0.167437	0.136041	52.3389	-0.0976235	0.999867	0.998664	0.990346	0.948212	0.80364
UID11937	IEETRVNCRREKVIETPENDFKHHRSQNHSR	Q9H0G5	Nuclear speckle splicing regulatory protein 1	NSRP1			275	2			4.33218	1	0.46609	-0.0513078	NA	NA	NA	NA	NA	NA	NA	NA	NA	NA	NA	NA	NA	NA	NA	NA	NA	NA	NA	NA	NA	NA	NA	NA	NA	NA	NA	NA	57.3068	-0.0292612	0.968137	0.93454	0.882292	0.811834	0.728614
UID11940	RKEEKKRKREREHCDTEGEADDFDPGKKVEV	Q9H8M2	Bromodomain-containing protein 9	BRD9			103	2			4.02625	1.07826	0.46609	-0.0569628	NA	NA	NA	NA	NA	NA	NA	NA	NA	NA	NA	NA	NA	NA	NA	NA	NA	NA	NA	NA	NA	NA	NA	NA	NA	NA	NA	NA	49.5768	-0.0569628	0.97794	0.934542	0.843874	0.700518	0.531693
UID1210	ADDPNKDTSENADGQSDENKDDYTIPDEYRI	P43243	Matrin-3	MATR3			766	1			-0.452551	0.996763	0.46609	-0.0990659	2.05251	0.742611	0.490279	-0.0951312	46.5022	-0.0951312	0.994685	0.960065	0.812747	0.541751	0.353264	0.281541	0.258233	0.250387	0.24752	0.246379	48.5547	-0.0530747	0.966491	0.898478	0.771235	0.61469	0.483422	0.39831	0.349472	0.322371	0.307169	0.298392	47.4058	-0.0743917	0.988847	0.942986	0.805193	0.589937	0.422693
UID12267	HFFHHADEDDEEEDDSPPERQIVVGICSMAK	O43314-2	Inositol hexakisphosphate and diphosphoinositol-pentakisphosphate kinase 2	PPIP5K2			38	3			-0.534843	0.995744	0.46609	-0.134973	1.52592	0.424359	0.5	-0.174874	52.0443	-0.0819648	0.998933	0.993736	0.971782	0.901231	0.739893	0.503584	0.288176	0.150866	0.0779602	0.0413547	53.5702	-0.174874	1	1	0.999975	0.999106	0.979897	0.763357	0.312011	0.184189	0.167836	0.165642	53.2499	-0.0808369	0.999472	0.99662	0.983494	0.936877	0.814541
UID1228	STQNSFRAESSQTCHSEQGDKKMEEKNSGNF	P46063	ATP-dependent DNA helicase Q1	RECQL			608	1			-0.280139	1.27625	0.46609	-0.0865711	1.2081	0.259655	0.5	-0.178776	53.3042	-0.178776	1	1	0.999989	0.999394	0.980678	0.724862	0.322126	0.253732	0.247434	0.246764	54.5123	-0.0874765	0.999978	0.999706	0.997287	0.981599	0.909178	0.711297	0.465021	0.321152	0.264812	0.244727	53.0815	-0.0865711	0.999869	0.998736	0.991169	0.953924	0.828217
UID12310	KKAEEGDADEKLFEESDDKEDEDADGKEVED	O43719	HIV Tat-specific factor 1	HTATSF1			676	3			2.46406	1	0.46609	-0.0902925	NA	NA	NA	-0.0791076	NA	NA	NA	NA	NA	NA	NA	NA	NA	NA	NA	NA	47.1648	-0.0791076	0.988496	0.944075	0.81111	0.586831	0.387819	0.277193	0.226962	0.204917	0.194913	0.190124	46.1192	-0.0902925	0.988542	0.936616	0.770884	0.509858	0.316912
UID12377	DGRAQGVRSPLLRQSSSEQCSDGEGRKRTSS	O60343-2	TBC1 domain family member 4	TBC1D4			673	3			1.77189	1.03156	0.46609	-0.117902	NA	NA	NA	-0.227128	NA	NA	NA	NA	NA	NA	NA	NA	NA	NA	NA	NA	49.6318	-0.227128	1	0.99999	0.999372	0.976676	0.642202	0.154709	0.0822866	0.0760677	0.075431	NA	47.873	-0.0971951	0.995529	0.973933	0.889404	0.678961	0.395773
UID1239	RLQGQRHGMFLVRDSSTCPGDYVLSVSENSR	P46109	Crk-like protein	CRKL			42	1			-0.566635	0.91187	0.46609	-0.213253	-1.51965	1.40978	0.451415	-0.182428	55.4101	-0.182428	1	1	0.999997	0.999863	0.996504	0.941949	0.574335	0.184976	0.104723	0.0937936	53.8904	-0.0655152	0.998539	0.992977	0.973313	0.918399	0.801409	0.622641	0.432461	0.283979	0.188912	0.133473	55.1071	-0.213253	1	1	1	0.999966	0.998393
UID12403	LDALLEELERSTLQDSDEYSNPAPLPLDQHS	O60711	Leupaxin	LPXN			19	3			3.66869	1.08393	0.46609	-0.0713735	5.56521	1.98618	0.313751	-0.0756906	47.2769	-0.0756906	0.983925	0.934552	0.805559	0.594405	0.387788	0.252573	0.180784	0.145017	0.127048	0.117692	52.8421	-0.0569067	0.994572	0.979902	0.939927	0.854173	0.714452	0.546159	0.392981	0.279647	0.205302	0.159032	48.4562	-0.0614599	0.975223	0.923577	0.814834	0.649057	0.468729
UID12413	TPTTLIAPRIESKSMSAPVIFDRSREEIEEE	O60749	Sorting nexin-2	SNX2			119	3			-0.671641	1.00402	0.46609	-0.268478	-1.96116	1.68931	0.372014	-0.198349	53.3852	-0.198349	1	1	0.999987	0.999412	0.983497	0.761457	0.257252	0.129372	0.115506	0.113889	51.424	-0.112801	0.999964	0.999413	0.993539	0.950412	0.763228	0.442458	0.252187	0.190377	0.172638	0.167267	52.4834	-0.268478	1	1	0.999999	0.999868	0.988112
UID12419	LGSSSVRAGLQSLEASGRLEDEFDMFALTRG	O60784	Target of Myb protein 1	TOM1			359	3			-0.628937	1.06905	0.46609	-0.132729	-0.168895	0.648134	0.5	-0.10734	51.5816	-0.10734	0.999932	0.999092	0.991647	0.945164	0.766024	0.4586	0.25103	0.172312	0.146793	NA	51.4127	-0.0888795	0.999244	0.994804	0.973232	0.895775	0.709432	0.449749	0.243392	0.131064	0.0787914	0.0550563	50.9541	-0.0979519	0.99952	0.996081	0.976552	0.896528	0.688075
UID12453	EEALSNERICQKRRFSDSEERHTKKQFSLEN	O75113	NEDD4-binding protein 1	N4BP1			288	3			2.2272	1.15704	0.46609	-0.101368	NA	NA	NA	-0.0814991	NA	NA	NA	NA	NA	NA	NA	NA	NA	NA	NA	NA	50.3856	-0.0814991	0.998115	0.988642	0.948672	0.829682	0.611043	0.385859	0.242318	0.171269	0.138627	0.123467	49.2531	-0.101368	0.999557	0.994997	0.961306	0.810424	0.522805
UID12456	RLSSSVSAMRVLNTGSDVEEAVADALKKPAR	O75122	CLIP-associating protein 2	CLASP2			596	3			2.97377	1.25518	0.46609	-0.662195	0.597092	0.234149	0.5	-0.120815	51.221	-0.120815	0.999975	0.999538	0.994386	0.95293	0.758398	0.416441	0.22257	0.163862	0.148001	0.143432	51.8181	-0.0902119	0.999666	0.997187	0.982644	0.92043	0.746355	0.48451	0.282787	0.1832	0.14159	0.124428	49.0112	-0.662195	1	1	1	0.999909	0.50729
UID12500	ETSVSKEDTDHEEKASNEDVTKAVDITTPKA	O75475	PC4 and SFRS1-interacting protein	PSIP1			129	3			-0.568077	1.02163	0.46609	-0.130713	NA	NA	NA	-0.516058	NA	NA	NA	NA	NA	NA	NA	NA	NA	NA	NA	NA	49.1948	-0.516058	1	1	1	0.999946	0.58285	0.343194	0.343138	0.343138	0.343138	0.343138	51.6524	-0.130713	0.999998	0.999918	0.998334	0.977677	0.822881
UID12516	DEQALLDQNSQTPPPSPFSVQAFNKGASCSA	O75592-2	E3 ubiquitin-protein ligase MYCBP2	MYCBP2			2649	3			2.34972	1.18525	0.46609	-0.0752837	1.56672	0.274407	0.5	-0.0765268	50.8696	-0.0765268	0.997871	0.988149	0.949864	0.841005	0.640891	0.422775	0.271446	0.190479	0.150979	0.131777	52.4363	-0.0505147	0.986843	0.96122	0.905411	0.807525	0.671392	0.52119	0.385507	0.279524	0.203731	0.151831	50.1542	-0.0634527	0.988014	0.958922	0.887428	0.754123	0.572561
UID12526	GSSLLKEEEEDGQEGSIHNLPLVTSQRPFYD	O75717-2	WD repeat and HMG-box DNA-binding protein 1	WDHD1			284	3			2.57821	0.936838	0.46609	-0.0804681	0.716242	0.169467	0.5	-0.10965	49.7205	-0.093997	0.998968	0.991995	0.955021	0.823349	0.566051	0.326903	0.201695	0.15051	0.130354	0.122083	50.4368	-0.10965	0.999916	0.998719	0.986806	0.908598	0.652275	0.372217	0.255222	0.221663	0.212172	NA	48.6468	-0.063099	0.979646	0.933515	0.830362	0.664843	0.479055
UID12543	KKRGRGKAQVKATNESEDEIPQLVPIGKKTP	O76021	Ribosomal L1 domain-containing protein 1	RSL1D1			361	3			-0.792412	0.963991	0.46609	-0.104085	0.370313	0.106867	0.5	-0.107265	51.5324	-0.107265	0.999893	0.998757	0.98981	0.939504	0.759897	0.452353	0.22743	0.133024	0.0997962	0.0879923	51.9027	-0.104053	0.999865	0.998603	0.989631	0.943191	0.782956	0.490089	0.24193	0.121849	0.0752371	0.0575316	52.418	-0.104085	0.999932	0.999198	0.993317	0.959105	0.824531
UID12555	FGVSAKNLKTLQKRDSFIGTPYWMAPEVVMC	O94804	Serine/threonine-protein kinase 10	STK10			191	3			2.20444	0.985836	0.46609	-0.0991902	1.73402	0.346027	0.5	-0.0771097	48.6176	-0.0771097	0.993688	0.968109	0.881977	0.697213	0.473641	0.313959	0.230619	0.191688	0.173568	0.164813	50.3516	-0.0657497	0.99435	0.974437	0.911859	0.774579	0.582971	0.413988	0.306991	0.249418	0.219835	0.20447	46.6584	-0.0991902	0.994691	0.963599	0.834125	0.562863	0.322861
UID12562	KSPGDPSKDRAAKRLSLESEGAGEGAAASPE	O94811	Tubulin polymerization-promoting protein	TPPP			32	3			-0.473144	0.937671	0.46609	-0.547977	1.3395	0.309639	0.5	-0.0651779	53.0694	-0.0360659	0.956333	0.910684	0.840801	0.748792	0.643413	0.536473	0.437957	0.353396	0.284155	0.229036	54.4089	-0.0651779	0.999006	0.994874	0.979267	0.932751	0.826878	0.65492	0.464212	0.313259	0.217446	0.162677	53.1853	-0.248473	1	1	1	0.99996	0.995448
UID12579	RAVLLTAVELLQEYDSNSDQSGSQEKLLVDS	O94885	SAM and SH3 domain-containing protein 1	SASH1			699	3			-1.45188	1.23244	0.46609	-0.0768241	NA	NA	NA	-0.0735675	49.5624	-0.0735675	0.993029	0.970144	0.901285	0.752788	0.540651	0.342397	0.208065	0.131441	0.0902575	0.0681145	NA	NA	NA	NA	NA	NA	NA	NA	NA	NA	NA	NA	49.4007	-0.0632818	0.984583	0.948073	0.861761	0.71129	0.524619
UID12584	SSVSEQDSGLDGMPGSPPPSQPDPEHLDKPK	O94885	SAM and SH3 domain-containing protein 1	SASH1			486	3			2.57437	0.934637	0.46609	-0.0805721	0.797067	0	0.5	-0.124004	50.6522	-0.124004	0.999986	0.999647	0.994505	0.943789	0.698145	0.378424	0.261502	0.235237	0.22931	0.227815	51.4493	-0.0684284	0.996613	0.984317	0.943388	0.841487	0.665276	0.465054	0.308499	0.212219	0.159063	0.130448	49.1315	-0.0805721	0.995512	0.97658	0.90875	0.744922	0.510146
UID1259	SFLSADDKASGRGAESPFEEKSGKQGSPDQV	P46821	Microtubule-associated protein 1B;MAP1B heavy chain;MAP1 light chain LC1	MAP1B			1427	1			2.99123	1.17302	0.46609	-0.0821212	NA	NA	NA	-0.0351239	50.7718	-0.0351239	0.919367	0.853315	0.765272	0.663357	0.558836	0.461468	0.376914	0.306853	0.25042	0.205629	NA	NA	NA	NA	NA	NA	NA	NA	NA	NA	NA	NA	54.2653	-0.0538007	0.994965	0.982708	0.951101	0.884474	0.771588
UID12609	ALKDSDQVAQSDGEESPAAEEQLLGEHIKEE	O94979-3	Protein transport protein Sec31A	SEC31A			532	3			-0.576372	1.06004	0.46609	-0.137208	2.21969	1.12726	0.460103	-0.142448	49.5476	-0.142448	0.999964	0.999235	0.989446	0.905352	0.577326	0.238299	0.124993	0.0987807	0.0925305	0.0908657	51.7673	-0.0957867	0.999699	0.997432	0.983964	0.925188	0.753825	0.478355	0.251624	0.135159	0.0857375	0.0652779	50.0134	-0.0577986	0.983756	0.947652	0.865695	0.72685	0.556259
UID12616	GTIMDRSIILRHLLNSPTDPFNRQTLTESML	O95155	Ubiquitin conjugation factor E4 B	UBE4B			1265	3			1.86855	0.993997	0.46609	-0.189911	-0.733456	1.07092	0.460103	-0.0833978	52.0773	-0.0833978	0.999427	0.995936	0.97842	0.913183	0.748509	0.506174	0.305556	0.194534	0.142899	0.119635	51.3438	-0.0745051	0.997328	0.986943	0.950357	0.853228	0.6726	0.45316	0.274184	0.162584	0.101254	0.0686639	48.896	-0.0898746	0.997571	0.984028	0.923856	0.751925	0.491199
UID12627	KYKLDEDEDEDDADLSKYNLDASEEEDSNKK	O95218-2	Zinc finger Ran-binding domain-containing protein 2	ZRANB2			181	3			-1.6182	1.20966	0.46609	-0.1241	0.143158	0.765656	0.483959	-0.124319	51.7316	-0.124319	0.999992	0.999819	0.997247	0.971507	0.816532	0.469881	0.255697	0.195345	0.180764	0.176988	51.8747	-0.0742088	0.999301	0.994784	0.971386	0.88623	0.700209	0.492646	0.364595	0.306776	0.282756	0.272585	52.9792	-0.1241	0.999997	0.999926	0.998834	0.987302	0.905638
UID1264	SQPALALDERKLGDVSPTQIDVSQFGSFKED	P46821	Microtubule-associated protein 1B;MAP1B heavy chain;MAP1 light chain LC1	MAP1B			1501	1			-0.983714	0.93215	0.46609	-0.0789668	2.26668	1.08808	0.460103	-0.0866152	54.0833	-0.0525297	0.993823	0.979656	0.94461	0.87366	0.757972	0.608466	0.454275	0.322324	0.223088	0.153801	56.35	-0.0866152	0.999976	0.999754	0.998155	0.989435	0.952699	0.839125	0.616033	0.371831	0.212857	0.135574	56.6347	-0.0733598	0.999909	0.999303	0.995989	0.981866	0.934576
UID12668	SSGRLHKTEDGGWEWSDDEFDEESEEGKAAI	O95747	Serine/threonine-protein kinase OSR1	OXSR1			339	3			-0.394263	0.951159	0.46609	-0.0930848	-0.853984	1.10987	0.460103	-0.143648	49.1593	-0.143648	0.999949	0.99895	0.986001	0.880904	0.522465	0.210051	0.114625	0.0928078	0.087554	0.086136	48.3053	-0.102852	0.998424	0.987205	0.92696	0.730865	0.434204	0.234973	0.152396	0.122478	0.111393	0.107004	48.6424	-0.0930848	0.997199	0.982225	0.917826	0.738385	0.468172
UID12684	DEEGELEKLFQLGPPSPVKMPSPPWECNLFA	Q9NZH5-2	Securin-2;Securin	PTTG2;PTTG1			165	3			4.17922	1	0.46609	-0.0422831	NA	NA	NA	-0.0602472	NA	NA	NA	NA	NA	NA	NA	NA	NA	NA	NA	NA	59.1712	-0.0602472	0.999981	0.999773	0.998053	0.987597	0.94139	0.813794	0.640014	0.52505	0.475435	0.456603	53.8862	-0.0422831	0.984913	0.958458	0.904677	0.816051	0.698767
UID12690	FGFCAQVSKEVPRRKSLVGTPYWMAPELISR	O96013	Serine/threonine-protein kinase PAK 4	PAK4			474	3			-1.25331	1	0.46609	-0.117831	0.430245	0.429508	0.5	-0.120247	51.6798	-0.120247	0.999988	0.999745	0.996479	0.966658	0.803434	0.465457	0.258637	0.197669	0.182143	0.177928	52.11	-0.106077	0.999968	0.999503	0.994775	0.961042	0.809969	0.510745	0.296248	0.217403	0.193389	0.185873	52.2282	-0.117831	0.999985	0.999727	0.996722	0.972222	0.842555
UID12723	LAADESTGSIAKRLQSIGTENTEENRRFYRQ	P04075	Fructose-bisphosphate aldolase A	ALDOA			46	3			2.45741	0.902969	0.46609	-0.0840066	NA	NA	NA	-0.0526272	51.4101	-0.0526272	0.986063	0.956523	0.890108	0.774649	0.623215	0.472004	0.350452	0.265386	0.209873	0.174503	NA	NA	NA	NA	NA	NA	NA	NA	NA	NA	NA	NA	54.3324	-0.0840066	0.999861	0.998861	0.993064	0.967367	0.882176
UID12731	AVAAPAYSRALSRQLSSGVSEIRHTADRWRV	P04792	Heat shock protein beta-1	HSPB1			82	3			2.71447	1.01475	0.46609	-0.0814814	NA	NA	NA	-0.0901028	47.1811	-0.0901028	0.992899	0.960089	0.843024	0.60447	0.362141	0.222363	0.160738	0.13506	0.124021	0.118999	NA	NA	NA	NA	NA	NA	NA	NA	NA	NA	NA	NA	47.0454	-0.0814814	0.986627	0.94039	0.809143	0.583505	0.363696
UID12747	APPPPPPPEEDPEQDSGPEDLPLVRLEFEET	P06400	Retinoblastoma-associated protein	RB1			37	3			2.13762	1.07808	0.46609	-0.0787832	2.49898	1.02592	0.460103	-0.767693	48.9259	-0.767693	1	1	1	0.999996	0.454074	0.267272	0.26727	0.26727	0.26727	0.26727	51.4249	-0.0464045	0.972155	0.931048	0.856376	0.745495	0.610873	0.474823	0.35609	0.262483	0.193024	0.142999	52.3055	-0.0787832	0.999512	0.996337	0.979613	0.915122	0.751745
UID1276	DVGGYYYEKIERTTKSPSDSGYSYETIGKTT	P46821	Microtubule-associated protein 1B;MAP1B heavy chain;MAP1 light chain LC1	MAP1B			1915	1			2.59578	1.06748	0.46609	-0.0894473	0.691659	0.119761	0.5	-0.0761084	56.1653	-0.0761084	0.999977	0.999731	0.997818	0.986684	0.938389	0.798457	0.578606	0.404851	0.319357	0.284375	56.857	-0.051248	0.997687	0.991542	0.974496	0.935125	0.85969	0.741911	0.594282	0.444532	0.316952	0.220674	55.8113	-0.0894473	0.999996	0.999927	0.999159	0.992985	0.956782
UID1278	TSAVKEKTATCHSSSSPPIDAASAEPYGFRA	P46821	Microtubule-associated protein 1B;MAP1B heavy chain;MAP1 light chain LC1	MAP1B			1819	1			-1.00672	0.961793	0.46609	-0.116767	-0.907527	1.23799	0.460103	-0.0636042	54.9417	-0.0636042	0.998691	0.994018	0.978147	0.934669	0.840211	0.684462	0.496376	0.327009	0.204334	0.125943	54.0342	-0.0442639	0.985313	0.961035	0.912484	0.831408	0.718818	0.588409	0.45998	0.348721	0.260524	0.194256	56.4946	-0.116767	1	0.999991	0.999848	0.998284	0.985751
UID12795	QTYRYHGHSMSDPGVSYRTREEIQEVRSKSD	P08559-3	Pyruvate dehydrogenase E1 component subunit alpha, somatic form, mitochondrial;Pyruvate dehydrogenase E1 component subunit alpha, testis-specific form, mitochondrial	PDHA1;PDHA2			269	3			-0.421996	0.911758	0.46609	-0.0698803	NA	NA	NA	-1.04705	48.5631	-1.04705	1	1	1	0.999999	0.23931	NA	0.18802	NA	NA	NA	NA	NA	NA	NA	NA	NA	NA	NA	NA	NA	NA	NA	50.1083	-0.0698803	0.994032	0.973937	0.912135	0.775539	0.575536
UID12833	AKQIQNLQKAGTRTDSREDEISPPPPNPVVK	P10644	cAMP-dependent protein kinase type I-alpha regulatory subunit;cAMP-dependent protein kinase type I-alpha regulatory subunit, N-terminally processed	PRKAR1A			77	3			-0.0512614	1.0844	0.46609	-0.0829959	1.79031	0.668822	0.498117	-0.0850642	49.1884	-0.0644111	0.984192	0.946463	0.857116	0.702033	0.511759	0.342503	0.222925	0.148365	0.104027	0.0777548	50.9787	-0.0850642	0.998797	0.992353	0.963401	0.868611	0.666489	0.419087	0.239518	0.144921	0.100702	0.0802289	50.9368	-0.0829959	0.998251	0.990075	0.956981	0.858012	0.659138
UID12882	NEADAAQGYRYPRPASVPPSPSLSRHSSPHQ	P13807-2	Glycogen [starch] synthase, muscle	GYS1			577	3			-1.73943	1.27931	0.46609	-0.120824	-1.11772	1.15531	0.460103	-0.172444	55.2832	-0.172444	1	1	0.99999	0.999701	0.994102	0.923519	0.548548	0.175644	0.0871571	0.0728194	54.1655	-0.111118	0.999985	0.99979	0.997991	0.985852	0.925557	0.730201	0.410294	0.170708	0.0642425	NA	55.6654	-0.120824	0.999999	0.999974	0.999647	0.996556	0.975042
UID12962	KGKKAAATSAKKVVVSPTKKVAVATPAKKAA	P19338	Nucleolin	NCL			67	3			2.81859	1	0.46609	-0.0683527	NA	NA	NA	-0.0655152	NA	NA	NA	NA	NA	NA	NA	NA	NA	NA	NA	NA	50.0084	-0.0655152	0.988996	0.960889	0.889478	0.75305	0.56545	0.37988	0.238442	0.146416	0.0906639	0.0574728	46.7396	-0.0610208	0.948278	0.865512	0.723323	0.5443	0.375252
UID12963	IEGRAIRLELQGPRGSPNARSQPSKTLFVKG	P19338	Nucleolin	NCL			563	3			-1.09195	1.01935	0.46609	-0.113211	0.988663	0.218395	0.5	-0.120601	49.8951	-0.0977967	0.998808	0.991652	0.956757	0.836891	0.587294	0.313951	0.142772	0.0630542	NA	0.0139789	50.8838	-0.120601	0.999942	0.999132	0.991155	0.936932	0.721117	0.378187	0.178996	0.112545	NA	0.0865104	51.4367	-0.113211	0.999879	0.998656	0.9894	0.938922	0.759466
UID13068	KATKTAPPALPTGYDSEEEEESRPMSYDEKR	P25440-4	Bromodomain-containing protein 2	BRD2			513	3			-0.485831	1.02616	0.46609	-0.0972853	1.61016	0.587009	0.5	-0.135546	45.451	-0.135546	0.998289	0.976028	0.811228	0.435359	0.238124	0.191406	0.181271	0.178815	0.178138	0.177928	47.0611	-0.0551688	0.941224	0.856205	0.719546	0.556266	0.406501	0.293014	0.215971	0.166123	0.134202	0.113561	46.5982	-0.095074	0.994849	0.961735	0.82022	0.550694	0.353508
UID13159	GAFNAPVINRFTRRASVCAEAYNPDEEEDDA	P31323	cAMP-dependent protein kinase type II-beta regulatory subunit	PRKAR2B			114	3			2.62895	1.22024	0.46609	-0.0919763	-1.35811	1.68876	0.372014	-0.100198	52.9806	-0.100198	0.999954	0.999426	0.995008	0.968142	0.855617	0.596598	0.334657	0.201404	0.151489	0.133659	51.6225	-0.0714622	0.997995	0.989268	0.955929	0.861958	0.683853	0.47541	0.318175	0.228122	0.182077	0.158964	50.6174	-0.0919763	0.999295	0.994524	0.968805	0.871076	0.647104
UID13214	GPERRPEGPGAQAPSSPRVTEAPCYPGAPST	P40222	Alpha-taxilin	TXLNA			515	3			2.03811	1.0953	0.46609	-0.132468	-0.147333	1.10579	0.460103	-0.121802	51.5264	-0.121802	0.999982	0.999656	0.995659	0.962006	0.790696	0.447107	0.229865	0.161793	0.143498	0.138304	51.3791	-0.0692708	0.996779	0.984778	0.944085	0.841312	0.662485	0.46029	0.304314	0.209909	0.158532	0.131204	50.3032	-0.119391	0.999894	0.998546	0.986277	0.910432	0.65409
UID13216	CVTPTTCSNTIDLPMSPRTLDSLMQFGNNGE	P40763-2	Signal transducer and activator of transcription 3	STAT3			726	3			-2.53914	1.30581	0.46609	-0.0590703	0.137942	0.387018	0.5	-0.113785	49.7197	-0.113785	0.999894	0.998305	0.981869	0.875191	0.576605	0.329562	0.246188	0.224433	0.218539	0.216775	49.8577	-0.0763346	0.996452	0.981148	0.924784	0.782004	0.562799	0.366749	0.248984	0.190391	0.162547	0.149068	52.5309	-0.0590703	0.994044	0.97844	0.936738	0.848443	0.705022
UID13228	KGRHVVLGAIENKVESKGNSPPSSGEACREE	P41227-2	N-alpha-acetyltransferase 10	NAA10			167	3			1.53286	1	0.46609	-0.13644	-0.0653908	0.802417	0.480281	-0.219437	52.2078	-0.219437	1	0.999999	0.999952	0.998101	0.953895	0.54555	0.100733	0.0284002	0.0206235	0.019656	52.1424	-0.127927	0.999989	0.999782	0.997224	0.975216	0.850688	0.517971	0.220273	0.106513	0.0739397	0.0645412	51.1506	-0.0979806	0.999495	0.996059	0.977286	0.902222	0.704963
UID13235	FIFTTIKAPLKPYPVSPSDKVLIQEKTQLKG	P41252	Isoleucine--tRNA ligase, cytoplasmic	IARS			1047	3			1.64453	1.11168	0.46609	-0.147216	NA	NA	NA	-0.0598953	NA	NA	NA	NA	NA	NA	NA	NA	NA	NA	NA	NA	48.0403	-0.0598953	0.96892	0.908412	0.788931	0.619711	0.44789	0.314109	0.225611	0.171279	0.138556	0.118662	47.9296	-0.0891878	0.993391	0.966457	0.874384	0.669921	0.409345
UID13247	PCPLPPGKRSINKLDSPDPFKLNDPFQPFPG	P42566	Epidermal growth factor receptor substrate 15	EPS15			796	3			-0.544533	1.07803	0.46609	-0.0976235	NA	NA	NA	-0.0748275	NA	NA	NA	NA	NA	NA	NA	NA	NA	NA	NA	NA	52.6446	-0.0748275	0.99909	0.99454	0.974929	0.910857	0.762905	0.546684	0.352368	0.230845	0.167437	0.136041	52.3389	-0.0976235	0.999867	0.998664	0.990346	0.948212	0.80364
UID1326	QPSSSRFIHQQPQSSSPVYGSSAKTSSVSNP	P49023	Paxillin	PXN			85	1			2.97596	1.26225	0.46609	-0.087565	5.38121	3.76148	0.0103008	-0.0883886	55.164	-0.0883886	0.999993	0.999885	0.9987	0.98943	0.937638	0.763894	0.511722	0.360757	0.305647	0.287739	60.5452	-0.0304512	0.986985	0.970509	0.941333	0.895744	0.832392	0.753578	0.665032	0.574075	0.487325	0.409223	56.4638	-0.0376986	0.988643	0.969383	0.930192	0.863603	0.769577
UID13268	ADDPNKDTSENADGQSDENKDDYTIPDEYRI	P43243	Matrin-3	MATR3			766	3			-0.452551	0.996763	0.46609	-0.0990659	2.05251	0.742611	0.490279	-0.0951312	46.5022	-0.0951312	0.994685	0.960065	0.812747	0.541751	0.353264	0.281541	0.258233	0.250387	0.24752	0.246379	48.5547	-0.0530747	0.966491	0.898478	0.771235	0.61469	0.483422	0.39831	0.349472	0.322371	0.307169	0.298392	47.4058	-0.0743917	0.988847	0.942986	0.805193	0.589937	0.422693
UID13286	STQNSFRAESSQTCHSEQGDKKMEEKNSGNF	P46063	ATP-dependent DNA helicase Q1	RECQL			608	3			-0.280139	1.27625	0.46609	-0.0865711	1.2081	0.259655	0.5	-0.178776	53.3042	-0.178776	1	1	0.999989	0.999394	0.980678	0.724862	0.322126	0.253732	0.247434	0.246764	54.5123	-0.0874765	0.999978	0.999706	0.997287	0.981599	0.909178	0.711297	0.465021	0.321152	0.264812	0.244727	53.0815	-0.0865711	0.999869	0.998736	0.991169	0.953924	0.828217
UID13297	RLQGQRHGMFLVRDSSTCPGDYVLSVSENSR	P46109	Crk-like protein	CRKL			42	3			-0.566635	0.91187	0.46609	-0.213253	-1.51965	1.40978	0.451415	-0.182428	55.4101	-0.182428	1	1	0.999997	0.999863	0.996504	0.941949	0.574335	0.184976	0.104723	0.0937936	53.8904	-0.0655152	0.998539	0.992977	0.973313	0.918399	0.801409	0.622641	0.432461	0.283979	0.188912	0.133473	55.1071	-0.213253	1	1	1	0.999966	0.998393
UID13314	LSPKSDISPLTPRESSPLYSPTFSDSTSAVK	P46821	Microtubule-associated protein 1B;MAP1B heavy chain;MAP1 light chain LC1	MAP1B			1793	3			0.755616	0.949117	0.46609	-0.0474922	0.475606	0.767905	0.483959	-0.0472313	54.9897	-0.0416547	0.98573	0.963182	0.918997	0.845836	0.743603	0.622649	0.499591	0.38886	0.297701	0.226821	55.4653	-0.0472313	0.995467	0.984318	0.955434	0.894579	0.792312	0.658096	0.519916	0.403523	0.318019	0.25982	54.8785	-0.0414015	0.984803	0.961247	0.915654	0.841068	0.73801
UID13315	SDISPLTPRESSPLYSPTFSDSTSAVKEKTA	P46821	Microtubule-associated protein 1B;MAP1B heavy chain;MAP1 light chain LC1	MAP1B			1797	3			0.755616	0.949117	0.46609	-0.0474922	0.475606	0.767905	0.483959	-0.0472313	54.9897	-0.0416547	0.98573	0.963182	0.918997	0.845836	0.743603	0.622649	0.499591	0.38886	0.297701	0.226821	55.4653	-0.0472313	0.995467	0.984318	0.955434	0.894579	0.792312	0.658096	0.519916	0.403523	0.318019	0.25982	54.8785	-0.0414015	0.984803	0.961247	0.915654	0.841068	0.73801
UID13317	SFLSADDKASGRGAESPFEEKSGKQGSPDQV	P46821	Microtubule-associated protein 1B;MAP1B heavy chain;MAP1 light chain LC1	MAP1B			1427	3			2.99123	1.17302	0.46609	-0.0821212	NA	NA	NA	-0.0351239	50.7718	-0.0351239	0.919367	0.853315	0.765272	0.663357	0.558836	0.461468	0.376914	0.306853	0.25042	0.205629	NA	NA	NA	NA	NA	NA	NA	NA	NA	NA	NA	NA	54.2653	-0.0538007	0.994965	0.982708	0.951101	0.884474	0.771588
UID13322	SQPALALDERKLGDVSPTQIDVSQFGSFKED	P46821	Microtubule-associated protein 1B;MAP1B heavy chain;MAP1 light chain LC1	MAP1B			1501	3			-0.983714	0.93215	0.46609	-0.0789668	2.26668	1.08808	0.460103	-0.0866152	54.0833	-0.0525297	0.993823	0.979656	0.94461	0.87366	0.757972	0.608466	0.454275	0.322324	0.223088	0.153801	56.35	-0.0866152	0.999976	0.999754	0.998155	0.989435	0.952699	0.839125	0.616033	0.371831	0.212857	0.135574	56.6347	-0.0733598	0.999909	0.999303	0.995989	0.981866	0.934576
UID13334	DVGGYYYEKIERTTKSPSDSGYSYETIGKTT	P46821	Microtubule-associated protein 1B;MAP1B heavy chain;MAP1 light chain LC1	MAP1B			1915	3			2.59578	1.06748	0.46609	-0.0894473	0.691659	0.119761	0.5	-0.0761084	56.1653	-0.0761084	0.999977	0.999731	0.997818	0.986684	0.938389	0.798457	0.578606	0.404851	0.319357	0.284375	56.857	-0.051248	0.997687	0.991542	0.974496	0.935125	0.85969	0.741911	0.594282	0.444532	0.316952	0.220674	55.8113	-0.0894473	0.999996	0.999927	0.999159	0.992985	0.956782
UID13336	TSAVKEKTATCHSSSSPPIDAASAEPYGFRA	P46821	Microtubule-associated protein 1B;MAP1B heavy chain;MAP1 light chain LC1	MAP1B			1819	3			-1.00672	0.961793	0.46609	-0.116767	-0.907527	1.23799	0.460103	-0.0636042	54.9417	-0.0636042	0.998691	0.994018	0.978147	0.934669	0.840211	0.684462	0.496376	0.327009	0.204334	0.125943	54.0342	-0.0442639	0.985313	0.961035	0.912484	0.831408	0.718818	0.588409	0.45998	0.348721	0.260524	0.194256	56.4946	-0.116767	1	0.999991	0.999848	0.998284	0.985751
UID13384	QPSSSRFIHQQPQSSSPVYGSSAKTSSVSNP	P49023	Paxillin	PXN			85	3			2.97596	1.26225	0.46609	-0.087565	5.38121	3.76148	0.0103008	-0.0883886	55.164	-0.0883886	0.999993	0.999885	0.9987	0.98943	0.937638	0.763894	0.511722	0.360757	0.305647	0.287739	60.5452	-0.0304512	0.986985	0.970509	0.941333	0.895744	0.832392	0.753578	0.665032	0.574075	0.487325	0.409223	56.4638	-0.0376986	0.988643	0.969383	0.930192	0.863603	0.769577
UID13412	KHMLKEGKGRMLQAISPKQSPSSSPTRERSP	P49585	Choline-phosphate cytidylyltransferase A	PCYT1A			315	3			-0.740001	1.14303	0.46609	-0.0893105	NA	NA	NA	NA	NA	NA	NA	NA	NA	NA	NA	NA	NA	NA	NA	NA	NA	NA	NA	NA	NA	NA	NA	NA	NA	NA	NA	NA	53.4668	-0.0570621	0.994947	0.981946	0.947313	0.872885	0.746877
UID13420	SSPAQRRRGNDPLTSSPGRSSRRTDALTSSP	P49736	DNA replication licensing factor MCM2	MCM2			27	3			-1.90182	1.15045	0.46609	-0.0556612	-0.746354	1.88519	0.346933	-0.0891874	53.5916	-0.0891874	0.999931	0.999262	0.994341	0.96763	0.86561	0.638623	0.395649	0.257789	0.200642	0.178561	52.8452	-0.0700293	0.999178	0.994802	0.975109	0.909156	0.758987	0.553985	0.387514	0.292712	0.246464	0.22458	52.8542	-0.0452514	0.980441	0.949589	0.890281	0.795966	0.672298
UID13433	SGDFEKDDDAYKTEDSDDIHFEPVVQMPEKV	P49792	E3 SUMO-protein ligase RanBP2;RanBP2-like and GRIP domain-containing protein 4;RanBP2-like and GRIP domain-containing protein 3;RANBP2-like and GRIP domain-containing protein 5/6;RANBP2-like and GRIP domain-containing protein 8;RANBP2-like and GRIP domain-containing protein 1;RANBP2-like and GRIP domain-containing protein 2	RANBP2;RGPD4;RGPD3;RGPD5;RGPD8;RGPD1;RGPD2			2008	3			-1.23065	1.09054	0.46609	-0.0759908	NA	NA	NA	-0.0620245	NA	NA	NA	NA	NA	NA	NA	NA	NA	NA	NA	NA	48.3917	-0.0620245	0.97535	0.923536	0.813942	0.646549	0.464702	0.316545	0.216437	0.154719	0.117739	0.095464	49.237	-0.0759908	0.99387	0.971467	0.899378	0.739304	0.517347
UID13467	NRSRRRRNRGNRTDGSISGDRQPVTVADYIS	P51116	Fragile X mental retardation syndrome-related protein 2	FXR2			601	3			3.69024	0.957523	0.46609	-0.0556442	1.80386	0.838221	0.478208	-0.090045	52.4727	-0.0792548	0.999747	0.997682	0.984631	0.925737	0.760611	0.531452	0.376411	0.308048	0.281584	0.271223	54.2766	-0.090045	0.999957	0.999521	0.996197	0.977407	0.900125	0.70107	0.441589	0.269656	0.193067	0.162873	50.7118	-0.0556442	0.984083	0.951197	0.87858	0.754405	0.593609
UID13468	SRRRRNRGNRTDGSISGDRQPVTVADYISRA	P51116	Fragile X mental retardation syndrome-related protein 2	FXR2			603	3			4.53537	1.20647	0.46609	-0.0453228	NA	NA	NA	-0.0792548	52.4727	-0.0792548	0.999747	0.997682	0.984631	0.925737	0.760611	0.531452	0.376411	0.308048	0.281584	0.271223	NA	NA	NA	NA	NA	NA	NA	NA	NA	NA	NA	NA	49.8667	-0.0453228	0.953847	0.894466	0.798047	0.671912	0.537209
UID13495	EMLGRLGYLNHVRAASPQDLAGGYTSSLACH	P51948-2	CDK-activating kinase assembly factor MAT1	MNAT1			237	3			2.02082	1.00259	0.46609	-0.0763816	NA	NA	NA	NA	NA	NA	NA	NA	NA	NA	NA	NA	NA	NA	NA	NA	NA	NA	NA	NA	NA	NA	NA	NA	NA	NA	NA	NA	54.0619	-0.0763816	0.999586	0.997332	0.986863	0.9491	0.846622
UID13499	VNANFAHFDNFPKSSSADFGTFNTSQSHQTA	P52594-2	Arf-GAP domain and FG repeat-containing protein 1	AGFG1			253	3			1.30047	0.978404	0.46609	-0.152454	NA	NA	NA	-0.068478	NA	NA	NA	NA	NA	NA	NA	NA	NA	NA	NA	NA	53.0768	-0.068478	0.998299	0.991708	0.968213	0.902888	0.767604	0.572763	0.381235	0.242535	0.158594	0.111426	51.5169	-0.152454	0.999997	0.99992	0.998457	0.980064	0.837942
UID13567	EVELSPVGSEEPRCLSPGSAPSLGPDGGGGG	P56693	Transcription factor SOX-10	SOX10			24	3			3.68625	0.956089	0.46609	-0.0531343	2.59493	0.370603	0.5	-0.0519033	47.0151	-0.0498354	0.924794	0.828623	0.690777	0.544762	0.423759	0.338186	0.282311	0.2468	0.224181	0.209531	49.6101	-0.0519033	0.973545	0.923024	0.82317	0.679106	0.527916	0.405688	0.322091	0.269413	0.237063	0.217103	48.1823	-0.0531343	0.959869	0.888739	0.762462	0.605665	0.465479
UID13581	ENEMATAASSSSLEKSYELPDGQVITIGNER;EQEMATAASSSSLEKSYELPDGQVITIGNER	P63261	Actin, cytoplasmic 2;Actin, cytoplasmic 2, N-terminally processed;Actin, cytoplasmic 1;Actin, cytoplasmic 1, N-terminally processed;Actin, gamma-enteric smooth muscle;Beta-actin-like protein 2;Actin, alpha cardiac muscle 1;Actin, alpha skeletal muscle;Actin, aortic smooth muscle;POTE ankyrin domain family member E;POTE ankyrin domain family member F;Putative beta-actin-like protein 3;Putative bet…	ACTG1;ACTB;ACTG2;ACTBL2;ACTC1;ACTA1;ACTA2;POTEE;POTEF;POTEKP			239	3			-1.69568	1	0.46609	-0.0580124	NA	NA	NA	-0.0630062	NA	NA	NA	NA	NA	NA	NA	NA	NA	NA	NA	NA	56.1595	-0.0630062	0.999239	0.996324	0.98585	0.955326	0.883514	0.751984	0.572567	0.391729	0.249665	0.154617	56.7712	-0.0580124	0.999588	0.997661	0.989664	0.963306	0.895281
UID13587	FELGKLMELHGEGSSSGKATGDETGAKVERA	P61247	40S ribosomal protein S3a	RPS3A			238	3			-0.705998	1.12908	0.46609	-0.128897	NA	NA	NA	NA	NA	NA	NA	NA	NA	NA	NA	NA	NA	NA	NA	NA	NA	NA	NA	NA	NA	NA	NA	NA	NA	NA	NA	NA	54.0233	-0.128897	1	0.999986	0.999705	0.995759	0.957803
UID13600	QEQIAKRRRLSSLRASTSKSESSQK______	P62753	40S ribosomal protein S6	RPS6			240	3			-1.36507	1.20381	0.46609	-0.112573	NA	NA	NA	-0.0508641	53.103	-0.0508641	0.989409	0.968169	0.920517	0.833378	0.705357	0.55506	0.411066	0.29314	0.205936	0.144921	NA	NA	NA	NA	NA	NA	NA	NA	NA	NA	NA	NA	53.4326	-0.0500532	0.989859	0.969641	0.92432	0.841126	0.717699
UID13602	RIRVRLSRKRNEDEDSPNKLYTLVTYVPVTT	P62899	60S ribosomal protein L31	RPL31			98	3			-1.67048	1.18709	0.46609	-0.0644753	-0.639459	1.00844	0.460103	-0.0855973	52.9501	-0.0855973	0.999841	0.998518	0.989961	0.949185	0.816928	0.577649	0.363604	0.251235	0.204379	0.185559	52.3107	-0.0658238	0.996637	0.98557	0.950835	0.866177	0.71358	0.519937	0.344782	0.221438	0.14584	0.101951	53.5618	-0.0644753	0.998095	0.991232	0.967997	0.906024	0.780702
UID13607	GWRAAQDRDQIYRRRSPSPYYSRGGYRSRSR;GYDRYEDYDYRYRRRSPSPYYSRYRSRSRSR	P62995	Transformer-2 protein homolog beta;Transformer-2 protein homolog alpha	TRA2B;TRA2A			264	3			-1.22088	1.08233	0.46609	-0.0375586	2.52837	0.895009	0.473959	-0.0387867	50.2453	-0.0387867	0.935043	0.863496	0.76168	0.646373	0.538892	0.451957	0.387526	0.341847	0.309969	0.287696	52.7737	-0.0380915	0.961065	0.916952	0.846757	0.751651	0.64088	0.527944	0.424475	0.33678	0.266156	0.210951	54.1586	-0.0316766	0.947559	0.901061	0.834731	0.75155	0.658593
UID1362	SSPAQRRRGNDPLTSSPGRSSRRTDALTSSP	P49736	DNA replication licensing factor MCM2	MCM2			27	1			-1.90182	1.15045	0.46609	-0.0556612	-0.746354	1.88519	0.346933	-0.0891874	53.5916	-0.0891874	0.999931	0.999262	0.994341	0.96763	0.86561	0.638623	0.395649	0.257789	0.200642	0.178561	52.8452	-0.0700293	0.999178	0.994802	0.975109	0.909156	0.758987	0.553985	0.387514	0.292712	0.246464	0.22458	52.8542	-0.0452514	0.980441	0.949589	0.890281	0.795966	0.672298
UID13693	ATEQRTSSKESSPIPSPTSDRKAKTALPAQS	Q01082	Spectrin beta chain, non-erythrocytic 1	SPTBN1			2169	3			-0.707475	1.03546	0.46609	-0.243269	1.1073	0.100474	0.5	-0.335348	52.4365	-0.335348	1	1	1	0.99999	0.99645	0.644516	0.177927	0.166958	0.166779	0.166775	53.5438	-0.112166	0.999985	0.999777	0.997702	0.982763	0.906028	0.670846	0.352102	0.163343	0.0921914	0.0680823	53.8662	-0.243269	1	1	1	0.999956	0.996842
UID13705	PDILLRAKQDFLKTDSDSDLQLYKEQGEGQG	Q01433	AMP deaminase 2	AMPD2			190	3			2.0353	1	0.46609	-0.227094	0.192098	0.648034	0.5	-0.0931225	57.536	-0.0931225	0.999992	0.99991	0.99924	0.995168	0.975891	0.90565	0.727013	0.457611	0.230342	0.10474	57.7281	-0.0666028	0.99979	0.99877	0.99439	0.979246	0.936587	0.840927	0.679132	0.48229	0.307718	0.185219	57.4009	-0.0827526	0.999968	0.999718	0.998153	0.99059	0.961624
UID13715	VRSGPKPFSAPKPQTSPSPKRATKKEPAVLE	Q01518-2	Adenylyl cyclase-associated protein 1	CAP1			307	3			-1.13877	1.00802	0.46609	-0.0626087	1.31706	0.0905633	0.5	-0.0729136	49.2846	-0.0658557	0.98532	0.949826	0.864326	0.711905	0.518388	0.340382	0.211389	0.12968	0.0806719	0.0515109	50.6017	-0.0729136	0.995152	0.978934	0.928274	0.809829	0.616195	0.403842	0.238984	0.136166	0.0780629	0.0459942	49.8821	-0.0626087	0.985739	0.952831	0.87514	0.736284	0.554534
UID13730	KSEAAAPHTDAGGGLSSDEEEGTSSQAEAAR	Q01831-2	DNA repair protein complementing XP-C cells	XPC			846	3			2.8563	1.20095	0.46609	-0.0904518	NA	NA	NA	NA	NA	NA	NA	NA	NA	NA	NA	NA	NA	NA	NA	NA	NA	NA	NA	NA	NA	NA	NA	NA	NA	NA	NA	NA	48.3132	-0.0904518	0.997137	0.980433	0.905438	0.704559	0.445556
UID13731	SEAAAPHTDAGGGLSSDEEEGTSSQAEAARI	Q01831-2	DNA repair protein complementing XP-C cells	XPC			847	3			2.8563	1.20095	0.46609	-0.0904518	NA	NA	NA	NA	NA	NA	NA	NA	NA	NA	NA	NA	NA	NA	NA	NA	NA	NA	NA	NA	NA	NA	NA	NA	NA	NA	NA	NA	48.3132	-0.0904518	0.997137	0.980433	0.905438	0.704559	0.445556
UID1375	SGDFEKDDDAYKTEDSDDIHFEPVVQMPEKV	P49792	E3 SUMO-protein ligase RanBP2;RanBP2-like and GRIP domain-containing protein 4;RanBP2-like and GRIP domain-containing protein 3;RANBP2-like and GRIP domain-containing protein 5/6;RANBP2-like and GRIP domain-containing protein 8;RANBP2-like and GRIP domain-containing protein 1;RANBP2-like and GRIP domain-containing protein 2	RANBP2;RGPD4;RGPD3;RGPD5;RGPD8;RGPD1;RGPD2			2008	1			-1.23065	1.09054	0.46609	-0.0759908	NA	NA	NA	-0.0620245	NA	NA	NA	NA	NA	NA	NA	NA	NA	NA	NA	NA	48.3917	-0.0620245	0.97535	0.923536	0.813942	0.646549	0.464702	0.316545	0.216437	0.154719	0.117739	0.095464	49.237	-0.0759908	0.99387	0.971467	0.899378	0.739304	0.517347
UID13834	SRESEPKNPGMKRASSLNVLNVGGKAAEDRF	Q07866-6	Kinesin light chain 1	KLC1			591	3			-0.768569	1.09764	0.46609	-0.170786	0.445356	0.312734	0.5	-0.153478	51.0631	-0.153478	0.999997	0.999903	0.998038	0.973923	0.793875	0.369636	0.147641	0.0976109	0.0874689	0.0851898	51.5084	-0.134366	0.999989	0.999766	0.996751	0.968834	0.808648	0.436972	0.17973	0.099258	0.0784701	0.0728196	52.3641	-0.170786	1	0.999995	0.999806	0.99541	0.931292
UID13852	NGHDGDTHQEDDGEKSD______________	Q08117	Amino-terminal enhancer of split	AES			196	3			2.59495	1.00839	0.46609	-0.963802	0.919037	0.572938	0.5	-0.0573282	49.6607	-0.0573282	0.982614	0.942644	0.851989	0.703942	0.534737	0.393441	0.297863	0.239687	0.205469	0.185263	50.5797	-0.0409905	0.945789	0.886998	0.797895	0.684726	0.562458	0.447006	0.348398	0.269602	0.209036	0.163347	46.5734	-0.0809394	0.986948	0.933388	0.775864	0.540963	0.367823
UID13853	EHAKSESSQREGRGESENAGTNQETRSRSRS	Q08170	Serine/arginine-rich splicing factor 4	SRSF4			431	3			-1.54085	0.943864	0.46609	-0.0606565	1.90397	0.752114	0.48724	-0.0824017	49.097	-0.0545408	0.974472	0.921649	0.813956	0.659565	0.504497	0.386975	0.311693	0.266852	0.240544	0.224899	51.001	-0.0824017	0.998428	0.990787	0.958944	0.861443	0.663198	0.422673	0.242652	0.143148	0.094406	0.0709134	51.2282	-0.0606565	0.994397	0.976064	0.920863	0.800982	0.627149
UID13882	KLQGKSAETRESTQLSPADLTEGKPTDPSKL	Q08J23	tRNA (cytosine(34)-C(5))-methyltransferase	NSUN2			456	3			0.0738267	0.979555	0.46609	-0.0858208	NA	NA	NA	NA	NA	NA	NA	NA	NA	NA	NA	NA	NA	NA	NA	NA	NA	NA	NA	NA	NA	NA	NA	NA	NA	NA	NA	NA	48.3395	-0.0764415	0.989996	0.957182	0.862052	0.676636	0.452504
UID13886	_________MSRRRHSDENDGGQPHKRRKTS	Q09161	Nuclear cap-binding protein subunit 1	NCBP1			7	3			2.48273	1.00957	0.46609	-0.0873399	NA	NA	NA	NA	NA	NA	NA	NA	NA	NA	NA	NA	NA	NA	NA	NA	NA	NA	NA	NA	NA	NA	NA	NA	NA	NA	NA	NA	51.5061	-0.0873399	0.999119	0.994273	0.971859	0.894624	0.713124
UID13920	TPADTVAIIFCSTHKSLTLGIPMLKIVFAGH	Q0GE19-3	Sodium/bile acid cotransporter 7	SLC10A7			266	3			2.14217	1.06838	0.46609	-0.247656	-0.879087	0.751929	0.48724	-0.342576	54.7465	-0.176385	1	1	0.999983	0.999515	0.990858	0.889514	0.456327	0.132597	0.0654408	0.0546276	53.8674	-0.342576	1	1	1	0.999999	0.999747	0.947297	0.235515	0.141698	NA	0.140267	54.602	-0.247656	1	1	1	0.999962	0.998018
UID13924	TSGKLSGINEIPRPFSPPVTSNTSPPPAAPL	Q0JRZ9-3	F-BAR domain only protein 2	FCHO2			455	3			2.01311	0.997606	0.46609	-0.0758816	NA	NA	NA	-0.050574	NA	NA	NA	NA	NA	NA	NA	NA	NA	NA	NA	NA	51.5252	-0.050574	0.980873	0.947342	0.879583	0.76936	0.626419	0.477125	0.346686	0.246079	0.173958	0.124015	51.3296	-0.0668164	0.997125	0.985288	0.942579	0.832232	0.648529
UID13925	NEIPRPFSPPVTSNTSPPPAAPLARAESSSS	Q0JRZ9-3	F-BAR domain only protein 2	FCHO2			463	3			3.05343	1.11654	0.46609	-0.0668164	NA	NA	NA	-0.0459333	NA	NA	NA	NA	NA	NA	NA	NA	NA	NA	NA	NA	51.1921	-0.0459333	0.96891	0.92476	0.846609	0.733424	0.598958	0.465227	0.349599	0.258749	0.191283	0.142531	51.3296	-0.0668164	0.997125	0.985288	0.942579	0.832232	0.648529
UID13930	IVQPVSGAVYDRPGASPKRNHDGECTAAPTN	Q12769	Nuclear pore complex protein Nup160	NUP160			1157	3			1.89619	0.910983	0.46609	-0.313835	0.0614056	0.162849	0.5	-1.05094	51.9713	-1.0153	1	1	1	1	1	0.47238	0.157067	0.157066	0.157066	NA	52.0327	-1.05094	1	1	1	1	1	0.533918	0.126145	NA	NA	NA	51.9571	-0.313835	1	1	1	0.999908	0.986084
UID13951	DEDGENTQIEDTEPMSPVLNSKFVPAENDSI	Q12888	Tumor suppressor p53-binding protein 1	TP53BP1			552	3			2.81281	1	0.46609	-0.0418095	1.74293	0.791958	0.482547	-0.090947	51.6534	-0.090947	0.999871	0.998463	0.987193	0.924998	0.729614	0.475028	0.334623	0.284521	0.268059	0.262386	53.3963	-0.0782328	0.999826	0.998429	0.989646	0.948998	0.821749	0.600564	0.408376	0.308305	0.266343	0.249317	52.1556	-0.0387067	0.958383	0.910251	0.833954	0.73244	0.617831
UID13956	PVSPASQKMVIQGPSSPQGEAMVTDVLEDQK	Q12888	Tumor suppressor p53-binding protein 1	TP53BP1			1114	3			2.74645	1.14467	0.46609	-0.0892793	4.53333	2.71588	0.110043	-0.0932806	52.2437	-0.0644128	0.997451	0.98765	0.953505	0.864441	0.703355	0.514262	0.364642	0.273142	0.223336	0.196967	56.777	-0.0932806	0.999997	0.99995	0.999454	0.995685	0.974104	0.884722	0.662935	0.402188	0.249847	0.188296	52.5669	-0.0892793	0.99987	0.998663	0.990179	0.946896	0.80151
UID13968	VLQDMGLPTGAEGRDSSKGEDSAEETEAKPA	Q12906	Interleukin enhancer-binding factor 3	ILF3			476	3			-0.587632	1.1161	0.46609	-0.095908	0.0303426	0.69969	0.496861	-0.106343	54.3854	-0.106343	0.999985	0.9998	0.998089	0.986549	0.929221	0.743157	0.437152	0.206805	0.104091	0.0659266	54.4158	-0.0950473	0.999957	0.999541	0.99648	0.97962	0.910548	0.72318	0.446908	0.235892	0.131945	0.0886041	54.8457	-0.0881286	0.999922	0.999305	0.995446	0.977022	0.910149
UID13983	SNAVLTKAVKRPNEDSDEDEEKGAVVPPVHD	Q12996	Cleavage stimulation factor subunit 3	CSTF3			691	3			2.45462	0.916971	0.46609	-0.338437	NA	NA	NA	-0.28349	NA	NA	NA	NA	NA	NA	NA	NA	NA	NA	NA	NA	52.7095	-0.28349	1	1	1	0.999984	0.996101	0.694047	0.268369	0.255132	0.254862	0.254854	52.7336	-0.338437	1	1	1	0.999995	0.997993
UID14024	NSQKAGKEKDGTKRKSLSDSESDDSKSKKKR	Q13185	Chromobox protein homolog 3	CBX3			93	3			-0.514016	1.00045	0.46609	-0.143901	1.01688	0.0564265	0.5	-0.0973666	50.2392	-0.0973666	0.999651	0.996388	0.973692	0.868684	0.616133	0.369047	0.252289	0.211282	0.197273	0.192195	51.2561	-0.0813777	0.998991	0.993281	0.96653	0.876022	0.680527	0.44544	0.281443	0.198561	0.161096	0.144196	50.7359	-0.143901	0.999994	0.99983	0.996867	0.962021	0.741806
UID14043	PVLEETAPEDAQKSSSPAPADIAQTVQEDLR	Q13283	Ras GTPase-activating protein-binding protein 1	G3BP1			232	3			-1.42268	1.09732	0.46609	-0.12154	1.02802	0.200226	0.5	-0.128598	50.0563	-0.128598	0.999914	0.998716	0.986975	0.909423	0.634871	0.285852	0.119783	0.0691704	NA	0.0499279	51.0844	-0.107258	0.999783	0.997835	0.98452	0.919226	0.716809	0.406536	0.185289	0.0879041	0.0511924	NA	50.5123	-0.12154	0.999865	0.998359	0.986097	0.916279	0.6798
UID14079	SPRKSAEPSANTTLVSETEEEGSVPAFGAAA	Q13428-6	Treacle protein	TCOF1			171	3			-0.413603	0.904492	0.46609	-0.147725	-0.102531	0.581516	0.5	-0.108558	56.0131	-0.108558	0.999999	0.999978	0.999691	0.996884	0.976785	0.876553	0.608307	0.32671	0.195605	0.152583	55.9105	-0.0512233	0.996573	0.988048	0.965525	0.916158	0.827115	0.697343	0.545808	0.401349	0.283729	0.197357	55.2694	-0.147725	1	1	0.99999	0.999672	0.992996
UID14085	GDTQSFAQKLQLRVPSVESLFRSPIKESLFR	Q13439-5	Golgin subfamily A member 4	GOLGA4			93	3			2.42365	1.1272	0.46609	-0.0957455	NA	NA	NA	-0.0926612	NA	NA	NA	NA	NA	NA	NA	NA	NA	NA	NA	NA	50.8267	-0.0926612	0.99962	0.996463	0.976395	0.888116	0.665378	0.409222	0.264201	0.206494	0.18517	0.177	48.7001	-0.0756473	0.991881	0.963616	0.877456	0.700801	0.478674
UID14098	LRAKLLDLSDSTSVASFPSADETDGNLPESR	Q13464	Rho-associated protein kinase 1	ROCK1			1105	3			1.80804	1.06058	0.46609	-0.123251	0.903645	0.0158876	0.5	-0.101208	49.4862	-0.101208	0.999224	0.993301	0.958627	0.82401	0.548133	0.296609	0.173159	0.12603	0.108511	0.10166	50.3898	-0.0934112	0.99945	0.995187	0.9697	0.865516	0.626911	0.376493	0.240725	0.186636	0.16627	0.158291	48.7235	-0.0527994	0.958299	0.896361	0.788622	0.642354	0.486054
UID14111	IDVEHGGKRSRLTPVSPESSSTEEKSSSQPS	Q13501	Sequestosome-1	SQSTM1			272	3			-0.443061	0.925307	0.46609	-0.0718657	0.258958	0.411232	0.5	-0.0841511	51.2046	-0.0841511	0.999054	0.993631	0.96792	0.879416	0.682889	0.438389	0.263187	0.173472	0.132773	0.114426	51.4636	-0.0699499	0.997211	0.986323	0.948061	0.848168	0.669685	0.465449	0.308626	0.215103	0.165094	0.138935	51.9655	-0.0718657	0.998334	0.990925	0.961993	0.877638	0.708885
UID14140	PPRFKINKKIPRGPPSPPAPVMHSPSRKMTV	Q13573	SNW domain-containing protein 1	SNW1			224	3			-0.972673	1.26818	0.46609	-0.221452	-1.52921	2.02055	0.302858	-0.281039	53.9842	-0.136199	1	0.999994	0.999828	0.997011	0.964726	0.760221	0.386591	0.225603	0.190935	0.183848	52.455	-0.281039	1	1	1	0.999954	0.992374	0.624495	0.223564	0.208777	0.208378	0.208363	53.5161	-0.0751728	0.999654	0.997465	0.98611	0.941658	0.818601
UID14153	ATRAVSSSSERGSSPSHSATSVHTSV_____	Q13613	Myotubularin-related protein 1	MTMR1			655	3			-1.58805	0.960976	0.46609	-0.0577147	NA	NA	NA	-0.0568811	NA	NA	NA	NA	NA	NA	NA	NA	NA	NA	NA	NA	49.7155	-0.0568811	0.980863	0.940067	0.850983	0.706971	0.538462	0.390779	0.285148	0.21749	0.175973	0.150598	52.5589	-0.0577147	0.994181	0.978552	0.936238	0.846354	0.701968
UID14215	EGRRSEACPCQPDSGSPLPAEEEKRLSAESG	Q14160-2	Protein scribble homolog	SCRIB			423	3			-1.69009	1.06724	0.46609	-0.0535562	NA	NA	NA	NA	NA	NA	NA	NA	NA	NA	NA	NA	NA	NA	NA	NA	NA	NA	NA	NA	NA	NA	NA	NA	NA	NA	NA	NA	49.1645	-0.0535562	0.969354	0.915447	0.812809	0.665961	0.508181
UID14234	PPADVWTPPARASAPSPNAQVACDHCLKEAA	Q14258	E3 ubiquitin/ISG15 ligase TRIM25	TRIM25			100	3			1.90709	1.01606	0.46609	-0.107086	0.343347	0.542276	0.5	-0.0951365	47.6382	-0.0884414	0.993793	0.965604	0.863858	0.643098	0.39372	0.234849	0.16028	0.128124	0.114025	0.107525	47.9816	-0.0951365	0.996106	0.976085	0.894182	0.685735	0.409827	0.217184	0.125297	0.0865466	0.0701188	0.0628066	46.4307	-0.105814	0.994152	0.961538	0.828867	0.544994	0.276676
UID14235	LEAAAKATSSHPNSTSLKAKVLETFLAKSRP	Q14258	E3 ubiquitin/ISG15 ligase TRIM25	TRIM25			435	3			2.58797	1	0.46609	-0.0840494	NA	NA	NA	NA	NA	NA	NA	NA	NA	NA	NA	NA	NA	NA	NA	NA	NA	NA	NA	NA	NA	NA	NA	NA	NA	NA	NA	NA	48.3655	-0.070943	0.989222	0.953088	0.849929	0.662447	0.461269
UID14239	GEAQCTELDMDDGRHSPPMVKNATVHPGLEL	Q14558	Phosphoribosyl pyrophosphate synthase-associated protein 1	PRPSAP1			215	3			-1.46239	1.12013	0.46609	-0.123153	-0.0629608	0.512475	0.5	-0.113246	53.7745	-0.105835	0.999982	0.99975	0.997549	0.9824	0.907659	0.685001	0.382957	0.198757	0.126809	NA	53.7115	-0.113246	0.999983	0.999761	0.997666	0.983275	0.911614	0.689228	0.362755	0.147452	0.0595369	0.0282725	55.6098	-0.117519	0.999999	0.99997	0.999594	0.996137	0.972719
UID14320	KMLRRRVGGTLRRSDSQQAVKSPPLLESPDA	Q15036-2	Sorting nexin-17	SNX17			384	3			-0.641728	0.977766	0.46609	-0.227546	0.292089	0.414884	0.5	-0.162457	47.8202	-0.162457	0.99995	0.998605	0.97624	0.77919	0.336549	0.151859	0.117656	0.111514	0.110248	0.109947	48.1123	-0.156736	0.999948	0.998662	0.978673	0.806284	0.376248	0.164076	0.120489	0.112228	0.110458	0.110023	48.8512	-0.227546	1	0.999983	0.998781	0.951385	0.467901
UID14332	PNNCSGVRRRRLSNVSLTGVSTIRTSSAELS	Q15139	Serine/threonine-protein kinase D1	PRKD1			208	3			2.03075	1.15114	0.46609	-0.113124	NA	NA	NA	NA	NA	NA	NA	NA	NA	NA	NA	NA	NA	NA	NA	NA	NA	NA	NA	NA	NA	NA	NA	NA	NA	NA	NA	NA	50.5135	-0.113124	0.99982	0.997949	0.983607	0.907103	0.669051
UID14334	TEFADMLSGNAGGFRSRSSSVGSSSSYPISP	Q15149	Plectin	PLEC			4382	3			-1.2641	1.14786	0.46609	-0.154548	0.290816	0.592764	0.5	-0.124171	51.5011	-0.104221	0.999974	0.999506	0.993786	0.947136	0.745203	0.461979	0.334965	0.300853	0.29208	0.289618	51.7919	-0.124171	0.999994	0.999855	0.997632	0.97388	0.822532	0.47709	0.27082	0.215736	0.203006	0.199826	52.7795	-0.0826816	0.999776	0.998036	0.987421	0.939835	0.796874
UID14335	DMLSGNAGGFRSRSSSVGSSSSYPISPAVSR	Q15149	Plectin	PLEC			4386	3			-0.695283	1.07469	0.46609	-0.720527	0.336547	0.547032	0.5	-0.0951404	50.4671	-0.0951404	0.999535	0.995785	0.972568	0.873857	0.63695	0.378548	0.236612	0.180436	0.159559	0.151491	50.8037	-0.0745265	0.996592	0.983701	0.939563	0.827561	0.633421	0.416792	0.252603	0.154816	0.102251	0.0745432	49.5589	-0.150968	0.999985	0.999574	0.992657	0.919358	0.583427
UID14339	TEEQRVYRRKELEEVSPETPVVPATTQRTLA	Q15149	Plectin	PLEC			149	3			-0.54639	1.03139	0.46609	-0.147168	NA	NA	NA	-0.0471587	NA	NA	NA	NA	NA	NA	NA	NA	NA	NA	NA	NA	52.3017	-0.0471587	0.980306	0.948134	0.885329	0.784889	0.653996	0.5137	0.386143	0.28327	0.206308	0.150962	51.8902	-0.147168	1	0.999979	0.999384	0.988666	0.873904
UID14346	LRVPQPEGLGRKRTSSEDNLYLAVLRASEGK	Q15149-4	Plectin	PLEC			21	3			-0.946586	1.17311	0.46609	-0.0732757	NA	NA	NA	-0.0893839	51.9592	-0.0893839	0.999817	0.99815	0.986615	0.929698	0.755094	0.49677	0.320609	0.245523	0.217722	0.207285	NA	NA	NA	NA	NA	NA	NA	NA	NA	NA	NA	NA	53.6987	-0.0732757	0.999733	0.997884	0.987593	0.944869	0.8222
UID1437	EMLGRLGYLNHVRAASPQDLAGGYTSSLACH	P51948-2	CDK-activating kinase assembly factor MAT1	MNAT1			237	1			2.02082	1.00259	0.46609	-0.0763816	NA	NA	NA	NA	NA	NA	NA	NA	NA	NA	NA	NA	NA	NA	NA	NA	NA	NA	NA	NA	NA	NA	NA	NA	NA	NA	NA	NA	54.0619	-0.0763816	0.999586	0.997332	0.986863	0.9491	0.846622
UID14390	QQQSQEMMEVDRRVESEESGDEEGKKHSSGI	Q15435	Protein phosphatase 1 regulatory subunit 7	PPP1R7			24	3			2.06604	1.15328	0.46609	-0.108496	0.878944	0.0769736	0.5	-0.114187	52.4606	-0.091902	0.999817	0.998313	0.98871	0.943527	0.799006	0.541133	0.312313	0.192197	0.141893	0.12158	53.3395	-0.114187	0.999994	0.999879	0.998427	0.98556	0.907125	0.650768	0.345848	0.204492	0.1613	0.148693	51.9067	-0.10067	0.999859	0.998535	0.989147	0.940853	0.777484
UID14403	GEQIFNLPKKSHHANSPTAGAAKSSPAAKPG	Q15555-4	Microtubule-associated protein RP/EB family member 2	MAPRE2			147	3			2.29531	0.913551	0.46609	-0.0881014	0.933217	0.0407524	0.5	-0.0820213	46.2813	-0.0820213	0.982616	0.922001	0.760162	0.521569	0.331041	0.229669	0.183615	0.163024	0.153459	0.148771	47.2146	-0.0598426	0.959544	0.883909	0.745059	0.568884	0.410535	0.299287	0.230738	0.190455	0.166813	0.152654	45.2499	-0.0881014	0.977085	0.896151	0.694431	0.441268	0.273329
UID1441	VNANFAHFDNFPKSSSADFGTFNTSQSHQTA	P52594-2	Arf-GAP domain and FG repeat-containing protein 1	AGFG1			253	1			1.30047	0.978404	0.46609	-0.152454	NA	NA	NA	-0.068478	NA	NA	NA	NA	NA	NA	NA	NA	NA	NA	NA	NA	53.0768	-0.068478	0.998299	0.991708	0.968213	0.902888	0.767604	0.572763	0.381235	0.242535	0.158594	0.111426	51.5169	-0.152454	0.999997	0.99992	0.998457	0.980064	0.837942
UID14431	GHGSPGEKAGSARSFSPKSPLELGEKLSPLP	Q15742	NGFI-A-binding protein 2	NAB2			159	3			1.51471	0.981851	0.46609	-0.14343	NA	NA	NA	-0.0922171	42.2785	-0.0922171	0.90663	0.706226	0.439611	0.257639	0.172496	0.136732	0.121438	0.114513	0.11117	0.109455	NA	NA	NA	NA	NA	NA	NA	NA	NA	NA	NA	NA	41.8574	-0.14343	0.966071	0.756376	0.360012	0.177184	0.133825
UID14432	SPGEKAGSARSFSPKSPLELGEKLSPLPGGP	Q15742	NGFI-A-binding protein 2	NAB2			162	3			2.03479	1.0925	0.46609	-0.130713	NA	NA	NA	-0.0922171	42.2785	-0.0922171	0.90663	0.706226	0.439611	0.257639	0.172496	0.136732	0.121438	0.114513	0.11117	0.109455	NA	NA	NA	NA	NA	NA	NA	NA	NA	NA	NA	NA	42.4425	-0.130713	0.970987	0.800621	0.434754	0.223589	0.164899
UID14468	PLPPPPPPAQETQEPSPILDSEETRAAAPQA	Q16643	Drebrin	DBN1			381	3			-1.87653	1.06557	0.46609	-0.0607044	-0.884577	1.59621	0.393763	-0.0918322	54.7326	-0.0918322	0.999995	0.999898	0.998737	0.988889	0.930496	0.735451	0.481469	NA	0.308213	0.295286	53.848	-0.0840183	0.999904	0.999067	0.993448	0.965331	0.865238	0.651253	0.418692	0.278966	0.217264	0.19212	55.3678	-0.0607044	0.998535	0.993626	0.977687	0.935619	0.846564
UID14476	GPALSRKRKKEVDATSPAPSTSSTVKTEGAE	Q16666-3	Gamma-interferon-inducible protein 16	IFI16			106	3			-0.215903	1.2224	0.46609	-0.084821	NA	NA	NA	-0.118932	47.6284	-0.118932	0.999334	0.991689	0.931813	0.689795	0.368845	0.22432	0.183636	0.172566	0.169279	0.168198	NA	NA	NA	NA	NA	NA	NA	NA	NA	NA	NA	NA	49.2666	-0.084821	0.996825	0.981848	0.922881	0.765942	0.521907
UID14545	TSISKMKRSRPTSEGSDIESTEPQKQCSKKK	Q4G0J3	La-related protein 7	LARP7			261	3			2.07413	1.27422	0.46609	-0.117921	1.34953	0.183455	0.5	-0.0964532	49.5433	-0.0738627	0.993112	0.970339	0.901479	0.752463	0.539419	0.340754	0.206671	0.130501	0.0897062	0.0678368	50.8928	-0.0964532	0.999765	0.997506	0.981294	0.901216	0.678098	0.411756	0.266557	0.212618	0.193962	0.187214	48.7975	-0.0780476	0.991766	0.96453	0.883173	0.713201	0.484572
UID14580	EGPPVQSLKGEDAEESLEEEEALDPLGIMRS	Q53T59	HCLS1-binding protein 3	HS1BP3			194	3			2.60808	0.953917	0.46609	-0.0800115	NA	NA	NA	-0.0929167	NA	NA	NA	NA	NA	NA	NA	NA	NA	NA	NA	NA	50.5224	-0.0929167	0.999483	0.995464	0.97134	0.871745	0.63846	0.386035	0.245966	0.189565	0.168255	0.1599	47.4291	-0.074424	0.980138	0.928842	0.806083	0.60581	0.390919
UID14594	HHHRHSSSHHKISNLSPEEEQGLWKQSHKSS	Q5HYJ3-3	Protein FAM76B	FAM76B			193	3			-0.583686	1.19798	0.46609	-0.107054	-1.12487	1.51625	0.414501	-0.0993146	52.1427	-0.0993146	0.999885	0.998763	0.990554	0.946975	0.793842	0.513677	0.280856	0.171157	0.129514	0.113963	51.0178	-0.0572986	0.987022	0.958714	0.893317	0.775543	0.614502	0.44702	0.30801	0.208705	0.143184	0.101244	51.933	-0.107054	0.999947	0.999278	0.993233	0.954466	0.795964
UID14601	TFKETENTAYKVGNESPVQELKQDVSKKIIE	Q5JSH3-2	WD repeat-containing protein 44	WDR44			50	3			2.51948	0.949098	0.46609	-0.0842667	1.58384	0.671177	0.497162	-0.0902519	55.4807	-0.0753664	0.99978	0.998522	0.992447	0.969372	0.900924	0.752029	0.535741	0.33211	0.19555	0.119527	57.0645	-0.0902519	0.999995	0.999934	0.999355	0.995312	0.973845	0.889858	0.683353	0.424612	0.256969	0.182822	54.3414	-0.0842667	0.999876	0.99895	0.993446	0.968484	0.884085
UID14623	DEGPDTPSYNRDNSISPESDVDTASTISLVT	Q5SW79	Centrosomal protein of 170 kDa	CEP170			930	3			-1.70852	1.26155	0.46609	-0.120554	NA	NA	NA	NA	NA	NA	NA	NA	NA	NA	NA	NA	NA	NA	NA	NA	NA	NA	NA	NA	NA	NA	NA	NA	NA	NA	NA	NA	54.5945	-0.120554	0.999998	0.999963	0.999461	0.994429	0.958266
UID14624	PDTPSYNRDNSISPESDVDTASTISLVTGET	Q5SW79	Centrosomal protein of 170 kDa	CEP170			933	3			-1.70852	1.26155	0.46609	-0.120554	NA	NA	NA	NA	NA	NA	NA	NA	NA	NA	NA	NA	NA	NA	NA	NA	NA	NA	NA	NA	NA	NA	NA	NA	NA	NA	NA	NA	54.5945	-0.120554	0.999998	0.999963	0.999461	0.994429	0.958266
UID14669	GSNRSNRSHTSGRLRSPSNDSAHRSGDDQSG	Q5T200-2	Zinc finger CCCH domain-containing protein 13	ZC3H13			1208	3			3.35011	0.954751	0.46609	-0.0714889	0.93539	0.00998345	0.5	-0.0542512	50.7061	-0.0542512	0.987779	0.955795	0.87672	0.739513	0.579749	0.449469	0.365477	0.317024	0.289913	0.274593	51.6415	-0.0378692	0.951913	0.895317	0.808341	0.69989	0.588102	0.489183	0.410456	0.351648	0.309074	0.278568	51.8658	-0.0714889	0.999089	0.993608	0.966863	0.875642	0.689717
UID14712	SPRQRQPPGTQQSHSSPGEITSSPQGLDNPA	Q5TDH0-2	Protein DDI1 homolog 2	DDI2			121	3			3.05787	0.989731	0.46609	-0.0607795	4.95366	2.57656	0.132689	-0.104224	50.6583	-0.0415301	0.949008	0.891914	0.803863	0.690418	0.566614	0.449088	0.348593	NA	0.207053	0.16096	55.612	-0.104224	0.999999	0.999985	0.999739	0.996856	0.972844	0.845227	0.556661	0.349866	0.281687	0.263416	50.266	-0.0387939	0.931101	0.865739	0.773312	0.66228	0.546769
UID14778	LPLGRCDDSRTWDDDSDPESETDPDAQAKAY	Q5XUX1-3	F-box/WD repeat-containing protein 9	FBXW9			18	3			2.32667	1.06466	0.46609	-0.0973437	NA	NA	NA	-0.0949829	NA	NA	NA	NA	NA	NA	NA	NA	NA	NA	NA	NA	54.838	-0.0949829	0.999966	0.999628	0.997122	0.983172	0.924708	0.757085	0.484972	0.25505	0.134202	0.082344	52.3186	-0.0549517	0.990538	0.9694	0.918925	0.822788	0.680175
UID14815	ESHRSPAEGSERLSLSPLRGGEAGPDASPTV	Q66K74-2	Microtubule-associated protein 1S;MAP1S heavy chain;MAP1S light chain	MAP1S			631	3			-0.786838	1.26116	0.46609	-0.139439	1.22239	0.527658	0.5	-0.107917	49.3713	-0.107917	0.999351	0.99409	0.96164	0.82841	0.539602	0.267665	0.134545	0.0847556	0.0666755	NA	50.5937	-0.0849331	0.998755	0.991724	0.959037	0.851426	0.633543	0.394979	0.241889	0.168285	0.135795	NA	50.9257	-0.139439	0.999989	0.999744	0.996118	0.960214	0.756557
UID14856	STPPTPERNNRPAFFSPSLKRKVPRNRIAEM	Q6ICG6-3	Uncharacterized protein KIAA0930	KIAA0930			270	3			2.07454	0.902069	0.46609	-0.0991161	-0.8781	1.33373	0.460103	-0.0999112	55.6699	-0.0963527	0.999978	0.999759	0.998105	0.988692	0.947601	0.817724	0.564401	0.298503	0.13489	0.0590653	54.7918	-0.0999112	0.999976	0.999717	0.997651	0.985375	0.930598	0.763566	0.47958	0.237195	0.112593	0.0608804	53.514	-0.0706371	0.99868	0.993425	0.97421	0.9188	0.7971
UID14872	RDQSPKGRESREERLSPRETRERRLGIGGAQ	Q6NYC8	Phostensin	PPP1R18			145	3			1.65749	1.32819	0.46609	-0.164657	0.877605	0	0.5	-0.0847741	52.783	-0.0676289	0.997451	0.988709	0.960226	0.887316	0.746579	0.552488	0.362596	0.221181	0.131798	0.0792348	53.6606	-0.0847741	0.999905	0.999057	0.993235	0.963616	0.857732	0.636364	0.407201	0.276312	0.220494	0.198229	52.7182	-0.104869	0.999956	0.999438	0.994966	0.967048	0.84795
UID14888	VKSGNKRSSSHSSPGSPKKQKNESNSAGSPA	Q6NZY4	Zinc finger CCHC domain-containing protein 8	ZCCHC8			427	3			-0.967245	1.26342	0.46609	-0.239079	1.89054	0.739267	0.490279	-0.674206	52.2017	-0.674206	1	1	1	1	0.99999	0.632054	0.227839	0.227797	0.227797	0.227797	54.0922	-0.19346	1	1	0.999999	0.999933	0.995723	0.862952	0.392726	0.304017	0.298691	0.29832	54.2414	-0.183817	1	1	0.999998	0.999875	0.994439
UID14891	KALLRDLQEQDADAGSERGLSGEEEDDEPDC	Q6P158-3	Putative ATP-dependent RNA helicase DHX57	DHX57			25	3			-0.574196	1	0.46609	-0.883153	NA	NA	NA	-0.131196	NA	NA	NA	NA	NA	NA	NA	NA	NA	NA	NA	NA	53.059	-0.131196	1	0.999997	0.999847	0.995775	0.930079	0.607514	0.405249	0.373834	0.369735	0.369114	52.2356	-0.883153	1	1	1	1	1
UID14922	HLMQTRDLVQPDKPASPKFIVTLDGVPSPPG	Q6PJT7-5	Zinc finger CCCH domain-containing protein 14	ZC3H14			490	3			3.04248	1.16156	0.46609	-0.0596449	NA	NA	NA	-0.0308086	NA	NA	NA	NA	NA	NA	NA	NA	NA	NA	NA	NA	55.0136	-0.0308086	0.953015	0.910118	0.847932	0.768756	0.679074	0.587194	0.500374	0.423167	0.35736	0.302786	53.9669	-0.0480913	0.994604	0.979212	0.936573	0.847533	0.714665
UID14949	RSQLSFLPTEAQAQVSPPPPYPAPQELTQPL	Q6UUV7-3	CREB-regulated transcription coactivator 3	CRTC3			443	3			-0.626247	0.990166	0.46609	-0.0810111	3.66089	1	0.460103	-0.0483652	50.3392	-0.0308152	0.879218	0.805841	0.719053	0.627004	0.537549	0.456148	0.385421	0.325796	0.276421	0.235902	54	-0.0483652	0.990238	0.971222	0.929036	0.851769	0.736127	0.595489	0.454429	0.333283	0.239807	0.172083	55.8841	-0.0810111	0.999983	0.999789	0.998156	0.988014	0.941219
UID14972	SERLQALVNSLCAGQSP______________	Q6XQN6-3	Nicotinate phosphoribosyltransferase	NAPRT			524	3			-0.794974	1.15167	0.46609	-0.0686813	NA	NA	NA	-0.0750107	NA	NA	NA	NA	NA	NA	NA	NA	NA	NA	NA	NA	56.2772	-0.0750107	0.999963	0.999632	0.997325	0.985194	0.936857	0.803477	0.588922	0.402677	0.300322	0.25451	56.2527	-0.0686813	0.999939	0.999428	0.99611	0.979784	0.91988
UID14990	PGKLGGAVPFAPPEVSPEQAKTVQGGRKNQF	Q6ZSR9	Uncharacterized protein FLJ45252				93	3			-0.553863	0.944404	0.46609	-0.0812392	-0.310511	1.41445	0.451415	-0.0876717	50.5794	-0.0825022	0.9987	0.99132	0.956998	0.845385	0.627277	0.400758	0.262059	0.197249	0.169058	0.156571	50.2689	-0.0876717	0.998928	0.992212	0.958511	0.842028	0.608758	0.373544	0.238352	0.179059	0.15456	0.144147	50.5948	-0.0812392	0.99825	0.98947	0.952346	0.840344	0.627836
UID15009	SEQPTMATVVPQVPTSPKSSLSVQPGFLADL	Q70E73	Ras-associated and pleckstrin homology domains-containing protein 1	RAPH1			1154	3			-1.04091	0.984257	0.46609	-0.164834	NA	NA	NA	-0.0590078	NA	NA	NA	NA	NA	NA	NA	NA	NA	NA	NA	NA	55.3085	-0.0590078	0.999204	0.995745	0.982226	0.940776	0.844544	0.687555	0.515971	0.383837	0.302438	0.257107	55.0225	-0.103547	0.999997	0.999941	0.99925	0.993162	0.954367
UID15075	FLSKDYEIESQNPLASPTNTLLGSAKEQRYQ	Q7Z417	Nuclear fragile X mental retardation-interacting protein 2	NUFIP2			629	3			2.11523	1.19574	0.46609	-0.108636	1.0062	0.0787925	0.5	-0.0929935	54.083	-0.0929935	0.999962	0.999553	0.996326	0.977478	0.89788	0.690449	0.42391	0.253072	0.179445	0.151146	55.0892	-0.0655297	0.999116	0.995588	0.982576	0.944138	0.854698	0.698991	0.505701	0.332414	0.210355	0.135254	53.332	-0.108636	0.999994	0.999876	0.998349	0.984534	0.90021
UID15077	SAKEQRYQRGLERNDSWGSFDLRAAIVYHTK	Q7Z417	Nuclear fragile X mental retardation-interacting protein 2	NUFIP2			652	3			-0.864177	1.00502	0.46609	-0.104849	NA	NA	NA	-0.0401974	NA	NA	NA	NA	NA	NA	NA	NA	NA	NA	NA	NA	55.7282	-0.0401974	0.986631	0.965823	0.925217	0.857804	0.762576	0.647774	0.528098	0.417545	0.324225	0.250052	53.5639	-0.104849	0.999994	0.999876	0.998383	0.985145	0.905421
UID15121	CIRIALPAPRGSGTASDDEFENLRIKGPNAV	Q7Z6Z7-2	E3 ubiquitin-protein ligase HUWE1	HUWE1			1907	3			1.83729	0.925421	0.46609	-0.133796	1.13355	0.0322155	0.5	-0.105209	51.4936	-0.105209	0.999906	0.998844	0.990051	0.938631	0.753326	0.451012	0.248251	0.1692	0.14266	0.133527	52.6271	-0.0474576	0.9828	0.953633	0.895152	0.798982	0.670185	0.528848	0.398136	0.291667	0.211696	0.154193	51.684	-0.133796	0.999997	0.999912	0.9983	0.978269	0.830719
UID15154	ESPRLSRKGGHERPPSPGLRGLLTDSPAATV	Q86UU1-3	Pleckstrin homology-like domain family B member 1	PHLDB1			324	3			-0.968846	0.922613	0.46609	-0.0766744	-0.830468	1.16304	0.460103	-0.153541	52.7994	-0.153541	1	0.999987	0.999656	0.994126	0.933548	0.621853	0.246445	0.13011	0.107416	0.102841	51.9689	-0.103708	0.999867	0.998623	0.989829	0.944433	0.787401	0.49684	0.246091	0.122942	0.0747286	0.0563278	50.0882	-0.0766744	0.995231	0.978287	0.923357	0.792795	0.583049
UID15159	FSLTLGARGRRTRSPSPTLGESLAPHKGSFS	Q86UU1-3	Pleckstrin homology-like domain family B member 1	PHLDB1			520	3			-0.493677	1.0331	0.46609	-0.0968083	NA	NA	NA	NA	NA	NA	NA	NA	NA	NA	NA	NA	NA	NA	NA	NA	NA	NA	NA	NA	NA	NA	NA	NA	NA	NA	NA	NA	51.2909	-0.0968083	0.999548	0.996398	0.978842	0.907264	0.715446
UID15181	PKSSVSRVPCNVEGISPELEKVFIKENNGKE	Q86VQ1	Glucocorticoid-induced transcript 1 protein	GLCCI1			303	3			-1.77997	1.03056	0.46609	-0.0590429	NA	NA	NA	-0.0407257	NA	NA	NA	NA	NA	NA	NA	NA	NA	NA	NA	NA	55.6909	-0.0407257	0.990716	0.972806	0.933559	0.863081	0.76061	0.6404	0.52428	0.427834	0.355346	0.303809	55.2067	-0.0363743	0.975784	0.94561	0.894008	0.818082	0.721411
UID15212	GRNLTANDPSQEYVASEGEEDPEVEFLKSLT	Q86X95	Corepressor interacting with RBPJ 1	CIR1			202	3			-1.7117	1.07574	0.46609	-0.0526539	0.784611	0.347306	0.5	-0.0738393	54.3831	-0.0402502	0.984856	0.958266	0.904477	0.816887	0.703188	0.584349	0.480474	0.400344	0.342906	0.303136	55.1678	-0.0738393	0.999935	0.999354	0.995333	0.974577	0.897276	0.719685	0.509929	0.376432	0.316191	0.291614	57.265	-0.0526539	0.999185	0.996149	0.985498	0.955261	0.886594
UID1523	ENEMATAASSSSLEKSYELPDGQVITIGNER;EQEMATAASSSSLEKSYELPDGQVITIGNER	P63261	Actin, cytoplasmic 2;Actin, cytoplasmic 2, N-terminally processed;Actin, cytoplasmic 1;Actin, cytoplasmic 1, N-terminally processed;Actin, gamma-enteric smooth muscle;Beta-actin-like protein 2;Actin, alpha cardiac muscle 1;Actin, alpha skeletal muscle;Actin, aortic smooth muscle;POTE ankyrin domain family member E;POTE ankyrin domain family member F;Putative beta-actin-like protein 3;Putative bet…	ACTG1;ACTB;ACTG2;ACTBL2;ACTC1;ACTA1;ACTA2;POTEE;POTEF;POTEKP			239	1			-1.69568	1	0.46609	-0.0580124	NA	NA	NA	-0.0630062	NA	NA	NA	NA	NA	NA	NA	NA	NA	NA	NA	NA	56.1595	-0.0630062	0.999239	0.996324	0.98585	0.955326	0.883514	0.751984	0.572567	0.391729	0.249665	0.154617	56.7712	-0.0580124	0.999588	0.997661	0.989664	0.963306	0.895281
UID1529	FELGKLMELHGEGSSSGKATGDETGAKVERA	P61247	40S ribosomal protein S3a	RPS3A			238	1			-0.705998	1.12908	0.46609	-0.128897	NA	NA	NA	NA	NA	NA	NA	NA	NA	NA	NA	NA	NA	NA	NA	NA	NA	NA	NA	NA	NA	NA	NA	NA	NA	NA	NA	NA	54.0233	-0.128897	1	0.999986	0.999705	0.995759	0.957803
UID15294	RLSPSASPPRRRHRPSPPATPPPKTRHSPTP	Q8IYB3	Serine/arginine repetitive matrix protein 1	SRRM1			402	3			-1.4546	1.0835	0.46609	-0.0669457	NA	NA	NA	-0.14042	53.2154	-0.14042	0.999999	0.999974	0.999487	0.993079	0.936031	0.668556	0.29305	NA	0.101761	NA	NA	NA	NA	NA	NA	NA	NA	NA	NA	NA	NA	NA	52.882	-0.0614853	0.995716	0.983501	0.948684	0.869779	0.732158
UID15316	RRRRSPSPPPTRRRRSPSPAPPPRRRRTPTP	Q8IYB3	Serine/arginine repetitive matrix protein 1	SRRM1			560	3			-0.472943	1.01478	0.46609	-0.0969789	0.669651	0.0495801	0.5	-0.149704	53.873	-0.149704	1	0.999999	0.999967	0.998921	0.977708	0.766498	0.388452	0.287738	0.274386	0.272507	54.5427	-0.0633135	0.999543	0.996935	0.984456	0.939374	0.824714	0.644473	0.478624	0.377271	0.326698	0.302824	54.2388	-0.0969789	0.999993	0.999878	0.998512	0.987114	0.920933
UID15317	RRSPSPPPTRRRRSPSPAPPPRRRRTPTPPP	Q8IYB3	Serine/arginine repetitive matrix protein 1	SRRM1			562	3			-0.472943	1.01478	0.46609	-0.0969789	0.669651	0.0495801	0.5	-0.149704	53.873	-0.149704	1	0.999999	0.999967	0.998921	0.977708	0.766498	0.388452	0.287738	0.274386	0.272507	54.5427	-0.0633135	0.999543	0.996935	0.984456	0.939374	0.824714	0.644473	0.478624	0.377271	0.326698	0.302824	54.2388	-0.0969789	0.999993	0.999878	0.998512	0.987114	0.920933
UID15318	RKRQKETSPRGRRRRSPSPPPTRRRRSPSPA	Q8IYB3	Serine/arginine repetitive matrix protein 1	SRRM1			549	3			1.82829	1.29545	0.46609	-0.146588	-1.9482	2.66776	0.113479	-0.0902541	53.5178	-0.0902541	0.999972	0.999605	0.996137	0.972741	0.867289	0.626207	0.407319	0.310372	0.277724	0.266907	51.5696	-0.0448987	0.97181	0.930041	0.854547	0.743876	0.612176	0.482256	0.371578	0.28615	0.223835	0.179545	51.6452	-0.0881915	0.999612	0.996766	0.980291	0.911383	0.727615
[truncated: 17,060 more rows]
[truncated: 25 more columns]

[truncated: 4 more sheets: Pho_Intact cells_24_DrugvsCTL, Pho_Intact cells_CTL_28vs24, Pho_Intact cells_Drug_28vs24, Hsp90 interactors]
