# Supplementary material for: Targeting CDK2 overcomes melanoma resistance against BRAF and Hsp90 inhibitors
Source: Mol Syst Biol. 2018 Mar 5;14(3):e7858. doi: 10.15252/msb.20177858 (PMC5836539; doi:10.15252/msb.20177858)
Supplement: Supplementary file 4 — Dataset EV2 [file MSB-14-e7858-s004.xlsx]

## Sheet: Description
Dataset EV2. Proteomics data generated from label free mass spectrometry analyses in sensitive and resistant cell lines in different settings. It contains the following datasheets:
- All data Proteomics
- SK-Mel24_BRAFi vs DMSO
- SK-Mel24_Hsp90i vs BRAFi
- SK-Mel24_Hsp90i vs DMSO
- SK-Mel24_BRAFi+Hsp90i vs BRAFi
- SK-Mel24_BRAFi+Hsp90i vs DMSO
- SK-Mel24_BRAFi+Hsp90i vs Hsp90i
- SK-Mel28_BRAFi vs DMSO
- SK-Mel28_BRAFi+Hsp90i vs BRAFi
- SK-Mel28_BRAFi+Hsp90i vs DMSO
- SK-Mel28_BRAFi+Hsp90i vs Hsp90i
- SK-Mel28vs24_BRAFi+Hsp90i
- SK-Mel28vs24_DMSO
- SK-Mel28_Hsp90i vs BRAFi
- SK-Mel28_Hsp90i vs DMSO
- SK-Mel28vs24_Hsp90i
- Hsp90 interactors
- MITF target genes

## Sheet: All data Proteomics
													Normalized Log2 LFQ Intensities
SK-Mel24_DMSO_1	SK-Mel24_DMSO_2	SK-Mel24_DMSO_3	SK-Mel24_Dabra_1	SK-Mel24_Dabra_2	SK-Mel24_Dabra_3	SK-Mel24_XL888_1	SK-Mel24_XL888_2	SK-Mel24_XL888_3	SK-Mel24_Dabra+XL888_1	SK-Mel24_Dabra+XL888_2	SK-Mel24_Dabra+XL888_3	SK-Mel28_DMSO_1	SK-Mel28_DMSO_2	SK-Mel28_DMSO_3	SK-Mel28_Dabra_1	SK-Mel28_Dabra_2	SK-Mel28_Dabra_3	SK-Mel28_XL888_1	SK-Mel28_XL888_2	SK-Mel28_XL888_3	SK-Mel28_Dabra+XL888_1	SK-Mel28_Dabra+XL888_2	SK-Mel28_Dabra+XL888_3	Only identified by site	Reverse	Potential contaminant	Peptides	Razor + unique peptides	Unique peptides	Sequence coverage [%]	Unique + razor sequence coverage [%]	Unique sequence coverage [%]	Mol. weight [kDa]	Q-value	Score	Intensity	MS/MS Count	Protein IDs	Majority protein IDs	Protein names	Gene names
30.9692	30.6339	30.4903	29.8446	29.7065	29.8591	29.9133	29.8349	30.1825	29.8099	29.9041	29.8791	28.6869	28.8093	28.9699	28.0397	28.0878	27.808	28.5707	28.8319	28.5063	27.3777	27.7217	28.4221				43	37	33	40.2	36.5	33	163.29	0	238.06	16158000000	547	P01023	P01023	Alpha-2-macroglobulin	A2M
28.4157	28.5178	28.3995	28.0147	28.0744	27.9431	27.5462	27.6767	27.5328	28.1372	28.0373	28.1835	28.2289	28.2016	28.3853	28.1507	28.2027	28.0389	27.4283	27.476	27.6103	27.5098	27.846	27.7457				13	13	2	35.2	35.2	4.4	59.573	0	58.731	5846100000	214	Q9NRG9	Q9NRG9	Aladin	AAAS
27.1593	26.9339	26.3599	26.8979	26.9268	26.6865	26.5948	26.8387	27.1755	26.6392	26.7236	27.1887	26.8796	26.8138	26.4248	26.2639	26.525	26.6521	26.215	26.3682	26.7914	26.4319	NaN	26.5145				10	10	10	18.3	18.3	18.3	75.143	0	44.616	2253300000	93	Q86V21;Q86V21-2;Q86V21-3	Q86V21;Q86V21-2	Acetoacetyl-CoA synthetase	AACS
26.858	26.9013	27.0478	27.1364	27.1047	27.0714	26.696	27.0059	NaN	26.9495	27.0256	27.2596	26.5102	26.3895	26.9554	26.2422	26.9728	26.2932	26.818	26.8394	26.8026	25.7719	26.1529	26.6599				4	4	4	21.6	21.6	21.6	34.593	0	51.132	2446700000	125	Q6PD74;Q6PD74-2	Q6PD74	Alpha- and gamma-adaptin-binding protein p34	AAGAB
28.5536	28.4665	28.7425	28.2181	28.2138	28.3419	28.2064	28.1145	28.1869	28.0715	28.2056	28.0551	28.9268	28.8213	28.8418	28.5005	28.5152	28.5128	28.7951	28.7814	29.0471	29.0207	28.9052	28.8221				21	21	20	38.8	38.8	37.4	93.577	0	302.7	9092100000	445	Q2M2I8-2;Q2M2I8	Q2M2I8-2;Q2M2I8	AP2-associated protein kinase 1	AAK1
26.4816	26.0885	27.2279	26.2359	26.2932	NaN	26.3777	26.698	27.2411	NaN	26.2435	NaN	NaN	25.6792	25.6886	26.1721	25.9779	25.9167	NaN	NaN	26.3978	25.7513	25.8275	NaN				4	4	4	36.1	36.1	36.1	13.332	0	42.586	1281700000	42	Q9H7C9;Q9H7C9-3;Q9H7C9-2	Q9H7C9;Q9H7C9-3;Q9H7C9-2	Mth938 domain-containing protein	AAMDC
26.2161	25.7147	27.0261	25.8409	26.5413	26.0972	27.1069	27.2115	28.0826	NaN	27.0955	27.224	27.4643	26.8534	26.5851	25.864	26.732	26.1015	26.9166	27.9247	25.7482	27.3087	NaN	26.8476				7	7	7	25.1	25.1	25.1	46.75	0	46.537	2712100000	97	Q13685	Q13685	Angio-associated migratory cell protein	AAMP
NaN	26.6058	26.6562	26.8361	26.6312	26.9155	NaN	27.2761	NaN	NaN	NaN	25.8503	26.9965	27.1343	27.2638	27.2749	27.0004	26.7375	26.8049	26.806	26.8082	26.6838	26.2873	26.8701				9	9	9	41.7	41.7	41.7	43.472	0	42.925	2588900000	57	Q9Y312	Q9Y312	Protein AAR2 homolog	AAR2
33.6113	33.5065	33.5077	34.0788	34.102	34.0699	32.872	32.8007	32.4827	33.997	33.9157	33.9416	33.0301	32.8054	32.9638	33.1952	33.3362	33.3201	32.7857	32.831	33.1853	33.5261	33.3806	33.3506				45	45	45	69.3	69.3	69.3	106.81	0	323.31	258910000000	2896	P49588;P49588-2	P49588;P49588-2	Alanine--tRNA ligase, cytoplasmic	AARS
29.3225	29.4263	29.5072	29.3085	29.176	29.269	29.3389	29.2061	29.6558	29.5128	29.4566	29.5705	29.1356	29.0649	28.9517	29.1067	29.4165	29.2247	29.0991	29.1758	29.3515	29.1899	29.204	29.2226				26	26	26	41	41	41	107.34	0	158.23	14573000000	540	Q5JTZ9	Q5JTZ9	Alanine--tRNA ligase, mitochondrial	AARS2
26.7212	27.0916	26.4951	26.924	26.8309	26.6558	26.7813	26.6991	27.24	27.0077	26.5855	27.0353	27.245	26.698	26.9413	26.4672	26.3569	26.5312	26.9295	26.8091	26.946	27.1508	26.0972	26.3157				8	8	8	33.3	33.3	33.3	45.479	0	63.675	2602700000	100	Q9BTE6;Q9BTE6-2;Q9BTE6-3	Q9BTE6;Q9BTE6-2;Q9BTE6-3	Alanyl-tRNA editing protein Aarsd1	AARSD1
29.2803	29.1986	29.3931	28.868	28.8824	28.6644	28.9691	28.8281	28.2715	28.6678	28.6409	28.9048	28.6142	28.6937	28.6937	28.397	28.3924	28.0887	28.1295	28.3511	28.3618	27.9635	28.4808	28.156				11	11	11	46.9	46.9	46.9	35.776	0	119.51	9162800000	337	Q9NRN7;Q9NRN7-2	Q9NRN7	L-aminoadipate-semialdehyde dehydrogenase-phosphopantetheinyl transferase	AASDHPPT
30.6242	30.5657	30.4718	30.6909	30.4695	30.6213	30.5247	30.4045	30.756	30.9684	30.7781	30.7813	30.2923	30.3523	30.3811	30.6075	30.7417	30.5622	30.4398	30.4346	30.6647	30.4303	30.6766	30.4749				27	27	27	40.2	40.2	40.2	102.13	0	254.4	35086000000	818	Q9UDR5	Q9UDR5	Alpha-aminoadipic semialdehyde synthase, mitochondrial;Lysine ketoglutarate reductase;Saccharopine dehydrogenase	AASS
28.7172	28.7918	28.8613	28.5641	28.588	28.4034	28.3159	28.3474	27.3144	28.8903	28.5315	28.861	29.0105	29.0193	29.2905	29.0008	29.0842	29.068	28.7975	28.6771	28.6993	28.6524	28.7213	28.9276				16	16	16	41.4	41.4	41.4	63.132	0	130.33	10575000000	292	Q9NY61	Q9NY61	Protein AATF	AATF
23.9763	24.988	NaN	24.0508	23.8919	NaN	24.5296	25.1516	NaN	NaN	25.2084	24.5488	28.4179	27.7764	28.7096	30.1581	29.7481	29.9694	29.5064	29.3281	30.2876	28.032	28.627	29.2726				19	19	19	58.2	58.2	58.2	56.438	0	146.21	9174200000	224	P80404	P80404	4-aminobutyrate aminotransferase, mitochondrial	ABAT
NaN	NaN	NaN	NaN	NaN	NaN	NaN	NaN	29.4368	NaN	NaN	NaN	NaN	NaN	NaN	NaN	NaN	NaN	NaN	NaN	NaN	NaN	NaN	NaN				2	2	2	1	1	1	218.49	0.0046941	1.8077	5228500000	54	Q8IZY2-2;Q8IZY2	Q8IZY2-2;Q8IZY2	ATP-binding cassette sub-family A member 7	ABCA7
25.8276	26.0645	26.3078	26.4192	25.7987	26.1426	27.5118	27.4006	27.4659	26.958	26.9548	26.7599	NaN	NaN	NaN	NaN	NaN	NaN	NaN	NaN	NaN	NaN	NaN	NaN				10	10	10	8.5	8.5	8.5	183.67	0	40.023	1062400000	31	O94911-3;O94911;O94911-2	O94911-3;O94911	ATP-binding cassette sub-family A member 8	ABCA8
NaN	NaN	NaN	24.7837	24.3228	NaN	24.1277	NaN	NaN	24.1895	NaN	24.173	NaN	NaN	NaN	NaN	NaN	NaN	NaN	NaN	NaN	NaN	NaN	NaN				7	4	4	7.9	5.3	5.3	134.03	0.00033767	4.2732	109100000	6	P08183-2;P08183	P08183-2;P08183	Multidrug resistance protein 1	ABCB1
NaN	NaN	NaN	NaN	NaN	NaN	NaN	NaN	NaN	NaN	NaN	NaN	NaN	NaN	NaN	NaN	NaN	NaN	NaN	NaN	NaN	24.0835	NaN	NaN				3	3	3	4.6	4.6	4.6	79.147	0	12.007	84604000	9	Q9NRK6	Q9NRK6	ATP-binding cassette sub-family B member 10, mitochondrial	ABCB10
26.2718	26.2255	25.6823	27.3482	26.6342	27.1002	27.164	27.1027	27.6486	27.3931	27.1272	27.2899	NaN	NaN	NaN	NaN	NaN	NaN	NaN	NaN	NaN	NaN	NaN	NaN				11	11	8	12.4	12.4	9.9	135.26	0	102.96	1347500000	48	P21439-3;P21439-2;P21439	P21439-3;P21439-2;P21439	Multidrug resistance protein 3	ABCB4
26.4499	26.3033	26.5754	26.6457	26.524	26.4726	25.9379	26.3742	25.5477	26.2677	25.7624	25.1279	27.4613	27.3053	27.9187	27.7427	27.4118	27.8212	27.6814	27.2406	27.6191	27.837	27.654	27.54				11	11	11	24.5	24.5	24.5	88.598	0	123.68	3514400000	143	Q9NP58-4;Q9NP58	Q9NP58-4;Q9NP58	ATP-binding cassette sub-family B member 6, mitochondrial	ABCB6
27.4398	27.6062	27.4602	27.6788	27.5055	27.4452	27.2244	27.2009	27.4386	27.715	27.7036	27.6488	27.6108	27.9409	27.8272	28.072	28.1402	27.9872	27.7998	27.7344	28.2404	27.8854	28.0434	28.0296				13	13	13	26.3	26.3	26.3	82.64	0	138.49	5287700000	175	O75027;O75027-2;O75027-3	O75027;O75027-2;O75027-3	ATP-binding cassette sub-family B member 7, mitochondrial	ABCB7
26.6531	27.0048	27.0922	26.6446	26.3346	26.6492	26.6942	26.6339	26.43	27.2824	27.0936	27.3505	25.5341	26.2274	25.6969	26.061	26.4609	25.9245	25.9315	25.9835	25.9471	NaN	25.9372	26.6345				8	8	8	19	19	19	75.322	0	58.22	1869100000	93	Q9NUT2-3;Q9NUT2-2;Q9NUT2;Q9NUT2-5;Q9NUT2-4	Q9NUT2-3;Q9NUT2-2;Q9NUT2;Q9NUT2-5;Q9NUT2-4	ATP-binding cassette sub-family B member 8, mitochondrial	ABCB8
27.3873	27.2163	27.2374	27.9414	27.9097	27.7692	27.4535	27.3406	27.2142	27.8768	27.7279	27.8366	27.8026	28.0632	28.0671	28.1818	28.3841	28.3228	27.9643	28.0409	28.1307	28.2134	28.02	28.1594				20	20	20	19.7	19.7	19.7	171.59	0	140.49	5615700000	180	P33527;P33527-4;P33527-3;P33527-9;P33527-7;P33527-2;P33527-6;P33527-5;P33527-8	P33527;P33527-4;P33527-3;P33527-9;P33527-7;P33527-2;P33527-6;P33527-5;P33527-8	Multidrug resistance-associated protein 1	ABCC1
NaN	NaN	NaN	NaN	NaN	NaN	NaN	NaN	27.4935	NaN	NaN	NaN	27.9228	27.941	28.0434	28.2413	28.3624	28.1615	27.9739	27.606	27.8128	28.8243	28.1866	27.0836				25	25	25	26.8	26.8	26.8	149.52	0	140.13	3941000000	136	O15439;O15439-2;O15439-3;O15439-4	O15439;O15439-2;O15439-3;O15439-4	Multidrug resistance-associated protein 4	ABCC4
NaN	NaN	NaN	NaN	NaN	NaN	NaN	NaN	NaN	NaN	NaN	NaN	NaN	26.519	26.4638	26.0841	26.0114	26.4122	26.9481	26.9918	26.9298	NaN	NaN	26.3634				11	11	10	10.3	10.3	9.6	155.73	0	18.771	1453100000	27	O15440-5;O15440;O15440-4;O15440-3;O15440-2	O15440-5;O15440	Multidrug resistance-associated protein 5	ABCC5
26.8771	26.8154	26.9716	27.2704	27.3143	27.2919	26.4199	26.301	27.3249	26.6177	26.9632	26.5945	29.0756	29.2937	28.9138	29.4266	29.2869	29.1707	28.8222	28.6458	28.9319	28.9012	29.0425	28.8617				22	22	21	41.9	41.9	40.4	82.936	0	117.11	8333500000	266	P33897	P33897	ATP-binding cassette sub-family D member 1	ABCD1
NaN	NaN	NaN	NaN	NaN	NaN	NaN	25.6775	NaN	NaN	NaN	NaN	NaN	NaN	NaN	NaN	NaN	NaN	NaN	NaN	NaN	NaN	NaN	NaN				3	2	2	4.3	2.8	2.8	83.232	0.00032712	3.4383	567090000	13	Q9UBJ2	Q9UBJ2	ATP-binding cassette sub-family D member 2	ABCD2
30.9223	30.882	30.8077	31.17	31.0924	31.0132	30.7684	30.8678	30.8731	31.0099	30.908	30.9223	29.5281	29.4089	29.7172	29.5375	29.64	29.5199	29.5818	29.5618	29.9067	29.4002	29.6216	29.5302				23	23	23	44.5	44.5	44.5	75.475	0	302.68	29619000000	615	P28288;P28288-2;P28288-3	P28288;P28288-2	ATP-binding cassette sub-family D member 3	ABCD3
31.75	31.7638	32.0844	31.7794	31.7009	31.7133	31.503	31.4773	31.2978	31.7315	31.7635	31.7611	31.2013	31.1941	31.2392	30.778	30.7469	30.682	30.7989	30.908	31.1166	30.8855	30.8527	30.7363				27	27	27	49.7	49.7	49.7	67.314	0	323.31	58652000000	1172	P61221	P61221	ATP-binding cassette sub-family E member 1	ABCE1
30.6611	30.7234	31.0526	30.7878	30.6682	30.7132	30.7685	30.7145	31.0644	30.8258	30.8907	30.9486	30.017	29.9294	29.9775	29.6019	29.6949	29.628	29.9501	30.043	30.1092	30.0665	30.1097	29.9249				24	24	24	39.6	39.6	39.6	95.925	0	323.31	29798000000	960	Q8NE71;Q8NE71-2	Q8NE71;Q8NE71-2	ATP-binding cassette sub-family F member 1	ABCF1
30.2787	30.1467	30.6522	30.6364	30.8223	30.7227	29.6749	29.5292	30.2894	30.4891	29.8158	29.9235	26.6037	26.556	28.3896	25.829	25.9122	27.2113	27.0041	26.6709	27.2366	24.9862	25.2075	25.2427				17	17	17	30.8	30.8	30.8	71.289	0	139.03	14299000000	413	Q9UG63;Q9UG63-2	Q9UG63;Q9UG63-2	ATP-binding cassette sub-family F member 2	ABCF2
28.3793	28.3598	28.5586	28.1481	28.2053	28.0752	28.4025	28.5168	28.2452	28.5848	28.694	28.7225	29.1506	29.1414	29.0851	28.7888	28.7293	28.4771	29.0907	29.0373	29.1554	29.3518	29.1434	29.3142				22	22	22	38.9	38.9	38.9	79.744	0	180.2	10411000000	344	Q9NUQ8;Q9NUQ8-2	Q9NUQ8;Q9NUQ8-2	ATP-binding cassette sub-family F member 3	ABCF3
29.9765	29.9811	29.7424	30.0052	30.0804	30.0084	30.1191	29.8539	30.4356	30.2395	30.1652	30.208	30.1341	30.349	30.393	30.6617	30.7209	30.5971	30.3742	30.3278	30.3537	30.3492	30.5293	30.7392				12	12	12	51.3	51.3	51.3	33.932	0	271.49	29758000000	477	Q9NUJ1;Q9NUJ1-2;Q9NUJ1-3	Q9NUJ1;Q9NUJ1-2	Mycophenolic acid acyl-glucuronide esterase, mitochondrial	ABHD10
28.771	28.6782	28.9795	28.8419	28.6729	28.7833	28.9646	29.0799	29.3073	28.8844	29.0461	28.9114	27.5908	27.9288	27.8927	28.6766	28.4764	28.3799	27.889	28.328	28.1408	26.3421	27.8707	27.8471				8	8	8	39.7	39.7	39.7	34.69	0	51.681	8340800000	201	Q8NFV4;Q8NFV4-4;Q8NFV4-6;Q8NFV4-3;Q8NFV4-2;Q8NFV4-5	Q8NFV4;Q8NFV4-4;Q8NFV4-6	Alpha/beta hydrolase domain-containing protein 11	ABHD11
28.9209	28.9732	29.2	29.1676	28.9549	29.1531	29.0451	29.054	29.3157	29.1231	29.006	29.0519	29.2031	29.0601	29.3602	29.4532	29.5496	29.5652	29.2541	29.2931	29.6219	29.2472	29.2057	29.309				15	15	15	55.3	55.3	55.3	45.096	0	127.74	14228000000	447	Q8N2K0;Q8N2K0-2;Q8N2K0-3	Q8N2K0;Q8N2K0-2;Q8N2K0-3	Monoacylglycerol lipase ABHD12	ABHD12
29.4001	29.4454	29.0672	29.3449	29.2397	29.2053	29.0115	28.9784	29.1642	29.1568	29.2125	29.0543	29.807	29.6194	29.9499	30.0156	30.1092	30.2064	30.1177	30.1659	30.5915	29.7581	30.172	29.4958				8	8	8	55.2	55.2	55.2	22.345	0	214.02	20611000000	435	Q96IU4;Q96IU4-2	Q96IU4	Alpha/beta hydrolase domain-containing protein 14B	ABHD14B
27.6056	27.46	27.3989	27.4385	27.3995	27.4067	27.3903	27.3171	27.0156	27.5793	27.4184	27.543	26.8362	NaN	26.8563	NaN	NaN	26.153	26.9384	26.6953	26.7028	26.9188	NaN	26.7575				13	13	13	27.1	27.1	27.1	63.243	0	22.301	2810200000	107	O95870;O95870-2	O95870;O95870-2	Abhydrolase domain-containing protein 16A	ABHD16A
25.4875	25.1681	NaN	25.3992	25.4123	25.6057	25.6276	25.6054	NaN	25.9625	26.4362	26.086	NaN	NaN	25.4078	25.8479	26.2523	26.1229	25.8522	26.1273	26.2822	NaN	NaN	NaN				4	4	4	22.2	22.2	22.2	32.214	0.0001796	6.784	1070600000	22	Q5VST6;Q5VST6-2	Q5VST6;Q5VST6-2	Alpha/beta hydrolase domain-containing protein 17B	ABHD17B
NaN	NaN	NaN	NaN	NaN	NaN	NaN	NaN	NaN	NaN	NaN	NaN	NaN	NaN	NaN	NaN	NaN	NaN	NaN	NaN	NaN	NaN	24.7035	NaN				2	2	2	6.4	6.4	6.4	48.314	0.00078272	2.4776	43803000	2	P08910	P08910	Abhydrolase domain-containing protein 2	ABHD2
NaN	NaN	NaN	NaN	NaN	NaN	NaN	NaN	NaN	NaN	NaN	NaN	27.0375	27.2528	27.2505	27.4141	27.2818	27.1797	27.1471	27.1251	26.9099	27.0214	27.43	26.9806				6	6	6	19.9	19.9	19.9	38.33	0	15.44	1961100000	52	Q9BV23	Q9BV23	Monoacylglycerol lipase ABHD6	ABHD6
28.0151	27.9634	28.3135	28.321	28.1712	28.0363	28.2027	28.2598	28.528	28.1124	27.9368	28.1551	29.35	29.4015	29.3253	29.4023	29.5213	29.3388	29.801	29.7883	29.9134	29.9716	29.9698	29.8314				16	16	12	47.1	47.1	39.4	49.376	0	126.7	13699000000	299	Q8IZP0-3;Q8IZP0-5;Q8IZP0-9;Q8IZP0-10;Q8IZP0-8;Q8IZP0-7;Q8IZP0-2;Q8IZP0-4;Q8IZP0-6;Q8IZP0;Q8IZP0-12;Q8IZP0-11	Q8IZP0-3;Q8IZP0-5;Q8IZP0-9;Q8IZP0-10;Q8IZP0-8;Q8IZP0-7;Q8IZP0-2;Q8IZP0-4;Q8IZP0-6;Q8IZP0;Q8IZP0-12;Q8IZP0-11	Abl interactor 1	ABI1
27.8679	27.9649	28.0193	27.6433	27.5029	27.6554	27.9449	27.9878	28.2725	27.7827	28.1089	27.8672	27.6483	27.569	27.3815	27.3347	27.2456	26.9631	27.3661	27.4575	27.7243	27.3953	27.9467	27.4932				10	6	6	26.1	18.7	18.7	52.445	0	55.702	4845200000	134	Q9NYB9-2;Q9NYB9-4;Q9NYB9;Q9NYB9-3	Q9NYB9-2;Q9NYB9-4;Q9NYB9;Q9NYB9-3	Abl interactor 2	ABI2
24.8514	24.8926	25.3736	25.5047	25.1228	25.2279	NaN	NaN	NaN	NaN	NaN	NaN	NaN	NaN	NaN	NaN	NaN	NaN	NaN	NaN	NaN	NaN	NaN	NaN				4	4	3	6.5	6.5	5.5	114.16	0	20.754	197370000	6	P42684-4;P42684-7;P42684-10;P42684-5;P42684-2;P42684-6;P42684-3;P42684;P42684-8	P42684-4;P42684-7;P42684-10;P42684-5;P42684-2;P42684-6;P42684-3;P42684	Abelson tyrosine-protein kinase 2	ABL2
NaN	NaN	NaN	NaN	NaN	NaN	NaN	NaN	NaN	NaN	NaN	NaN	25.6415	25.5255	NaN	NaN	NaN	NaN	NaN	NaN	25.6822	25.674	25.4104	25.4069				5	5	5	12.9	12.9	12.9	61.57	0	7.8533	407380000	11	O94929-2;O94929-3;O94929;O94929-4	O94929-2;O94929-3;O94929	Actin-binding LIM protein 3	ABLIM3
29.4869	29.4806	29.6677	29.1919	29.265	29.1408	29.3163	29.3193	29.5413	29.5574	29.5005	29.6587	28.8921	29.2122	29.0363	29.065	28.9188	29.0171	29.3584	29.334	29.6034	29.712	29.7924	29.1789				23	23	2	39.7	39.7	5.5	93.706	0	163.9	15116000000	438	Q12979-2;Q12979-3	Q12979-2	Active breakpoint cluster region-related protein	ABR
NaN	NaN	NaN	NaN	NaN	NaN	NaN	NaN	NaN	NaN	NaN	NaN	NaN	NaN	NaN	NaN	NaN	NaN	NaN	NaN	NaN	NaN	NaN	25.3804				22	1	1	37.5	3	3	92.424	0	28.907	267420000	23	Q12979-4;Q12979	Q12979-4;Q12979	Active breakpoint cluster region-related protein	ABR
28.3384	28.4796	28.8163	28.3531	28.9261	28.9092	29.2069	29.5014	29.3466	29.0006	29.037	28.855	30.221	29.488	30.0581	30.0789	30.0859	29.9586	30.1452	30.3346	30.1926	29.8978	30.0132	30.0935				4	4	4	76.5	76.5	76.5	9.0564	0	42.479	21444000000	218	Q9P1F3	Q9P1F3	Costars family protein ABRACL	ABRACL
29.9164	29.9672	29.9392	30.2599	29.8979	30.0689	30.083	30.0152	29.5228	30.225	30.1445	30.0907	30.6277	30.8573	30.769	30.7901	30.7979	30.8239	31.1605	31.1948	31.2408	31.1881	31.0386	31.1959				17	17	17	66.7	66.7	66.7	44.292	0	323.31	38412000000	687	P09110;P09110-2	P09110;P09110-2	3-ketoacyl-CoA thiolase, peroxisomal	ACAA1
NaN	22.2345	22.7406	22.7903	22.3938	23.5622	22.2089	22.5125	23.2115	25.1325	24.0595	24.2515	30.7364	31.292	31.6237	31.9497	32.2212	32.0202	31.8138	31.4945	31.6673	31.1894	31.8165	31.6547				19	19	19	74.6	74.6	74.6	41.924	0	323.31	44845000000	649	P42765	P42765	3-ketoacyl-CoA thiolase, mitochondrial	ACAA2
29.4542	29.4048	29.5124	29.0968	29.0085	29.2212	29.1278	29.0223	29.4127	29.154	29.0517	28.9933	29.3636	29.405	29.3903	29.0463	29.1634	29.09	29.1957	29.0967	29.1745	29.2188	29.2784	29.1493				49	49	1	31.8	31.8	0.8	265.55	0	132.9	14223000000	457	Q13085	Q13085	Acetyl-CoA carboxylase 1;Biotin carboxylase	ACACA
26.9967	27.059	26.4938	27.0591	27.0712	27.1533	26.2136	26.5375	26.9358	26.721	27.1052	26.3298	NaN	26.0903	25.9526	27.2419	27.3796	26.9743	26.4482	26.7089	27.217	26.6535	26.6787	26.6777				17	17	17	22.4	22.4	22.4	118.83	0	68.316	2454900000	87	Q6JQN1;Q6JQN1-5;Q6JQN1-2;Q6JQN1-3;Q6JQN1-4	Q6JQN1;Q6JQN1-5;Q6JQN1-2	Acyl-CoA dehydrogenase family member 10	ACAD10
25.8049	25.4635	24.2008	26.3388	26.0933	25.1034	25.3899	NaN	25.9608	26.2738	26.7017	26.2995	26.4612	26.6781	26.5786	27.0456	27.1791	26.9718	26.3995	26.7038	27.6226	26.5352	26.699	27.1822				10	10	10	32.5	32.5	32.5	45.069	0	43.682	2136500000	94	Q9UKU7;Q9UKU7-2;Q9UKU7-3	Q9UKU7;Q9UKU7-2;Q9UKU7-3	Isobutyryl-CoA dehydrogenase, mitochondrial	ACAD8
30.9106	30.8234	30.9475	30.9234	30.8926	30.921	30.785	30.8226	31.2529	31.2871	31.1985	31.3114	30.9967	31.1509	31.061	31.3445	31.5376	31.4348	31.1747	31.2035	31.3234	31.16	31.0721	31.145				25	25	25	51.9	51.9	51.9	68.76	0	196.88	53306000000	1005	Q9H845	Q9H845	Acyl-CoA dehydrogenase family member 9, mitochondrial	ACAD9
30.582	30.6334	30.6977	30.7006	30.6521	30.7223	30.5146	30.4796	30.7771	30.6509	30.6186	30.5412	32.1489	32.2072	32.246	32.4706	32.6127	32.4763	32.3334	32.3356	32.5014	32.3376	32.359	32.2915				16	16	16	48.9	48.9	48.9	46.588	0	285.26	87033000000	801	P11310;P11310-2	P11310;P11310-2	Medium-chain specific acyl-CoA dehydrogenase, mitochondrial	ACADM
26.546	26.7462	25.451	26.9184	26.8369	26.7545	27.8287	27.2852	27.975	27.873	27.6366	27.3427	29.0203	29.0414	29.0876	29.6938	29.7934	29.8798	29.7312	29.6804	30.0921	29.4981	30.0289	29.6834				16	16	16	52.9	52.9	52.9	44.297	0	114.82	12305000000	256	P16219	P16219	Short-chain specific acyl-CoA dehydrogenase, mitochondrial	ACADS
29.2661	29.2441	29.1874	29.3858	29.18	29.3397	29.3223	29.1437	29.6778	29.5003	29.3415	29.4361	29.1836	29.5521	29.5617	29.9297	29.8432	29.8428	29.8363	29.8707	30.2171	29.9981	29.947	29.9821				14	14	14	45.6	45.6	45.6	47.485	0	278.06	18870000000	412	P45954;P45954-2	P45954;P45954-2	Short/branched chain specific acyl-CoA dehydrogenase, mitochondrial	ACADSB
32.2684	32.2281	32.2227	32.0251	32.0636	32.0119	32.1418	32.2107	31.8338	32.101	32.1698	32.2908	32.298	32.3692	32.3663	32.5021	32.5334	32.4046	32.1777	32.1692	32.3695	32.1608	32.1984	32.2911				37	37	37	70.6	70.6	70.6	72.926	0	323.31	114690000000	1692	P49748-3;P49748;P49748-2	P49748-3;P49748;P49748-2	Very long-chain specific acyl-CoA dehydrogenase, mitochondrial	ACADVL
NaN	NaN	NaN	NaN	NaN	NaN	NaN	NaN	NaN	NaN	NaN	NaN	NaN	NaN	27.1422	NaN	NaN	NaN	NaN	NaN	NaN	NaN	NaN	NaN				2	2	2	4.1	4.1	4.1	81.535	0.00078629	2.5621	732780000	14	Q15027	Q15027	Arf-GAP with coiled-coil, ANK repeat and PH domain-containing protein 1	ACAP1
28.4029	28.2121	27.9952	27.9034	27.9421	27.97	28.5131	28.4766	28.287	28.2193	28.2475	28.4329	29.0172	28.9911	29.0291	29.0552	28.9414	28.8875	29.6156	29.5794	29.677	29.6951	29.621	29.6995				23	23	23	40	40	40	88.028	0	323.31	11953000000	339	Q15057	Q15057	Arf-GAP with coiled-coil, ANK repeat and PH domain-containing protein 2	ACAP2
NaN	NaN	NaN	NaN	NaN	NaN	NaN	NaN	NaN	NaN	NaN	NaN	NaN	NaN	NaN	NaN	NaN	NaN	NaN	NaN	NaN	NaN	NaN	21.132				1	1	1	2.8	2.8	2.8	61.394	0.0027646	2.1244	17608000	3	Q96P50-4;Q96P50-1;Q96P50	Q96P50-4;Q96P50-1;Q96P50	Arf-GAP with coiled-coil, ANK repeat and PH domain-containing protein 3	ACAP3
31.6706	31.7795	31.7278	32.0163	31.9103	31.999	31.7564	31.6703	32.2509	32.247	32.1606	32.1419	32.1125	32.1176	32.0694	32.7283	32.6795	32.6001	32.2727	32.4749	32.4597	32.652	32.6755	32.5849				20	20	20	67.7	67.7	67.7	45.199	0	323.31	115260000000	977	P24752;P24752-2	P24752	Acetyl-CoA acetyltransferase, mitochondrial	ACAT1
30.7028	30.7672	31.2252	30.4679	30.3927	30.4637	30.7832	30.7811	29.5132	30.3931	30.4927	30.3081	30.1666	29.974	30.2211	30.1227	30.1114	30.1651	30.3442	30.4887	30.836	30.2149	30.2833	30.1141				11	11	11	55.4	55.4	55.4	41.35	0	180.11	34079000000	813	Q9BWD1;Q9BWD1-2	Q9BWD1;Q9BWD1-2	Acetyl-CoA acetyltransferase, cytosolic	ACAT2
30.4607	30.5637	30.7298	30.2042	30.0108	30.1102	30.384	30.3825	30.6983	30.2483	30.2764	30.1707	29.8751	30.1133	29.9201	29.8975	29.8659	29.7825	30.2562	30.1359	29.9473	30.3534	30.3303	30.2048				18	18	18	49.1	49.1	49.1	60.593	0	323.31	27350000000	738	Q9H3P7	Q9H3P7	Golgi resident protein GCP60	ACBD3
NaN	NaN	NaN	NaN	NaN	NaN	NaN	NaN	NaN	NaN	NaN	NaN	NaN	NaN	NaN	24.623	NaN	24.7755	NaN	NaN	NaN	NaN	26.0753	NaN				5	5	5	12.7	12.7	12.7	54.785	0	13.694	660840000	23	Q5T8D3-2;Q5T8D3-3;Q5T8D3-4;Q5T8D3	Q5T8D3-2;Q5T8D3-3;Q5T8D3-4;Q5T8D3	Acyl-CoA-binding domain-containing protein 5	ACBD5
24.721	NaN	NaN	NaN	NaN	24.3796	NaN	NaN	NaN	NaN	NaN	NaN	NaN	NaN	NaN	NaN	NaN	NaN	NaN	NaN	NaN	NaN	NaN	NaN				4	4	4	16.7	16.7	16.7	31.15	0.00048069	2.8984	305980000	10	Q9BR61	Q9BR61	Acyl-CoA-binding domain-containing protein 6	ACBD6
NaN	NaN	NaN	NaN	NaN	NaN	NaN	NaN	NaN	NaN	NaN	NaN	25.6867	25.6394	NaN	NaN	NaN	NaN	NaN	NaN	NaN	25.5509	NaN	NaN				2	2	2	36.4	36.4	36.4	9.7902	0	9.8057	239620000	13	Q8N6N7	Q8N6N7	Acyl-CoA-binding domain-containing protein 7	ACBD7
NaN	NaN	NaN	NaN	NaN	NaN	NaN	NaN	NaN	NaN	NaN	NaN	NaN	NaN	NaN	NaN	NaN	NaN	NaN	20.7583	NaN	NaN	NaN	NaN				2	2	2	7.4	7.4	7.4	57.323	0.00017062	4.6244	23805000	16	Q96QU6;Q96QU6-2	Q96QU6;Q96QU6-2	1-aminocyclopropane-1-carboxylate synthase-like protein 1	ACCS
NaN	NaN	NaN	NaN	NaN	NaN	NaN	26.0729	NaN	NaN	NaN	NaN	NaN	NaN	NaN	NaN	NaN	NaN	NaN	NaN	NaN	NaN	NaN	NaN				1	1	1	11.9	11.9	11.9	15.895	0.0023123	2.188	415320000	15	Q9NUN7-2;Q9NUN7	Q9NUN7-2;Q9NUN7	Alkaline ceramidase 3	ACER3
29.8808	29.8712	30.0011	29.5433	29.5739	29.7187	29.6698	29.6863	29.9933	29.4518	29.3325	29.7506	29.6482	29.7411	29.8222	29.9399	29.8301	29.7853	29.5913	29.6612	29.8445	29.5828	29.658	29.7471				26	26	1	27.3	27.3	0.5	150.56	0	323.31	19909000000	702	Q9UKV3-5	Q9UKV3-5	Apoptotic chromatin condensation inducer in the nucleus	ACIN1
33.2309	33.1866	33.5124	33.2802	33.1411	33.1792	33.3468	33.4621	33.4841	33.2375	33.2681	33.2109	33.1584	33.1704	33.0639	32.9447	32.9438	32.8977	33.2255	33.3542	33.5251	33.199	33.2426	33.1945				59	59	59	60.9	60.9	60.9	120.84	0	323.31	229350000000	2968	P53396;P53396-2;P53396-3	P53396;P53396-2;P53396-3	ATP-citrate synthase	ACLY
30.1808	30.0611	30.2364	30.732	30.6743	30.7745	29.6657	29.7626	29.5127	29.9333	29.8891	29.9035	30.212	30.1901	30.3517	30.4922	30.4804	30.4556	30.3899	30.4184	30.5116	30.4028	30.5296	30.4342				28	28	28	48.8	48.8	48.8	98.398	0	265.17	30038000000	721	P21399	P21399	Cytoplasmic aconitate hydratase	ACO1
31.8164	31.8456	31.9437	31.9947	31.8854	31.9454	31.8824	31.8398	32.0779	32.0489	32.1069	31.9576	34.1244	34.2123	34.364	34.5577	34.6839	34.5758	34.4929	34.4782	34.7933	34.5659	34.4818	34.2447				35	35	35	63.7	63.7	63.7	85.424	0	323.31	352260000000	2633	Q99798	Q99798	Aconitate hydratase, mitochondrial	ACO2
NaN	NaN	NaN	NaN	NaN	NaN	NaN	NaN	NaN	NaN	NaN	NaN	NaN	NaN	NaN	NaN	NaN	NaN	NaN	NaN	NaN	NaN	NaN	26.9416				16	1	1	51.5	2.6	2.6	46.277	0.00017528	5.6414	1695100000	30	Q86TX2	Q86TX2	Acyl-coenzyme A thioesterase 1	ACOT1
28.8474	28.7944	29.1368	28.8804	NaN	28.8197	28.7951	28.7602	29.1642	29.1206	28.951	29.0576	28.0717	28.0139	28.0579	28.2529	28.7685	28.4168	28.0302	27.9479	27.9443	28.1019	28.2333	28.3375				6	6	6	67.9	67.9	67.9	14.96	0	24.985	8306000000	154	Q9NPJ3;Q9NPJ3-2	Q9NPJ3;Q9NPJ3-2	Acyl-coenzyme A thioesterase 13;Acyl-coenzyme A thioesterase 13, N-terminally processed	ACOT13
27.3123	26.7922	26.1289	27.3116	26.7774	27.0839	26.7874	27.2241	25.77	26.894	26.865	26.7979	29.4271	29.6421	29.8567	30.3713	30.3508	30.3039	30.2655	30.3519	30.4951	29.9304	30.239	30.0447				16	16	1	47.6	47.6	5	53.218	0	114.1	16526000000	263	P49753;P49753-2;Q8N9L9	P49753;P49753-2	Acyl-coenzyme A thioesterase 2, mitochondrial	ACOT2
NaN	NaN	NaN	NaN	NaN	NaN	NaN	NaN	24.1646	NaN	NaN	NaN	NaN	NaN	NaN	NaN	NaN	NaN	NaN	NaN	NaN	NaN	NaN	NaN				15	1	1	55.5	3.4	3.4	41.796	0	9.5773	1691700000	118	O00154;O00154-6;O00154-7;O00154-5;Q6ZUV0	O00154;O00154-6;O00154-7;O00154-5	Cytosolic acyl coenzyme A thioester hydrolase	ACOT7
31.3563	31.3922	31.5241	31.0988	31.0782	31.0797	31.5026	31.5499	31.2121	31.4061	31.2489	31.359	34.0155	34.0098	33.9818	33.9353	33.9327	33.9848	34.045	34.1061	34.1857	34.0365	34.0939	34.1154				15	15	1	63	63	4.4	37.419	0	323.31	263830000000	1512	O00154-4;O00154-2;O00154-3	O00154-4;O00154-2;O00154-3	Cytosolic acyl coenzyme A thioester hydrolase	ACOT7
27.5592	27.3975	26.7331	27.9196	27.8171	27.8395	27.6309	27.3538	28.2934	27.8761	27.6393	27.9086	27.7179	27.8589	27.5237	27.8152	28.1313	27.7112	27.6456	27.7197	28.2297	27.9489	27.9035	27.8634				7	7	7	33.5	33.5	33.5	35.914	0	155.77	5081900000	126	O14734	O14734	Acyl-coenzyme A thioesterase 8	ACOT8
30.5453	30.6386	30.7257	30.5736	30.5831	30.6993	30.5702	30.4402	30.5154	30.3547	30.5217	30.5271	30.4331	30.7209	30.5374	30.8517	31.0103	30.8924	30.857	30.7878	30.7114	30.5139	30.7232	30.5086				19	19	19	53.4	53.4	53.4	46.354	0	116.33	37583000000	719	Q9Y305-2;Q9Y305;Q9Y305-4;Q9Y305-3	Q9Y305-2;Q9Y305;Q9Y305-4;Q9Y305-3	Acyl-coenzyme A thioesterase 9, mitochondrial	ACOT9
29.6091	29.4993	29.8323	30.0473	30.0405	29.8163	29.7792	29.9188	29.534	29.8256	29.8091	29.8691	28.8418	28.8611	28.9268	28.5752	28.702	28.427	28.964	28.8787	28.9245	28.7774	28.7599	28.6396				20	20	1	44.2	44.2	4.2	74.667	0	296.88	14575000000	491	Q15067-2;Q15067-3	Q15067-2;Q15067-3	Peroxisomal acyl-coenzyme A oxidase 1	ACOX1
25.1144	25.2743	NaN	25.0469	NaN	NaN	NaN	NaN	NaN	NaN	NaN	NaN	NaN	NaN	NaN	NaN	NaN	NaN	NaN	NaN	NaN	NaN	NaN	NaN				4	4	4	7.7	7.7	7.7	69.574	0.0039664	1.9787	273970000	5	O15254-2;O15254	O15254-2;O15254	Peroxisomal acyl-coenzyme A oxidase 3	ACOX3
30.5578	30.7341	30.7835	30.6028	30.6751	30.7469	30.8231	30.8525	31.4055	30.9421	30.7598	30.8556	30.3087	30.3946	30.4624	30.1782	30.3897	30.2035	30.4293	30.464	30.6203	30.707	30.61	30.4862				9	9	3	70.3	70.3	22.8	18.042	0	312.74	36118000000	599	P24666;P24666-4	P24666;P24666-4	Low molecular weight phosphotyrosine protein phosphatase	ACP1
NaN	NaN	NaN	NaN	NaN	NaN	24.5436	NaN	NaN	NaN	NaN	NaN	NaN	NaN	NaN	NaN	NaN	NaN	NaN	NaN	NaN	NaN	NaN	NaN				7	1	1	63.3	15.8	15.8	17.977	0	14.223	370600000	15	P24666-2	P24666-2	Low molecular weight phosphotyrosine protein phosphatase	ACP1
27.5714	27.7657	26.5712	27.885	27.6872	27.9734	27.3846	27.3815	27.3341	27.019	27.269	27.2257	26.7733	27.3023	26.9734	27.2185	27.0328	27.3374	26.5602	26.5441	26.8	26.3771	26.3228	26.9173				10	10	10	25.8	25.8	25.8	48.344	0	27.634	3330400000	142	P11117;P11117-2	P11117	Lysosomal acid phosphatase	ACP2
NaN	NaN	NaN	NaN	NaN	NaN	NaN	NaN	NaN	NaN	NaN	NaN	28.3531	28.6579	28.6071	28.2418	28.0982	28.658	28.5623	28.8019	28.7638	27.6881	28.0618	27.6953				6	6	6	26.8	26.8	26.8	36.598	0	26.189	4603400000	91	P13686	P13686	Tartrate-resistant acid phosphatase type 5	ACP5
28.6192	28.6162	28.4311	28.4469	28.206	28.3723	28.2283	28.1573	27.8091	28.489	28.2819	28.2267	28.0076	28.0082	28.5131	28.6615	28.7828	28.5764	28.3417	28.3211	28.7887	28.4501	28.0529	28.0266				13	13	13	53.3	53.3	53.3	48.854	0	102.38	7981100000	272	Q9NPH0;Q9NPH0-2	Q9NPH0;Q9NPH0-2	Lysophosphatidic acid phosphatase type 6	ACP6
26.6234	26.668	25.1197	26.1766	26.0967	26.0127	27.4824	26.2757	25.2967	26.3863	26.2015	26.1472	30.2785	30.1892	30.2833	30.6719	30.793	30.7465	30.7744	30.9245	30.9954	30.8234	31.1231	30.721				20	20	20	46.8	46.8	46.8	66.798	0	323.31	23823000000	456	Q96CM8-3;Q96CM8;Q96CM8-2;Q96CM8-4	Q96CM8-3;Q96CM8;Q96CM8-2;Q96CM8-4	Acyl-CoA synthetase family member 2, mitochondrial	ACSF2
27.1128	26.9284	26.8911	27.6306	27.3877	27.2665	26.9486	27.1186	27.5424	27.6951	27.4604	27.447	27.3379	27.3576	27.2939	27.6036	27.8342	27.84	27.7674	27.8422	27.7962	27.7077	27.7796	27.6542				11	11	11	25.5	25.5	25.5	64.129	0	27.415	4275100000	146	Q4G176	Q4G176	Acyl-CoA synthetase family member 3, mitochondrial	ACSF3
30.4908	30.5321	30.7467	31.035	31.0099	30.9867	30.6228	30.5468	31.1296	30.8134	30.8351	30.7884	29.9428	30.138	30.1612	30.5847	30.5451	30.5705	30.0879	30.1291	30.4384	30.0182	30.2441	30.1998				28	28	27	47.3	47.3	45.7	77.942	0	159.3	33703000000	915	P33121;P33121-2;P33121-3;Q9UKU0-7;Q9UKU0-2;Q9UKU0-5;Q9UKU0-3;Q9UKU0;Q9UKU0-9;Q9UKU0-6;Q9UKU0-8;Q9UKU0-1	P33121;P33121-2;P33121-3	Long-chain-fatty-acid--CoA ligase 1	ACSL1
32.8781	32.9424	33.2071	32.1004	32.1223	32.2314	32.504	32.4974	32.7885	32.6965	32.5692	32.617	32.4591	32.4546	32.5116	31.6566	31.7122	31.718	31.9747	31.9975	32.196	31.9356	32.0035	32.0307				33	33	30	62.5	62.5	59.2	80.419	0	323.31	121050000000	1640	O95573	O95573	Long-chain-fatty-acid--CoA ligase 3	ACSL3
28.5848	28.8013	28.9454	28.1909	28.0737	28.2224	28.5211	28.4247	28.6749	28.2244	28.2467	27.9772	29.8021	29.9883	29.7237	28.9644	29.0853	28.9741	29.3604	29.5359	29.5201	29.3475	29.5315	29.2602				25	22	22	49.4	43.1	43.1	74.435	0	190.68	13494000000	457	O60488-2;O60488	O60488-2;O60488	Long-chain-fatty-acid--CoA ligase 4	ACSL4
28.3479	28.2469	28.0895	28.5632	28.5655	28.6703	28.6376	28.5248	28.5738	28.9036	28.9367	28.9091	29.2699	29.3048	29.323	29.584	29.4513	29.4098	29.7451	29.7369	29.8732	29.7505	29.6351	29.598				19	19	19	41.5	41.5	41.5	74.626	0	111.02	14052000000	381	Q9NUB1-2;Q9NUB1;Q9NUB1-3;Q9NUB1-4	Q9NUB1-2;Q9NUB1;Q9NUB1-3;Q9NUB1-4	Acetyl-coenzyme A synthetase 2-like, mitochondrial	ACSS1
28.6306	28.5106	28.8643	28.3515	28.1527	28.2843	28.5329	28.3907	28.5682	28.3584	28.3355	28.3835	28.207	28.1943	27.7304	27.9648	28.0434	27.8096	28.173	28.3008	28.4337	28.3945	28.365	28.4722				13	13	13	32.7	32.7	32.7	78.579	0	56.605	7259300000	183	Q9NR19;Q9NR19-2	Q9NR19;Q9NR19-2	Acetyl-coenzyme A synthetase, cytoplasmic	ACSS2
28.4554	28.5453	28.4011	28.3438	28.3026	28.2528	28.0891	28.2837	28.5217	28.3016	28.2118	28.3898	NaN	NaN	NaN	NaN	NaN	NaN	NaN	NaN	NaN	NaN	NaN	NaN				16	16	15	36.3	36.3	35.3	74.777	0	83.531	3536100000	148	Q9H6R3;Q9H6R3-2	Q9H6R3;Q9H6R3-2	Acyl-CoA synthetase short-chain family member 3, mitochondrial	ACSS3
NaN	NaN	NaN	NaN	NaN	NaN	NaN	NaN	33.3752	NaN	NaN	NaN	NaN	NaN	NaN	NaN	NaN	NaN	NaN	NaN	NaN	NaN	NaN	NaN				27	1	1	79.7	4.5	4.5	41.736	0	58.009	128140000000	248	P60709;Q9BYX7	P60709	Actin, cytoplasmic 1;Actin, cytoplasmic 1, N-terminally processed	ACTB
NaN	NaN	29.6794	NaN	NaN	NaN	35.1608	34.8529	NaN	NaN	NaN	NaN	NaN	NaN	NaN	NaN	NaN	NaN	NaN	NaN	NaN	NaN	NaN	NaN				8	1	1	19.7	4.8	4.8	42.003	0.00033478	4.0313	235780000000	57	Q562R1	Q562R1	Beta-actin-like protein 2	ACTBL2
33.991	34.0897	33.8284	33.6859	33.3303	33.5551	33.7409	33.9402	32.6017	33.5264	33.3488	33.4704	32.9442	33.0097	32.9117	32.8147	32.4919	32.0358	32.6176	32.8853	33.5243	33.0605	33.2688	33.0288				17	5	5	48	20.7	20.7	42.019	0	65.629	377530000000	1762	P68032;P68133;P62736;P63267;P63267-2	P68032;P68133;P62736;P63267;P63267-2	Actin, alpha cardiac muscle 1;Actin, alpha skeletal muscle;Actin, aortic smooth muscle;Actin, gamma-enteric smooth muscle	ACTC1;ACTA1;ACTA2;ACTG2
37.8518	37.9475	38.1341	37.8769	37.8184	37.8391	37.9068	37.9886	37.9816	37.7221	37.7251	37.8194	37.7767	37.6671	37.6743	37.4858	37.6061	37.5677	37.9399	37.951	38.1551	37.496	37.6605	37.6427				27	27	1	79.7	79.7	4.5	41.792	0	323.31	6020800000000	14397	P63261	P63261	Actin, cytoplasmic 2;Actin, cytoplasmic 2, N-terminally processed	ACTG1
29.9456	30.1023	29.9401	29.6069	29.8525	29.8406	29.451	29.515	29.1142	29.693	29.859	29.8395	29.8162	30.0166	30.2003	30.0032	30.2879	30.1359	30.2163	30.1953	30.2244	29.8386	29.9833	29.9573				12	12	12	41.7	41.7	41.7	47.46	0	148.86	23664000000	477	O96019;O96019-2;O94805	O96019;O96019-2	Actin-like protein 6A	ACTL6A
34.3862	34.4317	34.7156	33.8309	33.8778	33.8724	34.2258	34.2651	33.9631	33.8195	33.8473	33.8479	34.2075	34.2051	34.1283	33.4909	33.5066	33.5623	33.9616	33.9423	34.2388	33.5973	33.7056	33.7309				61	36	34	81.3	59.1	57.4	103.06	0	323.31	398510000000	3269	P12814;P12814-3;P12814-2;P12814-4	P12814;P12814-3;P12814-2;P12814-4	Alpha-actinin-1	ACTN1
36.7323	36.7253	36.991	36.5147	36.5035	36.5226	36.5517	36.6253	36.3479	36.314	36.2247	36.274	35.8294	35.8756	35.9205	35.3605	35.3764	35.468	35.8047	35.7954	36.0059	35.5065	35.4918	35.413				72	72	45	78.6	78.6	56	104.85	0	323.31	1711200000000	7770	O43707;O43707-2;O43707-3	O43707;O43707-2;O43707-3	Alpha-actinin-4	ACTN4
28.3569	28.401	28.4623	28.3763	28.353	28.1589	28.4335	28.4943	27.8484	28.1356	28.4375	28.3579	28.1187	27.9644	27.8326	27.8165	27.8636	27.909	28.4289	28.5555	28.3269	28.5744	28.3333	28.4435				13	13	13	46	46	46	46.306	0	301.02	7049500000	278	Q9NZ32	Q9NZ32	Actin-related protein 10	ACTR10
31.5745	31.5479	31.664	31.5606	31.43	31.6747	31.5431	31.6371	31.7481	31.648	31.5985	31.5978	30.9235	30.7119	30.7073	30.4853	30.6399	30.3892	30.8969	30.9769	31.163	30.7003	30.6844	30.7565				20	20	10	68.1	68.1	40.7	42.613	0	323.31	53663000000	785	P61163	P61163	Alpha-centractin	ACTR1A
28.2721	28.0232	28.1764	28.1739	27.624	28.1784	28.338	28.4048	26.9939	27.9693	28.3946	28.203	28.4091	28.4039	28.9322	28.5624	28.6699	28.4871	29.3994	29.4295	28.9462	28.9296	28.9327	29.0656				17	7	7	60.1	32.7	32.7	42.293	0	123.84	9835300000	226	P42025	P42025	Beta-centractin	ACTR1B
31.7939	31.7879	32.0905	31.5656	31.5297	31.5079	31.6534	31.5616	31.9624	31.4506	31.6393	31.4279	32.238	32.2488	32.2384	31.9902	31.8869	31.7059	32.1744	32.3083	32.5684	31.722	32.0187	31.7777				16	16	16	55.8	55.8	55.8	44.76	0	285.14	96128000000	1051	P61160;P61160-2	P61160;P61160-2	Actin-related protein 2	ACTR2
32.9952	32.9472	33.2495	32.7574	32.7676	32.798	32.8811	32.9122	32.5065	32.843	32.742	32.8315	33.3793	33.1766	33.3109	33.1245	33.1425	33.0501	33.354	33.4741	33.6857	33.1524	33.2429	33.2334				23	23	23	71.8	71.8	71.8	47.371	0	323.31	212620000000	1842	P61158;Q9P1U1-2;Q9P1U1;Q9P1U1-3;Q9C0K3	P61158	Actin-related protein 3	ACTR3
NaN	NaN	NaN	NaN	NaN	NaN	NaN	NaN	NaN	NaN	NaN	NaN	NaN	NaN	NaN	NaN	NaN	NaN	NaN	23.6693	NaN	NaN	NaN	NaN				4	4	4	8.7	8.7	8.7	68.297	0.00017138	4.7911	169180000	8	Q9H9F9	Q9H9F9	Actin-related protein 5	ACTR5
26.06	26.3038	26.7286	25.5526	26.067	25.9331	25.6431	NaN	25.1996	NaN	NaN	NaN	NaN	NaN	NaN	NaN	NaN	NaN	NaN	NaN	NaN	NaN	NaN	NaN				3	3	3	7.3	7.3	7.3	57.152	0.00063361	2.71	469430000	16	Q04771	Q04771	Activin receptor type-1	ACVR1
28.23	28.2541	28.3449	27.8893	27.9361	27.8089	28.1355	27.7624	28.5462	28.1049	28.2247	27.9995	28.8855	28.7051	28.9796	29.079	29.1128	29.0742	28.8652	28.8779	28.7636	29.0453	29.2752	29.0627				14	14	14	52	52	52	45.884	0	83.339	9650100000	294	Q03154;Q03154-4;Q03154-2;Q03154-3	Q03154;Q03154-4;Q03154-2;Q03154-3	Aminoacylase-1	ACY1
27.5436	27.4079	27.687	26.5826	26.5403	26.2164	26.9803	26.3206	26.8071	26.3112	26.1705	25.6559	29.1136	29.1431	29.1469	28.9129	29.0084	28.85	29.1147	29.0026	29.1935	28.7217	28.8208	28.9896				6	6	6	67.7	67.7	67.7	11.261	0	40.414	8278000000	150	P07311;P07311-2	P07311	Acylphosphatase-1	ACYP1
27.2701	27.3992	27.528	25.2556	NaN	27.4193	NaN	NaN	NaN	NaN	NaN	25.2903	27.1163	27.3654	27.1151	27.1175	27.5434	NaN	27.9929	26.6146	NaN	NaN	NaN	NaN				4	4	4	14	14	14	40.764	0.00032771	3.4844	2857700000	30	P00813	P00813	Adenosine deaminase	ADA
29.6548	29.7293	29.9338	29.6089	29.6667	29.6935	30.795	30.7298	31.2037	30.6847	30.7236	30.7643	28.5494	28.5933	28.8075	28.78	28.8096	28.9008	29.1758	29.2308	29.3009	29.4684	29.2194	29.2007				26	26	26	47.2	47.2	47.2	84.141	0	323.31	18906000000	552	O14672;O14672-2	O14672	Disintegrin and metalloproteinase domain-containing protein 10	ADAM10
24.9376	24.9582	24.0457	24.9926	24.9571	24.8604	24.9006	25.1386	NaN	NaN	25.3083	NaN	NaN	NaN	NaN	NaN	24.7382	NaN	NaN	NaN	24.4086	NaN	NaN	NaN				3	3	3	7.1	7.1	7.1	68.255	0	16.989	384840000	23	Q13444-13;Q13444-10;Q13444-9;Q13444-8;Q13444-2;Q13444-7;Q13444-6;Q13444-12;Q13444-5;Q13444-4;Q13444-3;Q13444;Q13444-11	Q13444-13;Q13444-10;Q13444-9;Q13444-8;Q13444-2;Q13444-7;Q13444-6;Q13444-12;Q13444-5;Q13444-4;Q13444-3;Q13444	Disintegrin and metalloproteinase domain-containing protein 15	ADAM15
25.6885	25.4777	24.9354	26.571	26.5218	26.5169	25.799	NaN	25.7879	25.6239	25.6567	26.0971	NaN	NaN	NaN	NaN	NaN	26.023	25.0178	25.3825	24.7632	NaN	NaN	NaN				8	8	8	14.3	14.3	14.3	93.02	0	8.2076	859790000	29	P78536;P78536-2	P78536;P78536-2	Disintegrin and metalloproteinase domain-containing protein 17	ADAM17
NaN	NaN	NaN	NaN	NaN	NaN	NaN	NaN	NaN	NaN	NaN	NaN	NaN	NaN	NaN	24.5551	NaN	NaN	NaN	NaN	NaN	NaN	NaN	NaN				1	1	1	1.3	1.3	1.3	92.129	0.0020049	2.2031	59893000	3	O75077-3;O75077-2;O75077	O75077-3;O75077-2;O75077	Disintegrin and metalloproteinase domain-containing protein 23	ADAM23
27.1766	27.3597	27.9645	27.8375	27.7555	27.9235	27.9786	27.9214	28.462	28.4792	28.5538	28.5491	25.6407	26.1125	26.2871	25.647	26.1786	25.8804	27.3482	27.4272	26.6718	27.2549	27.0845	27.2526				14	14	14	24.9	24.9	24.9	90.555	0	173.65	3857000000	237	Q13443;Q13443-2	Q13443;Q13443-2	Disintegrin and metalloproteinase domain-containing protein 9	ADAM9
NaN	NaN	NaN	NaN	NaN	NaN	NaN	NaN	NaN	NaN	NaN	NaN	NaN	NaN	NaN	NaN	NaN	NaN	28.6093	NaN	NaN	NaN	NaN	NaN				2	2	2	1.8	1.8	1.8	184.09	0.0066146	1.7031	2171300000	11	Q9UKP4	Q9UKP4	A disintegrin and metalloproteinase with thrombospondin motifs 7	ADAMTS7
30.6309	30.716	30.8295	30.5429	30.6203	30.5727	29.7856	29.9313	29.8152	29.8085	29.98	29.7315	30.5321	30.5808	30.6186	30.6214	30.6752	30.53	30.1797	30.1624	30.2755	30.1926	30.3392	30.3391				31	31	31	46	46	46	103.64	0	323.31	31300000000	929	P55265-5;P55265;P55265-4;P55265-2;P55265-3	P55265-5;P55265;P55265-4;P55265-2;P55265-3	Double-stranded RNA-specific adenosine deaminase	ADAR
NaN	NaN	NaN	NaN	NaN	NaN	NaN	NaN	NaN	25.6135	NaN	NaN	NaN	NaN	NaN	NaN	NaN	NaN	NaN	NaN	NaN	NaN	NaN	NaN				7	7	7	13.4	13.4	13.4	77.794	0.00033411	3.9687	204430000	6	P78563-3;P78563;P78563-5;P78563-6;P78563-2;P78563-4	P78563-3;P78563;P78563-5;P78563-6;P78563-2;P78563-4	Double-stranded RNA-specific editase 1	ADARB1
25.2481	25.6605	NaN	25.6981	25.5709	25.5314	26.3649	26.3885	26.1549	26.3478	26.5329	26.2703	25.4898	25.7372	25.8374	26.5129	26.3254	26.0307	26.3992	26.3409	26.2922	26.7734	NaN	25.8661				8	8	8	18.1	18.1	18.1	71.949	0	28.876	1573100000	56	Q8NI60;Q8NI60-3;Q8NI60-4;Q8NI60-2	Q8NI60;Q8NI60-3;Q8NI60-4	Atypical kinase ADCK3, mitochondrial	ADCK3
NaN	25.8086	NaN	26.7008	26.9685	24.8026	NaN	NaN	25.2836	25.1884	25.6303	25.3001	27.4545	27.6952	27.8219	27.5709	27.8625	27.7046	26.9951	27.5193	27.8224	27.9779	27.4072	27.2761				14	14	14	42.1	42.1	42.1	60.069	0	46.491	3186000000	113	Q96D53;Q96D53-2	Q96D53;Q96D53-2	AarF domain-containing protein kinase 4	ADCK4
30.5472	30.6892	30.5687	31.2822	31.0043	31.1641	30.724	30.7214	31.0859	30.5489	30.5442	30.4447	29.076	29.0161	29.0858	30.0262	30.0427	30.0062	29.9716	30.0247	30.0547	29.8096	29.9924	29.9048				27	27	27	53.7	53.7	53.7	80.954	0	272.01	29924000000	679	P35611;P35611-3;P35611-2;P35611-6;P35611-4;P35611-5;P35612-2;P35612-8;P35612-9;P35612-4;P35612-3;P35612	P35611;P35611-3;P35611-2;P35611-6;P35611-4;P35611-5	Alpha-adducin	ADD1
30.7537	30.5805	30.7192	31.3357	31.1816	31.3196	30.8739	30.9271	31.0643	30.9128	30.9672	31.0109	29.1256	28.973	28.9599	30.2417	30.1456	30.1248	29.9655	30.0917	30.2709	29.9256	30.0942	30.1257				22	22	1	43	43	1.9	75.67	0	254.39	32521000000	831	Q9UEY8-2	Q9UEY8-2	Gamma-adducin	ADD3
32.0022	31.9549	31.9112	32.2247	32.1206	32.1291	31.8079	31.9637	31.7258	31.873	32.1198	31.9213	31.1467	31.0464	31.1515	31.4119	31.3083	31.3643	31.3054	31.5129	31.6557	31.4941	31.4251	31.4016				12	12	12	53.5	53.5	53.5	39.724	0	309.04	74649000000	623	P11766	P11766	Alcohol dehydrogenase class-3	ADH5
28.5261	28.4533	28.6223	27.961	27.8516	28.1976	28.1141	28.1246	28.2312	27.4457	27.557	27.4717	28.6074	28.4503	28.301	27.9778	27.9945	27.948	28.4888	28.5606	28.4924	27.7157	28.1107	28.1594				10	10	10	62	62	62	21.498	0	54.679	7044500000	205	Q9BV57;Q9BV57-2	Q9BV57;Q9BV57-2	1,2-dihydroxy-3-keto-5-methylthiopentene dioxygenase	ADI1
NaN	NaN	NaN	NaN	NaN	NaN	NaN	NaN	NaN	NaN	NaN	NaN	NaN	NaN	NaN	NaN	NaN	NaN	NaN	NaN	NaN	22.9061	NaN	NaN				1	1	1	4.8	4.8	4.8	42.615	0.00017643	5.9688	9575900	4	Q96A54	Q96A54	Adiponectin receptor protein 1	ADIPOR1
28.8861	28.8675	29.1436	28.822	28.7731	28.8041	28.5747	28.5942	28.9684	28.3407	28.6312	28.5113	28.9722	28.2507	28.4354	28.8769	28.7188	28.6941	28.3293	28.1378	28.4944	28.1069	27.6425	27.7487				14	14	14	53	53	53	40.545	0	180.03	9303800000	221	P55263;P55263-3;P55263-2;P55263-4	P55263;P55263-3;P55263-2;P55263-4	Adenosine kinase	ADK
28.2539	28.3703	28.3841	28.359	28.1849	28.2018	27.644	27.6845	28.5371	27.8547	27.7314	27.8268	28.7351	28.8675	28.8149	28.7174	28.7905	28.8837	28.599	28.6801	28.5815	28.3495	28.2547	28.1541				27	27	27	33.8	33.8	33.8	123.56	0	119.43	8243600000	290	Q9H2P0	Q9H2P0	Activity-dependent neuroprotector homeobox protein	ADNP
28.4711	28.5714	28.5435	28.5003	28.1939	28.2995	28.3691	28.2847	30.8074	28.7328	28.7475	28.696	28.2523	28.232	28.4538	27.7923	28.2237	28.2474	28.3686	28.598	28.7186	28.3547	27.9044	28.0621				10	10	10	34.5	34.5	34.5	53.96	0	286.62	8600500000	257	Q9BRR6-2;Q9BRR6;Q9BRR6-4;Q9BRR6-3;Q9BRR6-6;Q9BRR6-5	Q9BRR6-2;Q9BRR6;Q9BRR6-4;Q9BRR6-3	ADP-dependent glucokinase	ADPGK
NaN	NaN	NaN	NaN	NaN	NaN	NaN	NaN	NaN	NaN	NaN	NaN	26.894	27.0198	27.0968	26.9155	27.2089	26.9769	27.0299	27.1418	26.8484	26.8254	27.123	26.8797				5	5	5	20.4	20.4	20.4	39.506	0	17.804	1750200000	54	P54922	P54922	[Protein ADP-ribosylarginine] hydrolase	ADPRH
28.3359	28.5039	28.6067	28.3453	28.2524	28.2323	28.2757	28.1109	28.4423	28.0552	28.1278	28.208	28.5592	28.4196	28.6361	28.6682	28.7895	28.6758	29.0628	29.0206	29.3347	28.9621	28.9213	28.8734				13	13	13	51.8	51.8	51.8	38.946	0	151.69	9089700000	298	Q9NX46	Q9NX46	Poly(ADP-ribose) glycohydrolase ARH3	ADPRHL2
28.1542	28.0952	28.8172	28.4824	28.4618	28.4434	28.6072	28.6606	26.9209	28.9061	28.617	29.0859	29.0104	29.0002	28.7512	28.7714	28.7077	28.7397	29.0009	29.0116	28.9638	28.8281	28.8959	28.9156				8	8	8	22.1	22.1	22.1	42.153	0	31.211	9925000000	233	Q16186	Q16186	Proteasomal ubiquitin receptor ADRM1	ADRM1
28.937	28.9638	29.1988	28.9626	28.8134	28.8404	29.0328	29.1594	29.7067	29.3096	29.1224	29.217	31.4324	31.2562	31.3646	31.0885	30.9507	30.9822	31.6587	31.4573	31.7114	31.0983	31.3572	31.446				20	20	20	58.1	58.1	58.1	54.889	0	138.75	41972000000	601	P30566;P30566-2	P30566;P30566-2	Adenylosuccinate lyase	ADSL
29.5622	29.623	29.8579	29.0803	29.0058	29.0794	29.1647	29.2147	28.7823	29.1966	29.3369	29.2737	30.7581	30.7347	30.6674	29.805	29.8564	29.7737	30.3841	30.5006	30.6141	30.059	30.2692	30.278				13	13	13	38.4	38.4	38.4	50.097	0	158.73	23504000000	489	P30520	P30520	Adenylosuccinate synthetase isozyme 2	ADSS
NaN	NaN	NaN	NaN	NaN	NaN	NaN	NaN	NaN	25.9177	26.2429	26.1933	NaN	NaN	NaN	NaN	NaN	NaN	NaN	NaN	NaN	NaN	NaN	NaN				3	3	3	4.4	4.4	4.4	82.182	0.00078235	2.4738	165490000	11	Q8IUX7-2;Q8IUX7	Q8IUX7-2;Q8IUX7	Adipocyte enhancer-binding protein 1	AEBP1
28.8769	29.0522	29.2952	28.3436	28.3241	28.1291	29.0274	29.1316	29.3429	29.1111	29.3394	29.3048	NaN	NaN	NaN	NaN	NaN	NaN	NaN	NaN	NaN	NaN	NaN	NaN				15	15	14	28.6	28.6	27.7	80.724	0	63.239	4804800000	169	Q8N556;Q8N556-2;Q8TED9-3	Q8N556;Q8N556-2	Actin filament-associated protein 1	AFAP1
26.0702	26.1241	26.432	26.082	26.0227	26.237	25.7247	25.8965	26.648	26.296	26.7899	26.0739	26.044	25.9845	26.142	25.9399	26.4497	26.2832	25.7619	25.8507	26.1334	25.9923	26.0746	25.8954				11	11	11	15.1	15.1	15.1	127.46	0	38.89	1737100000	105	Q9UHB7;Q9UHB7-2;Q9UHB7-3	Q9UHB7;Q9UHB7-2	AF4/FMR2 family member 4	AFF4
28.662	28.6327	28.7053	28.6965	28.5939	28.7102	28.5012	28.3627	28.502	28.7339	28.6338	28.7567	30.2976	30.2665	30.3752	30.6285	30.7306	30.6505	30.3762	30.4519	30.4476	30.4864	30.6046	30.5083				24	24	23	38.4	38.4	37.4	88.583	0	315.37	23614000000	497	Q9Y4W6	Q9Y4W6	AFG3-like protein 2	AFG3L2
NaN	NaN	NaN	NaN	NaN	NaN	NaN	NaN	NaN	NaN	NaN	NaN	NaN	23.1622	22.1586	NaN	NaN	NaN	NaN	NaN	NaN	NaN	NaN	NaN				3	3	3	4.8	4.8	4.8	89.719	0.00033738	4.2467	47383000	15	Q6ULP2-3;Q6ULP2-5;Q6ULP2-2;Q6ULP2-4;Q6ULP2	Q6ULP2-3;Q6ULP2-5;Q6ULP2-2;Q6ULP2-4;Q6ULP2	Aftiphilin	AFTPH
NaN	NaN	NaN	NaN	NaN	NaN	NaN	NaN	NaN	NaN	NaN	NaN	NaN	NaN	NaN	NaN	NaN	NaN	NaN	NaN	NaN	NaN	NaN	23.5628				4	3	2	8.7	6.7	4.4	89.065	0.0076199	1.6374	102710000	4	Q9UPQ3-2;Q9UPQ3;A8MT82;A6NIR3	Q9UPQ3-2;Q9UPQ3	Arf-GAP with GTPase, ANK repeat and PH domain-containing protein 1	AGAP1
26.982	27.4771	27.8539	26.9465	26.8391	26.9107	26.9895	26.9313	27.3377	26.5737	27.0256	26.8134	26.6831	26.6748	26.7379	26.3348	26.3635	26.3579	26.5589	26.5051	26.9032	26.7	26.4256	26.3137				6	6	5	10.5	10.5	8.7	95.043	0	121.29	2569000000	100	Q96P47;Q96P47-2;Q96P47-4;Q96P47-3;Q96P47-6;Q96P47-5;Q9UPQ3-3	Q96P47;Q96P47-2;Q96P47-4;Q96P47-3;Q96P47-6;Q96P47-5	Arf-GAP with GTPase, ANK repeat and PH domain-containing protein 3	AGAP3
29.5918	29.5937	29.8499	29.7767	29.4559	29.5079	29.5702	29.4668	29.773	29.2862	29.2279	29.2414	29.3311	29.3158	29.6154	29.1648	29.5617	29.3014	29.9562	30.0575	29.9746	29.5122	29.0524	29.1323				9	9	9	35.6	35.6	35.6	54.181	0	260.92	17270000000	446	P52594-2;P52594-3;P52594;P52594-4	P52594-2;P52594-3;P52594;P52594-4	Arf-GAP domain and FG repeat-containing protein 1	AGFG1
NaN	NaN	24.0845	NaN	24.4403	24.8754	NaN	24.1692	NaN	24.8658	25.0709	25.0535	NaN	25.0333	25.1865	24.9289	25.2528	25.4384	24.9114	25.0625	NaN	25.3797	25.0609	25.0876				4	4	4	11.2	11.2	11.2	48.962	0	10.468	633140000	44	O95081;O95081-2	O95081;O95081-2	Arf-GAP domain and FG repeat-containing protein 2	AGFG2
31.761	31.8112	31.9074	31.8573	31.7841	31.8787	31.8916	31.8967	32.0391	32.0266	31.9115	32.0622	30.3838	30.3829	30.5258	30.9975	30.9154	30.7414	30.7204	30.8323	30.8065	30.937	30.8614	30.9328				21	21	21	63.7	63.7	63.7	47.137	0	280.52	60342000000	849	Q53H12;Q53H12-2	Q53H12	Acylglycerol kinase, mitochondrial	AGK
27.2746	27.9445	28.2148	28.4173	28.1981	28.3098	28.6791	28.6896	28.723	28.0698	28.059	29.5344	29.5363	28.8047	28.9776	29.2684	29.6283	29.2012	29.4446	29.1678	29.4787	28.873	29.2598	29.3928				35	35	35	31.3	31.3	31.3	174.76	0	91.315	10312000000	203	P35573;P35573-2;P35573-3	P35573;P35573-2;P35573-3	Glycogen debranching enzyme;4-alpha-glucanotransferase;Amylo-alpha-1,6-glucosidase	AGL
26.303	26.2451	26.4452	26.3207	26.4803	26.4429	25.9468	26.053	NaN	26.271	NaN	NaN	NaN	NaN	26.6462	26.5495	26.5815	26.2307	NaN	26.0868	26.2077	NaN	NaN	NaN				13	9	5	21.5	15.5	9.2	97.213	0	8.872	1398800000	26	Q9UL18	Q9UL18	Protein argonaute-1	AGO1
27.7974	27.9209	28.0771	27.7078	28.0707	27.9027	27.6557	27.6513	27.1298	27.5789	27.5588	27.442	27.0552	26.6395	27.1652	27.2758	26.7619	26.9554	26.7323	25.9397	26.7884	26.1836	27.195	26.9737				15	15	10	22.9	22.9	14.7	93.619	0	43.63	3658200000	163	Q9UKV8-2;Q9UKV8	Q9UKV8-2;Q9UKV8	Protein argonaute-2	AGO2
NaN	NaN	NaN	NaN	NaN	NaN	NaN	NaN	NaN	NaN	NaN	NaN	NaN	NaN	NaN	NaN	NaN	NaN	NaN	NaN	NaN	NaN	NaN	NaN				11	2	2	17.4	3.3	3.3	97.359	0.00048146	2.9402	0	2	Q9H9G7;Q9H9G7-2;Q9HCK5	Q9H9G7;Q9H9G7-2	Protein argonaute-3	AGO3
26.5865	26.2637	26.5603	26.2157	26.4834	26.4619	26.5388	26.4881	NaN	26.7778	26.8589	26.6585	NaN	NaN	NaN	NaN	26.0174	26.1389	26.3052	25.9122	NaN	NaN	26.5348	NaN				3	3	3	18.4	18.4	18.4	31.716	0.00018005	6.9196	1520200000	24	Q99943	Q99943	1-acyl-sn-glycerol-3-phosphate acyltransferase alpha	AGPAT1
NaN	NaN	NaN	NaN	NaN	NaN	NaN	NaN	NaN	NaN	NaN	NaN	NaN	24.3053	24.3994	24.458	24.5012	24.5342	NaN	NaN	NaN	NaN	NaN	NaN				3	3	3	21.6	21.6	21.6	30.914	0.00078149	2.4614	236580000	32	O15120;O15120-2	O15120;O15120-2	1-acyl-sn-glycerol-3-phosphate acyltransferase beta	AGPAT2
26.4214	26.1361	26.0191	25.8505	NaN	NaN	26.954	27.1876	25.2662	26.881	NaN	26.8227	NaN	NaN	NaN	NaN	24.8939	NaN	25.3667	25.5765	NaN	NaN	NaN	NaN				4	4	4	13.4	13.4	13.4	36.271	0	11.726	1010200000	46	Q9NRZ7-2;Q9NRZ7;Q9NRZ7-3	Q9NRZ7-2;Q9NRZ7;Q9NRZ7-3	1-acyl-sn-glycerol-3-phosphate acyltransferase gamma	AGPAT3
27.6224	27.6315	28.2278	28.9435	27.358	28.8658	27.6745	27.7201	29.8025	28.4829	27.3208	27.3766	27.2819	27.6457	26.9877	27.4643	27.1664	27.2415	26.8486	26.9298	27.3123	26.8977	27.3282	27.5756				6	6	6	25	25	25	42.072	0	24.116	4830700000	92	Q9NUQ2	Q9NUQ2	1-acyl-sn-glycerol-3-phosphate acyltransferase epsilon	AGPAT5
27.0951	27.0179	27.2487	26.7959	27.0276	26.6674	26.828	26.8849	NaN	26.7748	27.1048	26.9427	27.2164	27.3256	27.1577	27.2483	27.335	27.2226	27.5411	26.8839	27.44	27.1471	27.177	27.774				11	11	9	32.5	32.5	25.9	52.07	0	49.303	3247100000	103	Q86UL3	Q86UL3	Glycerol-3-phosphate acyltransferase 4	AGPAT6
27.9456	28.0127	27.9725	27.1789	26.9392	26.8693	26.7822	27.1561	NaN	26.7171	26.8908	27.0235	26.9527	26.7125	26.41	24.9604	25.4459	26.4456	26.2939	26.9241	26.1961	NaN	NaN	NaN				8	6	6	27	20	20	48.705	0	56.587	2555100000	72	Q53EU6	Q53EU6	Glycerol-3-phosphate acyltransferase 3	AGPAT9
29.8563	29.7987	29.9772	30.1087	30.1119	30.2182	29.5645	29.6183	29.808	30.0243	29.9893	30.107	30.9556	31.1723	31.2381	31.116	31.1854	31.0854	31.0882	31.1346	31.2014	31.0756	30.9048	30.947				24	24	24	56.5	56.5	56.5	72.911	0	323.31	39528000000	809	O00116	O00116	Alkyldihydroxyacetonephosphate synthase, peroxisomal	AGPS
24.4012	25.0485	24.5777	24.5458	24.8214	25.5092	25.464	25.8892	26.3688	25.9825	25.8928	25.6188	25.8994	26.1543	25.5052	25.786	26.0832	26.1284	26.0263	26.0894	25.9351	25.8961	25.4708	25.9017				14	14	14	9.7	9.7	9.7	214.84	0	110.42	1216700000	90	O00468-6;O00468-3;O00468-5;O00468-4;O00468-7;O00468;O00468-2	O00468-6;O00468-3;O00468-5;O00468-4;O00468-7;O00468;O00468-2	Agrin;Agrin N-terminal 110 kDa subunit;Agrin C-terminal 110 kDa subunit;Agrin C-terminal 90 kDa fragment;Agrin C-terminal 22 kDa fragment	AGRN
26.3257	26.4328	26.5003	26.1403	26.546	26.0425	26.3222	26.1562	25.9515	26.0486	NaN	NaN	29.18	29.2172	28.9925	29.2996	29.1891	29.1444	28.9254	28.8801	29.3159	NaN	28.9704	27.6263				1	1	1	14.5	14.5	14.5	16.669	0	33.953	7576500000	93	Q6RW13-2;Q6RW13	Q6RW13-2;Q6RW13	Type-1 angiotensin II receptor-associated protein	AGTRAP
29.172	29.0637	29.3841	29.232	29.3532	29.2762	28.1791	28.3753	28.6508	28.1384	28.5628	28.4451	28.8898	28.9335	29.0432	29.2664	29.3617	29.0152	28.3704	28.3529	28.8054	28.4638	28.5905	28.5411				46	46	46	28.9	28.9	28.9	252.5	0	219.69	10495000000	306	Q8WYP5;Q8WYP5-3;Q8WYP5-2	Q8WYP5;Q8WYP5-3;Q8WYP5-2	Protein ELYS	AHCTF1
32.4907	32.3602	32.8236	32.387	32.2272	32.4186	32.4194	32.3332	32.7227	32.2433	32.2285	32.2231	32.6938	32.7575	32.7098	32.5837	32.6244	32.4517	32.9766	32.9054	33.1133	32.607	32.8595	32.6912				21	21	21	57.9	57.9	57.9	47.716	0	287.32	154620000000	1598	P23526;P23526-2	P23526;P23526-2	Adenosylhomocysteinase	AHCY
29.7431	29.7183	29.9897	30.2609	30.1724	30.1771	30.4257	30.4803	30.7812	30.4805	30.4048	30.4719	30.1453	30.317	30.2443	30.775	30.756	30.8433	31.3625	31.3066	31.2605	31.5407	31.5462	31.487				20	20	12	50.8	50.8	36.6	58.951	0	170.72	40276000000	771	O43865;O43865-2	O43865;O43865-2	Putative adenosylhomocysteinase 2	AHCYL1
25.5213	25.7208	24.8912	25.8769	25.7446	25.9039	25.8715	26.3016	25.924	26.0243	NaN	25.6217	25.6409	25.6105	26.197	26.0523	25.8953	25.9303	25.6634	25.5028	25.9494	25.9488	26.1595	25.9555				16	8	8	33.1	18.9	18.9	66.592	0	31.173	1339800000	41	Q96HN2-2;Q96HN2;Q96HN2-4;Q96HN2-3	Q96HN2-2;Q96HN2;Q96HN2-4;Q96HN2-3	Putative adenosylhomocysteinase 3	AHCYL2
NaN	NaN	NaN	NaN	NaN	NaN	NaN	NaN	NaN	NaN	NaN	NaN	NaN	NaN	NaN	NaN	NaN	NaN	NaN	NaN	NaN	NaN	NaN	22.1426				2	2	2	2.2	2.2	2.2	168.35	0.00017126	4.7504	53151000	10	Q5TGY3	Q5TGY3	AT-hook DNA-binding motif-containing protein 1	AHDC1
36.8837	36.8734	37.0084	37.5685	37.3297	37.4127	37.1685	37.1224	37.2537	36.8308	36.9029	36.8255	36.2947	36.3947	36.4117	36.7736	36.7559	36.68	36.6516	36.7393	36.9317	36.6303	36.6024	36.5977				234	234	234	68.8	68.8	68.8	629.09	0	323.31	2834200000000	19169	Q09666;Q09666-2;P48552	Q09666	Neuroblast differentiation-associated protein AHNAK	AHNAK
27.2252	27.0509	27.046	27.0306	27.1103	27.1669	NaN	NaN	NaN	NaN	NaN	NaN	NaN	NaN	NaN	NaN	NaN	NaN	NaN	NaN	NaN	NaN	NaN	NaN				8	8	8	14.2	14.2	14.2	96.146	0	56.256	996030000	45	P35869	P35869	Aryl hydrocarbon receptor	AHR
30.4269	30.4503	30.5222	30.3986	30.2058	30.3167	31.3178	31.2767	31.5264	30.8545	30.9203	31.0118	30.7474	30.5815	30.4419	30.2661	30.0506	30.1813	31.1376	31.0758	31.2093	31.1155	31.0352	30.9907				16	16	16	65.1	65.1	65.1	38.274	0	159.72	43080000000	754	O95433;O95433-2	O95433;O95433-2	Activator of 90 kDa heat shock protein ATPase homolog 1	AHSA1
27.9469	27.8698	27.868	27.5987	27.6457	27.7156	27.8884	28.0335	27.4958	27.7764	27.7115	27.8097	27.7314	27.766	27.5251	27.9866	27.9491	27.7796	NaN	27.6837	27.4227	27.8126	27.793	27.5795				8	8	8	31	31	31	35.023	0	79.301	4798900000	172	Q96BJ3;Q96BJ3-2;Q96BJ3-3	Q96BJ3;Q96BJ3-2	Axin interactor, dorsalization-associated protein	AIDA
NaN	NaN	NaN	NaN	NaN	NaN	NaN	NaN	23.1934	NaN	NaN	NaN	NaN	NaN	NaN	NaN	NaN	NaN	NaN	NaN	NaN	NaN	NaN	NaN				1	1	1	9.8	9.8	9.8	11.816	0.0003335	3.9013	4572900	1	Q9BQI0-4;Q9BQI0-3;Q9BQI0;Q9BQI0-2	Q9BQI0-4;Q9BQI0-3;Q9BQI0;Q9BQI0-2	Allograft inflammatory factor 1-like	AIF1L
30.8149	30.8402	30.8753	30.9415	31.0001	31.0245	30.6127	30.5064	30.8965	30.8961	30.8546	30.8131	32.072	32.3932	32.401	32.6566	32.7543	32.7398	32.4156	32.5177	32.5338	32.4011	32.3318	32.4347				21	21	21	53	53	53	66.294	0	322.35	97547000000	1127	O95831-3;O95831;O95831-2;O95831-5;O95831-6;O95831-4	O95831-3;O95831;O95831-2	Apoptosis-inducing factor 1, mitochondrial	AIFM1
25.8392	25.5555	25.1946	25.3803	25.5737	26.0603	25.4276	NaN	NaN	25.5605	25.6634	NaN	25.5338	NaN	NaN	NaN	25.8108	26.011	25.7505	25.9898	25.9749	25.812	25.5173	25.8355				5	5	3	22.3	22.3	15.5	40.526	0	23.841	1075000000	29	Q9BRQ8	Q9BRQ8	Apoptosis-inducing factor 2	AIFM2
30.6759	30.6774	30.8394	30.7215	30.7341	30.8666	30.4907	30.6137	30.4319	30.6682	30.5426	30.5722	30.4297	30.6229	30.5104	30.3748	30.477	30.3116	30.8146	30.9798	30.972	30.6161	30.6046	30.7311				14	14	14	62.5	62.5	62.5	34.352	0	207.13	37213000000	686	Q12904;Q12904-2	Q12904;Q12904-2	Aminoacyl tRNA synthase complex-interacting multifunctional protein 1;Endothelial monocyte-activating polypeptide 2	AIMP1
29.8265	29.8822	30.0252	30.0697	29.9273	29.8223	29.6575	29.8178	28.9692	30.3728	30.3391	30.438	30.2194	30.0788	29.9724	29.867	29.9011	29.892	29.9562	30.1331	30.154	30.2623	30.1138	30.1497				8	8	8	42.5	42.5	42.5	35.348	0	180.83	25232000000	444	Q13155	Q13155	Aminoacyl tRNA synthase complex-interacting multifunctional protein 2	AIMP2
30.1067	30.0337	30.3033	29.8789	29.7797	29.8594	29.7511	29.8418	29.866	29.5527	29.394	29.5048	30.1533	30.2316	30.3093	30.057	29.9747	30.0436	30.0292	30.0016	30.1262	29.6929	30.0842	29.9851				14	14	14	57	57	57	37.636	0	160.83	23733000000	616	O00170	O00170	AH receptor-interacting protein	AIP
NaN	NaN	NaN	NaN	NaN	NaN	NaN	NaN	NaN	25.78	26.0768	25.6966	NaN	NaN	NaN	NaN	NaN	NaN	NaN	NaN	NaN	NaN	NaN	NaN				3	3	3	17.5	17.5	17.5	56.933	0	12.998	110420000	3	Q96IF1	Q96IF1	LIM domain-containing protein ajuba	AJUBA
30.7067	30.5945	30.7069	30.7633	30.6435	30.6875	30.5919	30.6369	30.777	30.531	30.6983	30.5331	29.3149	29.7262	29.5699	29.8202	29.9799	29.8345	29.8995	29.969	30.5097	29.5169	29.764	29.3964				10	9	9	62.9	58.2	58.2	21.635	0	121.37	29148000000	501	P00568	P00568	Adenylate kinase isoenzyme 1	AK1
31.2475	31.1975	31.1359	31.4091	31.0855	31.2396	30.9196	30.8361	30.9651	31.2926	31.022	31.0648	33.2137	33.3069	33.2243	33.6315	33.4135	33.2975	33.0899	33.2552	33.6152	33.3223	33.2692	33.2725				18	18	18	75.9	75.9	75.9	25.614	0	243.34	164860000000	1250	P54819-2;P54819;P54819-5;P54819-6;P54819-3;P54819-4	P54819-2;P54819;P54819-5;P54819-6;P54819-3;P54819-4	Adenylate kinase 2, mitochondrial;Adenylate kinase 2, mitochondrial, N-terminally processed	AK2
29.1063	29.0956	29.0738	29.4043	29.1143	29.3577	29.11	28.8624	28.9484	29.4455	29.5434	29.3367	29.5613	29.6458	29.6972	30.208	30.3234	30.3681	30.0804	29.8195	30.1554	29.8114	29.918	29.8539				10	10	10	52	52	52	25.565	0	288.62	19630000000	341	Q9UIJ7;Q9UIJ7-2;Q9UIJ7-3	Q9UIJ7;Q9UIJ7-2;Q9UIJ7-3	GTP:AMP phosphotransferase AK3, mitochondrial	AK3
29.4585	29.4933	29.608	29.7188	29.5593	29.5582	29.797	29.7485	30.1089	29.8396	29.8304	29.5372	30.8353	30.9123	30.3363	30.9251	30.9065	30.9566	30.8731	30.8942	31.445	30.9346	31.1399	31.1311				12	12	12	70	70	70	25.268	0	63.638	36136000000	606	P27144	P27144	Adenylate kinase 4, mitochondrial	AK4
28.2389	28.1848	28.4878	28.3301	28.1318	28.3145	29.1519	29.2213	28.8007	28.6861	28.6929	28.627	28.3263	28.5198	28.1765	28	28.393	28.2789	29.003	29.1171	29.3595	29.2844	29.2289	29.2161				13	13	12	34.3	34.3	32.6	60.314	0	123.5	9496500000	260	Q9Y6K8-3;Q9Y6K8;Q9Y6K8-2	Q9Y6K8-3;Q9Y6K8;Q9Y6K8-2	Adenylate kinase isoenzyme 5	AK5
28.4161	28.4542	28.0992	28.1473	28.4104	28.2533	28.3525	28.3961	27.8094	28.2695	28.0648	28.2798	28.9394	28.8498	29.1324	28.2154	28.063	28.222	28.5814	28.5005	28.5733	28.4875	28.6086	28.4984				8	8	8	78.5	78.5	78.5	20.061	0	103.16	7949800000	178	Q9Y3D8;Q9Y3D8-2	Q9Y3D8;Q9Y3D8-2	Adenylate kinase isoenzyme 6	AK6
24.5623	24.9125	25.0892	24.4314	24.6493	24.5248	NaN	NaN	NaN	24.2158	24.1167	NaN	24.8408	24.7227	24.9636	24.587	24.7381	NaN	NaN	NaN	NaN	NaN	NaN	NaN				5	5	5	11.5	11.5	11.5	62.921	0.00018057	7.0093	366220000	34	Q92667-2;Q92667	Q92667-2;Q92667	A-kinase anchor protein 1, mitochondrial	AKAP1
NaN	NaN	NaN	NaN	NaN	NaN	NaN	NaN	NaN	NaN	NaN	NaN	24.3683	24.6009	NaN	NaN	24.597	NaN	NaN	NaN	NaN	NaN	24.9163	24.4276				7	7	7	15.7	15.7	15.7	73.817	0.00018041	6.9936	333270000	21	O43572	O43572	A-kinase anchor protein 10, mitochondrial	AKAP10
25.9073	25.1413	25.5502	26.2314	25.728	25.7752	26.4436	25.886	26.5232	24.6106	25.8495	25.6467	26.9066	26.8962	27.0421	26.5909	26.6486	26.6676	28.0854	28.0799	29.3076	27.4806	27.3871	27.5379				24	24	24	23.5	23.5	23.5	210.51	0	78.554	3417800000	123	Q9UKA4	Q9UKA4	A-kinase anchor protein 11	AKAP11
33.6741	33.7887	34.0456	33.8415	33.671	33.9577	34.2023	34.0871	34.683	33.596	33.6722	33.5192	31.4559	31.3084	31.1522	32.1983	32.2332	32.1634	32.7957	32.8069	32.8463	32.8558	32.8022	32.735				67	67	67	59.9	59.9	59.9	191.48	0	323.31	219100000000	3938	Q02952;Q02952-3;Q02952-2	Q02952;Q02952-3;Q02952-2	A-kinase anchor protein 12	AKAP12
25.5352	25.6542	25.9093	25.328	25.392	25.179	25.3879	25.3861	26.0282	25.2161	25.3833	25.3634	25.4521	25.42	25.8559	25.0904	25.0197	25.3322	25.8482	25.4944	25.4347	NaN	25.5452	25.5129				17	17	17	9.2	9.2	9.2	305.28	0	53.139	1034500000	44	Q12802-4;Q12802;Q12802-2;Q12802-5	Q12802-4;Q12802;Q12802-2	A-kinase anchor protein 13	AKAP13
24.924	24.8745	25.0644	24.497	24.5169	24.4322	24.7761	24.6224	NaN	NaN	NaN	NaN	NaN	NaN	25.2225	NaN	24.7231	25.0021	24.7389	25.0068	NaN	NaN	NaN	NaN				4	4	4	6.9	6.9	6.9	80.735	0.00018142	7.3068	509980000	17	Q02040;Q02040-2;Q02040-3	Q02040;Q02040-2;Q02040-3	A-kinase anchor protein 17A	AKAP17A
29.455	29.3788	29.4318	29.3317	29.3175	29.4013	29.8182	29.7861	30.3084	29.904	29.8295	29.8515	29.1274	29.2264	29.1569	29.2961	29.399	29.2535	29.5492	29.6104	29.7696	29.7231	29.5573	29.4927				31	31	24	46.7	46.7	37.2	120.63	0	323.31	17063000000	611	Q9Y2D5-6;Q9Y2D5-4;Q9Y2D5-5;Q9Y2D5;Q9Y2D5-7;O75781-2;O75781	Q9Y2D5-6;Q9Y2D5-4;Q9Y2D5-5;Q9Y2D5;Q9Y2D5-7	A-kinase anchor protein 2	AKAP2
27.0883	27.0907	27.1795	26.7308	26.8334	27.0277	NaN	NaN	26.9506	26.2717	26.5757	NaN	28.2727	28.026	28.0153	27.8443	27.867	27.6304	27.6146	27.8053	27.7744	27.9319	27.7414	27.7085				11	11	11	29	29	29	76.107	0	90.32	4181400000	153	O43823	O43823	A-kinase anchor protein 8	AKAP8
27.1266	27.2577	26.2077	27.1091	27.3528	26.9466	26.8285	26.6854	26.9872	26.6666	27.0105	26.934	27.6589	27.8658	28.1209	28.2069	28.0973	28.1368	27.9112	27.9783	27.9835	28.1683	28.1688	27.8325				10	10	10	25.4	25.4	25.4	71.648	0	107.54	4825900000	161	Q9ULX6;Q9ULX6-2	Q9ULX6;Q9ULX6-2	A-kinase anchor protein 8-like	AKAP8L
29.8506	29.9163	30.1263	29.8844	29.8337	29.844	29.9642	29.8907	30.257	29.8654	29.7223	29.8415	29.487	29.5987	29.4772	29.6434	29.6654	29.6187	29.801	29.7474	29.8841	29.8412	30.0255	29.9848				85	85	85	28.6	28.6	28.6	447.75	0	323.31	20712000000	805	Q99996-5;Q99996-3;Q99996-2;Q99996;Q99996-6;Q99996-4	Q99996-5;Q99996-3;Q99996-2;Q99996;Q99996-6	A-kinase anchor protein 9	AKAP9
31.7459	31.8159	31.9366	31.5963	31.4956	31.6678	31.86	31.7923	31.9152	31.8616	31.9824	31.8244	32.217	32.4104	32.4849	32.2901	32.3468	32.2212	32.7285	32.7271	32.7976	32.5715	32.5335	32.5927				19	19	19	76.6	76.6	76.6	36.573	0	261.69	115770000000	1201	P14550	P14550	Alcohol dehydrogenase [NADP(+)]	AKR1A1
32.713	32.6727	33.1528	32.9168	32.9249	32.9068	32.8076	32.6426	32.8999	32.6763	32.552	32.4896	31.3149	31.1624	30.9675	31.454	31.4803	31.4663	31.544	31.4888	31.9188	31.6241	31.519	31.3612				18	18	18	69.3	69.3	69.3	35.853	0	323.31	106720000000	867	P15121	P15121	Aldose reductase	AKR1B1
29.4756	29.5326	29.6802	28.8373	29.1326	29.1122	29.3756	29.2141	28.7399	29.7844	29.6066	30.0805	NaN	NaN	NaN	NaN	NaN	NaN	26.0467	NaN	NaN	NaN	NaN	NaN				13	8	1	55.1	41.5	5.3	36.788	0	96.368	7190600000	153	Q04828	Q04828	Aldo-keto reductase family 1 member C1	AKR1C1
30.5358	31.022	31.1342	30.7353	30.7638	30.7596	30.7381	30.6421	28.9885	30.7762	30.2763	30.5216	NaN	NaN	NaN	23.8543	23.8406	NaN	NaN	22.7826	NaN	26.761	NaN	NaN				14	14	9	53.9	53.9	40.2	36.853	0	171.96	16728000000	367	P42330;P42330-2	P42330;P42330-2	Aldo-keto reductase family 1 member C3	AKR1C3
30.8229	30.7386	31.1295	30.7317	30.7833	30.7152	30.6574	30.8384	31.0458	30.6287	30.6313	30.6715	31.1599	31.3745	31.1823	31.6203	31.5852	31.4818	31.3736	31.5722	31.8609	31.5656	31.6385	31.609				11	11	11	48.2	48.2	48.2	39.589	0	229.35	58180000000	537	O43488;Q8NHP1;O95154	O43488	Aflatoxin B1 aldehyde reductase member 2	AKR7A2
28.8957	28.8812	29.0967	28.6187	28.5353	28.6808	27.6096	27.6247	27.8488	26.8589	26.7338	26.7704	28.2509	28.3061	28.262	28.0385	28.0145	28.1815	27.1953	27.1792	26.6706	27.1487	26.7779	27.0993				15	15	8	34.4	34.4	20.4	55.686	0	108.83	5978900000	225	P31749;P31749-2	P31749;P31749-2	RAC-alpha serine/threonine-protein kinase	AKT1
27.2452	27.5436	27.5934	27.6732	27.4417	27.4837	27.4737	27.6034	26.7914	NaN	NaN	NaN	27.2469	27.073	27.4357	27.0817	26.9172	27.0964	27.1883	27.3443	27.6844	27.5812	27.3054	27.1754				4	4	4	20.7	20.7	20.7	27.383	0	13.495	3583400000	91	Q96B36;Q96B36-3;Q96B36-2	Q96B36;Q96B36-3;Q96B36-2	Proline-rich AKT1 substrate 1	AKT1S1
25.6515	25.7363	26.3184	25.399	25.6465	25.9146	25.5521	25.9525	26.306	25.6322	25.2482	26.0621	24.5536	NaN	26.1066	26.4802	26.5038	26.4156	26.0254	25.8255	26.2114	NaN	NaN	NaN				13	9	9	34.3	24.5	24.5	55.768	0	7.8821	1309200000	82	P31751;P31751-2	P31751;P31751-2	RAC-beta serine/threonine-protein kinase	AKT2
27.0833	27.01	26.5773	26.4395	26.4917	26.993	26.7429	26.6521	26.7112	26.5578	26.7924	26.27	26.8855	26.8383	26.823	26.1313	26.7094	26.3993	26.4507	26.2788	26.3718	26.0251	26.3995	26.3071				14	8	8	34.9	21.1	21.1	55.774	0	30.934	2250900000	117	Q9Y243;Q9Y243-2	Q9Y243;Q9Y243-2	RAC-gamma serine/threonine-protein kinase	AKT3
28.2308	28.2707	28.1191	28.2011	28.0678	28.0773	28.5074	28.157	27.5333	27.9616	27.6811	27.8569	28.4183	27.8913	28.2736	28.8935	29.0147	28.7345	29.075	28.9465	29.2449	27.7482	28.5735	28.5819				14	14	14	59.7	59.7	59.7	36.294	0	38.893	8464000000	240	P13716;P13716-2	P13716;P13716-2	Delta-aminolevulinic acid dehydratase	ALAD
30.5587	30.3301	30.6188	30.742	30.7041	30.9139	31.3478	31.3705	31.5243	31.6465	31.6563	31.6579	28.1805	28.6497	28.3676	28.6048	28.9845	28.8209	28.7807	28.853	28.9364	27.9629	28.6643	28.1924				19	19	19	51.8	51.8	51.8	63.664	0	305.82	26640000000	558	Q13740-2;Q13740;Q13740-3;Q13740-4	Q13740-2;Q13740	CD166 antigen	ALCAM
28.2999	27.9477	28.1993	27.7341	27.7851	27.7392	27.7081	27.5821	28.223	27.491	27.7653	27.1867	28.6988	28.7441	28.4462	28.5849	28.7458	28.7698	28.2868	28.1856	28.3455	28.0889	28.2874	28.1346				14	14	14	32.3	32.3	32.3	85.126	0	79.666	7437300000	219	Q8IZ83;Q8IZ83-3;Q8IZ83-2	Q8IZ83;Q8IZ83-3	Aldehyde dehydrogenase family 16 member A1	ALDH16A1
32.0031	32.0442	32.193	32.0617	32.0505	32.1812	31.9012	31.891	32.1314	32.4024	32.165	32.2102	31.5729	31.6635	31.583	31.5511	31.6361	31.5722	31.6558	31.6631	31.7844	31.369	31.4012	31.4395				33	33	33	50.6	50.6	50.6	87.301	0	323.31	86326000000	1814	P54886;P54886-2	P54886;P54886-2	Delta-1-pyrroline-5-carboxylate synthase;Glutamate 5-kinase;Gamma-glutamyl phosphate reductase	ALDH18A1
28.526	28.9702	28.6684	29.9575	29.513	29.6041	30.1045	30.0858	30.0404	29.6904	29.6477	29.3142	31.9115	31.9268	31.9204	31.7783	31.5815	31.6445	32.9298	32.907	33.0064	32.1397	32.2251	32.3082				28	27	25	63.3	61.5	59.7	54.861	0	323.31	76409000000	869	P00352	P00352	Retinal dehydrogenase 1	ALDH1A1
33.2191	33.3006	33.7713	32.3084	32.265	32.2867	32.3362	32.3822	32.5457	32.4203	32.4131	32.3147	32.7135	32.6928	32.7023	30.4872	30.3551	30.3335	30.9193	31.0548	31.37	31.0497	31.1522	31.1384				29	29	26	71.1	71.1	65.6	56.108	0	323.31	109820000000	1509	P47895	P47895	Aldehyde dehydrogenase family 1 member A3	ALDH1A3
29.2626	29.3679	29.4535	29.4158	29.2474	29.215	29.5428	29.377	29.6282	29.8034	29.7579	29.6289	31.2167	31.6045	31.5466	32.0297	32.0894	31.9321	32.2413	32.2184	32.5255	32.1901	32.3055	32.1767				20	18	18	48	44.7	44.7	57.206	0	323.31	65273000000	697	P30837	P30837	Aldehyde dehydrogenase X, mitochondrial	ALDH1B1
NaN	NaN	NaN	NaN	NaN	NaN	NaN	NaN	NaN	NaN	NaN	NaN	NaN	NaN	NaN	28.1017	27.9079	27.9832	27.9319	NaN	28.2699	29.2093	28.8133	NaN				9	3	3	10.9	4.3	4.3	98.828	0	22.398	3510100000	54	O75891;O75891-3;O75891-2;O75891-4	O75891;O75891-3;O75891-2	Cytosolic 10-formyltetrahydrofolate dehydrogenase	ALDH1L1
24.8124	25.1658	24.8393	26.3873	26.3496	26.1212	24.482	24.8192	25.815	27.1158	27.335	26.8544	30.4939	30.8779	30.9483	31.8581	32.1395	32.0282	31.4498	31.6266	31.8037	32.1677	32.5884	32.4814				45	45	39	65.9	65.9	59.5	101.74	0	323.31	47593000000	788	Q3SY69;Q3SY69-3;Q3SY69-2	Q3SY69	Mitochondrial 10-formyltetrahydrofolate dehydrogenase	ALDH1L2
29.7138	29.7547	30.1223	30.4725	30.5445	30.5869	29.8035	29.7228	30.2294	30.077	30.2928	30.208	28.966	28.9867	29.1222	29.0797	28.9824	29.0658	28.8288	28.9716	29.4032	29.36	29.2815	29.2612				15	15	14	29.9	29.9	27.4	54.847	0	64.916	18683000000	404	P51648;P51648-2;P30838	P51648;P51648-2	Fatty aldehyde dehydrogenase	ALDH3A2
NaN	NaN	NaN	25.0648	NaN	NaN	25.4063	25.3492	26.2647	NaN	NaN	NaN	NaN	NaN	NaN	NaN	NaN	NaN	NaN	NaN	NaN	NaN	NaN	NaN				4	3	1	11.8	9	2.6	47.682	0	52.215	297100000	9	P43353-2;P43353	P43353-2;P43353	Aldehyde dehydrogenase family 3 member B1	ALDH3B1
28.8128	28.7946	28.7336	28.8147	28.7674	28.8193	28.6932	28.4782	28.6817	29.0748	29.14	28.9541	28.7917	29.0376	28.8115	29.4484	29.5	29.3586	29.1392	29.0817	29.4182	29.3588	29.3737	29.2815				16	16	16	47.1	47.1	47.1	61.719	0	238.52	12692000000	313	P30038;P30038-2;P30038-3	P30038;P30038-2;P30038-3	Delta-1-pyrroline-5-carboxylate dehydrogenase, mitochondrial	ALDH4A1
NaN	NaN	NaN	NaN	NaN	NaN	NaN	NaN	NaN	NaN	NaN	NaN	NaN	25.2142	NaN	25.7897	NaN	25.5574	NaN	NaN	NaN	25.1791	NaN	NaN				7	7	7	20	20	20	57.214	0.0001769	6.0756	626730000	18	P51649;P51649-2	P51649;P51649-2	Succinate-semialdehyde dehydrogenase, mitochondrial	ALDH5A1
29.9679	30.0812	29.7669	29.9564	29.7047	29.8851	30.2009	30.1526	30.611	30.1438	30.1751	30.0816	28.4861	28.8948	28.9568	29.8494	29.7917	29.7468	29.4817	29.5273	29.5961	29.4103	29.402	29.6686				21	21	21	51.1	51.1	51.1	56.227	0	256.14	19851000000	560	Q02252-2;Q02252	Q02252-2;Q02252	Methylmalonate-semialdehyde dehydrogenase [acylating], mitochondrial	ALDH6A1
31.2667	31.2635	31.4317	31.1009	31.0186	31.0829	31.161	31.0831	31.1672	30.9981	30.9894	31.1393	31.445	31.6889	31.5352	31.7479	31.7204	31.6975	31.6339	31.7481	31.8219	31.7761	31.8241	31.7257				22	22	22	59.1	59.1	59.1	55.366	0	323.31	68744000000	975	P49419-2;P49419;P49419-4	P49419-2;P49419;P49419-4	Alpha-aminoadipic semialdehyde dehydrogenase	ALDH7A1
29.9556	30.0109	29.9738	29.875	29.9545	30.1262	30.1328	30.0161	30.4004	30.2186	30.2541	30.4053	31.1788	31.1483	31.1339	31.2182	31.2373	31.1245	31.3325	31.4131	31.3665	31.519	31.3627	31.2961				21	21	21	53.8	53.8	53.8	53.801	0	280.27	44675000000	616	P49189;P49189-2	P49189;P49189-2	4-trimethylaminobutyraldehyde dehydrogenase	ALDH9A1
35.6892	35.7025	35.8646	35.7322	35.6758	35.6345	35.9015	35.9415	35.568	35.3974	35.4381	35.3257	35.4693	35.2636	35.507	35.1826	35.1801	35.1921	35.5027	35.5208	35.7462	35.5498	35.2637	35.2222				32	32	26	87.6	87.6	74.2	39.42	0	323.31	1144200000000	5631	P04075;P04075-2;P05062	P04075;P04075-2	Fructose-bisphosphate aldolase A	ALDOA
33.3302	33.2888	33.6169	33.4284	33.2595	33.4048	33.3555	33.3304	33.6835	33.0178	33.0398	33.2179	33.0257	32.8986	32.7311	32.5414	32.2791	32.4887	32.7315	32.9552	32.7726	32.6778	32.8866	32.8179				23	17	17	67	50.8	50.8	39.455	0	323.31	263030000000	1053	P09972	P09972	Fructose-bisphosphate aldolase C	ALDOC
26.7571	26.7112	25.9434	26.9745	27.0966	27.3799	26.47	27.0243	NaN	27.8885	27.1457	27.5451	27.1562	26.7748	27.1692	26.8174	26.9411	26.7863	27.1704	26.8202	26.7729	NaN	26.7537	26.9964				5	5	5	19.4	19.4	19.4	52.518	0	65.897	2785100000	102	Q9BT22;Q9BT22-2;Q6GMV1	Q9BT22;Q9BT22-2	Chitobiosyldiphosphodolichol beta-mannosyltransferase	ALG1
26.791	26.8653	26.1936	26.5679	26.6963	26.1171	26.793	26.5997	26.8237	27.0579	27.2417	27.1686	26.7512	26.8597	26.447	NaN	26.3464	26.3667	26.3437	26.5269	26.2438	26.7193	26.7729	26.623				9	9	9	36.6	36.6	36.6	55.65	0	24.722	2186500000	72	Q2TAA5	Q2TAA5	GDP-Man:Man(3)GlcNAc(2)-PP-Dol alpha-1,2-mannosyltransferase	ALG11
NaN	NaN	NaN	NaN	NaN	NaN	NaN	NaN	NaN	25.6289	25.6441	25.7087	25.6289	NaN	NaN	NaN	NaN	NaN	NaN	26.1038	NaN	NaN	NaN	NaN				6	6	6	6.3	6.3	6.3	126.05	0.00032744	3.4656	494910000	15	Q9NP73;Q9NP73-2;Q9NP73-3;Q9NP73-4	Q9NP73;Q9NP73-2;Q9NP73-3	Putative bifunctional UDP-N-acetylglucosamine transferase and deubiquitinase ALG13	ALG13
NaN	NaN	NaN	NaN	NaN	NaN	NaN	NaN	NaN	NaN	NaN	NaN	NaN	NaN	NaN	NaN	NaN	NaN	NaN	NaN	23.338	NaN	NaN	NaN				1	1	1	6.5	6.5	6.5	24.15	0	7.4241	17614000	1	Q96F25	Q96F25	UDP-N-acetylglucosamine transferase subunit ALG14 homolog	ALG14
28.5929	28.7046	28.1155	28.7719	28.3621	28.554	28.3878	28.4377	28.0521	29.0743	29.2566	29.0946	27.0375	26.0746	27.6151	27.0795	26.9912	27.1707	27.3929	27.343	27.5674	26.4999	26.3624	26.2453				11	11	11	34.1	34.1	34.1	47.091	0	47.444	6039900000	188	Q9H553;Q9H553-2	Q9H553;Q9H553-2	Alpha-1,3/1,6-mannosyltransferase ALG2	ALG2
28.2105	28.3401	28.1354	28.0141	27.7123	27.9358	28.1268	27.7473	25.6991	28.3377	28.1859	28.1478	28.0585	28.1326	28.2268	27.4445	27.5497	27.4134	28.1689	27.9154	26.3159	27.8209	27.8644	27.9489				7	7	7	33.7	33.7	33.7	33.525	0	47.258	5601400000	219	Q9Y673-2;Q9Y673	Q9Y673-2;Q9Y673	Dolichyl-phosphate beta-glucosyltransferase	ALG5
26.805	26.2236	25.7915	26.0805	26.4449	26.0967	26.2856	26.3049	NaN	26.8147	26.7709	26.9945	25.976	NaN	26.3721	26.7128	25.8817	NaN	25.8118	NaN	NaN	26.2994	NaN	NaN				5	5	5	10.5	10.5	10.5	58.18	0	7.782	1498800000	49	Q9Y672	Q9Y672	Dolichyl pyrophosphate Man9GlcNAc2 alpha-1,3-glucosyltransferase	ALG6
26.8708	26.9601	NaN	NaN	NaN	NaN	26.8899	NaN	27.3899	27.0139	27.0099	27.0578	NaN	27.311	26.7176	27.2156	26.5453	26.4975	26.8244	26.9791	26.8181	NaN	26.9573	25.7491				4	4	4	10.5	10.5	10.5	53.18	0.00032295	3.1079	2589800000	23	Q9BVK2-2;Q9BVK2	Q9BVK2-2;Q9BVK2	Probable dolichyl pyrophosphate Glc1Man9GlcNAc2 alpha-1,3-glucosyltransferase	ALG8
26.124	26.3182	26.1099	26.0272	26.1429	26.0481	26.1183	26.1233	NaN	NaN	NaN	NaN	NaN	NaN	NaN	NaN	NaN	NaN	NaN	NaN	NaN	NaN	NaN	NaN				4	4	4	14.3	14.3	14.3	50.819	0	9.0685	772250000	29	Q9H6U8-2;Q9H6U8-4;Q9H6U8;Q9H6U8-3	Q9H6U8-2;Q9H6U8-4;Q9H6U8;Q9H6U8-3	Alpha-1,2-mannosyltransferase ALG9	ALG9
NaN	NaN	NaN	NaN	NaN	NaN	24.2531	24.3268	NaN	NaN	NaN	NaN	NaN	NaN	NaN	NaN	NaN	NaN	NaN	24.5586	25.271	NaN	NaN	NaN				4	4	4	21.3	21.3	21.3	33.374	0	7.9494	312080000	10	Q96Q83	Q96Q83	Alpha-ketoglutarate-dependent dioxygenase alkB homolog 3	ALKBH3
25.853	25.9807	26.313	25.5129	25.7453	25.8547	24.8532	24.6144	24.0669	NaN	NaN	NaN	26.095	25.6716	25.7811	26.4337	26.0228	26.2181	25.4403	24.9513	24.8932	25.2311	24.9424	25.4381				3	3	3	15.5	15.5	15.5	44.255	0	51.314	1054000000	76	Q6P6C2;Q6P6C2-3;Q6P6C2-1	Q6P6C2;Q6P6C2-3;Q6P6C2-1	RNA demethylase ALKBH5	ALKBH5
NaN	NaN	NaN	NaN	NaN	NaN	NaN	NaN	NaN	NaN	NaN	NaN	NaN	NaN	NaN	NaN	NaN	NaN	NaN	NaN	25.9493	NaN	NaN	NaN				2	2	2	23.6	23.6	23.6	15.324	0	9.2722	254980000	9	Q3KRA9-3;Q3KRA9;Q3KRA9-2	Q3KRA9-3;Q3KRA9;Q3KRA9-2	Alpha-ketoglutarate-dependent dioxygenase alkB homolog 6	ALKBH6
31.1292	31.109	30.9602	31.2068	31.1951	31.2133	31.1591	31.0732	30.3966	30.8144	30.8096	30.9518	30.5578	30.4972	30.7209	31.0569	31.0432	31.0284	30.9093	30.8965	30.985	30.7576	30.5515	30.5741				8	8	8	43.6	43.6	43.6	26.888	0	168.73	46387000000	555	Q86V81	Q86V81	THO complex subunit 4	ALYREF
28.25	27.9068	27.214	27.1181	26.605	27.0504	26.8347	26.7798	27.2171	27.3006	NaN	NaN	NaN	NaN	NaN	25.3745	NaN	25.1361	NaN	NaN	NaN	NaN	NaN	NaN				12	12	10	40.3	40.3	34.6	42.386	0	41.459	1607100000	73	Q9UHK6;Q9UHK6-5	Q9UHK6;Q9UHK6-5	Alpha-methylacyl-CoA racemase	AMACR
26.4426	25.5287	26.0923	25.7955	25.9336	25.5335	25.8708	26.2534	25.3459	26.606	24.8315	26.0271	28.9493	29.0118	29.2811	29.8239	29.8594	29.866	29.423	29.2509	29.7357	29.0147	29.3118	29.2746				15	15	15	57.7	57.7	57.7	43.747	0	285.64	9946000000	262	Q9Y303;Q9Y303-2;Q9Y303-3	Q9Y303;Q9Y303-2;Q9Y303-3	Putative N-acetylglucosamine-6-phosphate deacetylase	AMDHD2
25.7358	25.9255	26.3069	25.5182	25.7383	25.8136	25.8935	25.5878	NaN	NaN	NaN	NaN	NaN	NaN	NaN	NaN	NaN	25.7215	NaN	NaN	NaN	NaN	NaN	NaN				5	5	5	16.2	16.2	16.2	72.995	0	22.028	666390000	24	Q9UKV5	Q9UKV5	E3 ubiquitin-protein ligase AMFR	AMFR
NaN	NaN	NaN	NaN	NaN	26.1658	NaN	NaN	25.4352	NaN	NaN	NaN	26.5627	26.9593	27.0889	25.0208	26.4741	25.8002	28.3494	27.8971	28.8463	27.7528	27.8193	27.9838				17	17	16	23.3	23.3	22.4	118.08	0	90.586	2727600000	95	Q4VCS5;Q4VCS5-2	Q4VCS5;Q4VCS5-2	Angiomotin	AMOT
24.8847	24.9302	24.8576	NaN	NaN	NaN	NaN	NaN	NaN	NaN	NaN	NaN	NaN	25.1368	24.7659	NaN	NaN	24.0226	24.9349	24.5823	23.992	NaN	NaN	NaN				8	7	7	11.5	10.4	10.4	101.18	0	28.07	370480000	33	Q8IY63-2;Q8IY63	Q8IY63-2;Q8IY63	Angiomotin-like protein 1	AMOTL1
25.5525	25.5691	25.7475	26.1731	25.9641	26.3659	26.0778	25.9531	26.3969	26.3266	26.2051	25.9285	NaN	NaN	NaN	25.1723	NaN	NaN	25.474	NaN	NaN	NaN	25.4977	26.8258				7	7	7	12.3	12.3	12.3	85.763	0	117.65	910830000	91	Q9Y2J4;Q9Y2J4-2;Q9Y2J4-4;Q9Y2J4-3	Q9Y2J4;Q9Y2J4-2;Q9Y2J4-4;Q9Y2J4-3	Angiomotin-like protein 2	AMOTL2
29.0047	28.9307	29.1686	28.6809	28.6492	28.7899	28.9218	28.871	29.4569	28.7924	29.0335	28.788	29.8419	29.9067	29.5777	29.292	29.4642	29.3501	29.7175	29.6558	29.8765	29.8565	29.8161	29.6905				20	20	20	27.9	27.9	27.9	92.07	0	109.93	16172000000	416	Q01433-2;Q01433;Q01433-5;Q01433-3;Q01433-4	Q01433-2;Q01433;Q01433-5;Q01433-3;Q01433-4	AMP deaminase 2	AMPD2
NaN	NaN	NaN	NaN	NaN	NaN	NaN	NaN	NaN	NaN	NaN	NaN	NaN	NaN	NaN	NaN	NaN	NaN	NaN	NaN	NaN	22.4886	NaN	NaN				4	4	4	13.2	13.2	13.2	71.928	0.00017665	6.0171	34004000	5	P49418-2;P49418	P49418-2;P49418	Amphiphysin	AMPH
26.0577	26.0345	25.4109	26.1229	26.2201	26.2911	NaN	NaN	NaN	NaN	NaN	NaN	26.4043	27.1197	26.2603	26.0277	26.5735	26.4945	26.0963	NaN	NaN	NaN	NaN	NaN				12	12	12	9.8	9.8	9.8	216.5	0	15.059	1193000000	29	Q9H1A4	Q9H1A4	Anaphase-promoting complex subunit 1	ANAPC1
NaN	NaN	NaN	NaN	NaN	NaN	NaN	25.2187	NaN	NaN	NaN	NaN	NaN	NaN	NaN	NaN	NaN	NaN	NaN	NaN	NaN	NaN	NaN	NaN				1	1	1	17.6	17.6	17.6	8.5213	0.0036692	2.0315	346680000	16	Q9BS18	Q9BS18	Anaphase-promoting complex subunit 13	ANAPC13
NaN	NaN	NaN	NaN	NaN	NaN	NaN	NaN	NaN	NaN	NaN	NaN	NaN	NaN	NaN	24.5682	NaN	NaN	24.7351	24.4956	NaN	NaN	NaN	NaN				3	3	3	35.5	35.5	35.5	11.667	0.00047794	2.7954	185340000	9	Q96DE5	Q96DE5	Anaphase-promoting complex subunit 16	ANAPC16
25.0808	24.9232	24.7255	25.1183	25.127	25.0052	NaN	24.3134	NaN	NaN	NaN	NaN	NaN	NaN	25.3808	25.3549	24.8881	24.6015	NaN	NaN	NaN	NaN	NaN	NaN				6	6	6	8.8	8.8	8.8	92.115	0.00017931	6.6973	417590000	19	Q9UJX5;Q9UJX5-3;Q9UJX5-2	Q9UJX5;Q9UJX5-3;Q9UJX5-2	Anaphase-promoting complex subunit 4	ANAPC4
25.6958	25.1362	24.9858	24.9414	25.568	25.1118	NaN	NaN	NaN	NaN	NaN	NaN	25.4838	25.8168	26.1289	25.8128	25.3114	25.8699	25.7546	25.0651	24.6885	26.2668	NaN	24.7049				8	8	8	15	15	15	85.076	0	31.07	824760000	33	Q9UJX4;Q9UJX4-3	Q9UJX4;Q9UJX4-3	Anaphase-promoting complex subunit 5	ANAPC5
26.9378	26.9516	27.1835	26.8149	26.6205	26.8053	26.5615	26.3998	27.0153	26.4725	26.5569	26.5501	27.8104	27.6606	27.5399	27.1903	27.1106	27.0563	26.8064	27.0598	27.014	26.7062	26.879	26.6178				12	12	12	29.2	29.2	29.2	60.002	0	67.142	3000400000	113	Q9UJX3-2;Q9UJX3	Q9UJX3-2;Q9UJX3	Anaphase-promoting complex subunit 7	ANAPC7
NaN	NaN	NaN	NaN	NaN	NaN	NaN	NaN	NaN	NaN	NaN	NaN	NaN	NaN	NaN	NaN	NaN	NaN	25.317	25.5711	25.867	NaN	NaN	NaN				2	2	2	7.2	7.2	7.2	40.018	0.00078198	2.4728	206360000	8	O43827	O43827	Angiopoietin-related protein 7	ANGPTL7
26.157	NaN	NaN	NaN	26.1082	NaN	NaN	25.7031	27.0575	NaN	NaN	NaN	25.6166	25.7806	25.7056	26.2048	25.7084	26.0009	26.2476	25.8018	25.9849	26.2989	25.8501	26.6464				15	11	11	11.6	9	9	204.75	0	39.757	1273400000	38	Q01484-5;Q01484-2;Q01484;Q01484-7	Q01484-5;Q01484-2;Q01484	Ankyrin-2	ANK2
26.3534	26.3366	26.6691	28.5537	28.1165	28.0652	26.8243	26.7062	27.212	27.2678	26.7866	27.1934	26.7255	26.0712	25.9264	27.7904	27.0017	27.1584	26.4285	27.0119	27.7774	27.5321	27.7286	27.6543				24	24	2	8.3	8.3	0.3	480.4	0	56.184	3594500000	79	Q12955;Q12955-7	Q12955;Q12955-7	Ankyrin-3	ANK3
NaN	NaN	NaN	NaN	NaN	NaN	NaN	NaN	NaN	NaN	NaN	NaN	NaN	NaN	NaN	NaN	NaN	NaN	NaN	25.0197	NaN	NaN	NaN	NaN				23	1	0	20.6	1.8	0	202.59	0	9.0026	235190000	5	Q12955-5;Q12955-4;P16157-2;P16157-11;P16157-9;P16157-6;P16157-7;P16157-4;P16157-13;P16157-10;P16157-15;P16157-8;P16157-5;P16157-16;P16157-3;P16157;P16157-21;P16157-12;P16157-14	Q12955-5;Q12955-4	Ankyrin-3	ANK3
30.2185	30.192	30.4069	30.3437	30.1241	30.217	30.2882	30.1521	30.164	30.2462	30.2312	30.1797	29.6799	29.9128	29.7964	29.7486	29.9161	29.8185	30.1402	30.1369	30.4321	30.0153	30.2247	30.1247				30	30	30	42.4	42.4	42.4	128.4	0	323.31	25723000000	711	Q9P2R3;Q9P2R3-4;Q9P2R3-2	Q9P2R3;Q9P2R3-4;Q9P2R3-2	Rabankyrin-5	ANKFY1
30.2196	30.021	30.3226	27.7786	28.0011	28.0846	28.4607	28.0811	26.2502	NaN	27.2704	26.8866	NaN	NaN	NaN	NaN	NaN	NaN	NaN	NaN	NaN	NaN	NaN	NaN				9	9	9	28.7	28.7	28.7	54.24	0	94.114	4862500000	121	Q9HCJ1;Q9HCJ1-2	Q9HCJ1;Q9HCJ1-2	Progressive ankylosis protein homolog	ANKH
28.7632	28.8159	28.9035	28.6168	28.6169	28.7282	28.4932	28.4712	28.7888	28.8258	28.8613	28.7192	28.724	28.6136	28.7217	28.4169	28.5128	28.4629	28.5964	28.8306	28.599	28.5632	28.5784	28.7718				32	32	20	18.1	18.1	12.1	269.45	0	247.87	9535900000	436	Q8IWZ3;Q8IWZ3-4;Q8IWZ3-6;Q8IWZ3-5;Q8IWZ3-2;Q8IWZ3-3	Q8IWZ3;Q8IWZ3-4;Q8IWZ3-6	Ankyrin repeat and KH domain-containing protein 1	ANKHD1
26.9953	26.7782	26.5102	26.6002	27.0516	26.707	26.615	25.886	26.7466	26.53	26.6753	26.4551	26.3614	26.7822	26.6317	26.3667	26.125	26.0575	26.2419	26.8723	27.1796	26.7321	26.3331	NaN				19	19	15	29	29	23	104.11	0	31.501	2217700000	70	Q86XL3;Q86XL3-2	Q86XL3;Q86XL3-2	Ankyrin repeat and LEM domain-containing protein 2	ANKLE2
28.0557	28.005	28.3292	27.8226	27.916	27.7008	28.6863	28.5441	29.2192	28.0931	28.037	28.129	28.1367	28.3975	27.7434	28.0531	27.8994	28.1044	28.284	28.7353	28.3804	28.3626	28.4208	28.1905				11	11	11	35.4	35.4	35.4	49.298	0	85.085	7546400000	125	Q8IV38	Q8IV38	Ankyrin repeat and MYND domain-containing protein 2	ANKMY2
NaN	NaN	NaN	NaN	NaN	NaN	NaN	NaN	NaN	NaN	NaN	NaN	NaN	NaN	NaN	NaN	NaN	NaN	NaN	NaN	NaN	NaN	NaN	24.0319				5	5	5	12.2	12.2	12.2	67.618	0	15.609	321880000	26	Q8IZ07;Q6ZTN6-2;Q6ZTN6;Q6ZTN6-3	Q8IZ07	Ankyrin repeat domain-containing protein 13A	ANKRD13A
26.0949	26.4749	26.3878	26.1178	26.4173	26.6193	26.123	25.932	26.4607	26.0991	26.0971	26.1544	NaN	26.033	25.8427	NaN	25.8911	25.4854	26.2816	25.8915	25.9646	NaN	26.0543	NaN				23	11	11	14.1	7.6	7.6	246.75	0	37.094	1330900000	42	O75179-6;O75179-7;O75179-2;O75179;O75179-4;O75179-3;O75179-5	O75179-6;O75179-7;O75179-2;O75179;O75179-4	Ankyrin repeat domain-containing protein 17	ANKRD17
NaN	NaN	NaN	NaN	NaN	NaN	NaN	NaN	NaN	NaN	NaN	NaN	NaN	NaN	NaN	NaN	NaN	NaN	NaN	25.1879	NaN	NaN	NaN	NaN				2	2	1	6.3	6.3	4.1	46.654	0.001555	2.3508	155260000	6	Q5CZ79-2;Q5VUR7;Q5SQ80;Q5CZ79;Q4UJ75	Q5CZ79-2;Q5VUR7;Q5SQ80;Q5CZ79;Q4UJ75	Ankyrin repeat domain-containing protein 20B;Ankyrin repeat domain-containing protein 20A3;Ankyrin repeat domain-containing protein 20A2;Ankyrin repeat domain-containing protein 20A4	ANKRD20A8P;ANKRD20A3;ANKRD20A2;ANKRD20A4
26.8521	27.1526	27.0991	27.1103	26.834	27.1373	26.9973	26.9098	27.12	26.9268	27.1001	26.6898	27.9555	27.7989	27.5336	27.6484	27.2938	27.4555	27.5217	27.5365	27.668	27.5618	27.3377	27.2192				17	16	16	27.7	25.9	25.9	112.96	0	119.8	3842100000	137	O15084;O15084-4;O15084-1;O15084-2	O15084;O15084-4;O15084-1;O15084-2	Serine/threonine-protein phosphatase 6 regulatory ankyrin repeat subunit A	ANKRD28
NaN	NaN	NaN	NaN	NaN	NaN	NaN	NaN	NaN	NaN	NaN	NaN	NaN	26.1583	NaN	NaN	NaN	NaN	NaN	NaN	NaN	NaN	NaN	NaN				3	3	3	3.8	3.8	3.8	82.758	0.0070549	1.6912	240580000	10	A6QL64-3;Q8N2N9-3;Q8N2N9-2;Q8N2N9;A6QL64;Q5JPF3-2;Q5JPF3	A6QL64-3;Q8N2N9-3;Q8N2N9-2;Q8N2N9;A6QL64;Q5JPF3-2;Q5JPF3	Ankyrin repeat domain-containing protein 36A;Ankyrin repeat domain-containing protein 36B;Ankyrin repeat domain-containing protein 36C	ANKRD36;ANKRD36B;ANKRD36C
NaN	NaN	NaN	NaN	NaN	NaN	NaN	NaN	24.0896	NaN	NaN	NaN	NaN	NaN	NaN	NaN	NaN	NaN	NaN	NaN	NaN	NaN	NaN	NaN				1	1	1	3.5	3.5	3.5	41.088	0.0045441	1.8118	104020000	17	Q6AI12	Q6AI12	Ankyrin repeat domain-containing protein 40	ANKRD40
25.0618	25.894	24.2144	25.1011	25.3493	24.8425	25.4614	25.3196	26.1927	25.0029	25.4048	26.1556	29.6436	28.7943	29.0236	28.407	29.0275	28.4357	29.038	28.8433	29.4087	29.3964	29.8815	29.2098				22	22	21	29.8	29.8	27.9	107.6	0	170.64	8464000000	227	Q8N8A2;Q8N8A2-2;Q8N8A2-4;Q8N8A2-3;Q8N8A2-5	Q8N8A2;Q8N8A2-2;Q8N8A2-4;Q8N8A2-3	Serine/threonine-protein phosphatase 6 regulatory ankyrin repeat subunit B	ANKRD44
NaN	NaN	NaN	NaN	NaN	NaN	NaN	NaN	25.4524	NaN	NaN	25.7873	26.6041	26.3879	26.8667	26.4603	26.7667	26.5143	26.7325	26.7382	26.7317	26.987	26.9469	27.0013				5	5	5	41	41	41	32.505	0	38.215	1504000000	59	Q6NXT1;Q6NXT1-2	Q6NXT1	Ankyrin repeat domain-containing protein 54	ANKRD54
27.4337	26.8702	26.1253	26.6053	26.2757	26.0773	26.7798	27.0705	26.0691	26.2865	25.9824	26.2654	30.0342	29.9668	29.3632	27.1945	28.0609	27.4652	28.6622	28.8627	28.9851	28.5175	28.6287	28.9074				17	17	17	29.8	29.8	29.8	123.11	0	323.31	7591500000	198	Q92625;Q92625-2	Q92625	Ankyrin repeat and SAM domain-containing protein 1A	ANKS1A
NaN	NaN	NaN	24.2567	NaN	NaN	NaN	NaN	NaN	NaN	NaN	NaN	NaN	NaN	NaN	NaN	NaN	NaN	NaN	NaN	NaN	NaN	NaN	NaN				1	1	1	2.1	2.1	2.1	80.926	0	10.769	60284000	6	Q9H8Y5	Q9H8Y5	Ankyrin repeat and zinc finger domain-containing protein 1	ANKZF1
26.0892	26.2075	26.9197	NaN	NaN	NaN	27.4309	27.4898	28.4811	25.4412	25.706	25.0601	25.1851	NaN	NaN	NaN	25.2486	NaN	NaN	NaN	NaN	25.1331	NaN	NaN				13	13	13	16.5	16.5	16.5	124.2	0	100.61	999420000	56	Q9NQW6;Q9NQW6-2	Q9NQW6;Q9NQW6-2	Actin-binding protein anillin	ANLN
26.7623	27.0728	26.7778	26.7599	26.8584	26.6687	26.8171	26.6306	26.7162	27.5399	27.354	27.5671	27.102	27.358	27.032	25.8635	27.1193	26.9698	27.0868	27.2388	26.9503	27.1073	27.2695	27.5001				8	8	8	27	27	27	53.842	0	85.94	3013200000	128	Q9NW15-2;Q9NW15;Q9NW15-5;Q9NW15-4;Q9NW15-3	Q9NW15-2;Q9NW15;Q9NW15-5;Q9NW15-4;Q9NW15-3	Anoctamin-10	ANO10
28.4906	28.4923	28.6761	28.4442	28.0519	28.1251	29.0194	28.8304	28.5324	28.9842	29.0778	28.6088	26.8448	26.7295	27.4477	27.3278	27.0543	26.9286	27.6504	27.4466	28.2763	26.4416	26.9615	NaN				15	15	15	22.4	22.4	22.4	103.96	0	43.525	5848500000	154	Q4KMQ2-3;Q4KMQ2;Q4KMQ2-2;Q4KMQ2-4	Q4KMQ2-3;Q4KMQ2;Q4KMQ2-2;Q4KMQ2-4	Anoctamin-6	ANO6
32.0721	32.1928	32.516	32.1981	32.0966	32.0291	31.978	31.9488	31.5325	31.4218	31.8803	31.4697	31.2212	31.3973	31.6858	32.0323	32.1299	32.0221	31.8254	31.808	31.8041	31.1769	31.6678	31.1977				9	9	8	34.5	34.5	34.5	28.585	0	207.31	94403000000	502	P39687;O43423;O95626	P39687	Acidic leucine-rich nuclear phosphoprotein 32 family member A	ANP32A
30.3802	30.4581	30.7038	30.8158	30.6902	30.7964	30.7094	30.7962	29.7057	30.6924	30.5915	30.6991	30.1014	30.2115	30.7059	31.0648	31.027	30.7506	29.894	30.6109	30.702	30.4329	30.4853	30.4094				5	4	4	27.2	27.2	27.2	22.276	0	40.562	37689000000	357	Q92688-2;Q92688	Q92688-2;Q92688	Acidic leucine-rich nuclear phosphoprotein 32 family member B	ANP32B
30.3154	30.0919	30.6308	29.3954	29.7022	29.4755	29.724	29.8565	30.5028	29.643	29.6352	29.9025	29.7815	29.8254	30.0165	30.1014	30.1821	30.3036	29.8007	29.6797	29.5548	29.4484	29.6382	29.7954				6	6	6	39.9	39.9	39.9	30.692	0	323.31	22521000000	242	Q9BTT0;Q9BTT0-3;Q9BTT0-2	Q9BTT0;Q9BTT0-3;Q9BTT0-2	Acidic leucine-rich nuclear phosphoprotein 32 family member E	ANP32E
NaN	24.257	25.2787	NaN	NaN	NaN	NaN	NaN	NaN	NaN	NaN	NaN	NaN	NaN	NaN	NaN	NaN	NaN	NaN	NaN	NaN	NaN	NaN	NaN				2	2	2	5.2	5.2	5.2	109.54	0	8.1295	96927000	5	P15144	P15144	Aminopeptidase N	ANPEP
27.4721	26.3615	24.8752	27.4998	27.7687	27.2591	25.8439	25.671	NaN	26.9686	27.0123	26.7987	NaN	NaN	NaN	NaN	NaN	NaN	NaN	NaN	NaN	NaN	NaN	NaN				5	5	4	13.8	13.8	11.4	59.204	0	51.136	1166700000	36	Q9H6X2-5;Q9H6X2;Q9H6X2-4;Q9H6X2-6;Q9H6X2-2;Q9H6X2-3	Q9H6X2-5;Q9H6X2;Q9H6X2-4;Q9H6X2-6;Q9H6X2-2	Anthrax toxin receptor 1	ANTXR1
26.0284	25.1245	25.185	23.5094	24.2813	24.1994	NaN	22.9197	NaN	24.1585	NaN	NaN	NaN	NaN	NaN	NaN	NaN	NaN	NaN	NaN	NaN	NaN	NaN	NaN				5	4	1	14.1	11.5	2.7	53.492	0.00032399	3.178	181210000	20	P58335-4;P58335-3	P58335-4;P58335-3	Anthrax toxin receptor 2	ANTXR2
36.0504	36.0714	36.3641	36.0589	36.0217	36.048	36.2158	36.2051	36.0344	36.2857	36.196	36.2114	34.7678	34.7317	34.7949	34.1965	34.1775	34.12	34.6773	34.6454	34.9763	34.4404	34.4244	34.4068				23	23	23	66.8	66.8	66.8	38.714	0	323.31	1052800000000	3083	P04083	P04083	Annexin A1	ANXA1
30.6259	30.5975	30.7839	30.3692	30.3115	30.5053	30.6118	30.617	29.6493	30.8045	30.6085	30.7533	30.756	30.0874	30.5313	30.9769	31.0077	30.9797	31.1812	31.2124	31.2635	30.9702	30.9931	31.1158				18	18	18	38.6	38.6	38.6	51.242	0	321.89	41798000000	522	P50995-2;P50995	P50995-2;P50995	Annexin A11	ANXA11
37.4153	37.3487	37.7715	38.0166	38.1019	38.0072	38.018	38.0632	37.5649	37.7004	37.6643	37.7207	36.1588	36.1382	36.202	37.1595	37.0827	37.114	36.8463	36.9265	36.9021	36.6382	36.765	36.8562				33	33	33	77.9	77.9	77.9	38.604	0	323.31	3771100000000	6427	P07355;P07355-2;A6NMY6	P07355;P07355-2;A6NMY6	Annexin A2;Putative annexin A2-like protein	ANXA2;ANXA2P2
27.4901	27.7665	28.1547	28.2273	28.291	28.2288	28.399	28.4279	28.8598	28.4415	28.6491	28.4648	28.6219	28.7563	28.522	28.5137	28.4945	28.3351	28.7636	28.6403	28.8313	28.619	28.6304	28.573				14	14	14	49.5	49.5	49.5	36.375	0	87.494	8082900000	274	P12429	P12429	Annexin A3	ANXA3
31.2754	31.2731	31.3994	31.251	31.4754	31.4075	31.3954	31.5454	31.4495	31.4571	31.5004	31.5379	31.4003	31.1196	31.2542	31.9168	31.9476	31.8467	32.128	32.0643	32.2584	32.0501	32.0658	31.9596				23	23	5	71.8	71.8	22.6	35.882	0	323.31	77834000000	1042	P09525	P09525	Annexin A4	ANXA4
35.3001	35.2906	35.5513	35.3855	35.5155	35.4839	35.7398	35.672	35.4782	35.6633	35.554	35.5907	35.3222	35.2698	35.1175	35.5558	35.6015	35.5778	35.7855	35.676	35.8972	35.5701	35.5596	35.4706				26	26	26	78.1	78.1	78.1	35.936	0	323.31	1136500000000	3307	P08758	P08758	Annexin A5	ANXA5
32.5262	32.5586	32.4567	32.2227	32.1858	32.1526	32.3528	32.3663	32.3367	32.5779	32.4438	32.3941	34.1303	34.0319	34.1486	34.088	34.1842	34.1608	34.5652	34.5626	34.6206	34.0143	34.3163	34.0197				44	44	44	68.2	68.2	68.2	75.872	0	323.31	326930000000	2779	P08133;P08133-2	P08133;P08133-2	Annexin A6	ANXA6
29.2955	29.1432	29.507	29.42	29.4271	29.4835	29.3191	29.4026	29.2671	29.6061	29.258	29.4277	28.9427	28.7852	28.8474	29.631	29.5175	29.4143	29.633	29.5811	29.5423	29.7698	29.413	29.508				14	14	14	31.8	31.8	31.8	50.315	0	221.68	15525000000	380	P20073-2;P20073	P20073-2;P20073	Annexin A7	ANXA7
31.2035	31.1817	31.3348	31.0702	31.017	31.0909	31.3218	31.2764	31.3737	31.109	31.1584	31.1181	31.5523	31.487	31.481	31.3178	31.3889	31.3038	31.507	31.5539	31.4718	31.4539	31.5294	31.5984				43	23	1	57.2	38.5	1.7	103.92	0	279.51	61798000000	931	Q10567-2;Q10567	Q10567-2;Q10567	AP-1 complex subunit beta-1	AP1B1
NaN	NaN	NaN	NaN	NaN	NaN	NaN	NaN	27.2008	NaN	NaN	NaN	NaN	NaN	NaN	NaN	NaN	NaN	NaN	NaN	NaN	NaN	NaN	NaN				43	1	1	57.1	1.4	1.4	103.56	0.0080345	1.5792	2281200000	24	Q10567-3;Q10567-4	Q10567-3;Q10567-4	AP-1 complex subunit beta-1	AP1B1
30.9788	31.0116	31.341	30.9757	30.9773	30.8958	30.9735	30.9761	31.1763	30.8932	31.0006	30.9512	30.208	30.3316	30.1589	30.165	30.2965	30.1404	30.5099	30.2828	30.4041	30.2683	30.3985	30.2673				28	28	28	42.7	42.7	42.7	91.35	0	323.31	37392000000	891	O43747;O43747-2	O43747;O43747-2	AP-1 complex subunit gamma-1	AP1G1
24.9148	NaN	NaN	NaN	NaN	24.8964	NaN	NaN	NaN	NaN	NaN	NaN	25.5713	25.6306	25.4794	25.9588	25.479	25.3078	25.7584	25.6144	25.9833	NaN	25.4326	25.6914				6	6	6	9.3	9.3	9.3	87.116	0.00017334	5.2434	1036600000	48	O75843	O75843	AP-1 complex subunit gamma-like 2	AP1G2
30.5829	30.6683	30.8442	30.614	30.5534	30.4961	30.6088	30.5504	30.6862	30.558	30.5543	30.512	30.1582	30.1778	30.0596	30.1426	30.0821	29.9679	30.3632	30.3803	30.647	30.276	30.3742	30.4383				18	18	18	53.7	53.7	53.7	48.586	0	92.056	31896000000	739	Q9BXS5;Q9BXS5-2;Q9Y6Q5;Q9Y6Q5-2	Q9BXS5;Q9BXS5-2	AP-1 complex subunit mu-1	AP1M1
27.2672	27.2333	27.1734	27.118	27.2477	26.6209	27.0854	27.1942	27.4408	26.9587	26.7296	27.1618	25.9235	26.2322	25.6358	NaN	NaN	NaN	NaN	25.8825	NaN	NaN	NaN	NaN				6	4	4	41.1	31.6	31.6	18.733	0	76.613	1768700000	100	P61966;P61966-2	P61966;P61966-2	AP-1 complex subunit sigma-1A	AP1S1
28.8188	28.868	29.1713	28.6916	28.7258	28.702	28.783	28.8258	29.0949	28.3617	28.4604	28.5067	28.5966	28.77	28.6485	28.4017	28.4905	28.4085	28.7188	28.7346	28.8815	29.0532	28.7506	29.1099				7	7	5	42	42	32.5	18.615	0	67.218	9183600000	214	P56377;P56377-2	P56377;P56377-2	AP-1 complex subunit sigma-2	AP1S2
NaN	NaN	NaN	NaN	NaN	NaN	NaN	NaN	NaN	NaN	NaN	NaN	NaN	NaN	NaN	NaN	NaN	NaN	NaN	24.0096	NaN	NaN	NaN	NaN				2	1	1	15.4	8.7	8.7	12.655	0.0052854	1.7695	55345000	5	Q96PC3-3;Q96PC3-4;Q96PC3;Q96PC3-2	Q96PC3-3;Q96PC3-4;Q96PC3;Q96PC3-2	AP-1 complex subunit sigma-3	AP1S3
31.7654	31.7528	31.9427	31.8264	31.8299	31.8829	31.6241	31.5898	31.7856	31.4664	31.4645	31.5483	32.0606	32.1985	32.1509	32.0767	32.0227	32.0924	32.0245	31.9496	32.2116	31.722	31.9015	31.8925				42	42	33	55.9	55.9	45.8	105.36	0	307.47	90991000000	1717	O95782-2;O95782	O95782-2;O95782	AP-2 complex subunit alpha-1	AP2A1
30.1859	30.248	30.3621	30.5231	30.3965	30.462	30.2578	30.0028	29.8358	30.3839	30.413	30.4369	30.4812	30.564	30.5133	30.8091	30.7253	30.7754	30.778	30.6626	31.0032	30.8099	30.9021	30.9564				40	31	1	56	45.7	1.4	103.96	0	323.31	35692000000	868	O94973	O94973	AP-2 complex subunit alpha-2	AP2A2
NaN	NaN	NaN	NaN	NaN	NaN	NaN	NaN	NaN	NaN	NaN	NaN	NaN	NaN	NaN	NaN	NaN	NaN	NaN	NaN	NaN	NaN	NaN	24.0496				40	1	1	56.1	1.5	1.5	104.09	0.0024585	2.141	146870000	10	O94973-2;O94973-3	O94973-2;O94973-3	AP-2 complex subunit alpha-2	AP2A2
32.7276	32.7447	32.9869	32.7571	32.7798	32.8593	32.7008	32.6619	32.8564	32.5724	32.5117	32.4952	32.6865	32.6952	32.6233	32.7725	32.7043	32.7424	32.743	32.7414	32.9289	32.7281	32.741	32.8235				47	47	27	64.7	64.7	45.9	104.55	0	323.31	159450000000	2298	P63010;P63010-2;P63010-3	P63010;P63010-2;P63010-3	AP-2 complex subunit beta	AP2B1
30.3114	30.2949	30.7697	30.4381	30.4466	30.5825	30.4007	30.4586	30.8095	30.5132	30.3738	30.4716	30.7534	30.7298	30.8275	30.8137	30.8643	30.8158	30.8188	30.8829	30.9443	30.6813	30.7951	30.7968				18	18	18	53.6	53.6	53.6	49.654	0	299.1	41610000000	701	Q96CW1;Q96CW1-2	Q96CW1;Q96CW1-2	AP-2 complex subunit mu	AP2M1
28.6158	28.4937	28.5134	28.6641	28.6548	28.511	28.3973	28.3091	28.3327	28.2832	28.2301	28.1078	28.8867	28.8937	28.9591	28.9635	28.9025	28.8593	29.1341	28.8945	28.724	28.479	28.8625	28.8323				6	6	6	43	43	43	17.018	0	54.425	9653400000	143	P53680;P53680-2	P53680;P53680-2	AP-2 complex subunit sigma	AP2S1
30.7664	30.7306	31.0577	30.7128	30.6709	30.7551	30.8555	30.7581	31.154	30.8235	30.8291	30.7687	31.1831	31.2361	31.0532	31.2373	31.1938	31.1183	31.164	31.1929	31.2864	31.141	31.2842	31.2348				30	30	30	33.2	33.2	33.2	116.19	0	323.31	49376000000	1092	O00203-3;O00203;Q13367;Q13367-4;Q13367-3	O00203-3;O00203	AP-3 complex subunit beta-1	AP3B1
30.8919	30.8607	31.0877	30.738	30.7221	30.6916	30.6642	30.8466	31.1113	30.7096	30.7819	30.6948	31.201	31.28	31.209	31.0211	31.0603	31.1089	31.1903	31.1822	31.3732	31.0788	31.1397	31.2789				39	39	6	42.9	42.9	6.1	136.65	0	323.31	49270000000	1170	O14617-5;O14617;O14617-4;O14617-3	O14617-5;O14617;O14617-4;O14617-3	AP-3 complex subunit delta-1	AP3D1
29.5737	29.5673	29.7756	29.693	29.6825	29.5757	29.7241	29.6911	29.2526	29.6052	29.4485	29.6266	29.6146	29.6931	29.7953	29.8883	29.9027	29.9435	29.8342	29.8596	29.8766	29.7195	29.6126	29.9133				19	19	17	64.6	64.6	59.8	46.939	0	315.14	20396000000	452	Q9Y2T2	Q9Y2T2	AP-3 complex subunit mu-1	AP3M1
27.7634	27.688	27.4679	27.6033	27.8501	27.1283	27.4158	26.5744	28.3743	27.4538	27.6499	27.4344	27.8269	27.9283	27.7105	27.8833	27.8299	27.6678	28.1417	27.9854	28.1198	27.8704	28.1481	27.8787				12	10	10	40.7	35.9	35.9	46.977	0	55.347	5259300000	114	P53677;P53677-2	P53677	AP-3 complex subunit mu-2	AP3M2
28.2754	28.207	28.6549	28.2326	28.4432	28.3809	28.3639	28.4996	28.816	27.9105	27.8602	27.7157	27.9623	28.2532	28.6946	28.276	28.5267	28.5067	28.044	29.0887	29.0393	28.8655	28.446	28.6341				7	7	7	37.8	37.8	37.8	21.732	0	61.795	7914800000	125	Q92572	Q92572	AP-3 complex subunit sigma-1	AP3S1
NaN	NaN	NaN	NaN	NaN	NaN	NaN	NaN	NaN	NaN	NaN	NaN	NaN	NaN	NaN	NaN	NaN	24.1637	NaN	NaN	NaN	NaN	NaN	NaN				1	1	1	1.8	1.8	1.8	93.948	0.0023066	2.1561	51498000	2	Q2VPB7	Q2VPB7	AP-5 complex subunit beta-1	AP5B1
NaN	NaN	NaN	NaN	NaN	NaN	NaN	NaN	NaN	NaN	NaN	NaN	NaN	NaN	NaN	NaN	25.0571	24.9585	NaN	NaN	NaN	NaN	NaN	NaN				3	3	3	30	30	30	22.522	0.00078333	2.5044	80781000	3	Q9NUS5	Q9NUS5	AP-5 complex subunit sigma-1	AP5S1
24.5011	24.227	24.6858	25.1669	25.1696	24.8544	24.0045	NaN	NaN	NaN	NaN	NaN	NaN	NaN	NaN	NaN	NaN	NaN	NaN	NaN	NaN	NaN	NaN	NaN				6	6	6	9.9	9.9	9.9	88.604	0	69.55	732120000	42	O43299;O43299-2;O43299-3	O43299;O43299-2	AP-5 complex subunit zeta-1	AP5Z1
25.4705	NaN	NaN	25.2413	24.9926	24.9736	25.214	24.4805	NaN	NaN	NaN	NaN	26.2511	25.372	25.4429	NaN	25.5022	25.1143	NaN	NaN	NaN	NaN	NaN	24.9459				9	9	9	9.6	9.6	9.6	133.35	0	23.648	626280000	25	O14727-5;O14727-4;O14727;O14727-3;O14727-2;O14727-6	O14727-5;O14727-4;O14727;O14727-3;O14727-2	Apoptotic protease-activating factor 1	APAF1
NaN	NaN	NaN	NaN	NaN	NaN	NaN	NaN	NaN	NaN	NaN	NaN	NaN	NaN	NaN	NaN	NaN	NaN	NaN	NaN	NaN	NaN	20.6009	NaN				1	1	1	2.3	2.3	2.3	81.128	0.0020152	2.2943	9334300	7	Q99767-2;Q99767	Q99767-2;Q99767	Amyloid beta A4 precursor protein-binding family A member 2	APBA2
NaN	NaN	NaN	NaN	NaN	NaN	NaN	NaN	NaN	NaN	NaN	NaN	NaN	NaN	NaN	NaN	NaN	NaN	NaN	NaN	NaN	NaN	NaN	NaN				1	1	1	2.7	2.7	2.7	76.958	0.0036697	2.033	0	1	O00213-2;O00213	O00213-2;O00213	Amyloid beta A4 precursor protein-binding family B member 1	APBB1
23.9372	23.8329	24.5536	24.5188	24.6061	24.1779	24.998	25.0797	25.7465	25.5401	25.1553	24.8136	NaN	NaN	NaN	NaN	NaN	22.9557	23.9219	NaN	22.7356	NaN	NaN	NaN				4	4	4	10.3	10.3	10.3	80.888	0	15.634	322090000	52	Q92870-2;Q92870;Q92870-4;Q92870-3	Q92870-2;Q92870;Q92870-4;Q92870-3	Amyloid beta A4 precursor protein-binding family B member 2	APBB2
28.7553	28.7499	28.4787	28.2239	27.9421	28.3248	27.9965	27.9181	27.4395	27.6068	27.9028	28.0626	30.5132	30.4647	30.6443	30.1902	30.28	30.2002	30.0914	30.2408	30.3052	30.3902	30.3478	30.3825				16	16	16	33.5	33.5	33.5	81.224	0	189.92	20828000000	426	P13798	P13798	Acylamino-acid-releasing enzyme	APEH
32.4962	32.5511	32.6508	32.6445	32.514	32.696	32.272	32.2266	32.7702	32.2038	32.3709	32.1877	32.1619	32.2567	32.4789	32.7802	32.8084	32.8041	32.5937	32.5926	32.6592	32.484	32.2794	32.3509				14	14	14	64.5	64.5	64.5	35.554	0	323.31	135700000000	972	P27695	P27695	DNA-(apurinic or apyrimidinic site) lyase;DNA-(apurinic or apyrimidinic site) lyase, mitochondrial	APEX1
NaN	NaN	NaN	NaN	NaN	NaN	NaN	NaN	NaN	NaN	NaN	NaN	NaN	NaN	25.6021	25.4121	25.2164	25.3937	25.1483	25.0803	25.4717	NaN	NaN	NaN				2	2	2	7.9	7.9	7.9	28.996	0.004104	1.8809	359080000	15	Q96BI3;Q96BI3-3;Q96BI3-2	Q96BI3;Q96BI3-3;Q96BI3-2	Gamma-secretase subunit APH-1A	APH1A
31.0475	31.0139	31.3222	30.8664	30.9552	30.7964	31.0523	30.9884	31.1162	30.5417	30.8278	30.4489	31.2608	31.2779	31.3158	31.1996	31.2371	31.1484	31.0635	31.076	31.2282	30.7511	31.0946	31.2513				22	22	22	55.4	55.4	55.4	56.769	0	323.31	50460000000	830	Q9BZZ5-2;Q9BZZ5;Q9BZZ5-3;Q9BZZ5-5;Q9BZZ5-6;Q9BZZ5-1	Q9BZZ5-2;Q9BZZ5;Q9BZZ5-3;Q9BZZ5-5;Q9BZZ5-6;Q9BZZ5-1	Apoptosis inhibitor 5	API5
26.1681	26.1294	24.6212	26.2941	25.9726	26.4542	26.184	25.7772	25.9706	25.5448	25.5255	25.9312	26.4346	26.1537	26.5429	26.176	27.1303	27.0895	27.1328	26.8864	27.6644	26.312	26.465	26.4453				7	7	7	33.5	33.5	33.5	27.125	0	16.255	2141700000	73	Q96GX9;Q96GX9-3	Q96GX9;Q96GX9-3	Methylthioribulose-1-phosphate dehydratase	APIP
26.0082	25.8951	22.9774	26.4015	25.7646	26.1055	25.9433	25.7187	NaN	NaN	25.0706	25.7492	NaN	NaN	NaN	NaN	NaN	NaN	NaN	NaN	NaN	NaN	NaN	NaN				5	5	5	11.6	11.6	11.6	87.214	0	14.974	647740000	25	Q06481-6;Q06481-5;Q06481-4;Q06481-2;Q06481-3;Q06481	Q06481-6;Q06481-5;Q06481-4;Q06481-2;Q06481-3;Q06481	Amyloid-like protein 2	APLP2
32.5005	32.5299	32.6262	32.5072	32.4836	32.4918	32.7792	32.5838	32.4579	32.5723	32.5406	32.5745	31.9899	31.9117	32.1647	31.8683	31.9402	31.9063	32.3386	32.2777	32.9643	32.2809	32.2739	32.078				19	19	19	57.5	57.5	57.5	46.48	0	142.33	123990000000	1192	Q9HDC9;Q9HDC9-2	Q9HDC9;Q9HDC9-2	Adipocyte plasma membrane-associated protein	APMAP
30.2512	30.2985	30.1851	30.5356	30.1493	30.338	30.2456	30.2797	29.1208	30.5137	30.3379	30.4693	30.572	30.5747	30.5852	30.9415	30.9429	30.8836	30.8976	31.0211	31.145	30.9808	30.8491	30.9427				10	10	10	70.8	70.8	70.8	20.43	0	134.16	37523000000	503	Q8NCW5-2;Q8NCW5	Q8NCW5-2;Q8NCW5	NAD(P)H-hydrate epimerase	APOA1BP
NaN	24.4591	NaN	NaN	NaN	NaN	24.5881	NaN	24.524	25.186	25.6924	26.8917	NaN	NaN	NaN	NaN	NaN	NaN	NaN	NaN	NaN	NaN	NaN	NaN				7	6	6	1.4	1.1	1.1	515.6	0	11.784	336210000	14	P04114	P04114	Apolipoprotein B-100;Apolipoprotein B-48	APOB
25.7013	25.6521	26.1741	25.761	NaN	25.471	25.5616	25.7741	NaN	26.2981	25.9564	26.0328	26.3299	26.7375	26.0818	25.856	26.3969	26.6466	NaN	NaN	NaN	NaN	NaN	NaN				5	5	3	21.3	21.3	13.7	43.081	0	14.44	1171600000	24	Q9UH17-3;Q9UH17;Q9UH17-2	Q9UH17-3;Q9UH17;Q9UH17-2	DNA dC->dU-editing enzyme APOBEC-3B	APOBEC3B
27.9915	27.9578	28.4509	28.27	28.0842	27.9727	28.2663	28.1787	25.3104	27.9072	27.7545	27.9851	29.0362	28.9199	29.0181	28.8834	28.8266	28.8827	29.286	29.2544	29.339	29.0321	29.1516	29.105				7	7	6	52.6	52.6	46.3	22.826	0	185.87	10231000000	259	Q9NRW3	Q9NRW3	DNA dC->dU-editing enzyme APOBEC-3C	APOBEC3C
NaN	NaN	NaN	24.5886	NaN	NaN	NaN	NaN	NaN	NaN	NaN	NaN	26.2001	26.7275	26.6473	27.1839	26.807	27.0184	26.0212	26.1828	26.4117	26.3715	26.3014	NaN				7	5	4	23.9	16.6	13.1	45.02	0	67.54	1268600000	55	Q8IUX4	Q8IUX4	DNA dC->dU-editing enzyme APOBEC-3F	APOBEC3F
32.7451	32.8164	33.0323	32.8274	32.7213	32.7353	32.8064	32.6901	32.0392	31.6353	31.5657	31.886	32.1416	32.6589	32.4907	32.4081	32.6168	32.3657	32.5346	32.4966	32.9793	32.2	31.7086	32.0256				8	8	7	22.4	22.4	18.5	46.407	0	13.636	178000000000	365	Q9HC16;Q9HC16-3;Q8IUX4-2;Q8IUX4-3	Q9HC16	DNA dC->dU-editing enzyme APOBEC-3G	APOBEC3G
NaN	NaN	NaN	NaN	25.16	NaN	NaN	25.6172	25.8247	28.3997	NaN	28.7352	NaN	NaN	NaN	NaN	NaN	NaN	NaN	NaN	NaN	NaN	NaN	NaN				1	1	1	16.2	16.2	16.2	10.852	0	61.129	1120300000	34	P02656	P02656	Apolipoprotein C-III	APOC3
26.2583	NaN	27.7092	NaN	NaN	NaN	26.4324	26.273	27.7748	25.0742	25.2395	NaN	27.8314	28.9154	28.8182	27.8258	28.9013	28.7878	28.2947	27.9259	28.0457	27.1419	27.6466	28.541				5	5	5	37.6	37.6	37.6	21.275	0	61.572	5318800000	257	P05090	P05090	Apolipoprotein D	APOD
NaN	NaN	NaN	NaN	NaN	NaN	NaN	NaN	NaN	NaN	NaN	NaN	26.6036	26.7966	26.5376	26.9301	26.8448	26.978	27.1477	27.288	27.1581	26.9875	27.1988	26.7604				9	9	7	39.7	39.7	33.1	36.154	0	91.676	1947300000	69	P02649	P02649	Apolipoprotein E	APOE
26.7899	26.8731	26.8309	27.0337	26.7861	27.6479	27.0351	27.0862	27.4739	27.2792	27.0707	27.2906	29.0587	29.386	29.2733	29.4136	29.0708	28.9602	29.2832	29.2659	29.5992	28.9828	29.4832	29.4681				8	8	8	37.7	37.7	37.7	37.092	0	48.973	9881600000	236	Q9BQE5	Q9BQE5	Apolipoprotein L2	APOL2
27.9984	28.2916	27.8303	27.889	27.8895	27.8662	27.9769	27.7263	28.491	27.9932	27.9162	28.1584	28.6088	28.8726	28.6856	29.008	28.9525	28.9109	28.5449	28.606	28.8067	28.7767	29.0269	28.8202				7	7	7	58.6	58.6	58.6	22.284	0	67.823	8701000000	207	Q9BUR5;Q9BUR5-2	Q9BUR5;Q9BUR5-2	Apolipoprotein O	APOO
28.2189	28.2252	28.3735	28.488	28.4091	28.6749	28.5892	28.3678	28.1699	28.7309	28.6956	28.7077	28.0183	28.0327	27.9716	28.4444	28.6107	28.6292	28.2237	28.609	28.578	28.4723	28.4209	28.6012				12	12	12	64.9	64.9	64.9	29.159	0	117.73	7957900000	253	Q6UXV4	Q6UXV4	MICOS complex subunit MIC27	APOOL
29.5159	29.4569	29.4012	30.0006	29.7564	30.0266	30.2699	30.1473	30.0048	30.2315	30.1377	30.0865	28.894	28.8788	28.9898	28.6247	28.6224	28.6553	28.9395	29.0373	29.7183	28.8707	28.5495	28.3265				18	18	18	33.2	33.2	33.2	86.942	0	256.7	15541000000	455	P05067;P05067-11;P05067-8;P05067-9;P05067-6;P05067-7;P05067-4;P05067-5;P05067-3;P05067-10;P05067-2	P05067;P05067-11;P05067-8;P05067-9;P05067-6;P05067-7;P05067-4;P05067-5;P05067-3;P05067-10	Amyloid beta A4 protein;N-APP;Soluble APP-alpha;Soluble APP-beta;C99;Beta-amyloid protein 42;Beta-amyloid protein 40;C83;P3(42);P3(40);C80;Gamma-secretase C-terminal fragment 59;Gamma-secretase C-terminal fragment 57;Gamma-secretase C-terminal fragment 50;C31	APP
28.4636	28.4972	28.6386	28.3788	28.4061	28.3007	28.4432	28.4345	28.8189	28.1899	28.3313	28.2072	28.7695	28.7248	28.742	28.8988	28.9042	28.8851	28.9963	28.9178	29.3333	29.2757	29.1783	28.7809				20	20	20	40.3	40.3	40.3	79.663	0	144.48	10276000000	376	Q9UKG1	Q9UKG1	DCC-interacting protein 13-alpha	APPL1
27.764	27.9165	27.5098	27.3536	27.4526	27.458	28.1443	28.0336	28.6423	27.8534	28.1442	27.7742	27.2032	27.2523	27.365	27.1609	28.0163	27.0334	27.5409	27.4731	27.1851	27.1822	27.3873	26.7512				14	14	14	36	36	36	74.493	0	56.299	3846900000	95	Q8NEU8;Q8NEU8-2;Q8NEU8-3	Q8NEU8;Q8NEU8-2;Q8NEU8-3	DCC-interacting protein 13-beta	APPL2
31.0572	31.051	31.3405	31.1419	31.0218	31.1635	31.3062	31.2454	31.6107	31.541	31.5788	31.4283	30.6672	30.7674	30.761	30.6885	30.9085	30.8675	31.1043	31.2218	31.3859	30.7537	31.0333	30.977				10	10	10	73.9	73.9	73.9	19.608	0	196.1	51243000000	540	P07741;P07741-2	P07741;P07741-2	Adenine phosphoribosyltransferase	APRT
NaN	25.335	24.8661	25.4252	25.7154	25.5725	NaN	25.0301	NaN	NaN	NaN	NaN	NaN	NaN	26.0761	NaN	NaN	25.7249	NaN	25.4149	25.6732	NaN	NaN	26.3273				5	5	5	24.6	24.6	24.6	38.588	0	9.7615	745950000	22	Q7Z2E3-8;Q7Z2E3-7;Q7Z2E3;Q7Z2E3-9;Q7Z2E3-11;Q7Z2E3-13;Q7Z2E3-4;Q7Z2E3-3;Q7Z2E3-5;Q7Z2E3-10;Q7Z2E3-2;Q7Z2E3-6	Q7Z2E3-8;Q7Z2E3-7;Q7Z2E3;Q7Z2E3-9;Q7Z2E3-11;Q7Z2E3-13;Q7Z2E3-4;Q7Z2E3-3;Q7Z2E3-5;Q7Z2E3-10	Aprataxin	APTX
28.1295	28.1127	28.0949	27.9062	27.6587	27.8612	27.7437	27.7662	27.5004	28.0614	27.8897	28.0681	28.4259	28.3938	28.2637	27.857	27.8664	28.1048	27.8494	27.6966	27.6742	27.065	27.3044	27.4873				26	26	26	27.5	27.5	27.5	171.29	0	60.754	5572200000	175	O60306	O60306	Intron-binding protein aquarius	AQR
NaN	NaN	NaN	NaN	NaN	NaN	NaN	NaN	NaN	NaN	NaN	NaN	NaN	NaN	NaN	NaN	NaN	NaN	NaN	NaN	NaN	NaN	NaN	20.8289				1	1	1	5.2	5.2	5.2	44.643	0	9.4003	18360000	18	P10275-2;P10275	P10275-2;P10275	Androgen receptor	AR
25.912	25.7299	25.9344	NaN	25.8256	25.6534	24.9757	24.3801	24.9082	NaN	NaN	NaN	25.6689	25.6362	25.6691	25.5676	25.7672	25.5084	NaN	NaN	24.8559	NaN	NaN	NaN				6	6	3	11.1	11.1	5.9	67.585	0	14.529	776780000	50	P10398;P10398-2	P10398	Serine/threonine-protein kinase A-Raf	ARAF
25.0795	NaN	NaN	25.1309	25.2812	25.2474	25.6879	25.6913	25.4653	NaN	NaN	NaN	26.3281	26.1887	26.7991	26.0823	25.8758	NaN	27.0182	26.4332	26.3644	26.3353	26.8232	26.0581				11	11	11	11.5	11.5	11.5	160.99	0	16.441	1412400000	26	Q96P48-3;Q96P48;Q96P48-2;Q96P48-4;Q96P48-1;Q96P48-5;Q96P48-7	Q96P48-3;Q96P48;Q96P48-2;Q96P48-4;Q96P48-1;Q96P48-5;Q96P48-7	Arf-GAP with Rho-GAP domain, ANK repeat and PH domain-containing protein 1	ARAP1
31.2781	31.3184	31.4633	31.1487	31.097	31.1305	31.7165	31.8622	31.385	31.4857	31.4685	31.4383	30.973	31.2514	31.198	30.8523	30.7893	30.7738	31.0734	31.0767	31.2005	30.7966	30.975	31.022				20	20	20	47	47	47	57.21	0	206.05	54018000000	949	P48444;P48444-2	P48444;P48444-2	Coatomer subunit delta	ARCN1
33.6046	33.6021	33.7665	33.0334	33.2688	33.2647	33.6029	33.3939	30.1138	33.8575	33.6316	33.8018	33.5825	33.5505	33.5128	33.265	33.3035	33.4343	33.6666	33.4485	33.5786	33.2699	33.5156	33.4465				13	13	3	84.5	84.5	20.4	20.697	0	279.4	281270000000	1201	P84077	P84077	ADP-ribosylation factor 1	ARF1
NaN	NaN	NaN	24.3019	NaN	NaN	NaN	NaN	NaN	NaN	NaN	NaN	NaN	NaN	NaN	NaN	NaN	NaN	NaN	NaN	NaN	NaN	NaN	NaN				12	2	2	84.5	20.4	20.4	20.601	0.00033223	3.817	173780000	2	P61204;P61204-2	P61204;P61204-2	ADP-ribosylation factor 3	ARF3
31.6978	31.7008	31.9128	31.4077	31.53	31.5065	31.6922	31.6479	32.1185	31.7114	31.6502	31.6834	32.4542	32.7034	32.4281	31.9457	32.126	31.9881	32.3471	32.2183	32.3126	32.0623	31.9393	32.2763				11	8	8	80	51.1	51.1	20.511	0	114.88	98978000000	679	P18085	P18085	ADP-ribosylation factor 4	ARF4
30.3042	30.3385	30.4651	30.1209	30.3175	30.2709	30.5747	30.534	29.8205	30.4738	30.1894	30.3715	28.1762	28.4909	28.0612	28.1596	28.2464	28.4182	28.376	28.0735	27.8027	28.1548	27.8547	28.2867				11	7	7	80	51.1	51.1	20.529	0	178.73	18108000000	346	P84085	P84085	ADP-ribosylation factor 5	ARF5
29.8948	30.0198	30.2705	29.6327	29.6966	29.6743	29.7766	29.8556	29.239	29.7205	29.8161	29.6424	29.3481	29.8183	29.6184	30.0835	29.8844	29.8134	29.7446	29.7951	29.7977	29.3745	29.5138	29.5581				4	4	4	40	40	40	20.082	0	43.488	20326000000	317	P62330	P62330	ADP-ribosylation factor 6	ARF6
28.9757	28.8695	29.092	28.8684	28.6913	28.7637	28.9797	28.8389	28.9201	28.8017	28.6862	28.505	29.0764	29.2301	29.2778	28.8404	28.8151	28.8707	29.3433	29.4525	29.1953	29.1533	29.207	29.2245				13	13	13	47.3	47.3	47.3	44.667	0	323.31	12298000000	449	Q8N6T3;Q8N6T3-2;Q8N6T3-5;Q8N6T3-4;Q8N6T3-3	Q8N6T3;Q8N6T3-2;Q8N6T3-5;Q8N6T3-4;Q8N6T3-3	ADP-ribosylation factor GTPase-activating protein 1	ARFGAP1
28.9486	29.1671	29.4282	29.1253	28.8856	28.9697	29.0233	29.0079	29.5961	28.9607	28.9019	28.7217	28.1293	27.9756	27.2503	27.177	27.8204	27.5051	27.7799	27.9138	28.3973	27.6819	28.0319	27.8267				18	18	17	46.1	46.1	44.1	56.72	0	125.72	8337500000	190	Q8N6H7;Q8N6H7-2;Q8N6H7-3	Q8N6H7;Q8N6H7-2;Q8N6H7-3	ADP-ribosylation factor GTPase-activating protein 2	ARFGAP2
28.0049	27.7193	28.2081	27.0717	26.882	27.2907	27.7158	27.993	27.4175	27.3001	26.9008	27.0851	29.0255	28.8308	28.877	28.838	28.7429	28.642	28.9968	28.8426	29.1145	28.8113	28.9354	28.7255				16	15	15	43.6	41.7	41.7	56.928	0	60.895	8257700000	200	Q9NP61;Q9NP61-2	Q9NP61;Q9NP61-2	ADP-ribosylation factor GTPase-activating protein 3	ARFGAP3
27.7846	27.6854	28.154	27.6527	27.6153	27.5929	27.7503	27.4648	28.2936	27.8347	27.6771	27.8021	27.873	27.8495	27.8021	27.8283	27.9305	27.9071	28.2258	28.1341	28.1736	27.9915	28.0834	28.0655				39	22	22	27	16	16	208.76	0	193.74	5612800000	362	Q9Y6D6	Q9Y6D6	Brefeldin A-inhibited guanine nucleotide-exchange protein 1	ARFGEF1
29.6031	29.3753	29.4836	29.306	29.4249	29.4066	29.7368	29.7736	29.517	29.8842	29.8177	29.9694	31.0807	31.0106	31.0297	30.9398	31.0195	30.9063	31.5007	31.4675	31.6546	31.4118	31.474	31.5701				55	55	38	43.1	43.1	31.7	202.04	0	323.31	42264000000	1136	Q9Y6D5	Q9Y6D5	Brefeldin A-inhibited guanine nucleotide-exchange protein 2	ARFGEF2
NaN	NaN	NaN	26.2841	NaN	25.8018	25.3316	25.4851	NaN	NaN	NaN	NaN	NaN	NaN	NaN	NaN	NaN	NaN	NaN	NaN	NaN	NaN	NaN	NaN				6	6	6	4.6	4.6	4.6	240.65	0	23.71	403080000	11	Q5TH69	Q5TH69	Brefeldin A-inhibited guanine nucleotide-exchange protein 3	ARFGEF3
28.984	29.0256	29.1179	29.0127	29.1042	28.899	29.1177	29.1379	29.517	28.9721	29.1059	28.8655	28.2437	28.5577	28.3656	27.9535	27.8079	27.8466	28.2153	28.5002	28.4793	28.0433	28.0099	28.2931				13	13	13	55.5	55.5	55.5	41.738	0	95.983	9358800000	270	P53367;P53367-2;P53367-3	P53367;P53367-2	Arfaptin-1	ARFIP1
26.7154	26.4667	26.6501	26.7176	26.1862	26.551	26.6333	26.9134	26.8778	26.7007	26.6834	26.6992	27.7592	27.8313	28.1139	27.0684	27.0066	26.9164	27.6212	27.6995	27.611	27.8469	27.8273	27.9105				11	11	11	34.9	34.9	34.9	37.855	0	173.06	3673400000	134	P53365;P53365-2;P53365-3	P53365;P53365-2;P53365-3	Arfaptin-2	ARFIP2
NaN	NaN	NaN	NaN	NaN	NaN	NaN	NaN	24.8467	NaN	NaN	NaN	NaN	NaN	NaN	NaN	NaN	NaN	NaN	NaN	NaN	NaN	NaN	NaN				1	1	1	11.7	11.7	11.7	17.082	0	11.182	704440000	20	Q13795-3;Q13795-2;Q13795	Q13795-3;Q13795-2;Q13795	ADP-ribosylation factor-related protein 1	ARFRP1
31.4547	31.4816	31.634	31.2684	31.1712	31.2338	31.3565	31.3918	31.3365	31.1704	31.1838	31.2121	30.3064	30.3964	30.1176	30.3185	30.3331	30.2834	30.5587	30.4317	30.8911	30.2609	30.3763	30.4458				19	19	19	64.5	64.5	64.5	50.435	0	323.31	44441000000	733	Q07960	Q07960	Rho GTPase-activating protein 1	ARHGAP1
27.6075	27.1804	27.4166	26.1925	26.4036	26.9953	27.4707	27.2517	28.2882	25.9127	26.4143	25.8077	24.0314	25.1944	26.0803	24.8	25.6961	25.3954	25.8209	25.6231	24.8261	24.4054	24.4427	NaN				15	15	15	25.2	25.2	25.2	95.783	0	162.74	1786700000	141	Q8IWW6-4;Q8IWW6;Q8IWW6-3;Q8IWW6-2	Q8IWW6-4;Q8IWW6;Q8IWW6-3;Q8IWW6-2	Rho GTPase-activating protein 12	ARHGAP12
29.2413	29.3615	29.7258	29.729	29.5879	29.8302	29.5096	29.5416	29.2256	29.5996	29.8651	29.4983	29.237	29.1829	29.0478	29.1949	29.3244	29.0763	29.06	29.2913	29.2155	29.3287	29.3208	29.6133				22	22	22	49.8	49.8	49.8	95.436	0	232.81	15507000000	447	Q68EM7;Q68EM7-2;Q68EM7-6;Q68EM7-5;Q68EM7-3;Q68EM7-7;Q68EM7-4	Q68EM7;Q68EM7-2;Q68EM7-6;Q68EM7-5;Q68EM7-3	Rho GTPase-activating protein 17	ARHGAP17
28.8643	28.9609	29.2359	28.4902	28.396	28.4293	29.2019	29.304	29.5158	28.8353	28.888	28.9362	28.9199	28.7057	28.914	28.1128	28.3168	28.1789	29.1085	29.2118	29.3504	28.1837	28.4195	28.5747				24	24	24	45.7	45.7	45.7	74.976	0	270.27	10632000000	487	Q8N392;Q8N392-2	Q8N392;Q8N392-2	Rho GTPase-activating protein 18	ARHGAP18
24.8203	24.5661	25.074	24.929	24.8733	25.2445	25.616	25.4119	26.2205	25.7442	25.5584	25.1315	24.7978	24.9941	24.533	24.9259	24.9772	24.8911	25.2955	25.0294	25.4844	24.9715	25.0143	24.9801				9	9	9	6.6	6.6	6.6	217.33	0	79.283	782110000	129	Q5T5U3;Q5T5U3-3	Q5T5U3;Q5T5U3-3	Rho GTPase-activating protein 21	ARHGAP21
22.5854	23.6587	NaN	23.2694	23.3818	23.9633	23.7012	NaN	25.4952	NaN	NaN	NaN	NaN	NaN	NaN	NaN	NaN	NaN	NaN	NaN	NaN	NaN	NaN	NaN				5	5	5	5.8	5.8	5.8	162.19	0	7.8324	127950000	9	Q9P227;Q9P227-2	Q9P227;Q9P227-2	Rho GTPase-activating protein 23	ARHGAP23
NaN	NaN	NaN	NaN	NaN	NaN	NaN	NaN	NaN	NaN	NaN	NaN	NaN	NaN	NaN	NaN	NaN	NaN	NaN	NaN	NaN	NaN	NaN	23.1244				1	1	1	2.2	2.2	2.2	51.778	0.00033473	4.0193	94182000	8	P42331-2;P42331-5;P42331-3;P42331-6;P42331;P42331-4	P42331-2;P42331-5;P42331-3;P42331-6;P42331;P42331-4	Rho GTPase-activating protein 25	ARHGAP25
27.737	27.3848	27.0995	27.8977	27.7003	27.8541	27.5966	27.7326	27.729	28.2725	28.3959	28.1891	27.6201	NaN	27.0771	NaN	NaN	NaN	NaN	NaN	NaN	NaN	NaN	NaN				13	13	13	25.2	25.2	25.2	86.164	0	45.044	2509900000	62	Q9UNA1-2;Q9UNA1	Q9UNA1-2;Q9UNA1	Rho GTPase-activating protein 26	ARHGAP26
NaN	NaN	NaN	NaN	NaN	NaN	NaN	NaN	NaN	NaN	NaN	NaN	NaN	NaN	NaN	NaN	NaN	NaN	NaN	NaN	NaN	25.3076	NaN	NaN				4	4	4	3.6	3.6	3.6	142.06	0	8.3619	549480000	3	Q52LW3;Q52LW3-2	Q52LW3;Q52LW3-2	Rho GTPase-activating protein 29	ARHGAP29
24.2191	24.4456	24.3395	24.2021	24.0379	24.1353	NaN	24.6846	24.434	NaN	23.9101	NaN	NaN	NaN	NaN	24.8817	NaN	24.126	24.6324	24.6159	25.478	NaN	NaN	NaN				7	7	7	7.9	7.9	7.9	156.98	0	49.132	405920000	19	Q2M1Z3	Q2M1Z3	Rho GTPase-activating protein 31	ARHGAP31
29.0463	28.9154	29.1602	28.8045	28.6592	28.7038	28.7068	28.6975	28.7123	28.7975	28.4635	28.7337	27.9558	28.2621	27.8883	28.3462	28.3882	28.3653	28.2849	28.4145	28.5304	27.9694	28.4829	28.4784				33	33	33	32.2	32.2	32.2	170.51	0	199.21	8510600000	351	Q9NRY4	Q9NRY4	Rho GTPase-activating protein 35	ARHGAP35
28.7566	28.8363	28.9351	28.7744	28.6949	28.8163	28.9926	28.818	28.7841	28.7466	28.8832	28.8535	27.7194	27.9187	27.4329	27.6728	27.6516	27.5921	27.2218	27.9146	27.9901	27.4504	28.1105	27.5735				27	27	27	26.4	26.4	26.4	172.33	0	88.004	7091000000	269	Q13017-2;Q13017;Q13017-3;Q13017-4	Q13017-2;Q13017	Rho GTPase-activating protein 5	ARHGAP5
NaN	NaN	NaN	NaN	NaN	NaN	24.6539	NaN	NaN	NaN	NaN	NaN	NaN	NaN	NaN	NaN	NaN	NaN	NaN	NaN	NaN	NaN	NaN	NaN				1	1	1	3	3	3	75.917	0.0076245	1.641	128240000	3	O43182-3;O43182-2;O43182	O43182-3;O43182-2;O43182	Rho GTPase-activating protein 6	ARHGAP6
32.831	32.8684	32.8347	32.7245	32.603	32.9021	32.7054	32.6937	33.1103	32.5827	32.5718	32.4914	32.8542	32.7881	32.5645	32.6028	32.4283	32.3771	32.7784	32.7026	32.9682	32.6892	32.815	32.7757				10	10	10	63.2	63.2	63.2	23.207	0	196.83	160640000000	641	P52565;P52565-2	P52565;P52565-2	Rho GDP-dissociation inhibitor 1	ARHGDIA
29.5524	29.4183	29.4707	29.1388	29.0064	28.9393	29.3712	29.3411	29.4156	29.2798	29.1633	29.3013	29.1524	29.2698	29.2353	28.9882	29.0437	28.9749	29.331	29.3087	29.4356	29.4555	29.2424	29.2859				29	29	29	37.8	37.8	37.8	102.43	0	293	14306000000	450	Q92888;Q92888-3;Q92888-2;Q92888-4	Q92888;Q92888-3;Q92888-2;Q92888-4	Rho guanine nucleotide exchange factor 1	ARHGEF1
28.4497	28.6736	28.1996	28.744	28.8182	28.824	26.6406	26.8976	26.9585	26.6476	26.7746	26.4837	26.0534	25.3217	25.6399	24.9792	25.5905	26.6174	NaN	NaN	24.8383	NaN	25.0138	NaN				17	17	17	17.2	17.2	17.2	144.27	0	24.022	3087400000	135	O15013-7;O15013-4;O15013-5;O15013-6;O15013;Q9HCE6-5;Q9HCE6-3;Q9HCE6-2;Q9HCE6	O15013-7;O15013-4;O15013-5;O15013-6;O15013	Rho guanine nucleotide exchange factor 10	ARHGEF10
25.6651	25.0392	25.6455	25.1547	25.1551	25.2692	24.7668	24.6948	NaN	24.9394	24.7106	25.292	27.0342	27.5641	27.9201	26.8987	26.6843	26.8499	27.8043	28.4206	28.4469	26.8722	26.5704	27.0993				20	20	20	21.6	21.6	21.6	172.24	0	79.067	2853000000	111	O15085-2;O15085	O15085-2;O15085	Rho guanine nucleotide exchange factor 11	ARHGEF11
27.866	27.7961	27.7877	27.7619	27.4253	27.727	27.8891	28.0461	28.5108	27.8318	27.7137	27.8638	27.2516	27.2723	27.0402	26.9473	26.9537	26.9597	27.4739	27.552	27.4144	27.902	27.044	27.8006				23	23	23	21	21	21	171.11	0	286.54	4327800000	153	Q9NZN5-2;Q9NZN5	Q9NZN5-2;Q9NZN5	Rho guanine nucleotide exchange factor 12	ARHGEF12
NaN	NaN	NaN	NaN	NaN	NaN	NaN	NaN	NaN	NaN	NaN	NaN	NaN	NaN	NaN	NaN	NaN	NaN	NaN	NaN	25.3532	NaN	NaN	NaN				4	4	4	4	4	4	221.67	0.00063201	2.6796	258890000	6	Q96PE2	Q96PE2	Rho guanine nucleotide exchange factor 17	ARHGEF17
26.0377	25.9741	24.9553	25.4544	26.1329	25.6403	26.2652	26.2295	26.0948	25.9576	NaN	25.9688	26.1314	25.8261	NaN	26.0087	26.0562	25.8572	26.6507	26.5882	27.169	26.4869	26.8693	26.9725				10	10	10	19.8	19.8	19.8	114.08	0	55.854	1734100000	46	Q6ZSZ5-2;Q6ZSZ5	Q6ZSZ5-2;Q6ZSZ5	Rho guanine nucleotide exchange factor 18	ARHGEF18
31.8515	31.6779	31.8592	32.1436	32.09	32.2141	30.5295	30.5677	30.4691	31.5207	31.4054	31.579	31.9807	31.9797	32.1043	31.6	31.6129	31.5499	30.8687	30.8125	30.8407	31.47	31.5555	31.3184				48	48	48	59.6	59.6	59.6	108.24	0	323.31	71822000000	1613	Q92974-3;Q92974-2;Q92974	Q92974-3;Q92974-2;Q92974	Rho guanine nucleotide exchange factor 2	ARHGEF2
25.2664	NaN	NaN	NaN	NaN	NaN	NaN	NaN	NaN	NaN	NaN	NaN	NaN	NaN	NaN	NaN	NaN	NaN	NaN	NaN	NaN	NaN	NaN	NaN				7	2	2	30.2	8.5	8.5	53.286	0	14.659	196530000	16	A5YM69	A5YM69	Rho guanine nucleotide exchange factor 35	ARHGEF35
25.0367	24.9599	25.1939	25.1092	24.8348	25.4639	24.9553	25.6336	25.528	25.3411	25.3826	NaN	25.4326	24.6271	NaN	NaN	NaN	24.4576	NaN	NaN	NaN	NaN	NaN	NaN				11	11	11	10.6	10.6	10.6	162.8	0	10.364	550750000	26	Q8TER5-3;Q8TER5-4;Q8TER5;Q8TER5-2	Q8TER5-3;Q8TER5-4;Q8TER5;Q8TER5-2	Rho guanine nucleotide exchange factor 40	ARHGEF40
26.6618	26.8115	26.8584	26.4243	26.4409	26.2791	26.9016	27.0591	27.2228	26.5649	26.8689	26.4535	26.1367	NaN	NaN	NaN	NaN	NaN	NaN	NaN	NaN	NaN	26.8823	NaN				10	10	5	10.8	10.8	4.3	176.8	0	24.251	1723200000	53	Q12774;Q12774-2	Q12774	Rho guanine nucleotide exchange factor 5	ARHGEF5
25.8112	NaN	NaN	25.8076	26.0799	NaN	27.168	27.2475	NaN	NaN	26.7807	26.6587	NaN	NaN	NaN	NaN	NaN	NaN	NaN	NaN	NaN	NaN	NaN	NaN				12	9	9	19.6	15.3	15.3	87.498	0	36.623	802790000	33	Q15052;Q15052-2	Q15052;Q15052-2	Rho guanine nucleotide exchange factor 6	ARHGEF6
29.0308	28.9546	28.9648	29.1319	28.985	29.0421	29.331	29.551	29.7957	29.0483	29.0475	29.1233	28.9315	28.8468	28.9105	28.9957	28.8986	28.941	29.2643	29.3122	29.5093	29.2393	29.3538	29.258				19	19	16	38.2	38.2	33.1	73.139	0	323.31	13136000000	348	Q14155-1;Q14155-6;Q14155-5;Q14155-2;Q14155-3;Q14155	Q14155-1;Q14155-6;Q14155-5;Q14155-2;Q14155-3;Q14155	Rho guanine nucleotide exchange factor 7	ARHGEF7
28.6733	28.7269	28.8451	28.5146	28.5735	28.5214	27.8777	28.1435	28.5214	27.6274	27.3488	27.5444	28.4255	28.5231	28.6205	28.7063	28.5182	28.4338	28.1323	28.1154	28.2606	28.0216	28.2344	28.201				29	29	27	21.7	21.7	20	242.04	0	276.1	7366200000	376	O14497;O14497-2;O14497-3	O14497;O14497-2;O14497-3	AT-rich interactive domain-containing protein 1A	ARID1A
25.4906	25.6156	25.4344	25.4115	25.132	25.5214	25.3179	25.1823	25.0969	NaN	NaN	NaN	25.0056	25.1716	25.1218	25.8927	25.8845	25.5391	NaN	NaN	NaN	NaN	NaN	NaN				12	10	10	9.9	8.2	8.2	236.12	0	8.8497	871870000	26	Q8NFD5;Q8NFD5-2;Q8NFD5-3;Q8NFD5-4	Q8NFD5;Q8NFD5-2;Q8NFD5-3;Q8NFD5-4	AT-rich interactive domain-containing protein 1B	ARID1B
NaN	NaN	24.9807	NaN	NaN	NaN	NaN	NaN	NaN	NaN	NaN	NaN	NaN	NaN	NaN	NaN	NaN	NaN	NaN	NaN	NaN	NaN	NaN	NaN				4	4	4	5	5	5	130.42	0.0001728	5.0957	127390000	4	Q4LE39-3;Q4LE39-2;Q4LE39;Q4LE39-4	Q4LE39-3;Q4LE39-2;Q4LE39;Q4LE39-4	AT-rich interactive domain-containing protein 4B	ARID4B
27.7258	27.6558	27.6665	27.8948	27.4968	27.5155	27.8823	28.032	28.1437	27.5245	27.6884	27.6364	27.2386	26.8774	26.6154	26.9376	27.0379	26.7482	27.4013	27.0103	27.7853	27.6144	27.4521	27.2141				11	11	11	28	28	28	64.117	0	76.564	3934000000	165	Q9Y4X5	Q9Y4X5	E3 ubiquitin-protein ligase ARIH1	ARIH1
26.2438	NaN	25.7667	26.1778	26.3031	26.5169	26.273	NaN	26.4011	NaN	26.792	26.5378	26.6753	26.6031	26.7153	26.484	26.7281	26.6771	27.2324	27.228	26.803	27.3647	27.2144	26.8435				12	12	12	37.7	37.7	37.7	57.818	0	100.24	2457900000	83	O95376	O95376	E3 ubiquitin-protein ligase ARIH2	ARIH2
30.2515	30.2492	30.624	29.9033	30.2232	30.0237	30.5797	30.7092	29.645	30.9916	30.5291	30.9979	30.7866	30.8922	30.9361	30.5215	30.6182	30.6276	31.1281	30.977	30.9605	30.4934	30.6949	30.6516				9	9	9	80.5	80.5	80.5	18.565	0	199.99	40104000000	545	P40616-2;P40616	P40616-2;P40616	ADP-ribosylation factor-like protein 1	ARL1
26.1725	NaN	24.0705	26.1725	NaN	26.123	26.49	26.36	25.3693	26.4287	26.3462	26.5449	26.3843	26.6717	26.5236	26.4013	26.4161	26.1701	26.66	26.5674	26.9701	26.546	26.4956	26.5456				4	4	4	25.5	25.5	25.5	22.876	0	65.466	1877500000	81	Q9NXU5	Q9NXU5	ADP-ribosylation factor-like protein 15	ARL15
28.2996	28.3654	28.1042	28.6946	28.5253	28.5684	28.1928	28.2512	28.302	28.4583	28.2881	28.5604	27.7276	27.893	27.9902	28.3433	28.2133	28.0616	27.3259	27.6092	27.4585	27.1599	27.5206	27.7299				9	9	9	58.7	58.7	58.7	20.878	0	102.98	6377300000	200	P36404;P36404-2	P36404;P36404-2	ADP-ribosylation factor-like protein 2	ARL2
28.1348	27.6976	28.425	27.7385	27.8189	27.682	28.0941	28.112	28.1911	28.2071	28.1535	28.2006	27.66	27.5297	27.8501	26.9037	NaN	27.0726	27.3181	27.6717	27.7142	27.5992	27.2457	27.6291				5	5	5	45.4	45.4	45.4	17.711	0	72.375	4764400000	172	Q9Y2Y0-2;Q9Y2Y0	Q9Y2Y0-2;Q9Y2Y0	ADP-ribosylation factor-like protein 2-binding protein	ARL2BP
30.179	30.0767	30.241	29.7687	30.073	29.8918	29.9725	30.1663	28.9655	29.8875	29.573	29.6298	27.3267	27.3089	28.1504	28.7674	28.5874	28.5109	28.9759	28.7044	28.5625	27.5644	NaN	NaN				12	12	12	70.9	70.9	70.9	20.455	0	79.787	13639000000	314	P36405	P36405	ADP-ribosylation factor-like protein 3	ARL3
24.6121	24.5246	25.0717	NaN	NaN	NaN	NaN	NaN	NaN	NaN	NaN	NaN	NaN	NaN	NaN	NaN	NaN	NaN	NaN	NaN	NaN	NaN	NaN	NaN				3	3	3	22	22	22	21.097	0	60.226	148480000	4	Q9H0F7;Q9H0F7-2	Q9H0F7;Q9H0F7-2	ADP-ribosylation factor-like protein 6	ARL6
27.7514	27.4481	27.9378	27.8145	27.4449	27.8906	28.5243	27.973	28.6066	27.3741	27.2106	27.5003	NaN	NaN	NaN	26.9549	26.6913	26.792	25.1264	26.7327	27.3399	26.3033	NaN	NaN				2	2	2	10.3	10.3	10.3	20.26	0.00017144	4.7933	3142800000	74	Q15041-2;Q15041;Q15041-3	Q15041-2;Q15041;Q15041-3	ADP-ribosylation factor-like protein 6-interacting protein 1	ARL6IP1
27.7663	27.7026	27.9142	27.5098	27.1679	27.8113	27.3856	27.5396	28.0997	27.4849	27.4398	27.3772	27.3805	27.1914	27.5792	27.9572	28.3639	27.9548	27.8283	27.6869	27.6336	27.6748	27.475	27.4931				6	6	1	19.5	19.5	4.3	44.915	0	94.05	4848400000	175	Q66PJ3;Q66PJ3-3;Q66PJ3-2;Q66PJ3-4;Q66PJ3-5	Q66PJ3;Q66PJ3-3;Q66PJ3-2;Q66PJ3-4;Q66PJ3-5	ADP-ribosylation factor-like protein 6-interacting protein 4	ARL6IP4
29.6553	29.8316	29.3312	29.5023	29.3972	29.1823	29.5965	29.5524	29.0244	29.4833	29.348	29.6481	31.4661	31.3544	31.493	31.1613	31.0052	30.9897	31.6336	31.4754	31.5031	32.048	31.8976	31.8482				7	7	7	28.7	28.7	28.7	21.614	0	51.606	49983000000	417	O75915	O75915	PRA1 family protein 3	ARL6IP5
NaN	26.7259	26.8771	26.3219	26.5909	26.2201	26.9316	26.3272	NaN	27.1554	27.4721	NaN	27.5637	27.5434	NaN	28.1829	NaN	28.2302	28.2672	27.9599	27.9535	28.4077	28.5894	NaN				8	3	3	47.8	17.2	17.2	21.416	0	25.033	4147200000	61	Q96BM9	Q96BM9	ADP-ribosylation factor-like protein 8A	ARL8A
29.5533	29.5075	29.6624	29.6327	29.7337	29.7365	29.6911	29.6278	29.7591	29.6386	29.6544	29.7315	31.0398	31.0578	31.1885	31.348	31.3983	31.3196	31.6545	31.4393	31.4691	30.8585	31.0609	31.0833				11	11	6	60.8	60.8	34.9	21.539	0	214.81	41645000000	408	Q9NVJ2;Q9NVJ2-2	Q9NVJ2	ADP-ribosylation factor-like protein 8B	ARL8B
28.5273	28.4822	28.8103	28.4055	28.5254	28.4058	28.5142	28.3849	28.5717	28.5565	28.3944	28.5847	28.3686	28.4324	28.0441	28.5477	28.6981	28.658	28.4132	28.413	28.4276	28.4301	28.6941	28.2761				12	12	12	72	72	72	31.28	0	78.255	8246100000	227	Q9NVT9;Q9NVT9-2	Q9NVT9	Armadillo repeat-containing protein 1	ARMC1
29.3357	29.2453	29.3004	29.446	29.4482	29.2715	29.4437	29.4534	28.6786	29.5369	29.5757	29.6408	28.6418	28.9506	28.9281	29.4854	29.3244	29.3473	29.3	29.249	29.1029	28.9744	29.2702	29.1611				11	11	11	69.5	69.5	69.5	27.389	0	323.31	14639000000	428	Q8N2F6-4;Q8N2F6-2;Q8N2F6-3;Q8N2F6;Q8N2F6-6;Q8N2F6-5	Q8N2F6-4;Q8N2F6-2;Q8N2F6-3;Q8N2F6;Q8N2F6-6;Q8N2F6-5	Armadillo repeat-containing protein 10	ARMC10
26.5763	26.4683	26.4774	26.7489	26.7213	26.7162	26.0435	26.0908	25.5384	26.4675	26.0476	26.4693	27.7889	27.8363	27.5978	26.4089	27.0944	27.3637	26.8272	26.3981	26.0391	NaN	26.4093	26.2106				9	9	9	30.9	30.9	30.9	51.547	0	167.44	2554800000	65	Q6NXE6-2;Q6NXE6	Q6NXE6-2;Q6NXE6	Armadillo repeat-containing protein 6	ARMC6
27.8208	27.56	27.8176	27.807	27.7131	27.4566	27.6892	27.8092	27.9045	27.9789	27.9689	28.2516	28.8497	28.635	28.6254	28.3306	28.3269	28.2781	28.2093	28.3533	28.6133	28.3494	28.6202	28.8433				17	17	17	33.2	33.2	33.2	71.898	0	107.33	7255700000	180	Q8IUR7-7;Q8IUR7;Q8IUR7-2;Q8IUR7-8;Q8IUR7-3;Q8IUR7-6	Q8IUR7-7;Q8IUR7;Q8IUR7-2;Q8IUR7-8;Q8IUR7-3;Q8IUR7-6	Armadillo repeat-containing protein 8	ARMC8
29.6615	29.4855	29.1888	30.4721	30.5803	30.5458	29.0002	29.1911	29.0742	29.3678	29.2425	29.2023	32.3917	32.4042	32.3673	31.9745	31.8958	31.7983	31.7892	31.6625	31.9289	31.5398	31.6109	31.6668				34	34	34	54.7	54.7	54.7	91.761	0	323.31	63019000000	793	Q7Z3E5;Q7Z3E5-2	Q7Z3E5;Q7Z3E5-2	LisH domain-containing protein ARMC9	ARMC9
NaN	NaN	NaN	NaN	NaN	24.6867	NaN	25.3424	NaN	NaN	24.7968	25.1034	26.0442	25.2398	26.4157	26.9809	27.7106	27.003	27.2763	27.2775	28.1956	27.5712	27.3138	27.0914				12	12	12	34.7	34.7	34.7	49.18	0	72.975	2163500000	71	Q9P291	Q9P291	Armadillo repeat-containing X-linked protein 1	ARMCX1
NaN	NaN	NaN	NaN	NaN	NaN	25.1134	NaN	NaN	NaN	25.5585	NaN	27.193	27.4391	27.1898	27.6738	28.0828	27.9708	28.2044	28.2666	28.2284	28.2236	28.2542	28.3841				13	13	13	40	40	40	65.683	0	190.21	3525100000	131	Q7L311	Q7L311	Armadillo repeat-containing X-linked protein 2	ARMCX2
29.1813	29.2457	29.1448	29.4087	29.4208	29.4461	29.4967	29.5796	29.9653	29.7683	29.6525	29.6636	29.883	30.1065	30.0042	30.4443	30.5411	30.494	30.1913	30.3387	30.5876	30.6316	30.6443	30.5307				18	18	18	63.3	63.3	63.3	42.5	0	323.31	26205000000	751	Q9UH62	Q9UH62	Armadillo repeat-containing X-linked protein 3	ARMCX3
28.5985	28.577	28.7507	28.4066	28.3854	28.4494	28.3644	28.3525	28.8138	27.9524	28.2014	27.9205	29.1283	29.0509	29.1457	29.3519	29.423	29.1439	29.409	29.4763	29.4603	29.3424	29.4645	29.5071				14	14	14	50.3	50.3	50.3	51.172	0	151.6	12190000000	376	Q9H993	Q9H993	Protein-glutamate O-methyltransferase	ARMT1
NaN	NaN	NaN	26.4604	NaN	NaN	NaN	NaN	NaN	NaN	NaN	NaN	NaN	NaN	NaN	NaN	NaN	NaN	NaN	NaN	NaN	NaN	NaN	NaN				3	2	2	7.5	4.3	4.3	84.947	0.00047832	2.8136	854040000	7	P27540-2;P27540-3;P27540-4;P27540	P27540-2;P27540-3;P27540-4;P27540	Aryl hydrocarbon receptor nuclear translocator	ARNT
NaN	NaN	NaN	NaN	NaN	NaN	NaN	NaN	NaN	NaN	NaN	NaN	25.5364	NaN	NaN	NaN	NaN	NaN	NaN	NaN	NaN	NaN	NaN	NaN				7	7	6	17	17	13.5	77.611	0	11.036	154210000	9	Q9HBZ2-2;Q9HBZ2	Q9HBZ2-2;Q9HBZ2	Aryl hydrocarbon receptor nuclear translocator 2	ARNT2
28.1307	27.9548	28.5354	28.207	28.3321	28.1035	28.6675	28.7547	28.6367	28.0218	28.1466	28.2052	26.9246	28.3305	28.5312	28.2982	28.2578	28.1109	28.8887	28.8099	28.7701	28.1631	27.9402	28.2486				11	9	9	41.4	33.2	33.2	41.569	0	128.04	7711300000	185	Q92747;Q92747-2	Q92747;Q92747-2	Actin-related protein 2/3 complex subunit 1A	ARPC1A
32.0178	32.1401	32.3642	31.9609	31.8485	31.9968	31.9574	32.0165	32.2414	31.7048	31.5767	31.641	32.0737	31.7753	32.2583	31.8927	32.0685	32.0514	32.6027	32.6007	32.6901	32.0801	31.953	31.8038				17	17	15	53.2	53.2	47	40.949	0	323.31	103990000000	1212	O15143	O15143	Actin-related protein 2/3 complex subunit 1B	ARPC1B
32.2914	32.196	32.4609	32.1294	31.9418	32.0091	32.2319	32.2294	32.3655	31.8585	31.7226	31.8437	32.4107	32.4282	32.5058	32.3764	32.3396	32.4721	32.6439	32.6068	32.7858	31.8935	32.4129	32.1692				23	23	23	74.7	74.7	74.7	34.333	0	323.31	119040000000	1077	O15144	O15144	Actin-related protein 2/3 complex subunit 2	ARPC2
31.0565	30.9958	31.1779	30.8624	30.7558	30.8891	31.0992	31.1629	31.1125	30.5708	30.62	30.678	31.1749	31.337	31.203	31.132	31.1797	31.15	31.571	31.6817	31.3015	31.4884	31.2277	31.6022				7	7	7	47.2	47.2	47.2	20.546	0	76.468	58843000000	647	O15145	O15145	Actin-related protein 2/3 complex subunit 3	ARPC3
31.1995	31.1765	30.5802	31.1429	31.1	31.1115	31.1449	31.2891	31.4511	30.8834	31.052	30.9427	31.9645	31.8866	31.8598	31.6927	31.6603	31.7062	31.8442	31.883	32.1391	31.8038	31.95	31.8921				10	10	4	68.5	68.5	26.8	19.667	0	129.22	70249000000	400	P59998;P59998-3;P59998-4	P59998;P59998-3;P59998-4	Actin-related protein 2/3 complex subunit 4	ARPC4
30.6603	30.7114	30.8976	30.4743	30.4477	30.4686	30.6571	30.6798	31.1709	30.2602	30.3554	30.1818	30.7899	31.0509	31.0405	30.7674	30.8845	30.9107	31.083	31.1224	30.9617	30.793	30.892	30.7938				6	5	1	57	51.7	8.6	16.32	0	323.31	41840000000	470	O15511	O15511	Actin-related protein 2/3 complex subunit 5	ARPC5
28.9271	28.85	29.1648	28.6514	28.7183	28.5547	28.7554	28.7962	28.5593	27.8286	28.3449	28.0138	28.8117	29.0196	29.0231	28.4791	28.5951	28.6695	28.6142	28.782	28.7372	28.8134	28.574	29.0402				7	7	6	56.2	56.2	51	16.941	0	70.375	10059000000	260	Q9BPX5	Q9BPX5	Actin-related protein 2/3 complex subunit 5-like protein	ARPC5L
25.2567	24.7893	24.0632	NaN	24.7806	25.5571	NaN	24.6294	25.5052	NaN	25.4666	NaN	NaN	NaN	NaN	NaN	26.3037	26.0075	25.3425	24.949	26.3162	25.6442	25.5296	25.8191				5	5	5	14.5	14.5	14.5	43.881	0	23.598	1033700000	34	Q7Z6K5-2;Q7Z6K5;P59780;P59780-2	Q7Z6K5-2;Q7Z6K5	Arpin	ARPIN
27.2349	27.2852	27.968	27.6523	27.476	27.7924	27.586	27.6283	28.3705	27.3154	27.4122	27.3816	27.5622	27.0494	28.0022	27.398	27.552	27.4362	27.5375	27.5319	27.612	27.9745	27.7987	27.729				4	3	3	38.4	28.6	28.6	12.323	0	21.928	4524200000	113	P56211;P56211-2	P56211;P56211-2	cAMP-regulated phosphoprotein 19	ARPP19
25.9196	25.753	26.5012	25.5184	25.6541	25.5438	26.5517	26.4518	26.8274	NaN	NaN	NaN	26.3726	26.8154	26.4573	26.4041	26.4215	26.2979	27.1478	26.9148	27.7707	26.0727	26.2533	26.8486				10	10	10	38	38	38	46.308	0	32.409	2170700000	77	P49407-2;P49407	P49407-2;P49407	Beta-arrestin-1	ARRB1
NaN	NaN	NaN	NaN	NaN	NaN	NaN	NaN	25.4471	NaN	NaN	NaN	NaN	NaN	NaN	NaN	NaN	NaN	NaN	NaN	NaN	NaN	NaN	NaN				3	3	3	10	10	10	46.105	0.00017027	4.5745	94935000	5	P32121;P32121-3;P32121-4;P32121-5;P32121-2	P32121;P32121-3;P32121-4;P32121-5;P32121-2	Beta-arrestin-2	ARRB2
NaN	NaN	NaN	NaN	NaN	NaN	NaN	24.0775	NaN	NaN	NaN	NaN	NaN	NaN	NaN	NaN	NaN	NaN	NaN	NaN	NaN	NaN	NaN	NaN				1	1	1	2.8	2.8	2.8	45.981	0.0080417	1.5848	165040000	12	Q8N5I2	Q8N5I2	Arrestin domain-containing protein 1	ARRDC1
27.6422	27.6072	27.4907	27.8377	27.6299	27.7554	27.6127	27.4147	NaN	27.9195	28.0648	27.9025	29.5122	29.687	29.7902	29.9534	30.0514	30.0024	29.8735	29.8253	29.8707	29.476	29.6144	29.6336				10	10	10	43	43	43	44.881	0	143.84	14019000000	282	P15289-2;P15289	P15289-2;P15289	Arylsulfatase A;Arylsulfatase A component B;Arylsulfatase A component C	ARSA
28.0948	27.9743	27.2846	27.9441	27.7824	27.9564	27.9887	28.3129	27.7096	27.9302	28.3205	27.6826	27.7922	27.7149	27.2826	26.8839	27.5149	27.1719	27.8025	27.6077	27.7717	27.1616	26.7974	NaN				13	13	13	33.2	33.2	33.2	59.687	0	34.744	4565000000	135	P15848;P15848-2	P15848;P15848-2	Arylsulfatase B	ARSB
NaN	NaN	24.5985	NaN	NaN	NaN	NaN	NaN	NaN	NaN	NaN	NaN	NaN	NaN	NaN	NaN	NaN	NaN	NaN	NaN	NaN	NaN	NaN	NaN				2	2	2	5.6	5.6	5.6	65.668	0	24.594	303190000	20	P51690	P51690	Arylsulfatase E	ARSE
NaN	NaN	NaN	NaN	NaN	24.3206	NaN	NaN	NaN	NaN	NaN	NaN	NaN	25.2467	23.8582	NaN	24.0207	NaN	NaN	24.2116	24.3264	NaN	NaN	24.1085				2	2	2	14	14	14	31.052	0	29.069	307150000	27	Q9H2C2	Q9H2C2	Protein ARV1	ARV1
30.4672	30.4704	30.4804	30.7417	30.8662	30.6846	30.4778	30.3214	29.6345	30.7661	30.9331	30.8564	32.1654	32.3691	32.2491	32.5538	32.3833	32.6446	32.6686	32.4393	32.4058	32.3624	32.3974	32.6087				20	20	20	53.7	53.7	53.7	44.659	0	283.84	92029000000	1106	Q13510;Q13510-2;Q13510-3	Q13510;Q13510-2;Q13510-3	Acid ceramidase;Acid ceramidase subunit alpha;Acid ceramidase subunit beta	ASAH1
29.1432	29.0928	29.1167	28.9671	28.8464	28.9373	29.5144	29.4306	29.7199	29.1651	29.0484	29.1241	29.0147	29.0197	28.8643	28.8672	28.9844	28.9371	29.3551	29.3412	29.6138	29.446	29.4414	29.2052				31	31	29	35.3	35.3	33.6	125.5	0	296.38	13162000000	552	Q9ULH1;Q9ULH1-2	Q9ULH1;Q9ULH1-2	Arf-GAP with SH3 domain, ANK repeat and PH domain-containing protein 1	ASAP1
28.4828	28.5455	28.6227	28.1924	28.2993	28.0511	28.7785	28.7044	28.3764	28.1555	28.3073	28.41	27.5169	27.7275	27.5974	27.6564	27.8324	27.3695	28.1418	28.1642	28.1571	28.0473	27.9664	27.9347				20	18	18	32.8	30.9	30.9	111.65	0	191.57	6358300000	236	O43150;O43150-2	O43150;O43150-2	Arf-GAP with SH3 domain, ANK repeat and PH domain-containing protein 2	ASAP2
25.9529	26.0658	25.4146	25.6854	25.1752	25.7844	25.5606	25.8105	26.5577	26.0918	25.7592	26.032	27.8869	28.1599	28.2844	28.0524	28.2659	28.124	29.1976	28.6822	28.945	28.1782	27.7005	27.7271				5	5	5	32	32	32	31.857	0	53.427	5028800000	120	Q96DX5;Q96DX5-3;Q96DX5-2	Q96DX5;Q96DX5-3;Q96DX5-2	Ankyrin repeat and SOCS box protein 9	ASB9
26.2179	26.3795	27.0941	26.464	26.2382	27.6167	25.7735	25.7861	25.7801	NaN	24.8517	NaN	25.3843	NaN	25.2188	NaN	NaN	25.1323	25.6941	25.2452	NaN	NaN	NaN	NaN				6	6	6	17.1	17.1	17.1	41.227	0	9.2473	961710000	25	Q8N9N2-2;Q8N9N2	Q8N9N2-2;Q8N9N2	Activating signal cointegrator 1 complex subunit 1	ASCC1
27.3738	27.6024	28.0158	27.6351	27.7395	27.6931	26.7327	27.3895	26.1468	27.3104	27.1023	27.1675	27.2363	27.3522	27.3223	26.8303	26.5709	26.9396	26.4956	26.4997	26.2294	NaN	26.429	27.1958				10	10	10	19.2	19.2	19.2	86.359	0	42.584	3146500000	131	Q9H1I8;Q9H1I8-3;Q9H1I8-2	Q9H1I8;Q9H1I8-3	Activating signal cointegrator 1 complex subunit 2	ASCC2
29.0387	28.8365	28.8288	28.7671	29.025	28.8678	27.4873	27.7745	27.9406	27.5272	27.9709	28.3276	27.1944	28.0693	27.9867	27.5507	27.6097	27.6868	27.2807	26.914	26.8023	28.1019	28.1521	26.1942				38	38	38	23.3	23.3	23.3	251.46	0	190.94	6036400000	189	Q8N3C0;Q8N3C0-4;Q8N3C0-3	Q8N3C0	Activating signal cointegrator 1 complex subunit 3	ASCC3
28.3988	28.2211	28.3941	28.368	28.1399	28.1668	27.7876	27.8506	27.8722	27.6236	27.1783	27.5754	28.4265	28.469	28.6024	28.6837	28.6506	28.5151	28.2098	28.4723	28.2836	28.0831	28.3952	27.9107				12	12	12	28.3	28.3	28.3	68.722	0	222.82	7190700000	175	Q9UBL3;Q9UBL3-3;Q9UBL3-2	Q9UBL3;Q9UBL3-3;Q9UBL3-2	Set1/Ash2 histone methyltransferase complex subunit ASH2	ASH2L
25.4688	25.3634	NaN	25.7453	25.3579	25.5642	25.4587	25.5024	NaN	NaN	NaN	NaN	NaN	NaN	NaN	NaN	NaN	NaN	NaN	NaN	NaN	NaN	NaN	NaN				5	5	5	14.4	14.4	14.4	48.732	0.00033267	3.834	405740000	7	P04424-3;P04424-2;P04424	P04424-3;P04424-2;P04424	Argininosuccinate lyase	ASL
27.8935	28.0111	27.8834	28.0463	28.1189	28.0819	28.7001	28.5565	28.958	29.102	29.035	28.9902	27.5821	27.3662	27.3658	27.5163	27.8243	27.8176	27.7819	27.8792	28.0421	27.5983	27.8821	28.1819				15	15	15	34.7	34.7	34.7	67.192	0	158.09	5964100000	248	O95671-2;O95671;O95671-3	O95671-2;O95671;O95671-3	N-acetylserotonin O-methyltransferase-like protein	ASMTL
30.4923	30.4206	30.5644	30.5159	30.3395	30.5301	30.4929	30.5777	29.9248	30.7051	30.6126	30.6834	30.7653	30.6687	30.7973	30.8634	30.7449	30.7273	31.0158	31.0445	31.1445	30.7948	30.8466	30.8951				13	13	13	55.2	55.2	55.2	38.792	0	127.66	39702000000	697	O43681	O43681	ATPase ASNA1	ASNA1
30.2806	30.1987	30.6555	31.4921	31.538	31.4811	29.1631	29.0137	28.8298	30.6507	30.6281	30.6627	30.8302	30.7694	30.8495	29.6899	29.9404	29.8225	28.5573	28.7293	29.0584	28.9485	29.3002	29.5683				23	23	23	49.4	49.4	49.4	62.168	0	233.12	29609000000	559	P08243-2;P08243;P08243-3	P08243-2;P08243;P08243-3	Asparagine synthetase [glutamine-hydrolyzing]	ASNS
25.8981	25.8502	24.5492	27.1683	27.3412	27.0949	25.4673	25.2267	NaN	25.8306	NaN	25.3076	NaN	NaN	NaN	NaN	NaN	NaN	NaN	NaN	NaN	NaN	NaN	NaN				6	6	6	30	30	30	35.735	0	13.713	713970000	38	P45381	P45381	Aspartoacylase	ASPA
NaN	NaN	NaN	NaN	NaN	NaN	NaN	NaN	NaN	NaN	NaN	NaN	NaN	NaN	NaN	NaN	NaN	NaN	NaN	NaN	NaN	NaN	NaN	25.3767				1	1	1	2.8	2.8	2.8	29.946	0.00048092	2.9165	116450000	1	A6ND91	A6ND91	Putative L-aspartate dehydrogenase	ASPDH
31.9516	31.9558	32.0791	32.3296	32.2501	32.3343	32.4538	32.2847	32.3075	32.5092	32.4394	32.4429	30.2856	30.3441	30.0665	29.8899	30.0769	30.0519	30.4221	30.3489	30.5636	30.624	30.4569	30.3841				23	23	23	41.4	41.4	41.4	85.862	0	304.21	66390000000	1164	Q12797;Q12797-10;Q12797-6;Q12797-2;Q12797-9;Q12797-5;Q12797-8;Q12797-7;Q12797-4;Q12797-3	Q12797;Q12797-10	Aspartyl/asparaginyl beta-hydroxylase	ASPH
27.1874	27.2771	27.0201	27.0175	27.0156	27.0619	27.0464	27.2721	27.817	27.4599	27.081	27.4023	28.1998	28.1733	28.1314	28.1658	28.3185	28.1736	28.3209	28.4299	28.5713	28.3836	28.4623	28.4864				16	16	16	46.8	46.8	46.8	60.182	0	100.93	5877900000	266	Q9BZE9;Q9BZE9-2;Q9BZE9-3;Q9BZE9-4	Q9BZE9;Q9BZE9-2;Q9BZE9-3;Q9BZE9-4	Tether containing UBX domain for GLUT4	ASPSCR1
24.9606	25.0612	25.087	NaN	NaN	NaN	NaN	NaN	24.2639	27.6557	NaN	NaN	26.8745	27.2652	27.2857	28.3185	28.1732	28.2576	27.9578	28.2243	28.5529	28.5923	28.7619	28.6608				12	12	12	62.7	62.7	62.7	32.054	0	181.09	4124800000	149	Q7L266;Q7L266-2	Q7L266;Q7L266-2	Isoaspartyl peptidase/L-asparaginase;Isoaspartyl peptidase/L-asparaginase alpha chain;Isoaspartyl peptidase/L-asparaginase beta chain	ASRGL1
NaN	NaN	26.3758	26.0948	NaN	25.873	NaN	26.0926	26.0351	25.6597	NaN	NaN	27.1451	27.1502	27.4178	27.3371	27.301	27.522	26.1882	26.1958	26.2105	25.5493	26.3285	26.2078				16	16	16	28	28	28	80.224	0	14.611	2000500000	58	Q9NVM9;Q9NVM9-2	Q9NVM9;Q9NVM9-2	Protein asunder homolog	ASUN
27.3831	27.5896	27.8452	27.8152	27.6312	27.5544	26.9273	26.7755	27.3719	27.1962	27.0531	27.0726	27.8536	27.827	27.5382	26.5087	27.2636	27.0972	25.6725	26.8605	27.2053	26.6392	26.5574	26.68				9	9	9	30.5	30.5	30.5	40.744	0	15.328	3545500000	109	Q8NBU5;Q8NBU5-2	Q8NBU5;Q8NBU5-2	ATPase family AAA domain-containing protein 1	ATAD1
NaN	20.8851	NaN	NaN	NaN	NaN	NaN	NaN	NaN	NaN	NaN	NaN	NaN	NaN	NaN	NaN	NaN	NaN	NaN	NaN	NaN	NaN	NaN	NaN				2	2	2	1.5	1.5	1.5	158.55	0.0045468	1.8143	10162000	2	Q6PL18	Q6PL18	ATPase family AAA domain-containing protein 2	ATAD2
31.3236	31.3731	31.4444	31.3564	31.3361	31.303	31.2695	31.2018	31.6589	31.226	31.386	31.2005	32.0533	32.2008	32.2197	32.38	32.4476	32.3941	32.0705	32.1016	32.2626	32.1246	32.1114	32.0604				30	30	10	52.9	52.9	18.4	66.217	0	323.31	89464000000	1516	Q9NVI7-2;Q9NVI7;Q9NVI7-3;Q5T9A4-2	Q9NVI7-2;Q9NVI7;Q9NVI7-3	ATPase family AAA domain-containing protein 3A	ATAD3A
26.5876	26.841	26.4769	26.9425	26.9334	26.6913	27.0797	26.7086	25.6771	26.8755	26.6561	27.0866	27.2626	27.3515	27.344	27.2537	27.2364	27.3443	27.6227	27.3981	27.2128	27.7655	26.7547	27.2081				25	10	8	48.3	23.9	18.8	72.572	0	323.31	3242500000	101	Q5T9A4;Q5T9A4-3	Q5T9A4;Q5T9A4-3	ATPase family AAA domain-containing protein 3B	ATAD3B
27.9202	28.0504	28.0652	28.2	27.8701	27.8497	27.8593	27.7318	28.2481	28.286	28.3402	28.2058	27.9512	27.7512	27.7203	27.9257	28.0475	28.0997	28.3318	27.8456	28.1386	28.2989	28.2911	28.4534				12	12	12	34.9	34.9	34.9	59.031	0	69.945	6555100000	138	O95260-2;O95260	O95260-2;O95260	Arginyl-tRNA--protein transferase 1	ATE1
NaN	NaN	NaN	NaN	NaN	NaN	NaN	NaN	NaN	NaN	NaN	NaN	NaN	NaN	NaN	NaN	NaN	NaN	NaN	NaN	NaN	NaN	NaN	NaN				2	1	1	24.3	19.1	19.1	15.295	0.0024596	2.1455	0	2	P18846-2;P18846	P18846-2;P18846	Cyclic AMP-dependent transcription factor ATF-1	ATF1
24.2769	23.7796	NaN	24.2263	NaN	NaN	24.1031	23.7679	24.3533	NaN	NaN	NaN	NaN	NaN	NaN	NaN	NaN	NaN	NaN	NaN	25.1045	NaN	NaN	NaN				2	2	2	12.9	12.9	12.9	23.05	0.00033096	3.7025	228400000	11	P15336-3;P15336-7;P15336-5;P15336	P15336-3;P15336-7;P15336-5;P15336	Cyclic AMP-dependent transcription factor ATF-2	ATF2
NaN	NaN	NaN	NaN	NaN	22.3609	NaN	NaN	NaN	NaN	NaN	NaN	NaN	NaN	NaN	NaN	NaN	NaN	NaN	NaN	NaN	NaN	NaN	NaN				1	1	1	2.6	2.6	2.6	76.411	0.00032326	3.1244	29862000	27	Q99941-2;Q99941	Q99941-2;Q99941	Cyclic AMP-dependent transcription factor ATF-6 beta;Processed cyclic AMP-dependent transcription factor ATF-6 beta	ATF6B
23.8989	NaN	24.0957	23.7402	NaN	23.4864	NaN	23.8801	NaN	NaN	NaN	NaN	NaN	NaN	NaN	NaN	NaN	NaN	NaN	23.9265	NaN	NaN	NaN	NaN				4	4	4	18.9	18.9	18.9	33.68	0.00048	2.867	465740000	7	P17544-4;P17544-2;P17544-6;P17544-3;P17544;P17544-5	P17544-4;P17544-2;P17544-6;P17544-3;P17544	Cyclic AMP-dependent transcription factor ATF-7	ATF7
25.0009	NaN	25.3374	NaN	24.9587	NaN	NaN	24.8465	25.4048	NaN	NaN	NaN	NaN	NaN	NaN	NaN	NaN	NaN	NaN	NaN	NaN	NaN	NaN	NaN				3	3	3	4.6	4.6	4.6	118.65	0	19.899	297300000	8	Q6VMQ6-2;Q6VMQ6-5;Q6VMQ6;Q6VMQ6-4	Q6VMQ6-2;Q6VMQ6-5;Q6VMQ6;Q6VMQ6-4	Activating transcription factor 7-interacting protein 1	ATF7IP
NaN	NaN	NaN	NaN	NaN	NaN	NaN	NaN	NaN	NaN	NaN	NaN	NaN	25.3754	NaN	NaN	NaN	NaN	NaN	NaN	NaN	NaN	NaN	NaN				2	2	2	11.9	11.9	11.9	25.002	0.00032706	3.4345	184370000	8	Q9BSB4	Q9BSB4	Autophagy-related protein 101	ATG101
NaN	NaN	NaN	NaN	NaN	NaN	NaN	25.567	NaN	NaN	NaN	NaN	NaN	NaN	NaN	NaN	NaN	NaN	NaN	NaN	NaN	NaN	NaN	NaN				1	1	1	7.1	7.1	7.1	15.113	0.0020077	2.2297	537140000	30	O94817	O94817	Ubiquitin-like protein ATG12	ATG12
25.068	24.937	25.4933	25.2749	24.8041	25.4225	25.4186	25.4278	25.9642	NaN	25.2033	25.0463	NaN	NaN	NaN	NaN	24.1509	NaN	24.7244	NaN	NaN	NaN	NaN	NaN				5	5	5	18.1	18.1	18.1	52.822	0	24.631	499650000	55	O75143-2;O75143;O75143-5;O75143-4;O75143-3	O75143-2;O75143;O75143-5;O75143-4;O75143-3	Autophagy-related protein 13	ATG13
NaN	NaN	NaN	NaN	NaN	NaN	NaN	NaN	NaN	NaN	NaN	NaN	NaN	NaN	NaN	NaN	24.0634	NaN	NaN	NaN	NaN	NaN	NaN	NaN				2	2	2	9.8	9.8	9.8	42.433	0.00093633	2.4467	107400000	4	Q6ZNE5-2;Q6ZNE5	Q6ZNE5-2;Q6ZNE5	Beclin 1-associated autophagy-related key regulator	ATG14
27.1363	26.8089	26.9032	26.8718	26.9649	26.7024	26.4607	26.5115	26.6822	27.2689	26.4457	26.909	26.995	26.7174	26.855	26.7322	26.8761	26.7273	26.5535	27.3011	27.0891	27.3036	26.795	NaN				11	11	11	32.5	32.5	32.5	68.264	0	88.022	2722400000	53	Q676U5;Q676U5-2;Q676U5-3;Q676U5-5;Q676U5-4	Q676U5;Q676U5-2;Q676U5-3;Q676U5-5;Q676U5-4	Autophagy-related protein 16-1	ATG16L1
25.0458	NaN	NaN	NaN	NaN	NaN	NaN	NaN	NaN	NaN	NaN	NaN	NaN	NaN	NaN	NaN	NaN	NaN	NaN	NaN	NaN	NaN	NaN	NaN				5	5	5	3.9	3.9	3.9	232.76	0.0012451	2.3751	126760000	5	Q96BY7	Q96BY7	Autophagy-related protein 2 homolog B	ATG2B
28.6547	28.5544	29.0242	28.6539	28.4423	28.3683	28.448	28.6135	27.9565	28.5041	28.3447	28.7603	28.2475	28.2856	27.9679	27.7123	27.6752	27.6396	27.8726	28.0811	28.2897	27.9143	27.9923	28.222				7	7	7	32.8	32.8	32.8	35.864	0	36.093	6933800000	155	Q9NT62;Q9NT62-2	Q9NT62;Q9NT62-2	Ubiquitin-like-conjugating enzyme ATG3	ATG3
28.4218	28.5003	28.6474	28.4355	28.3163	28.4076	28.1701	28.2769	28.5535	28.3314	28.4588	28.3222	29.0117	29.0684	28.8253	28.6867	28.7569	28.6376	28.9622	28.8994	29.1054	29.2931	29.1076	29.0705				12	12	12	52.7	52.7	52.7	44.294	0	220.22	10008000000	332	Q9Y4P1;Q9Y4P1-6;Q9Y4P1-2;Q9Y4P1-4;Q9Y4P1-3	Q9Y4P1;Q9Y4P1-6;Q9Y4P1-2;Q9Y4P1-4;Q9Y4P1-3	Cysteine protease ATG4B	ATG4B
27.6152	27.6964	27.7085	27.6618	27.4924	27.6309	27.4412	27.4682	28.0416	27.31	27.7895	27.1651	27.495	27.1644	27.1161	27.0584	27.3698	27.1786	27.1225	27.3363	27.7745	27.5716	27.1688	27.4272				6	6	6	29.8	29.8	29.8	32.447	0	41.495	3952500000	173	Q9H1Y0;Q9H1Y0-2	Q9H1Y0;Q9H1Y0-2	Autophagy protein 5	ATG5
27.4167	27.5608	27.6783	27.1483	27.5115	26.9529	27.1482	26.8829	27.1387	27.4947	27.5576	27.2157	28.0116	28.2531	28.3545	28.0674	28.1849	28.0356	27.9458	27.7754	28.1286	27.6849	27.7197	27.8177				19	19	19	39.8	39.8	39.8	77.959	0	70.633	5195200000	152	O95352;O95352-3;O95352-2	O95352;O95352-3;O95352-2	Ubiquitin-like modifier-activating enzyme ATG7	ATG7
25.0813	25.1277	24.9102	25.328	25.0221	25.2246	25.0767	25.0063	25.1073	NaN	NaN	NaN	24.98	25.3728	25.3396	NaN	25.3334	25.1156	25.5944	25.2906	25.7931	NaN	NaN	NaN				6	6	6	9.9	9.9	9.9	94.446	0.00017621	5.9044	756670000	14	Q7Z3C6;Q7Z3C6-2;Q7Z3C6-3	Q7Z3C6;Q7Z3C6-2	Autophagy-related protein 9A	ATG9A
32.3237	32.3435	32.6348	32.3678	32.3348	32.3493	32.3957	32.4331	32.2889	32.6534	32.6155	32.7022	33.2908	33.2474	33.3248	33.1205	33.2113	33.0955	33.5943	33.5538	33.8678	33.5985	33.4375	33.3897				39	39	39	81.2	81.2	81.2	64.615	0	323.31	205710000000	2674	P31939;P31939-2	P31939;P31939-2	Bifunctional purine biosynthesis protein PURH;Phosphoribosylaminoimidazolecarboxamide formyltransferase;IMP cyclohydrolase	ATIC
NaN	NaN	22.9503	NaN	NaN	NaN	NaN	25.7408	26.2122	26.4531	27.023	27.0752	27.8125	28.4415	28.3763	28.3905	27.7653	28.2304	27.9789	28.5552	28.2764	28.6498	28.3728	28.4268				13	12	12	27.8	25.9	25.9	63.054	0	135.76	4752400000	137	Q8WXF7-2;Q8WXF7	Q8WXF7-2;Q8WXF7	Atlastin-1	ATL1
28.6488	28.5444	29.0166	28.4601	28.2442	28.2286	28.2961	28.1977	28.4734	28.8672	29.1167	28.6737	28.6827	28.6741	28.3751	28.0725	28.3445	27.9596	28.5468	28.5458	28.7764	28.2177	28.0969	28.4231				14	14	13	31.5	31.5	29.6	64.521	0	223.56	8119500000	268	Q8NHH9-5;Q8NHH9;Q8NHH9-4;Q8NHH9-2;Q8NHH9-3	Q8NHH9-5;Q8NHH9;Q8NHH9-4;Q8NHH9-2;Q8NHH9-3	Atlastin-2	ATL2
31.4011	31.3905	31.5632	31.2505	31.1851	31.2101	31.321	31.2781	31.6432	31.4811	31.5124	31.5458	30.5465	30.6929	30.5845	30.2888	30.378	30.3862	30.5842	30.5444	30.8814	30.5194	30.4789	30.4901				19	19	19	54	54	54	60.541	0	323.31	47230000000	1050	Q6DD88	Q6DD88	Atlastin-3	ATL3
27.1528	25.9328	26.0759	26.2448	25.6308	26.1545	25.9909	24.6765	25.1786	28.1659	24.3038	25.4966	30.3553	30.5742	30.9355	29.4475	29.3684	29.0551	27.6375	28.1537	27.7618	25.8796	27.8011	25.9485				62	62	62	24.8	24.8	24.8	350.68	0	212.13	9554600000	284	Q13315	Q13315	Serine-protein kinase ATM	ATM
26.2313	26.4091	26.4304	25.3345	26.2169	26.6415	26.332	NaN	26.6403	NaN	NaN	NaN	26.0044	26.24	NaN	26.2401	26.5378	26.1991	NaN	NaN	NaN	26.1063	NaN	NaN				2	2	2	2.3	2.3	2.3	125.41	0	10.034	981450000	23	P54259	P54259	Atrophin-1	ATN1
30.804	30.6609	30.8967	30.2237	30.5376	30.5163	30.4802	30.6735	29.8458	29.8818	30.0641	30.0467	33.2	33.1227	33.513	33.0904	33.013	33.2002	33.6135	33.6283	33.6769	33.2079	33.5294	33.0001				5	5	5	76.5	76.5	76.5	7.4016	0	297.67	161640000000	612	O00244	O00244	Copper transport protein ATOX1	ATOX1
NaN	NaN	NaN	NaN	NaN	NaN	NaN	NaN	NaN	NaN	NaN	20.9076	NaN	NaN	NaN	NaN	NaN	NaN	NaN	NaN	NaN	NaN	NaN	NaN				1	1	1	1.1	1.1	1.1	138.89	0	7.7378	2228700	4	Q9P241-2;Q9P241	Q9P241-2;Q9P241	Probable phospholipid-transporting ATPase VD	ATP10D
NaN	NaN	NaN	NaN	NaN	NaN	NaN	NaN	NaN	NaN	NaN	NaN	25.5119	25.072	25.3139	25.233	NaN	NaN	NaN	NaN	NaN	NaN	24.8411	NaN				7	7	6	7.1	7.1	6.3	129.75	0.00017262	5.0418	381520000	30	P98196	P98196	Probable phospholipid-transporting ATPase IH	ATP11A
NaN	NaN	NaN	NaN	NaN	NaN	NaN	NaN	NaN	NaN	NaN	NaN	NaN	NaN	NaN	NaN	NaN	NaN	NaN	24.9747	NaN	NaN	NaN	NaN				5	4	4	5.4	4.8	4.8	134.19	0.00032685	3.4158	171560000	4	Q9Y2G3	Q9Y2G3	Probable phospholipid-transporting ATPase IF	ATP11B
NaN	NaN	NaN	NaN	NaN	NaN	NaN	NaN	NaN	25.0922	NaN	NaN	NaN	NaN	NaN	NaN	NaN	NaN	NaN	NaN	NaN	NaN	NaN	NaN				7	6	6	9	8.3	8.3	126.71	0.00018103	7.1654	478430000	16	Q8NB49-2;Q8NB49-3;Q8NB49-4;Q8NB49	Q8NB49-2;Q8NB49-3;Q8NB49-4;Q8NB49	Phospholipid-transporting ATPase IG	ATP11C
30.7872	30.7786	30.8302	30.8525	30.758	30.8715	30.6051	30.6536	30.807	31.1206	31.0233	30.9817	30.0402	30.3728	30.1966	29.9715	29.7804	29.7521	29.5726	29.7033	29.7919	29.4827	29.5934	29.3036				40	40	40	45	45	45	132.95	0	323.31	29230000000	844	Q9HD20;Q9HD20-2;Q9HD20-3	Q9HD20;Q9HD20-2	Manganese-transporting ATPase 13A1	ATP13A1
34.2352	34.1825	34.5829	33.8896	33.9815	33.9491	34.2266	34.1902	34.6579	33.9838	33.9665	34.0802	33.8892	33.8472	33.8552	33.1167	33.2423	33.1857	33.212	33.1598	33.2945	33.0124	32.9285	32.9893				41	41	27	47.3	47.3	29.2	113	0	323.31	328820000000	2670	P05023-4;P05023;P05023-3;P05023-2;P50993;P54707;P54707-2	P05023-4;P05023;P05023-3;P05023-2	Sodium/potassium-transporting ATPase subunit alpha-1	ATP1A1
30.377	30.4695	30.6716	30.6526	30.6526	30.7982	31.0129	30.8419	31.3224	30.8413	30.8583	30.9669	28.9179	28.9364	28.8583	29.0475	29.429	29.1845	28.5211	28.5164	28.4069	29.0572	29.0113	28.7463				10	10	10	43.5	43.5	43.5	34.893	0	121.23	23295000000	453	P05026-2;P05026	P05026-2;P05026	Sodium/potassium-transporting ATPase subunit beta-1	ATP1B1
31.9065	31.8351	32.0221	31.4277	31.4298	31.381	31.7183	31.689	31.9273	31.5238	31.7139	31.5756	31.7217	31.5341	31.578	30.6966	30.5756	30.6041	30.8752	30.9048	31.3844	30.695	30.7181	30.6062				14	14	14	68.5	68.5	68.5	31.512	0	101.16	62034000000	586	P54709;P54709-2	P54709;P54709-2	Sodium/potassium-transporting ATPase subunit beta-3	ATP1B3
33.1055	33.0505	33.077	32.7927	32.7554	32.7778	32.7712	32.6521	32.7501	33.0785	32.9532	33.1217	32.584	32.5534	32.5759	32.2163	32.207	32.211	32.4966	32.3368	32.5221	32.1235	32.321	32.3073				42	42	29	48.9	48.9	32.1	109.73	0	323.31	147920000000	1851	P16615-5;P16615-2;P16615-3;P16615;P16615-4	P16615-5;P16615-2;P16615-3;P16615;P16615-4	Sarcoplasmic/endoplasmic reticulum calcium ATPase 2	ATP2A2
29.2561	29.25	29.3239	28.7674	28.7747	28.6475	28.8961	29.028	29.4223	29.0803	29.037	29.0432	28.8231	28.8933	28.8669	28.4319	28.6864	28.5781	28.5726	28.5674	28.611	28.5866	28.5013	28.5353				28	18	17	31.3	20.9	20.1	130.62	0	138.45	10340000000	341	P20020-6;P20020-3;P20020-4;P20020;P20020-5;P20020-2	P20020-6;P20020-3;P20020-4;P20020;P20020-5;P20020-2	Plasma membrane calcium-transporting ATPase 1	ATP2B1
29.8669	29.7625	30.0655	29.68	29.7641	29.7346	29.7154	29.6337	29.6656	29.7607	29.6262	29.7565	30.8708	30.9181	31.0592	31.3641	31.5393	31.4222	31.3953	31.3415	31.4761	31.3052	31.6047	31.6733				31	31	20	34	34	23.1	132.59	0	323.31	43938000000	908	P23634-7;P23634-6;P23634-8;P23634;P23634-5;P23634-4;P23634-3;P23634-2;Q01814-4;Q01814-7;Q01814-3;Q01814-2	P23634-7;P23634-6;P23634-8;P23634;P23634-5;P23634-4;P23634-3;P23634-2	Plasma membrane calcium-transporting ATPase 4	ATP2B4
27.8904	28.0816	27.9685	28.044	28.2839	27.8804	28.3495	28.1661	28.4933	28.792	28.7111	28.8095	28.2193	28.4771	28.4816	28.3399	28.4673	28.3077	28.6942	28.5931	28.6143	29.072	28.5951	28.7358				21	21	21	35.8	35.8	35.8	101.16	0	205.06	8249200000	272	P98194-3;P98194-5;P98194-9;P98194-6;P98194-7;P98194-2;P98194-4;P98194;P98194-8	P98194-3;P98194-5;P98194-9;P98194-6;P98194-7;P98194-2;P98194-4;P98194;P98194-8	Calcium-transporting ATPase type 2C member 1	ATP2C1
34.5173	34.5716	34.6157	34.6651	34.7158	34.7116	34.6835	34.6295	33.5391	34.944	34.9212	35.0943	35.063	35.0192	35.1159	35.3415	35.4941	35.3939	35.1677	35.2321	35.394	35.1457	35.1976	35.1225				30	30	30	64.6	64.6	64.6	59.75	0	323.31	792620000000	3267	P25705;P25705-2;P25705-3	P25705;P25705-2;P25705-3	ATP synthase subunit alpha, mitochondrial	ATP5A1
34.9144	35.0199	35.13	34.9744	35.0323	35.0166	35.0001	35.0354	34.7761	35.2914	35.1358	35.2646	35.4757	35.4537	35.6276	35.7969	35.9114	35.8703	35.794	35.7252	35.986	35.5689	35.6733	35.6266				24	24	24	70.7	70.7	70.7	56.559	0	323.31	1144600000000	4868	P06576	P06576	ATP synthase subunit beta, mitochondrial	ATP5B
30.9934	30.9315	31.1852	31.0894	31.3073	31.1863	31.265	31.209	31.9313	31.2657	31.3204	31.3183	31.244	31.3498	31.2144	31.9535	31.6489	31.8216	31.5189	31.5513	31.7084	31.4658	31.498	31.1975				11	11	1	45	45	4.4	32.996	0	69.491	64792000000	613	P36542	P36542	ATP synthase subunit gamma, mitochondrial	ATP5C1
28.449	27.7272	30.088	26.7398	29.1078	27.5197	29.3306	28.9917	30.8526	NaN	27.8467	NaN	28.1776	30.5975	NaN	28.4684	29.0276	NaN	28.7878	28.908	30.7863	NaN	29.0413	31.6274				4	4	4	39.3	39.3	39.3	17.49	0	32.922	17969000000	106	P30049	P30049	ATP synthase subunit delta, mitochondrial	ATP5D
31.3624	31.2472	30.9515	31.3053	31.2596	31.0989	31.0251	30.9708	31.3465	31.3785	31.013	31.3231	31.2653	31.5647	31.4978	31.9301	31.5299	31.8867	31.6064	31.8615	32.0698	30.976	31.438	31.603				13	13	13	52.7	52.7	52.7	28.908	0	281.42	66950000000	693	P24539	P24539	ATP synthase F(0) complex subunit B1, mitochondrial	ATP5F1
31.5946	31.6506	31.866	31.842	31.6092	31.7634	31.6567	31.365	31.9197	31.7426	31.8344	31.6098	32.0286	32.1204	32.2421	32.3583	32.3204	32.3746	32.2644	32.2937	32.3747	32.3805	32.3141	32.2733				10	10	10	69.6	69.6	69.6	18.491	0	127.5	103020000000	747	O75947;O75947-2	O75947;O75947-2	ATP synthase subunit d, mitochondrial	ATP5H
28.4988	28.5362	27.7304	28.5866	28.8826	28.6979	28.6625	28.6257	28.9026	29.263	29.1869	29.2482	28.7293	29.1852	28.9516	29.9378	29.6537	29.7639	29.2567	29.3779	29.3581	29.4551	29.1637	29.2878				4	4	4	52.2	52.2	52.2	7.9331	0	20.178	13423000000	167	P56385	P56385	ATP synthase subunit e, mitochondrial	ATP5I
30.0842	30.2283	30.0952	29.9161	29.6596	29.678	29.6925	29.5848	29.4841	29.9571	29.7991	29.9289	30.3618	30.3231	30.6382	30.8833	30.7327	30.8254	30.8597	30.7855	31.1092	30.5566	30.3659	30.297				6	6	6	46.3	46.3	46.3	12.587	0	170.53	34278000000	434	P18859;P18859-2	P18859;P18859-2	ATP synthase-coupling factor 6, mitochondrial	ATP5J
30.2407	30.3129	29.9005	30.4816	30.3527	30.5132	30.3433	30.2196	30.0814	30.5189	30.8231	30.5009	30.3482	30.2874	30.3818	30.8767	30.2996	30.3637	30.5548	30.7341	30.8922	30.8187	30.4571	30.5474				3	3	3	67.3	67.3	67.3	6.2953	0	29.578	36620000000	242	P56134-3;P56134;P56134-4;P56134-2	P56134-3;P56134;P56134-4;P56134-2	ATP synthase subunit f, mitochondrial	ATP5J2
29.7127	29.7356	29.473	29.8183	29.9496	30.0181	29.8606	29.5558	30.2718	30.1117	30.2061	30.3148	30.4346	30.6458	30.2825	30.7717	30.7262	30.6218	30.5087	30.5982	30.7667	30.8862	30.735	30.6323				6	6	6	52.4	52.4	52.4	11.428	0	13.623	30506000000	238	O75964	O75964	ATP synthase subunit g, mitochondrial	ATP5L
31.7853	31.7712	31.8719	31.8288	31.8341	31.9617	31.7093	31.6629	31.8796	31.9747	31.9364	32.0892	32.4007	32.3828	32.6793	32.8164	32.9486	32.8309	32.448	32.6499	32.9034	32.7373	32.8385	32.4312				10	10	10	55.4	55.4	55.4	23.277	0	199.31	125330000000	777	P48047	P48047	ATP synthase subunit O, mitochondrial	ATP5O
25.4781	25.6148	25.8591	26.1948	25.9841	25.9817	26.0744	25.7688	25.946	NaN	NaN	25.9203	25.9319	26.5953	26.3554	27.717	26.0925	NaN	26.1485	26.3981	26.2351	26.4457	NaN	NaN				3	3	3	13	13	13	24.866	0	9.0294	1627700000	54	Q99766	Q99766	ATP synthase subunit s, mitochondrial	ATP5S
24.5717	NaN	NaN	24.7193	24.5833	24.814	24.771	24.781	NaN	NaN	NaN	NaN	NaN	24.4344	NaN	NaN	25.1136	24.5101	NaN	NaN	24.6095	NaN	24.9429	24.7093				4	4	4	33.9	33.9	33.9	29.267	0	10.51	450770000	33	Q9NW81;Q9NW81-4;Q9NW81-5;Q9NW81-6;Q9NW81-3	Q9NW81;Q9NW81-4;Q9NW81-5	ATP synthase subunit s-like protein	ATP5SL
27.8243	27.6836	28.2411	27.891	28.0653	27.8073	28.2661	28.2386	27.1942	28.0837	28.0637	28.1706	28.45	28.4121	28.116	29.2297	28.3998	28.3262	28.3733	28.2271	28.5356	28.4004	28.4795	28.7365				10	10	10	26.4	26.4	26.4	52.025	0	100.82	7045800000	254	Q15904	Q15904	V-type proton ATPase subunit S1	ATP6AP1
27.6628	27.8257	28.0904	27.8166	27.6616	27.5911	28.2614	28.3667	28.5413	27.8473	28.052	27.8979	NaN	27.1265	27.3405	27.3392	26.9013	27.5301	27.7207	27.679	27.5896	NaN	27.3942	NaN				9	9	9	34.3	34.3	34.3	35.612	0	46.101	4497000000	117	O75787-2;O75787	O75787-2;O75787	Renin receptor	ATP6AP2
29.5582	29.6331	29.6341	29.5749	29.5567	29.5348	29.2916	29.3589	28.6628	29.3547	29.6258	29.4029	30.4572	30.6721	30.641	30.9593	31.0413	30.8444	30.7354	30.7118	30.9944	30.494	30.8326	30.5316				21	21	1	32.5	32.5	4.2	96.599	0	205.48	31731000000	615	Q93050-3	Q93050-3	V-type proton ATPase 116 kDa subunit a isoform 1	ATP6V0A1
25.861	26.0211	25.6157	26.2182	26.0861	25.8024	25.7799	25.7222	25.8989	26.1547	26.535	26.0901	26.0382	25.9224	25.9226	NaN	25.9326	25.6763	25.193	26.5714	26.259	NaN	25.9435	26.5091				9	8	8	14	13.1	13.1	98.081	0	10.831	1360200000	48	Q9Y487	Q9Y487	V-type proton ATPase 116 kDa subunit a isoform 2	ATP6V0A2
27.855	26.291	28.7317	27.966	28.2145	27.8697	28.4254	28.1943	NaN	28.4168	27.4235	28.1244	NaN	NaN	26.2691	27.6247	28.0045	27.9517	27.718	28.5871	28.0405	NaN	NaN	NaN				1	1	1	11.6	11.6	11.6	15.736	0	10.042	5070800000	81	P27449	P27449	V-type proton ATPase 16 kDa proteolipid subunit	ATP6V0C
29.7496	29.7877	29.9912	29.9757	29.9211	29.6836	29.5036	29.6192	29.9977	29.8066	29.7666	29.9347	30.6233	30.7004	30.8212	31.0355	31.1452	31.1169	30.73	30.7667	31.1053	30.8021	30.6775	30.5876				13	13	13	47	47	47	40.329	0	150.3	34162000000	520	P61421	P61421	V-type proton ATPase subunit d 1	ATP6V0D1
NaN	NaN	NaN	NaN	NaN	NaN	NaN	NaN	NaN	NaN	25.749	NaN	27.22	26.9712	NaN	27.621	27.8341	27.2879	27.5497	27.3869	26.7284	27.1404	27.1324	27.3157				5	5	5	20.9	20.9	20.9	40.426	0	64.832	2518800000	50	Q8N8Y2	Q8N8Y2	V-type proton ATPase subunit d 2	ATP6V0D2
32.061	32.1364	32.2509	32.1908	32.2154	32.2257	32.1207	31.965	31.4638	32.2336	32.1912	32.1736	31.5829	31.5962	31.6949	31.8959	32.1141	32.0902	32.285	32.3509	32.3548	32.0148	32.1418	32.1882				30	30	30	67.9	67.9	67.9	68.303	0	323.31	101650000000	1629	P38606;P38606-2	P38606;P38606-2	V-type proton ATPase catalytic subunit A	ATP6V1A
31.7549	31.7059	31.9456	31.8869	31.8636	31.8645	31.764	31.7018	31.4288	31.9576	31.909	32.0718	31.5117	31.5754	31.6568	31.8971	31.9517	31.904	32.1278	32.1669	32.2759	32.249	32.1649	31.8325				23	23	23	72.4	72.4	72.4	56.5	0	323.31	89700000000	1319	P21281;P15313	P21281	V-type proton ATPase subunit B, brain isoform	ATP6V1B2
30.6212	30.5876	30.776	30.6219	30.5996	30.6941	30.7794	30.8138	31.2839	30.6408	30.5695	30.6361	31.8868	31.8352	31.8091	31.8827	31.8556	31.7342	32.2408	32.3083	32.5253	32.2063	32.346	32.2854				22	22	21	65.7	65.7	63.6	43.941	0	323.31	78007000000	1034	P21283	P21283	V-type proton ATPase subunit C 1	ATP6V1C1
28.3455	28.2072	28.4078	28.7908	28.8671	28.6464	28.5462	28.7243	27.792	28.8237	28.4794	28.6042	28.1265	27.7518	28.3863	28.2549	28.1067	28.209	28.1355	28.0424	28.7523	28.2374	28.1323	28.3932				12	12	12	44.5	44.5	44.5	28.262	0	93.609	7975400000	181	Q9Y5K8	Q9Y5K8	V-type proton ATPase subunit D	ATP6V1D
30.2393	30.0904	30.1964	30.3297	30.2751	30.2649	30.3842	30.4022	30.5846	30.0535	30.2574	30.1172	30.5177	30.5953	30.588	30.4944	30.3614	30.4452	30.8177	30.6017	30.7147	30.8593	30.829	30.6527				12	12	9	63.7	63.7	50.4	26.145	0	108.29	34215000000	588	P36543;P36543-2;P36543-3	P36543;P36543-2;P36543-3	V-type proton ATPase subunit E 1	ATP6V1E1
28.6417	28.5484	27.5785	28.6616	28.6203	28.5397	28.4452	28.4358	28.1694	28.4638	28.3964	28.3649	28.3812	28.348	28.5066	28.3609	28.5648	28.7078	28.5285	28.656	28.6395	28.7452	28.695	28.6026				6	6	6	81.5	81.5	81.5	13.37	0	70.02	8675500000	226	Q16864;Q16864-2	Q16864;Q16864-2	V-type proton ATPase subunit F	ATP6V1F
29.3095	29.2213	29.1685	29.4687	29.2386	29.4923	29.4114	29.4991	29.9742	29.5334	29.4852	29.451	29.7048	30.0704	29.8244	29.9749	29.7158	29.8018	30.1046	30.2216	30.1338	30.4254	30.5188	30.1996				4	4	3	51.7	51.7	39	13.757	0	125.22	20572000000	171	O75348	O75348	V-type proton ATPase subunit G 1	ATP6V1G1
29.8069	29.809	29.908	29.912	29.9239	29.9577	29.9484	29.7712	30.1612	29.9413	29.9713	29.9734	29.5766	29.7646	29.6962	29.87	29.88	29.8465	29.8082	29.9383	29.9271	30.009	30.0017	29.9896				17	17	17	48	48	48	54.151	0	262.82	22007000000	510	Q9UI12-2;Q9UI12	Q9UI12-2;Q9UI12	V-type proton ATPase subunit H	ATP6V1H
NaN	NaN	NaN	NaN	NaN	NaN	NaN	NaN	NaN	NaN	NaN	NaN	NaN	NaN	25.126	25.3678	26.1842	25.545	25.3096	25.4326	NaN	25.2499	NaN	NaN				8	8	8	9.6	9.6	9.6	154.36	0	7.3555	538160000	10	Q04656-5;Q04656;Q04656-2;Q04656-3;Q04656-4;P35670-2;P35670-3;P35670-4;P35670	Q04656-5;Q04656;Q04656-2;Q04656-3	Copper-transporting ATPase 1	ATP7A
25.9444	25.8646	25.7934	25.9636	25.4027	25.8569	25.9268	25.5788	26.0965	NaN	NaN	NaN	25.6295	NaN	NaN	25.9672	25.8871	25.8328	25.5688	26.1398	26.0742	NaN	26.3609	26.4618				8	8	5	9.7	9.7	6.5	118.58	0	23.614	1115600000	51	O75110;O75110-2	O75110;O75110-2	Probable phospholipid-transporting ATPase IIA	ATP9A
NaN	NaN	NaN	NaN	NaN	NaN	NaN	NaN	NaN	NaN	NaN	NaN	NaN	NaN	23.6604	NaN	23.9422	24.332	NaN	NaN	NaN	NaN	NaN	NaN				6	3	3	7	4	4	128.2	0	21.191	161380000	18	O43861-2;O43861	O43861-2;O43861	Probable phospholipid-transporting ATPase IIB	ATP9B
26.1325	26.434	26.4829	26.6164	NaN	NaN	26.462	26.5796	26.559	26.4538	26.4198	26.3756	27.0276	27.0219	27.4917	27.3074	27.2527	27.2122	27.2821	27.1532	27.2581	26.5626	27.1792	27.2419				7	7	7	38.3	38.3	38.3	27.438	0	155.41	2711600000	119	Q5TC12-3;Q5TC12;Q5TC12-2	Q5TC12-3;Q5TC12;Q5TC12-2	ATP synthase mitochondrial F1 complex assembly factor 1	ATPAF1
27.6364	27.5582	27.1022	27.8541	27.7715	27.6446	27.5419	27.4521	NaN	27.501	27.702	28.0741	27.6624	27.6507	27.9331	28.5248	28.5353	28.424	28.3363	28.3513	28.1891	28.4682	28.2683	28.4723				10	10	10	43.9	43.9	43.9	32.772	0	92.455	6253300000	188	Q8N5M1	Q8N5M1	ATP synthase mitochondrial F1 complex assembly factor 2	ATPAF2
NaN	NaN	NaN	NaN	NaN	NaN	NaN	NaN	NaN	NaN	NaN	NaN	NaN	24.2494	25.7425	NaN	NaN	NaN	NaN	NaN	NaN	NaN	NaN	NaN				8	8	8	4.5	4.5	4.5	294.22	0	9.377	275550000	13	Q13535-2;Q13535-3;Q13535	Q13535-2;Q13535-3;Q13535	Serine/threonine-protein kinase ATR	ATR
NaN	NaN	NaN	NaN	NaN	NaN	NaN	24.7105	NaN	NaN	NaN	NaN	NaN	NaN	NaN	NaN	NaN	NaN	NaN	NaN	NaN	NaN	NaN	NaN				1	1	1	22.8	22.8	22.8	18.597	0	13.14	344680000	12	Q6UW56-2;Q6UW56;Q6UW56-3	Q6UW56-2;Q6UW56;Q6UW56-3	All-trans retinoic acid-induced differentiation factor	ATRAID
24.7602	24.9937	25.0448	24.8639	25.0825	25.3162	NaN	25.0602	24.8469	25.5157	25.5983	25.8417	25.6971	25.583	25.6536	25.0431	25.3057	25.0101	25.0962	25.1318	25.7622	25.4837	25.8306	25.3501				7	7	7	5.7	5.7	5.7	158.54	0	35.829	917720000	66	O75882;O75882-3;O75882-2	O75882;O75882-3;O75882-2	Attractin	ATRN
27.2826	27.3089	27.6977	27.7542	27.4337	27.7489	27.2431	27.2792	27.971	27.3777	27.0661	27.2414	27.3205	27.2736	27.1455	27.4324	27.6176	27.6567	27.2172	27.1416	26.8668	27.3634	27.3505	27.0724				20	20	20	10.1	10.1	10.1	269.81	0	64.749	3998000000	210	P46100-3;P46100;P46100-2;P46100-5;P46100-4;P46100-6	P46100-3;P46100;P46100-2;P46100-5;P46100-4	Transcriptional regulator ATRX	ATRX
28.8736	28.8031	29.0904	29.1811	29.0174	29.0118	29.4913	29.537	29.9333	29.53	29.5034	29.4884	30.2245	30.0501	30.2467	29.7013	29.6431	29.5362	30.4737	30.5409	30.8246	30.2521	30.2344	30.2723				16	16	16	53.5	53.5	53.5	46.286	0	244.91	22825000000	563	Q9UBB4-2;Q9UBB4	Q9UBB4-2;Q9UBB4	Ataxin-10	ATXN10
27.4037	27.3641	27.5752	27.5067	27.674	27.6336	27.5977	27.5192	28.1128	27.4972	27.5698	27.3761	26.5076	27.2422	27.4214	27.3137	26.9289	26.9388	27.2704	27.3561	26.0509	27.1548	27.4639	27.2447				12	12	12	16.8	16.8	16.8	106.05	0	225.63	3614800000	250	Q99700-2;Q99700-4;Q99700;Q99700-5	Q99700-2;Q99700-4;Q99700;Q99700-5	Ataxin-2	ATXN2
29.683	29.8322	30.1804	29.9205	29.7434	29.9408	29.3177	29.3259	29.9442	29.4392	29.3382	29.406	29.8513	29.9582	29.942	29.3421	29.5959	29.4954	29.5165	29.6622	29.9053	29.876	29.7621	29.9074				23	23	23	33.3	33.3	33.3	113.37	0	213.16	19874000000	753	Q8WWM7;Q8WWM7-6;Q8WWM7-8;Q8WWM7-5;Q8WWM7-4;Q8WWM7-9;Q8WWM7-2;Q8WWM7-3;Q8WWM7-7	Q8WWM7;Q8WWM7-6;Q8WWM7-8;Q8WWM7-5;Q8WWM7-4;Q8WWM7-9;Q8WWM7-2;Q8WWM7-3;Q8WWM7-7	Ataxin-2-like protein	ATXN2L
25.4429	25.6191	25.1364	25.6915	NaN	25.9453	NaN	25.7611	26.0197	25.747	26.189	25.4319	25.9071	26.2042	26.5069	26.8373	27.0128	26.0306	26.8576	27.0831	26.0695	26.9333	26.8741	26.7599				6	6	6	25.1	25.1	25.1	39.638	0	34.731	1830100000	73	P54252-4;P54252-2;P54252;P54252-3;P54252-5	P54252-4;P54252-2;P54252;P54252-3;P54252-5	Ataxin-3	ATXN3
26.4495	26.3876	26.4304	26.236	25.6943	26.1874	25.9592	NaN	27.0757	26.4954	26.614	26.6476	25.3085	NaN	NaN	NaN	NaN	NaN	NaN	24.124	NaN	NaN	25.7882	25.7459				2	2	2	23.7	23.7	23.7	10.771	0.00032825	3.5315	1000400000	25	Q96GX2	Q96GX2	Putative ataxin-7-like protein 3B	ATXN7L3B
NaN	NaN	25.0122	NaN	NaN	NaN	NaN	NaN	NaN	NaN	NaN	NaN	NaN	NaN	NaN	NaN	NaN	NaN	NaN	NaN	NaN	NaN	NaN	NaN				4	4	4	17.1	17.1	17.1	35.608	0.00048154	2.9445	279280000	7	Q13825;Q13825-2	Q13825;Q13825-2	Methylglutaconyl-CoA hydratase, mitochondrial	AUH
26.689	26.7507	25.8188	26.4866	26.6625	26.6494	26.844	26.5188	25.782	26.888	26.7089	26.5895	26.6206	26.9538	26.7435	26.4288	26.6168	26.293	27.1349	27.0535	27.6031	26.9338	26.3906	26.5843				6	6	6	27.3	27.3	27.3	45.786	0	18.396	2498700000	86	Q9Y679-2;Q9Y679;Q9Y679-3	Q9Y679-2;Q9Y679;Q9Y679-3	Ancient ubiquitous protein 1	AUP1
25.5476	25.6134	25.4505	25.92	25.7199	26.0746	25.9351	25.5744	NaN	26.5273	NaN	26.5177	25.4523	25.8006	25.6455	25.5417	25.704	25.6515	25.4067	25.4252	NaN	NaN	25.8456	25.7329				7	7	7	26.2	26.2	26.2	38.506	0	42.999	1036400000	22	Q9NQS1	Q9NQS1	Cell death regulator Aven	AVEN
26.2601	26.2644	26.4434	26.5261	26.3903	26.7103	26.071	26.1478	26.6885	26.8251	26.6593	26.3526	26.6714	26.4413	26.5995	26.3493	26.5585	26.0895	26.4076	26.4702	26.6501	26.8034	26.3839	26.9172				14	14	14	32.6	32.6	32.6	71.947	0	26.378	2346200000	66	Q8NBF6;Q8NBF6-2	Q8NBF6;Q8NBF6-2	Late secretory pathway protein AVL9 homolog	AVL9
25.8485	26.0059	26.5094	24.8056	24.8915	24.4193	24.834	24.9686	25.4566	NaN	NaN	NaN	NaN	NaN	NaN	NaN	NaN	NaN	NaN	NaN	NaN	NaN	NaN	NaN				4	4	4	6.7	6.7	6.7	97.376	0	8.8882	362330000	18	P30530-2;P30530	P30530-2;P30530	Tyrosine-protein kinase receptor UFO	AXL
NaN	NaN	NaN	NaN	NaN	NaN	NaN	NaN	NaN	NaN	NaN	NaN	NaN	23.1013	NaN	NaN	NaN	NaN	NaN	NaN	NaN	NaN	NaN	NaN				1	1	1	3.3	3.3	3.3	44.934	0.0080441	1.5862	41217000	5	Q9H6S1	Q9H6S1	5-azacytidine-induced protein 2	AZI2
30.4074	30.5458	29.8545	30.8602	30.6188	31.0829	30.7112	30.7486	30.7161	31.3238	30.9408	31.2582	28.9339	28.8578	29.0755	29.7014	29.6835	29.7619	29.6969	29.8644	30.9269	30.4664	29.9924	30.3645				3	3	3	35.3	35.3	35.3	13.714	0	16.825	30289000000	173	P61769	P61769	Beta-2-microglobulin;Beta-2-microglobulin form pI 5.3	B2M
27.1785	26.9249	27.3171	26.6487	26.6663	26.8522	26.7462	26.9266	26.8174	NaN	NaN	NaN	26.4765	NaN	26.8339	26.4862	26.8275	26.7612	27.1531	27.1408	26.8831	NaN	NaN	NaN				9	9	9	34.1	34.1	34.1	56.563	0	17.418	2157400000	52	Q6Y288	Q6Y288	Beta-1,3-glucosyltransferase	B3GALTL
28.3672	28.3824	28.4797	28.2998	28.0984	28.1961	28.2569	28.1711	28.8478	28.0261	28.3892	27.329	27.8491	28.0785	27.7294	27.0017	28.0564	27.5879	27.7882	27.7458	27.8499	27.3975	28.1212	27.944				9	9	9	47.6	47.6	47.6	34.624	0	23.991	5934900000	135	O94766-2;O94766	O94766-2;O94766	Galactosylgalactosylxylosylprotein 3-beta-glucuronosyltransferase 3	B3GAT3
NaN	NaN	24.3537	NaN	NaN	NaN	NaN	NaN	NaN	NaN	NaN	NaN	NaN	NaN	NaN	NaN	NaN	NaN	NaN	NaN	NaN	NaN	NaN	NaN				3	3	3	10.6	10.6	10.6	42.537	0	97.674	228930000	9	P15291-2;P15291	P15291-2;P15291	Beta-1,4-galactosyltransferase 1;Lactose synthase A protein;N-acetyllactosamine synthase;Beta-N-acetylglucosaminylglycopeptide beta-1,4-galactosyltransferase;Beta-N-acetylglucosaminyl-glycolipid beta-1,4-galactosyltransferase;Processed beta-1,4-galactosyltransferase 1	B4GALT1
25.0902	25.1473	25.4372	24.911	25.1974	23.5017	25.3916	25.3211	NaN	25.476	25.8918	26.095	24.4966	NaN	NaN	24.3198	24.3855	24.1536	NaN	NaN	24.8163	NaN	NaN	24.5077				2	2	2	8.9	8.9	8.9	37.405	0	9.6793	535250000	46	Q9UBV7	Q9UBV7	Beta-1,4-galactosyltransferase 7;Xylosylprotein 4-beta-galactosyltransferase	B4GALT7
25.91	26.0436	NaN	NaN	NaN	NaN	25.6247	NaN	NaN	NaN	NaN	NaN	NaN	NaN	NaN	NaN	NaN	NaN	NaN	NaN	NaN	NaN	NaN	NaN				4	4	4	14.7	14.7	14.7	47.119	0	33.711	446850000	18	O43505	O43505	Beta-1,4-glucuronyltransferase 1	B4GAT1
27.3484	27.361	27.2036	27.597	27.1894	27.5426	27.2578	27.2536	27.9759	27.4092	27.4583	27.5174	27.2011	27.3135	27.1877	27.4054	27.4217	27.417	27.4731	27.5127	27.4989	27.3229	27.248	27.3733				8	8	8	41	41	41	36.56	0	161.94	3850900000	161	Q9NWV8;Q9NWV8-3;Q9NWV8-2	Q9NWV8;Q9NWV8-3;Q9NWV8-2	BRISC and BRCA1-A complex member 1	BABAM1
24.9817	NaN	25.0876	NaN	25.0177	NaN	25.7908	25.8778	25.9176	NaN	25.5706	NaN	NaN	NaN	NaN	NaN	NaN	NaN	NaN	NaN	25.9307	25.4767	NaN	NaN				6	6	6	19.4	19.4	19.4	42.985	0.00017921	6.6829	545560000	18	Q9Y5Z0-3;Q9Y5Z0-2;Q9Y5Z0;Q9Y5Z0-5;Q9Y5Z0-4	Q9Y5Z0-3;Q9Y5Z0-2;Q9Y5Z0;Q9Y5Z0-5;Q9Y5Z0-4	Beta-secretase 2	BACE2
27.0363	26.8146	26.4063	25.5277	24.8898	25.1224	24.4057	24.2536	25.6721	NaN	NaN	NaN	25.1378	24.5716	24.9674	NaN	24.0555	NaN	24.9904	25.5512	24.6594	24.6158	23.5289	24.7771				9	9	9	19.7	19.7	19.7	81.957	0	45.036	778580000	30	O14867	O14867	Transcription regulator protein BACH1	BACH1
26.4669	26.7121	26.6284	NaN	NaN	NaN	25.3271	27.0699	26.3269	26.8022	26.6575	26.3437	27.5149	27.538	27.6637	26.9191	27.325	27.1818	27.3237	26.7857	27.8073	27.131	27.1953	27.5729				7	7	7	44.5	44.5	44.5	23.772	0	70.765	2880000000	78	O95816;O95816-2	O95816;O95816-2	BAG family molecular chaperone regulator 2	BAG2
29.8125	29.863	30.0747	29.5718	29.6442	29.6284	30.3843	30.4277	30.846	29.9568	29.8786	29.9447	29.5617	29.568	29.6311	29.1928	29.1453	29.0034	30.3103	30.4613	30.4629	30.2764	30.1683	30.1252				16	16	16	57.9	57.9	57.9	61.594	0	207.07	23312000000	757	O95817	O95817	BAG family molecular chaperone regulator 3	BAG3
25.2526	25.1139	25.4548	24.5156	24.77	24.8188	24.7841	25.1218	25.1026	NaN	24.6048	NaN	25.3325	25.259	25.0651	25.0274	25.1739	24.8777	NaN	24.6389	24.6581	24.9705	24.6034	NaN				5	5	5	16.6	16.6	16.6	45.409	0	42.556	649960000	45	O95429-2;O95429	O95429-2;O95429	BAG family molecular chaperone regulator 4	BAG4
27.4802	27.4108	27.4833	27.0807	27.1285	27.024	27.6035	27.6765	27.9436	27.3553	27.116	27.3098	27.0669	26.4665	26.9075	25.6813	26.4021	26.0827	27.1466	27.3405	26.9197	26.8269	26.5641	26.8135				12	12	12	34.8	34.8	34.8	56.026	0	119.4	3196300000	129	Q9UL15-2;Q9UL15	Q9UL15-2;Q9UL15	BAG family molecular chaperone regulator 5	BAG5
30.0083	30.0737	30.3348	29.8549	29.7208	29.8588	29.8538	29.9879	30.3553	29.6406	29.5663	29.9294	29.875	29.9528	29.7327	29.4945	29.6271	29.7255	29.6583	29.7543	29.868	29.549	29.7612	29.5435				26	26	26	38.2	38.2	38.2	118.69	0	195.53	21164000000	701	P46379-2;P46379;P46379-3;P46379-5;P46379-4	P46379-2;P46379;P46379-3;P46379-5;P46379-4	Large proline-rich protein BAG6	BAG6
25.5334	25.6854	25.4084	26.0652	25.0376	25.5588	26.2368	26.012	26.0701	26.089	25.744	25.9173	27.5241	27.6995	28.0645	27.968	28.0813	28.0131	28.1145	28.3128	28.526	28.1073	27.405	27.3822				17	17	17	35.4	35.4	35.4	59.013	0	41.268	4027800000	110	Q9UQB8-2;Q9UQB8;Q9UQB8-3;Q9UQB8-5;Q9UQB8-4;Q9UQB8-6	Q9UQB8-2;Q9UQB8;Q9UQB8-3;Q9UQB8-5;Q9UQB8-4;Q9UQB8-6	Brain-specific angiogenesis inhibitor 1-associated protein 2	BAIAP2
25.5797	25.5942	24.2991	25.2858	25.6139	24.7414	25.7503	25.983	25.3928	26.1425	26.1562	26.2196	27.9836	27.6636	28.5991	28.3457	28.0432	28.4754	28.6756	28.2456	28.3774	28.5242	28.2843	28.1944				15	15	15	39.9	39.9	39.9	56.882	0	88.893	4841300000	173	Q9UHR4	Q9UHR4	Brain-specific angiogenesis inhibitor 1-associated protein 2-like protein 1	BAIAP2L1
25.0809	24.9754	25.6118	25.1973	25.1881	25.0517	24.9842	25.222	NaN	NaN	NaN	NaN	NaN	NaN	NaN	NaN	NaN	25.5033	25.399	NaN	25.7807	25.7399	NaN	NaN				2	2	2	38.6	38.6	38.6	16.872	0	22.421	785380000	35	Q16611-2;Q16611	Q16611-2;Q16611	Bcl-2 homologous antagonist/killer	BAK1
31.7909	31.8766	32.0899	32.0157	32.0864	32.1249	32.3921	32.4821	32.0705	32.4298	32.4537	32.4748	30.7027	30.6608	30.9536	31.4391	31.3612	31.3383	31.3171	31.3977	31.0945	30.9628	31.1286	31.1161				9	9	9	70.8	70.8	70.8	10.058	0	41.095	77133000000	389	O75531	O75531	Barrier-to-autointegration factor;Barrier-to-autointegration factor, N-terminally processed	BANF1
NaN	NaN	NaN	NaN	NaN	NaN	NaN	NaN	NaN	NaN	NaN	NaN	NaN	NaN	NaN	NaN	NaN	NaN	NaN	NaN	21.3007	NaN	NaN	NaN				1	1	1	4.3	4.3	4.3	80.361	0.00033801	4.3069	3050600	3	Q92560	Q92560	Ubiquitin carboxyl-terminal hydrolase BAP1	BAP1
26.811	26.6939	26.5575	26.5537	26.5446	26.4941	26.5004	26.3313	26.6846	26.5525	26.631	26.5468	26.3401	26.8801	25.9181	26.5544	26.4326	26.4942	26.3826	NaN	26.8406	27.1332	26.9789	26.5073				5	5	2	51.2	51.2	17.4	17.9	0	13.239	2138000000	53	Q8IXM2;Q8IXM2-3	Q8IXM2;Q8IXM2-3	Chromatin complexes subunit BAP18	BAP18
NaN	NaN	NaN	NaN	NaN	NaN	NaN	NaN	NaN	23.9872	24.3723	23.5054	21.6672	21.9218	21.794	22.4821	22.412	22.062	22.2874	22.2122	NaN	22.6913	22.659	22.6515				2	2	2	18.1	18.1	18.1	22.693	0	13.336	98208000	49	P80723	P80723	Brain acid soluble protein 1	BASP1
29.9285	30.0077	30.2541	29.9937	29.996	29.8806	30.0014	29.8371	30.2554	30.2216	29.9613	30.1639	29.3801	29.6303	29.3436	29.3239	29.3197	29.141	29.2527	29.3068	29.5241	29.1905	29.2909	28.853				7	7	7	51.8	51.8	51.8	18.129	0	132.5	19884000000	374	Q07812-5;Q07812-8;Q07812;Q07812-2;Q07812-7;Q07812-6;Q07812-4	Q07812-5;Q07812-8;Q07812;Q07812-2;Q07812-7	Apoptosis regulator BAX	BAX
24.5071	NaN	NaN	NaN	24.3302	NaN	NaN	NaN	NaN	NaN	NaN	NaN	NaN	NaN	NaN	NaN	NaN	NaN	NaN	NaN	NaN	NaN	NaN	NaN				4	4	4	4	4	4	175.38	0.0073507	1.6834	197780000	3	Q9NRL2-2;Q9NRL2	Q9NRL2-2;Q9NRL2	Bromodomain adjacent to zinc finger domain protein 1A	BAZ1A
29.5034	29.44	29.6518	29.961	29.8454	30.5072	29.7012	29.6477	30.1334	30.067	30.4688	29.8911	24.5496	24.7306	26.2248	27.5546	27.6424	27.8376	26.4153	24.9363	26.9009	26.405	26.752	26.1709				35	35	35	30.3	30.3	30.3	170.45	0	216.84	11142000000	411	Q9UIG0-2;Q9UIG0	Q9UIG0-2;Q9UIG0	Tyrosine-protein kinase BAZ1B	BAZ1B
NaN	NaN	NaN	NaN	NaN	NaN	NaN	NaN	NaN	NaN	NaN	NaN	23.8388	24.3266	24.1658	24.2867	24.084	24.4544	24.3188	24.0849	NaN	NaN	NaN	24.083				9	9	9	6.5	6.5	6.5	208.39	0	19.936	224800000	32	Q9UIF9-2;Q9UIF9-3;Q9UIF9	Q9UIF9-2;Q9UIF9-3;Q9UIF9	Bromodomain adjacent to zinc finger domain protein 2A	BAZ2A
24.5854	24.4543	NaN	24.5697	NaN	24.6051	NaN	NaN	NaN	NaN	NaN	NaN	NaN	NaN	NaN	23.8459	24.0608	23.5629	NaN	23.0265	NaN	NaN	NaN	NaN				3	3	3	11.7	11.7	11.7	49.005	0	10.335	213980000	29	Q8NFJ9-3;Q8NFJ9;Q8NFJ9-2	Q8NFJ9-3;Q8NFJ9;Q8NFJ9-2	Bardet-Biedl syndrome 1 protein	BBS1
NaN	33.1809	NaN	33.2752	33.1007	32.9587	33.0445	33.1412	NaN	33.0933	NaN	33.0462	32.1448	NaN	NaN	NaN	NaN	NaN	NaN	32.8374	NaN	NaN	NaN	NaN				2	2	1	4.7	4.7	2	94.807	0.0036664	2.0156	130590000000	135	Q3SYG4-2;Q3SYG4-4;Q3SYG4-7;Q3SYG4-3;Q3SYG4;Q3SYG4-6	Q3SYG4-2;Q3SYG4-4;Q3SYG4-7;Q3SYG4-3;Q3SYG4;Q3SYG4-6	Protein PTHB1	BBS9
NaN	NaN	NaN	NaN	NaN	NaN	NaN	NaN	NaN	25.1686	25.0586	NaN	NaN	NaN	NaN	NaN	NaN	NaN	NaN	NaN	NaN	NaN	NaN	NaN				4	4	4	8.4	8.4	8.4	67.404	0.00017088	4.658	313770000	7	P50895	P50895	Basal cell adhesion molecule	BCAM
NaN	NaN	NaN	NaN	NaN	NaN	25.8908	NaN	NaN	26.5539	26.2483	26.5743	NaN	NaN	26.321	26.5705	NaN	NaN	NaN	NaN	NaN	26.2205	NaN	NaN				4	4	4	15.4	15.4	15.4	28.32	0	7.7673	1489700000	45	Q9UHQ4;Q9UHQ4-2	Q9UHQ4;Q9UHQ4-2	B-cell receptor-associated protein 29	BCAP29
30.1579	28.7952	30.5472	28.7277	29.5346	28.3039	30.5071	30.4028	30.557	30.5187	30.2232	30.7142	29.3557	30.9935	30.5631	29.6278	29.8616	29.3891	30.1819	30.2947	30.0665	29.5534	29.0147	29.7988				5	5	5	22.8	22.8	22.8	27.991	0	38.064	24356000000	473	P51572;P51572-2	P51572;P51572-2	B-cell receptor-associated protein 31	BCAP31
26.9119	26.8966	27.1232	26.9835	26.855	27.1041	26.3922	26.8113	26.6108	26.9174	26.7516	26.7662	26.3266	NaN	NaN	NaN	NaN	NaN	NaN	NaN	NaN	NaN	NaN	NaN				8	8	8	14.6	14.6	14.6	93.135	0	23.057	1278000000	50	P56945-5;P56945-8;P56945;P56945-7;P56945-3;P56945-2;P56945-6;P56945-4	P56945-5;P56945-8;P56945;P56945-7;P56945-3;P56945-2;P56945-6;P56945-4	Breast cancer anti-estrogen resistance protein 1	BCAR1
28.4254	28.4852	28.7765	28.1667	28.1295	28.0703	28.166	28.3216	27.9632	27.8131	27.3911	27.5094	28.7119	28.6423	28.6726	28.59	28.6471	28.6562	28.6322	28.4046	28.2	28.4183	28.4522	28.185				9	9	9	59.1	59.1	59.1	26.131	0	69.695	8253800000	206	O75934	O75934	Pre-mRNA-splicing factor SPF27	BCAS2
25.6005	25.9843	25.6213	26.049	25.5621	26.1733	NaN	24.8173	NaN	NaN	NaN	NaN	25.4214	25.9959	NaN	NaN	25.5039	25.3364	NaN	24.2187	NaN	NaN	24.7602	NaN				8	8	8	14.1	14.1	14.1	101.52	0	24.174	694250000	22	Q9H6U6-7;Q9H6U6-3;Q9H6U6-8;Q9H6U6-2;Q9H6U6;Q9H6U6-6	Q9H6U6-7;Q9H6U6-3;Q9H6U6-8;Q9H6U6-2;Q9H6U6;Q9H6U6-6	Breast carcinoma-amplified sequence 3	BCAS3
26.8843	27.0176	26.0169	27.5195	26.9068	27.4084	27.2234	26.5953	NaN	27.4122	27.248	27.02	28.6747	28.8412	28.6516	29.1049	29.0892	28.9654	28.9794	29.077	28.7139	29.0826	29.0704	29.3586				14	14	14	50	50	50	44.287	0	52.175	8084100000	194	O15382;O15382-2	O15382;O15382-2	Branched-chain-amino-acid aminotransferase, mitochondrial	BCAT2
28.6883	28.7958	29.19	28.847	28.7016	28.8257	28.7202	28.859	28.6494	28.553	28.8733	28.5764	29.3731	29.4476	29.0879	29.2573	29.2319	29.1407	29.1611	29.1178	29.2909	29.2036	29.1557	29.2263				10	10	10	46.8	46.8	46.8	35.979	0	175.41	12428000000	304	Q9P287;Q9P287-3;Q9P287-4;Q9P287-2	Q9P287;Q9P287-3;Q9P287-4;Q9P287-2	BRCA2 and CDKN1A-interacting protein	BCCIP
27.6814	27.4034	27.7392	27.2187	27.4031	27.2018	26.9425	26.8129	27.3334	26.9849	27.1956	26.8156	28.3628	28.4073	28.1468	26.8668	26.1179	NaN	27.0382	26.8726	26.5218	NaN	NaN	NaN				8	8	8	18.9	18.9	18.9	68.417	0	95.512	3344800000	84	P06276	P06276	Cholinesterase	BCHE
29.0921	29.115	28.9297	29.0765	28.8819	28.9273	29.0501	28.9078	29.3712	29.1276	29.1692	29.0948	29.0775	29.5413	29.3311	29.6921	29.6279	29.7062	29.6581	29.5101	29.9606	29.8326	29.5891	29.775				20	20	20	60	60	60	50.47	0	183.46	15876000000	427	P12694;P12694-2	P12694;P12694-2	2-oxoisovalerate dehydrogenase subunit alpha, mitochondrial	BCKDHA
27.8446	28.0521	27.9568	28.3692	27.8979	28.0054	28.0968	28.3257	28.0602	28.326	28.3753	28.2503	28.3482	28.6233	28.6409	29.0408	29.1238	29.0533	28.7155	28.7738	28.9613	28.4427	28.8801	28.8929				10	10	10	51.3	51.3	51.3	43.122	0	123.92	8741500000	226	P21953;P21953-2	P21953	2-oxoisovalerate dehydrogenase subunit beta, mitochondrial	BCKDHB
26.5584	26.4269	26.5032	26.4943	26.2967	26.5139	26.656	26.3314	26.7406	27.0621	26.9954	26.8733	27.2823	27.6459	27.6096	27.5621	27.7656	27.6636	27.4011	27.7515	27.5096	27.8658	27.5876	27.6035				7	7	7	27.2	27.2	27.2	37.767	0	128.42	3598500000	125	O14874-2;O14874-3;O14874	O14874-2;O14874-3;O14874	[3-methyl-2-oxobutanoate dehydrogenase [lipoamide]] kinase, mitochondrial	BCKDK
26.3757	26.5206	26.9852	26.376	26.2696	26.5025	26.3574	26.3244	26.5899	NaN	25.9515	25.9606	NaN	NaN	26.4998	NaN	25.8815	25.9465	25.9003	25.9342	26.8547	NaN	NaN	NaN				5	5	5	31.8	31.8	31.8	26.251	0	10.319	1368900000	40	O95999	O95999	B-cell lymphoma/leukemia 10	BCL10
NaN	NaN	NaN	NaN	NaN	NaN	NaN	NaN	NaN	NaN	NaN	NaN	NaN	NaN	NaN	NaN	NaN	NaN	NaN	NaN	25.8799	NaN	NaN	NaN				2	2	2	11.2	11.2	11.2	18.894	0.00047702	2.7704	688490000	16	Q07817-2;Q07817-3;Q07817	Q07817-2;Q07817-3;Q07817	Bcl-2-like protein 1	BCL2L1
29.3908	29.491	29.5515	29.6679	29.638	29.6672	29.5348	29.49	29.6033	29.5171	29.5472	29.4273	30.6131	30.8711	30.7899	31.2116	31.3454	31.2567	31.1496	31.1718	31.1623	31.2023	31.2393	31.0911				16	16	16	54	54	54	52.723	0	323.31	36810000000	678	Q9BXK5;Q9BXK5-2;Q9BXK5-4	Q9BXK5;Q9BXK5-2;Q9BXK5-4	Bcl-2-like protein 13	BCL2L13
25.5734	NaN	26.1859	25.5162	25.3397	25.6121	NaN	24.9594	NaN	NaN	NaN	NaN	NaN	NaN	NaN	NaN	NaN	NaN	NaN	NaN	NaN	NaN	NaN	NaN				3	2	2	33.8	26.9	26.9	16.045	0.00048193	2.9537	380960000	23	Q9BQE9-4;Q9BQE9;Q9BQE9-2;Q9BQE9-3	Q9BQE9-4;Q9BQE9;Q9BQE9-2	B-cell CLL/lymphoma 7 protein family member B	BCL7B
26.3843	26.1388	26.2077	26.0871	25.9912	26.207	25.576	25.6043	26.4018	NaN	26.3658	NaN	26.2687	NaN	26.3507	26.1876	26.4127	26.2805	25.9202	26.0853	26.1214	26.3604	25.7395	26.1297				4	4	3	40.6	40.6	35.9	23.468	0	35.218	1523700000	63	Q8WUZ0;Q8WUZ0-2	Q8WUZ0;Q8WUZ0-2	B-cell CLL/lymphoma 7 protein family member C	BCL7C
NaN	NaN	NaN	NaN	NaN	NaN	NaN	NaN	NaN	NaN	NaN	NaN	NaN	NaN	NaN	NaN	NaN	NaN	NaN	NaN	NaN	23.7318	23.383	NaN				4	4	4	5.4	5.4	5.4	149.29	0.00017803	6.3313	112100000	7	O00512	O00512	B-cell CLL/lymphoma 9 protein	BCL9
NaN	NaN	NaN	NaN	NaN	24.3142	NaN	NaN	NaN	NaN	NaN	NaN	NaN	NaN	NaN	NaN	NaN	NaN	NaN	NaN	NaN	NaN	NaN	NaN				3	3	3	4.3	4.3	4.3	152.55	0.0074806	1.6492	314890000	4	Q86UU0-4;Q86UU0-2;Q86UU0;Q86UU0-3	Q86UU0-4;Q86UU0-2;Q86UU0;Q86UU0-3	B-cell CLL/lymphoma 9-like protein	BCL9L
30.4729	30.5389	30.6959	30.492	30.4373	30.5172	30.4603	30.2929	30.6793	29.9968	30.0393	30.1137	30.2473	30.2544	30.3166	30.3926	30.3333	30.2712	30.1079	30.2301	30.341	29.9747	30.1905	29.9788				19	18	2	25.8	24.6	3.8	105.95	0	323.31	29574000000	674	Q9NYF8-2;Q9NYF8;Q9NYF8-4	Q9NYF8-2;Q9NYF8;Q9NYF8-4	Bcl-2-associated transcription factor 1	BCLAF1
NaN	NaN	NaN	NaN	NaN	NaN	NaN	24.3302	NaN	NaN	NaN	NaN	NaN	NaN	NaN	NaN	NaN	NaN	NaN	NaN	NaN	NaN	NaN	NaN				17	1	1	23.8	1.8	1.8	100.23	0.0042514	1.8596	279720000	4	Q9NYF8-3	Q9NYF8-3	Bcl-2-associated transcription factor 1	BCLAF1
NaN	NaN	NaN	NaN	NaN	NaN	NaN	24.2174	NaN	NaN	NaN	NaN	NaN	NaN	NaN	NaN	NaN	NaN	NaN	NaN	NaN	NaN	NaN	NaN				4	3	3	6.4	5.5	5.5	137.73	0.00017618	5.8819	146150000	9	P11274-2;P11274	P11274-2;P11274	Breakpoint cluster region protein	BCR
28.2714	28.2085	28.385	28.4646	28.4583	28.4576	28.3528	28.1031	27.7055	28.6582	29.0697	28.8421	28.9449	29.2228	28.8989	29.496	29.4714	29.4052	29.0138	28.9485	29.4023	29.1954	29.0803	29.4217				14	14	14	48	48	48	47.534	0	243.58	11482000000	308	Q9Y276	Q9Y276	Mitochondrial chaperone BCS1	BCS1L
26.1774	27.2336	25.618	26.6787	25.9768	25.2691	26.1198	26.3472	25.4925	27.4275	25.8232	25.7648	29.8562	30.3236	29.8242	30.2949	30.2953	30.2449	30.0136	30.0371	30.1732	29.8593	30.0211	29.9259				13	13	13	51.6	51.6	51.6	38.157	0	167.99	15780000000	272	Q02338	Q02338	D-beta-hydroxybutyrate dehydrogenase, mitochondrial	BDH1
25.9041	NaN	24.5283	26.0218	26.0538	25.9928	25.8271	25.7814	26.1532	25.7909	25.7942	25.9682	NaN	26.02	25.524	26.4651	26.3916	26.4821	25.8898	26.0855	26.4777	26.3432	26.4957	26.5315				5	5	5	31	31	31	26.724	0	40.993	1574900000	53	Q9BUT1;Q9BUT1-3;Q9BUT1-2	Q9BUT1;Q9BUT1-3;Q9BUT1-2	3-hydroxybutyrate dehydrogenase type 2	BDH2
25.8391	26.0212	26.0757	26.0364	25.9291	26.3747	25.9718	25.7929	26.1973	26.523	25.9593	26.5735	26.9867	26.8664	26.7275	26.7473	26.6964	26.644	26.8206	26.6424	26.3821	26.5137	26.1639	26.6002				10	10	10	28.4	28.4	28.4	51.896	0	86.398	2101300000	85	Q14457	Q14457	Beclin-1	BECN1
28.1223	28.0029	28.4424	27.7853	28.1856	27.9738	28.7035	28.4725	28.3322	27.1958	27.697	28.1282	NaN	26.9524	NaN	26.823	27.1516	26.939	27.5949	26.973	27.1957	26.2072	26.4059	NaN				2	2	2	24.6	24.6	24.6	13.289	0	106.27	4508800000	103	O15155;O15155-2	O15155;O15155-2	BET1 homolog	BET1
NaN	NaN	NaN	NaN	NaN	NaN	NaN	NaN	26.4804	NaN	NaN	NaN	NaN	NaN	NaN	NaN	NaN	25.7719	NaN	NaN	NaN	NaN	NaN	NaN				3	3	3	46.8	46.8	46.8	12.388	0	7.6948	893010000	11	Q9NYM9	Q9NYM9	BET1-like protein	BET1L
NaN	NaN	NaN	NaN	NaN	NaN	NaN	NaN	NaN	26.1259	NaN	26.3379	NaN	NaN	NaN	NaN	NaN	NaN	NaN	NaN	NaN	NaN	NaN	NaN				2	2	2	8.7	8.7	8.7	41.654	0.00017397	5.3488	174030000	10	P21810	P21810	Biglycan	BGN
NaN	NaN	NaN	NaN	NaN	NaN	NaN	NaN	NaN	NaN	NaN	NaN	24.2017	24.6993	24.3467	24.9194	25.0309	25.1264	24.6893	24.6989	22.9523	24.7499	24.8612	24.9725				3	3	3	10.2	10.2	10.2	50.497	0	23.529	326910000	53	Q9C0J9	Q9C0J9	Class E basic helix-loop-helix protein 41	BHLHE41
NaN	NaN	NaN	23.656	NaN	NaN	NaN	NaN	NaN	NaN	NaN	NaN	NaN	NaN	NaN	NaN	NaN	NaN	NaN	NaN	NaN	NaN	NaN	NaN				2	2	2	4.4	4.4	4.4	94.287	0.00017556	5.674	95461000	6	Q9H694-2;Q9H694	Q9H694-2;Q9H694	Protein bicaudal C homolog 1	BICC1
25.262	25.0903	NaN	NaN	NaN	NaN	NaN	NaN	25.4503	NaN	NaN	NaN	NaN	NaN	NaN	NaN	NaN	NaN	25.7571	NaN	25.7729	NaN	NaN	NaN				6	5	5	10.1	9	9	95.738	0	24.034	523930000	12	Q96G01-4;Q96G01-3;Q96G01;Q96G01-2	Q96G01-4;Q96G01-3;Q96G01	Protein bicaudal D homolog 1	BICD1
27.4548	27.2919	27.627	27.3689	27.436	27.3261	27.1212	27.196	27.1867	27.1075	27.073	27.3347	27.3711	27.3034	27.482	27.1608	26.8704	26.9769	26.9179	26.7696	26.5959	27.4908	27.4317	27.25				17	17	16	27.2	27.2	26.1	93.532	0	138.68	3447000000	154	Q8TD16;Q8TD16-2	Q8TD16;Q8TD16-2	Protein bicaudal D homolog 2	BICD2
27.2091	27.3982	26.9545	27.5399	27.2601	27.4687	27.8529	27.8398	NaN	28.0082	27.7371	28.0845	28.9891	28.7669	28.9807	28.8551	28.8333	28.8013	29.6146	29.523	29.6085	28.5566	28.7078	29.0884				6	6	6	45.6	45.6	45.6	21.994	0	129.5	9383100000	183	P55957;P55957-2;P55957-4;P55957-3	P55957;P55957-2;P55957-4	BH3-interacting domain death agonist;BH3-interacting domain death agonist p15;BH3-interacting domain death agonist p13;BH3-interacting domain death agonist p11	BID
29.3011	29.2695	29.2821	28.9905	29.13	29.0606	28.8517	28.9485	29.3134	28.9156	29.1197	29.043	27.393	27.1964	27.5182	27.4417	27.5483	27.4839	27.9769	27.8872	28.3397	27.8395	27.3487	27.4687				12	12	12	51.6	51.6	51.6	45.563	0	167.63	8208000000	307	O00499-9;O00499-10;O00499-7;O00499-8;O00499-4;O00499-6;O00499-11;O00499-3;O00499-2;O00499-5;O00499	O00499-9;O00499-10;O00499-7;O00499-8;O00499-4;O00499-6;O00499-11;O00499-3;O00499-2;O00499-5;O00499	Myc box-dependent-interacting protein 1	BIN1
25.7203	25.0083	NaN	24.8064	NaN	NaN	NaN	NaN	NaN	NaN	NaN	NaN	NaN	NaN	NaN	NaN	NaN	NaN	NaN	NaN	NaN	NaN	NaN	NaN				3	3	3	7.2	7.2	7.2	64.097	0.00063221	2.6822	227030000	5	Q13490-2;Q13490;Q13489	Q13490-2;Q13490;Q13489	Baculoviral IAP repeat-containing protein 2;Baculoviral IAP repeat-containing protein 3	BIRC2;BIRC3
27.4434	27.4714	27.5141	27.4504	27.6877	27.6578	26.9979	26.5724	27.7519	27.7565	27.2397	26.616	27.7639	27.4093	27.6167	27.2795	27.8445	27.1847	27.1895	27.2988	27.65	27.5098	27.1178	27.1977				22	22	22	7	7	7	530.25	0	147.02	3808400000	116	Q9NR09	Q9NR09	Baculoviral IAP repeat-containing protein 6	BIRC6
NaN	NaN	NaN	NaN	NaN	NaN	NaN	NaN	NaN	NaN	NaN	NaN	NaN	NaN	NaN	NaN	NaN	NaN	NaN	NaN	21.8297	NaN	NaN	NaN				1	1	1	7	7	7	32.798	0	29.445	15108000	6	Q96CA5	Q96CA5	Baculoviral IAP repeat-containing protein 7;Baculoviral IAP repeat-containing protein 7 30kDa subunit	BIRC7
28.5398	28.3713	28.5362	28.7058	28.3813	28.7173	28.2556	28.365	26.7493	28.5235	28.352	28.6532	28.75	28.6042	28.8249	28.4296	28.3839	28.4475	28.3062	27.632	NaN	28.2906	27.8901	NaN				6	6	6	5.1	5.1	5.1	159	0	14.743	8000800000	48	P54132	P54132	Bloom syndrome protein	BLM
30.0793	29.9566	30.0084	29.8137	29.7863	29.6475	29.7403	29.8164	29.4792	29.8241	29.8621	29.9485	29.624	29.4971	29.5149	29.7928	29.5784	29.5981	29.6951	29.6599	29.9143	29.4604	29.6229	29.8629				16	16	16	49.5	49.5	49.5	52.562	0	126.02	20302000000	400	Q13867	Q13867	Bleomycin hydrolase	BLMH
26.0824	26.329	26.2285	26.3995	26.3438	26.5799	26.2602	26.1904	25.4757	NaN	26.3399	26.7077	26.1836	26.4485	26.245	26.4167	26.4718	26.2765	26.1343	25.873	26.7025	26.6421	26.5625	26.1247				5	5	5	62.4	62.4	62.4	14.311	0	16.08	1831900000	41	P78537-2;P78537	P78537-2;P78537	Biogenesis of lysosome-related organelles complex 1 subunit 1	BLOC1S1
26.898	27.1226	26.7169	27.109	27.23	27.2128	26.9858	26.8217	27.4508	NaN	27.3436	NaN	27.3924	26.7626	26.9507	27.41	27.5654	27.2861	27.3386	27.2389	27.6351	27.59	27.5143	27.0946				5	5	5	46.5	46.5	46.5	15.961	0	78.115	3465900000	120	Q6QNY1;Q6QNY1-2	Q6QNY1	Biogenesis of lysosome-related organelles complex 1 subunit 2	BLOC1S2
NaN	NaN	NaN	NaN	NaN	NaN	NaN	NaN	NaN	25.5045	NaN	25.3962	25.38	NaN	25.0989	25.4478	25.6957	25.3534	24.8801	25.7169	25.0897	NaN	25.8879	NaN				4	4	4	28.7	28.7	28.7	21.255	0.0001806	7.0178	653140000	41	Q6QNY0	Q6QNY0	Biogenesis of lysosome-related organelles complex 1 subunit 3	BLOC1S3
24.9215	NaN	NaN	25.5145	NaN	25.3555	NaN	25.1187	NaN	NaN	NaN	NaN	NaN	NaN	NaN	NaN	NaN	NaN	NaN	NaN	NaN	NaN	NaN	NaN				2	2	2	30	30	30	12.305	0.00018051	7.0002	322010000	27	Q8TDH9-2;Q8TDH9	Q8TDH9-2;Q8TDH9	Biogenesis of lysosome-related organelles complex 1 subunit 5	BLOC1S5
25.7391	25.8261	25.9732	25.5762	25.5322	25.5166	25.972	25.9833	NaN	NaN	NaN	NaN	NaN	NaN	NaN	NaN	NaN	NaN	25.9372	25.7828	NaN	NaN	NaN	NaN				2	2	2	24.4	24.4	24.4	19.743	0.00017724	6.1728	1154600000	37	Q9UL45;Q9UL45-2	Q9UL45;Q9UL45-2	Biogenesis of lysosome-related organelles complex 1 subunit 6	BLOC1S6
30.5265	30.4885	30.7171	30.2329	30.105	30.1987	30.3229	30.2019	30.4426	30.5175	30.3303	30.2396	30.3927	30.4182	29.9632	30.0821	30.1771	30.1224	30.4025	30.3938	30.5834	30.2853	30.626	30.6295				16	16	16	56.4	56.4	56.4	33.428	0	127.68	30822000000	462	P53004	P53004	Biliverdin reductase A	BLVRA
29.3561	29.558	29.6205	30.0557	29.7664	29.7819	29.4993	29.4768	29.2175	29.7563	29.8456	29.9832	30.6915	30.5414	30.7741	31.114	31.2055	31.1728	31.2191	31.1338	31.3923	31.331	31.205	30.8871				10	10	10	65.5	65.5	65.5	22.119	0	241.61	39468000000	829	P30043	P30043	Flavin reductase (NADPH)	BLVRB
NaN	NaN	NaN	NaN	NaN	NaN	NaN	NaN	NaN	NaN	NaN	NaN	NaN	NaN	NaN	NaN	NaN	NaN	NaN	NaN	NaN	22.2554	NaN	NaN				1	1	1	5.2	5.2	5.2	36.949	0.0054307	1.7551	4517800	1	P35226	P35226	Polycomb complex protein BMI-1	BMI1
23.9803	23.7953	23.8547	24.5463	23.7117	24.1516	23.6672	23.6711	NaN	NaN	NaN	NaN	NaN	NaN	NaN	NaN	NaN	NaN	NaN	NaN	NaN	NaN	NaN	NaN				6	5	5	16.2	14.4	14.4	73.837	0	11.944	432500000	6	Q9NSY1-2;Q9NSY1-3;Q9NSY1	Q9NSY1-2;Q9NSY1-3;Q9NSY1	BMP-2-inducible protein kinase	BMP2K
27.5023	27.5872	28.0466	27.6259	27.7767	27.7318	26.6263	26.9978	26.1093	27.3606	26.7218	27.366	28.6788	28.6511	28.8204	28.576	28.9566	28.6734	27.7336	27.9956	28.1373	NaN	27.9943	27.7423				21	21	21	26.9	26.9	26.9	145.81	0	64.366	6069700000	174	Q14692	Q14692	Ribosome biogenesis protein BMS1 homolog	BMS1
NaN	NaN	NaN	NaN	NaN	NaN	NaN	NaN	NaN	NaN	NaN	NaN	NaN	NaN	NaN	24.6819	24.4906	24.463	24.5243	24.4948	NaN	25.9984	NaN	27.4921				4	4	4	6.5	6.5	6.5	101.33	0.00017544	5.6628	451530000	16	Q6ZN30-2;Q6ZN30;Q01954	Q6ZN30-2;Q6ZN30	Zinc finger protein basonuclin-2	BNC2
26.2667	26.3161	26.6566	26.3967	26.1046	26.2454	26.361	26.3675	26.9512	26.2037	26.255	NaN	NaN	26.5544	26.7061	26.4529	25.8523	26.1112	26.1234	26.0371	NaN	26.6033	26.2699	26.0872				9	9	9	48.2	48.2	48.2	26.132	0.0001712	4.7285	1791200000	19	Q12981;Q12981-1;Q12981-2;Q12981-3	Q12981;Q12981-1;Q12981-2;Q12981-3	Vesicle transport protein SEC20	BNIP1
25.5661	25.2199	NaN	25.3716	NaN	25.1046	24.5793	NaN	NaN	NaN	NaN	NaN	NaN	NaN	NaN	NaN	NaN	NaN	NaN	NaN	NaN	NaN	NaN	NaN				4	4	3	14.4	14.4	11.2	43.134	0	21.167	305340000	29	Q12982-2;Q12982	Q12982-2;Q12982	BCL2/adenovirus E1B 19 kDa protein-interacting protein 2	BNIP2
NaN	NaN	NaN	NaN	24.3141	NaN	24.5017	24.4033	25.2383	NaN	NaN	NaN	NaN	NaN	NaN	NaN	NaN	NaN	NaN	NaN	NaN	NaN	NaN	NaN				2	2	2	14	14	14	19.558	0.0080393	1.5831	101350000	8	O60238-2;O60238;Q12983	O60238-2;O60238;Q12983	BCL2/adenovirus E1B 19 kDa protein-interacting protein 3-like;BCL2/adenovirus E1B 19 kDa protein-interacting protein 3	BNIP3L;BNIP3
NaN	NaN	NaN	NaN	NaN	NaN	NaN	NaN	25.3648	NaN	24.8284	NaN	NaN	NaN	NaN	NaN	25.5755	24.7264	NaN	24.6162	NaN	NaN	NaN	NaN				3	2	2	16.2	11.4	11.4	19.196	0.00032499	3.2582	412150000	12	Q96IK1;Q96IK1-2	Q96IK1	Biorientation of chromosomes in cell division protein 1	BOD1
26.5987	26.5822	26.8485	26.2257	26.1201	26.3959	26.0492	26.0919	26.8943	26.1538	26.0839	25.6571	24.9351	25.0916	25.7341	25.9264	25.8985	26.2086	26.1412	25.7675	24.8739	25.4855	25.7094	25.5693				15	15	14	7.2	7.2	6.9	330.46	0	130.74	1445600000	138	Q8NFC6	Q8NFC6	Biorientation of chromosomes in cell division protein 1-like 1	BOD1L1
29.7826	29.9452	29.9106	29.8711	29.8251	29.6242	29.9272	29.6808	30.0275	29.55	29.6288	29.5994	31.3032	31.0249	31.2289	30.906	30.9893	30.9839	31.262	31.2036	31.5523	31.3622	31.2932	31.0363				4	4	4	61.6	61.6	61.6	10.116	0	89.916	40182000000	416	Q9H3K6;Q9H3K6-2	Q9H3K6;Q9H3K6-2	BolA-like protein 2	BOLA2
NaN	NaN	NaN	NaN	NaN	24.7784	NaN	NaN	NaN	NaN	NaN	NaN	NaN	NaN	NaN	NaN	NaN	NaN	NaN	NaN	NaN	NaN	NaN	NaN				1	1	1	14	14	14	12.114	0	11.202	766480000	21	Q53S33	Q53S33	BolA-like protein 3	BOLA3
29.5508	29.5969	29.7621	29.7292	29.5208	29.6764	29.2692	29.219	29.5141	29.3635	29.6745	29.4352	30.9542	31.0082	30.9196	30.8176	30.9002	30.7221	30.6831	30.595	30.7103	30.6243	30.5517	30.9287				28	28	28	49.9	49.9	49.9	83.629	0	214.86	31743000000	729	Q14137;Q14137-2	Q14137;Q14137-2	Ribosome biogenesis protein BOP1	BOP1
25.846	NaN	26.2525	NaN	26.6538	25.5202	NaN	25.9088	NaN	NaN	NaN	NaN	NaN	NaN	NaN	NaN	NaN	NaN	NaN	NaN	NaN	NaN	NaN	NaN				3	3	3	16.6	16.6	16.6	30.005	0	18.275	702420000	16	P07738	P07738	Bisphosphoglycerate mutase	BPGM
26.766	26.7383	26.6932	26.9712	26.9035	27.1984	26.873	26.6683	27.08	26.7079	26.9723	27.2135	NaN	25.7644	25.9673	27.0716	26.7655	26.9924	26.602	26.495	26.9593	NaN	NaN	NaN				4	4	4	19.7	19.7	19.7	31.106	0	41.617	2195700000	102	Q86WA6-2;Q86WA6	Q86WA6-2;Q86WA6	Valacyclovir hydrolase	BPHL
NaN	NaN	NaN	NaN	NaN	NaN	NaN	NaN	NaN	NaN	NaN	NaN	NaN	NaN	NaN	NaN	NaN	NaN	NaN	NaN	NaN	NaN	22.3782	NaN				1	1	1	4.2	4.2	4.2	29.525	0.0073375	1.6652	5793300	2	Q8NFQ6-2;Q8NFQ6	Q8NFQ6-2;Q8NFQ6	BPI fold-containing family C protein	BPIFC
30.1901	30.1719	30.37	30.2047	30.1465	30.2577	30.1897	30.0367	30.4114	29.8532	29.8891	29.882	30.7045	30.5816	30.5389	30.6124	30.6269	30.4819	30.7589	30.7738	31.0309	30.7202	30.819	30.7212				16	16	16	70.5	70.5	70.5	33.392	0	181.59	34249000000	744	O95861;O95861-2;O95861-4;O95861-3	O95861;O95861-2;O95861-4;O95861-3	3(2),5-bisphosphate nucleotidase 1	BPNT1
NaN	NaN	NaN	NaN	NaN	NaN	NaN	NaN	NaN	NaN	25.6024	NaN	26.3188	26.1154	26.3657	26.5732	26.7479	26.3468	26.3903	26.4716	26.284	26.4114	26.046	26.4187				12	12	12	6.4	6.4	6.4	322.21	0	58.652	1182400000	38	Q12830-4;Q12830;Q12830-2	Q12830-4;Q12830;Q12830-2	Nucleosome-remodeling factor subunit BPTF	BPTF
25.4472	25.6566	25.8492	25.935	25.5037	25.7183	25.4667	25.676	25.9002	26.2452	26.3278	26.4187	25.9671	25.7293	23.7473	25.3586	25.5891	24.8726	25.7565	25.5651	NaN	25.8947	25.6318	26.045				8	8	8	18.8	18.8	18.8	67.304	0	109.47	1106600000	107	Q7Z569;Q7Z569-2	Q7Z569;Q7Z569-2	BRCA1-associated protein	BRAP
NaN	NaN	NaN	NaN	NaN	NaN	NaN	NaN	NaN	NaN	NaN	NaN	24.5011	26.5453	NaN	NaN	NaN	NaN	NaN	NaN	25.1804	NaN	NaN	NaN				6	6	6	9.4	9.4	9.4	88.118	0	8.0526	511250000	14	Q6PJG6;Q6PJG6-3;Q6PJG6-2	Q6PJG6;Q6PJG6-3	BRCA1-associated ATM activator 1	BRAT1
27.5134	27.5546	27.6197	27.4711	27.4705	27.4527	27.4869	27.5327	27.8401	27.4245	27.2324	27.4862	27.3466	27.25	27.4366	27.2992	27.8706	27.556	27.7199	27.2982	27.8181	27.7771	27.7731	27.3896				12	12	12	55.7	55.7	55.7	33.149	0	46.052	4176600000	170	P46736-2;P46736;P46736-3;P46736-4;P46736-5	P46736-2;P46736;P46736-3;P46736-4;P46736-5	Lys-63-specific deubiquitinase BRCC36	BRCC3
26.4791	26.5081	26.843	26.0874	25.9761	25.8277	25.32	25.5485	NaN	NaN	NaN	25.556	26.3346	26.6544	26.5063	26.065	26.7742	26.2665	26.0729	26.2078	NaN	NaN	NaN	NaN				12	11	11	22.8	21.6	21.6	88.06	0	50.795	1340300000	67	P25440;P25440-2;P25440-3;P25440-4	P25440;P25440-2;P25440-3;P25440-4	Bromodomain-containing protein 2	BRD2
24.695	24.8635	25.5057	24.3535	24.1853	24.0585	NaN	24.0132	24.9458	NaN	NaN	NaN	NaN	24.513	NaN	NaN	24.6379	24.8659	24.6292	NaN	24.7689	24.3697	NaN	NaN				10	6	6	22.8	15.6	15.6	60.941	0	20.665	426310000	37	Q15059-2;Q15059	Q15059-2;Q15059	Bromodomain-containing protein 3	BRD3
28.2824	28.3074	28.2843	28.0072	28.2107	28.2237	27.8701	27.7214	28.2932	27.9569	27.9466	27.7746	28.3796	28.5675	28.6027	28.6552	28.6556	28.6667	28.4971	28.4711	28.7406	28.3438	28.4368	28.7055				20	20	16	20.7	20.7	17.8	152.22	0	123.08	7730200000	249	O60885;O60885-2;O60885-3	O60885;O60885-2;O60885-3	Bromodomain-containing protein 4	BRD4
NaN	NaN	NaN	NaN	NaN	NaN	NaN	NaN	NaN	23.2693	NaN	23.5684	NaN	NaN	NaN	23.454	NaN	NaN	NaN	NaN	NaN	NaN	NaN	NaN				4	4	4	11.7	11.7	11.7	74.138	0	81.278	69878000	11	Q9NPI1;Q9NPI1-2	Q9NPI1;Q9NPI1-2	Bromodomain-containing protein 7	BRD7
NaN	24.5686	NaN	25.1047	NaN	25.2003	NaN	NaN	NaN	NaN	NaN	NaN	NaN	NaN	NaN	NaN	NaN	NaN	NaN	NaN	NaN	NaN	NaN	NaN				3	3	2	9	9	6.8	60.763	0.00047946	2.8553	393040000	5	Q9H8M2-6;Q9H8M2-3;Q9H8M2-1;Q9H8M2;Q9H8M2-4	Q9H8M2-6;Q9H8M2-3;Q9H8M2-1;Q9H8M2	Bromodomain-containing protein 9	BRD9
27.6877	27.6857	27.7041	27.9569	27.6148	27.573	27.6848	27.4651	27.524	27.9346	27.9451	27.8274	27.8667	27.7396	27.7328	27.851	27.9352	27.8582	27.9062	27.8609	28.3106	28.0374	27.968	27.6289				8	8	8	28.5	28.5	28.5	42.697	0	54.05	5284900000	166	Q9NXR7-4;Q9NXR7-3;Q9NXR7;Q9NXR7-1	Q9NXR7-4;Q9NXR7-3;Q9NXR7;Q9NXR7-1	BRCA1-A complex subunit BRE	BRE
25.3179	NaN	25.8881	NaN	25.258	NaN	25.8325	26.0972	NaN	NaN	NaN	NaN	24.0967	24.6029	NaN	NaN	25.6309	24.7326	25.7999	25.8355	24.2804	NaN	NaN	27.0686				3	3	3	14.7	14.7	14.7	27.835	0	14.312	837650000	31	Q8WY22	Q8WY22	BRI3-binding protein	BRI3BP
30.3097	30.1162	30.5204	30.5027	30.6171	30.5578	30.2636	30.317	28.936	30.8646	30.6533	30.7674	30.8877	30.7823	30.7818	30.9251	31.1059	31.1621	30.6481	30.7026	31.0211	30.5201	30.8681	30.7179				14	14	14	48.7	48.7	48.7	41.401	0	139.13	38622000000	713	Q8TDN6	Q8TDN6	Ribosome biogenesis protein BRX1 homolog	BRIX1
NaN	NaN	NaN	NaN	NaN	NaN	NaN	NaN	24.7026	26.3168	26.528	26.7161	27.7324	28.1587	28.2744	27.8744	NaN	NaN	NaN	NaN	NaN	27.7219	27.9006	28.0084				2	2	2	32	32	32	8.7448	0	24.707	3396500000	75	Q8WUW1;Q8WUW1-2	Q8WUW1;Q8WUW1-2	Protein BRICK1	BRK1
NaN	NaN	NaN	NaN	NaN	NaN	NaN	NaN	NaN	NaN	NaN	NaN	NaN	NaN	NaN	NaN	24.5912	NaN	NaN	NaN	NaN	NaN	NaN	NaN				2	2	2	11.6	11.6	11.6	32.344	0	7.6457	120940000	7	Q5PSV4-2;Q5PSV4	Q5PSV4-2;Q5PSV4	Breast cancer metastasis-suppressor 1-like protein	BRMS1L
27.3723	27.4562	27.8522	27.4179	27.5624	27.4294	28.1425	28.2314	28.7932	28.1411	28.1083	28.0696	27.0292	27.2552	27.0898	27.7941	27.8628	28.1132	28.3071	28.0814	28.3793	28.3849	28.1086	28.3585				8	8	8	31.4	31.4	31.4	46.476	0	191.94	5661400000	184	Q5VW32;Q5VW32-2	Q5VW32;Q5VW32-2	BRO1 domain-containing protein BROX	BROX
26.2221	26.2618	25.524	26.3323	26.4756	26.565	26.6221	26.2638	26.7981	26.8486	27.0318	26.4901	27.3422	27.3466	26.6252	25.883	26.2837	26.9246	26.9438	27.3084	27.6436	NaN	NaN	NaN				7	7	7	27.4	27.4	27.4	47.163	0	52.53	2332100000	70	Q9NW68;Q9NW68-7;Q9NW68-3;Q9NW68-9;Q9NW68-4;Q9NW68-8;Q9NW68-2;Q9NW68-5;Q9NW68-6	Q9NW68;Q9NW68-7;Q9NW68-3;Q9NW68-9;Q9NW68-4;Q9NW68-8;Q9NW68-2	BSD domain-containing protein 1	BSDC1
31.1605	31.1471	31.2964	30.5811	30.6239	30.4534	30.3997	30.4712	30.4791	30.4518	30.188	30.4823	30.8616	30.7612	31.0019	30.459	31.0184	30.971	31.0815	30.7594	31.358	30.3141	30.3698	29.8143				9	9	9	56.6	56.6	56.6	22.764	0	323.31	42415000000	580	P35613-4;P35613-2;P35613;P35613-3	P35613-4;P35613-2;P35613;P35613-3	Basigin	BSG
NaN	NaN	NaN	NaN	NaN	NaN	NaN	NaN	NaN	NaN	26.4499	NaN	NaN	NaN	NaN	NaN	NaN	NaN	NaN	25.8422	NaN	NaN	NaN	NaN				1	1	1	5	5	5	29.326	0.00032284	3.0923	319040000	4	Q10588-2;Q10588	Q10588-2;Q10588	ADP-ribosyl cyclase/cyclic ADP-ribose hydrolase 2	BST1
NaN	NaN	NaN	NaN	NaN	NaN	28.171	27.9909	28.417	27.2655	27.513	26.7971	NaN	NaN	NaN	NaN	NaN	NaN	27.6373	27.5863	27.8467	26.7274	NaN	NaN				2	2	2	14.9	14.9	14.9	18.394	0	167.23	1971200000	51	Q10589-2;Q10589	Q10589-2;Q10589	Bone marrow stromal antigen 2	BST2
26.8176	26.3062	26.9412	26.3977	26.3143	26.631	25.3192	25.9795	27.7697	27.2521	27.1161	26.8627	27.2485	27.4759	27.1914	27.2594	27.1397	27.2177	25.6573	26.1863	26.5809	NaN	27.2458	27.3491				21	21	21	17.9	17.9	17.9	206.89	0	38.217	2750100000	108	O14981;O14981-2	O14981	TATA-binding protein-associated factor 172	BTAF1
24.9316	24.9479	25.3426	25.9791	25.7647	25.719	26.2104	26.4565	26.1114	26.6199	26.8638	26.0141	NaN	25.9023	26.1116	25.822	25.6638	25.8075	25.8925	25.9933	26.4309	NaN	26.2847	26.2504				5	5	5	14.3	14.3	14.3	58.913	0	16.232	1309800000	49	P43251-4;P43251;P43251-3;P43251-2	P43251-4;P43251;P43251-3;P43251-2	Biotinidase	BTD
30.4417	30.5863	30.7427	30.3715	30.3967	30.4963	30.0364	30.1017	30.4325	30.1924	30.0321	30.2583	30.9799	30.7632	31.1008	29.9633	30.228	30.3299	30.6649	30.4678	30.7004	30.6813	30.3143	30.3362				7	7	7	57.8	57.8	57.8	22.168	0	169.21	34181000000	528	P20290;P20290-2	P20290;P20290-2	Transcription factor BTF3	BTF3
30.4653	30.4994	30.3234	30.2594	30.3411	30.3891	30.5172	30.4296	29.1506	30.4369	30.3841	30.5671	31.0234	31.2366	31.4216	31.0317	31.063	30.9555	31.1739	31.2092	31.4885	31.2914	31.139	31.0301				8	8	8	65.2	65.2	65.2	17.27	0	159.91	46056000000	591	Q96K17;Q96K17-2	Q96K17;Q96K17-2	Transcription factor BTF3 homolog 4	BTF3L4
NaN	NaN	NaN	NaN	24.9589	NaN	NaN	NaN	NaN	NaN	NaN	NaN	NaN	NaN	NaN	NaN	NaN	NaN	NaN	NaN	NaN	NaN	NaN	NaN				1	1	1	20.5	20.5	20.5	8.9325	0.00093691	2.4549	231410000	7	Q96K17-3	Q96K17-3	Transcription factor BTF3 homolog 4	BTF3L4
30.4628	30.4299	30.8029	30.4972	30.2937	30.619	30.5601	30.5745	31.0737	30.5376	30.4207	30.5842	30.6263	30.5253	30.4823	30.6899	30.5466	30.5004	30.2897	30.5438	30.7881	30.1358	30.5298	30.2563				13	13	13	61.3	61.3	61.3	36.954	0	215.15	35415000000	625	O43684-2;O43684	O43684-2;O43684	Mitotic checkpoint protein BUB3	BUB3
29.0467	29.0334	29.7186	29.4478	29.22	29.2745	28.9359	29.0762	28.0517	28.9346	29.265	28.9692	28.2051	28.1089	28.5847	28.4552	28.55	28.4576	27.934	28.0205	28.1472	27.8623	28.0028	28.3256				5	5	5	38.2	38.2	38.2	17	0	68.891	9477200000	277	P41223;P41223-2	P41223;P41223-2	Protein BUD31 homolog	BUD31
27.3138	27.4193	27.5007	27.312	27.3213	27.4366	26.3518	26.1447	26.2242	27.1708	26.8204	26.8495	28.0361	28.1292	28.1526	27.7172	27.7722	27.6004	27.1855	27.4097	26.6998	27.1514	27.307	27.2696				14	14	14	43.2	43.2	43.2	49.601	0	41.525	3876100000	202	Q13895	Q13895	Bystin	BYSL
30.5015	30.5501	30.8546	30.0943	30.1783	30.076	30.6274	30.6298	30.8559	30.7574	30.5202	30.7393	30.4268	30.484	30.316	29.6577	29.6199	29.5263	30.0656	30.0335	30.2722	29.7799	29.8939	30.0869				15	14	14	43	41.3	41.3	48.043	0	117.93	28317000000	449	Q7L1Q6;Q7L1Q6-4;Q7L1Q6-3;Q7L1Q6-2	Q7L1Q6;Q7L1Q6-4;Q7L1Q6-3;Q7L1Q6-2	Basic leucine zipper and W2 domain-containing protein 1	BZW1
30.7985	30.6161	31.0929	30.6691	30.596	30.6152	30.9375	30.9332	30.9888	30.46	30.6508	30.517	29.9375	30.2363	30.0972	29.4225	29.4342	29.2146	29.8677	29.9706	30.2472	29.3175	29.7984	29.5461				23	23	22	52.3	52.3	50.6	48.162	0	267.02	28575000000	569	Q9Y6E2;Q9Y6E2-2	Q9Y6E2	Basic leucine zipper and W2 domain-containing protein 2	BZW2
NaN	NaN	NaN	NaN	NaN	NaN	NaN	NaN	NaN	NaN	NaN	NaN	25.8075	NaN	25.9566	26.2312	26.0971	26.1227	26.449	26.4904	26.0259	26.0952	26.0336	NaN				3	3	3	22.2	22.2	22.2	22.567	0	29.243	889500000	22	Q9H2I8	Q9H2I8	Leucine-rich repeat-containing protein C10orf11	C10orf11
NaN	NaN	NaN	NaN	NaN	NaN	NaN	NaN	25.602	NaN	NaN	NaN	NaN	NaN	NaN	NaN	NaN	NaN	NaN	NaN	NaN	NaN	NaN	NaN				2	2	2	28.6	28.6	28.6	11.564	0.0080321	1.576	649170000	16	Q96B45	Q96B45	UPF0693 protein C10orf32	C10orf32
25.9394	25.8672	25.4766	26.4699	26.0552	26.0995	26.0916	25.9538	26.2966	25.7641	27.8305	25.8323	26.0326	NaN	25.5891	NaN	NaN	26.329	NaN	NaN	NaN	NaN	25.1075	NaN				6	6	6	11.5	11.5	11.5	78.71	0.00017203	4.8966	1283500000	34	Q5T2E6;Q5T2E6-2	Q5T2E6;Q5T2E6-2	UPF0668 protein C10orf76	C10orf76
29.248	29.3388	29.3981	29.5473	29.4438	29.3059	29.2242	29.2527	28.8287	29.4574	29.3328	29.3789	28.5652	28.478	28.4684	29.1712	29.0715	29.0296	29.1082	29.1798	29.2551	28.9205	29.0983	29.1182				10	10	10	42.2	42.2	42.2	35.117	0	126.96	13200000000	364	Q9H0W9;Q9H0W9-2;Q9H0W9-3;Q9H0W9-4	Q9H0W9;Q9H0W9-2;Q9H0W9-3;Q9H0W9-4	Ester hydrolase C11orf54	C11orf54
28.2804	28.4481	28.2404	27.9137	27.8976	27.7131	27.6582	27.3886	27.5278	27.0382	27.1669	27.2365	NaN	27.4185	26.7821	26.9578	27.2338	26.4394	27.0675	26.6429	26.8563	26.1437	27.588	NaN				5	5	5	23.1	23.1	23.1	27.354	0	26.53	3679500000	118	Q9H3H3;Q9H3H3-2;Q9H3H3-3	Q9H3H3;Q9H3H3-2;Q9H3H3-3	UPF0696 protein C11orf68	C11orf68
26.772	26.6835	27.0284	26.9291	26.857	27.259	27.0029	26.9403	27.2924	26.9917	27.4809	26.9992	NaN	26.6753	26.7229	26.5323	26.5647	26.4308	27.2308	26.9977	27.3347	NaN	NaN	NaN				5	5	5	27.4	27.4	27.4	21.627	0	28.262	2650600000	62	Q53FT3	Q53FT3	Protein Hikeshi	C11orf73
NaN	NaN	NaN	NaN	NaN	NaN	NaN	NaN	NaN	NaN	NaN	NaN	NaN	NaN	NaN	NaN	NaN	NaN	NaN	NaN	21.7407	NaN	NaN	NaN				1	1	1	7.1	7.1	7.1	41.036	0.00033245	3.8248	15179000	2	Q9BUA3	Q9BUA3	Uncharacterized protein C11orf84	C11orf84
NaN	NaN	NaN	NaN	NaN	NaN	NaN	NaN	NaN	NaN	NaN	NaN	NaN	NaN	NaN	NaN	NaN	NaN	24.5047	NaN	NaN	NaN	NaN	NaN				2	2	2	12.2	12.2	12.2	46.113	0.00032531	3.279	115730000	3	Q7Z7L8	Q7Z7L8	Uncharacterized protein C11orf96	C11orf96
NaN	NaN	NaN	NaN	NaN	NaN	NaN	NaN	NaN	NaN	NaN	NaN	NaN	NaN	NaN	NaN	NaN	NaN	NaN	NaN	NaN	NaN	NaN	27.1206				1	1	1	10.7	10.7	10.7	13.798	0.000172	4.8926	1215100000	20	E9PRG8	E9PRG8	Uncharacterized protein C11orf98	C11orf98
28.986	28.9069	29.0634	28.8875	28.8794	29.008	29.0581	28.8966	29.0555	28.8076	28.9903	28.9547	30.0289	30.0706	30.1361	29.8941	29.9527	29.8394	30.1076	29.9905	30.2376	29.9563	30.1464	30.1086				13	13	13	42.6	42.6	42.6	42.449	0	239.53	19224000000	411	Q9HB07	Q9HB07	UPF0160 protein MYG1, mitochondrial	C12orf10
25.7179	25.2193	25.3952	24.7069	NaN	24.8714	24.6767	24.712	24.9127	NaN	NaN	NaN	25.2131	24.7617	25.4418	24.8405	24.6066	24.6588	25.9787	25.1479	24.9698	NaN	NaN	NaN				5	5	5	14.5	14.5	14.5	37.49	0	18.88	701360000	22	Q8N999;Q8N999-3;Q8N999-2	Q8N999;Q8N999-3	Uncharacterized protein C12orf29	C12orf29
24.8755	24.926	25.4422	25.118	25.0225	25.0796	24.602	24.2958	NaN	24.9033	24.9633	24.9834	24.5941	24.693	NaN	24.6198	NaN	24.7576	24.9367	25.7019	25.9697	NaN	24.7192	24.7132				3	3	3	21	21	21	28.17	0	27.69	687210000	53	Q96C57	Q96C57	Uncharacterized protein C12orf43	C12orf43
28.2049	28.0943	28.4777	27.8523	27.7182	28.0546	27.5903	27.4817	28.0114	27.2296	27.3359	27.3903	28.0097	27.8793	27.8691	26.7851	26.7538	26.932	27.1567	27.3588	27.5663	26.9785	27.052	27.0303				5	5	5	63.5	63.5	63.5	13.178	0	88.281	4535900000	199	Q99622	Q99622	Protein C10	C12orf57
NaN	NaN	NaN	NaN	NaN	23.2355	NaN	NaN	NaN	NaN	NaN	NaN	NaN	NaN	NaN	NaN	NaN	NaN	NaN	NaN	NaN	NaN	NaN	NaN				1	1	1	16	16	16	12.923	0.00078358	2.5058	24018000	2	Q9H3J6-2;Q9H3J6	Q9H3J6-2;Q9H3J6	Probable peptide chain release factor C12orf65, mitochondrial	C12orf65
27.1969	27.2816	27.2385	26.7879	26.5962	26.4652	26.3611	26.6889	26.5327	26.5192	26.6308	26.4716	28.059	27.7039	28.098	28.0912	28.2058	28.1107	28.1624	28.2535	28.4245	27.5368	27.8348	27.9173				5	5	5	89	89	89	10.859	0	104.69	4835700000	195	Q9BXV9	Q9BXV9	Uncharacterized protein C14orf142	C14orf142
25.4591	25.6368	NaN	25.8258	26.0644	26.0005	25.7908	25.6719	25.6222	26.1636	26.0486	25.9013	NaN	25.5608	25.466	NaN	NaN	25.5742	NaN	25.641	NaN	NaN	NaN	NaN				8	8	8	24.3	24.3	24.3	61.058	0	56.653	829490000	37	Q7Z3D6-5;Q7Z3D6-3;Q7Z3D6;Q7Z3D6-2;Q7Z3D6-4;Q7Z3D6-6	Q7Z3D6-5;Q7Z3D6-3;Q7Z3D6;Q7Z3D6-2;Q7Z3D6-4	UPF0317 protein C14orf159, mitochondrial	C14orf159
31.261	31.2656	31.5228	31.1171	31.2072	31.2244	31.2222	31.2782	31.4574	31.0467	30.9852	30.9867	31.3603	31.3534	31.4862	31.2186	31.2663	31.3238	31.4896	31.4015	31.6318	31.0733	31.1878	31.2366				14	14	14	64.3	64.3	64.3	28.068	0	210.6	61064000000	876	Q9Y224	Q9Y224	UPF0568 protein C14orf166	C14orf166
NaN	NaN	NaN	NaN	NaN	NaN	NaN	NaN	NaN	NaN	NaN	NaN	NaN	NaN	26.0967	26.3265	NaN	NaN	NaN	NaN	26.3219	NaN	NaN	NaN				2	2	2	19.6	19.6	19.6	16.353	0.00063331	2.7003	957260000	33	Q8WUR7;Q8WUR7-2;Q8WUR7-3	Q8WUR7;Q8WUR7-2;Q8WUR7-3	UPF0235 protein C15orf40	C15orf40
27.7938	27.8984	27.4875	27.8357	27.3806	27.892	26.7299	26.9583	27.1157	27.4331	27.5657	27.5397	25.2728	24.9848	27.5591	26.8692	26.4389	NaN	27.5987	NaN	25.679	25.6388	25.1055	25.7547				11	11	11	34.1	34.1	34.1	57.324	0	118.45	2601400000	134	Q6ZUT6;Q6ZUT6-4;Q6ZUT6-2;Q6ZUT6-3	Q6ZUT6;Q6ZUT6-4;Q6ZUT6-2	Uncharacterized protein C15orf52	C15orf52
NaN	NaN	NaN	NaN	NaN	25.6028	NaN	NaN	NaN	NaN	NaN	NaN	NaN	NaN	NaN	NaN	NaN	NaN	NaN	NaN	NaN	NaN	NaN	NaN				2	2	2	20.5	20.5	20.5	20.656	0.0010914	2.4077	322840000	1	Q9BV29;Q9BV29-2;Q9BV29-3	Q9BV29;Q9BV29-2;Q9BV29-3	Uncharacterized protein C15orf57	C15orf57
26.7397	26.613	26.4072	26.2095	26.1588	26.4192	27.2533	27.4035	26.9067	26.0961	26.4928	26.1267	NaN	NaN	NaN	25.7842	NaN	26.4134	25.7467	25.7601	26.0291	25.6223	25.9199	25.7779				7	7	7	40.2	40.2	40.2	22.578	0	36.464	1496200000	45	Q96S19;Q96S19-3;Q96S19-5;Q96S19-6;Q96S19-4;Q96S19-2	Q96S19;Q96S19-3;Q96S19-5;Q96S19-6;Q96S19-4	UPF0585 protein C16orf13	C16orf13
28.2435	28.1415	28.3533	27.735	27.8602	27.8872	28.1277	28.2344	28.5666	28.2703	28.1829	28.328	27.4741	27.7199	27.6029	27.443	26.9802	27.4204	27.2293	27.4249	27.9507	27.7066	27.2917	27.2747				11	11	11	33.1	33.1	33.1	51.017	0	48.742	5430600000	204	Q96GQ5;Q96GQ5-2	Q96GQ5	RUS1 family protein C16orf58	C16orf58
27.4177	27.4217	24.7421	27.0491	27.4225	26.7784	27.5415	27.5191	26.2186	27.906	27.3966	27.6084	28.9561	29.1763	29.5165	29.4218	29.1833	29.2119	28.9957	29.1628	28.9436	28.1755	28.7531	28.753				28	28	28	35.8	35.8	35.8	109.56	0	112.07	8944500000	258	Q7Z3J2;Q7Z3J2-2	Q7Z3J2;Q7Z3J2-2	UPF0505 protein C16orf62	C16orf62
24.8476	24.8842	25.0271	NaN	25.3089	25.0461	24.6869	24.6244	24.9192	NaN	NaN	NaN	NaN	24.8025	24.9629	25.4727	25.3649	NaN	25.4248	25.2684	25.8171	NaN	NaN	25.8285				6	6	6	31.4	31.4	31.4	37.226	0	69.925	682490000	34	Q96GS4	Q96GS4	Uncharacterized protein C17orf59	C17orf59
NaN	NaN	NaN	NaN	NaN	NaN	NaN	NaN	NaN	NaN	NaN	NaN	25.635	NaN	NaN	NaN	NaN	NaN	NaN	NaN	NaN	NaN	NaN	NaN				4	4	4	21.4	21.4	21.4	19.436	0.0063215	1.7171	413970000	11	Q9BQA9-2;Q9BQA9	Q9BQA9-2;Q9BQA9	Uncharacterized protein C17orf62	C17orf62
25.8282	25.462	23.1901	25.0548	NaN	24.3535	25.4126	24.9731	NaN	NaN	25.2169	25.3078	NaN	NaN	NaN	NaN	25.237	25.1047	25.2375	25.4635	25.4193	NaN	25.5065	25.9599				8	8	8	28.3	28.3	28.3	44.621	0	17.482	661870000	49	Q9HAS0	Q9HAS0	Protein Njmu-R1	C17orf75
26.3066	26.3625	26.0074	26.1399	26.3772	25.9836	26.1815	26.0526	26.9547	25.9692	25.869	25.3232	26.6532	NaN	26.0061	26.282	26.1881	26.1126	26.0985	26.1531	26.2974	25.7222	NaN	26.3133				8	8	8	19.7	19.7	19.7	70.592	0	19.532	1642700000	32	Q53F19;Q53F19-2	Q53F19;Q53F19-2	Uncharacterized protein C17orf85	C17orf85
NaN	NaN	NaN	NaN	NaN	NaN	NaN	NaN	NaN	NaN	NaN	NaN	NaN	NaN	NaN	NaN	NaN	24.9668	NaN	NaN	NaN	NaN	NaN	NaN				1	1	1	17.6	17.6	17.6	7.7558	0	9.6151	283650000	15	A1L188	A1L188	Uncharacterized protein C17orf89	C17orf89
26.146	26.0673	26.4432	26.0851	26.0577	25.9678	26.1809	26.2462	27.1741	25.9647	25.8561	25.9388	26.0722	26.201	26.331	25.8435	26.205	25.9854	25.8973	26.3337	24.422	26.1746	26.3926	26.0901				4	4	4	18.7	18.7	18.7	36.977	0	61.103	1580500000	139	Q96B23-2;Q96B23	Q96B23-2;Q96B23	Uncharacterized protein C18orf25	C18orf25
25.4916	NaN	24.5345	25.1099	NaN	25.1745	NaN	NaN	NaN	NaN	NaN	NaN	NaN	25.6712	25.7904	25.1719	25.4921	NaN	NaN	NaN	NaN	NaN	NaN	NaN				6	6	6	12.8	12.8	12.8	74.974	0.0054331	1.7664	867800000	15	Q96DM3	Q96DM3	Uncharacterized protein C18orf8	C18orf8
NaN	NaN	NaN	NaN	NaN	NaN	NaN	NaN	NaN	NaN	NaN	NaN	NaN	NaN	NaN	NaN	NaN	26.3696	NaN	NaN	NaN	NaN	NaN	NaN				3	3	3	18.7	18.7	18.7	11.113	0.00016941	4.4097	759180000	20	Q9NSK7-3;Q9NSK7-4;Q9NSK7-2;Q9NSK7	Q9NSK7-3;Q9NSK7-4	Protein C19orf12	C19orf12
26.2998	26.2188	26.0534	25.9076	25.6481	25.8208	25.7636	25.378	NaN	25.5396	25.8652	25.8913	26.1612	26.1527	26.356	NaN	25.7643	25.4791	25.942	26.0107	26.0743	26.4187	26.4219	26.4642				5	5	5	61.9	61.9	61.9	12.878	0	16.918	1421100000	79	Q9UFG5;Q9UFG5-2	Q9UFG5;Q9UFG5-2	UPF0449 protein C19orf25	C19orf25
27.5712	27.509	28.1875	27.611	27.4006	27.714	27.2743	27.2129	27.4224	26.2478	25.5868	26.0031	27.91	27.3035	28.113	28.1443	28.2003	27.9582	27.7071	27.8065	27.8642	27.7907	27.1888	26.944				6	6	6	51.1	51.1	51.1	18.419	0	12.098	4672500000	153	Q9BQ61	Q9BQ61	Uncharacterized protein C19orf43	C19orf43
25.0955	NaN	25.3979	24.6333	25.2165	25.0869	NaN	25.0084	25.8128	NaN	NaN	NaN	NaN	NaN	NaN	NaN	NaN	NaN	NaN	NaN	NaN	NaN	NaN	NaN				6	6	6	19.7	19.7	19.7	44.746	0.00017606	5.8396	409660000	12	Q8N9M1;Q8N9M1-2;Q8N9M1-3	Q8N9M1;Q8N9M1-2;Q8N9M1-3	Uncharacterized protein C19orf47	C19orf47
NaN	NaN	NaN	NaN	NaN	NaN	NaN	NaN	NaN	NaN	NaN	NaN	NaN	25.1373	25.0196	25.5365	NaN	NaN	NaN	NaN	NaN	NaN	NaN	NaN				5	5	5	23.1	23.1	23.1	29.233	0	43.393	507370000	26	Q9BSF4	Q9BSF4	Uncharacterized protein C19orf52	C19orf52
25.0265	24.9527	25.374	24.856	NaN	24.8896	24.8498	25.0826	NaN	NaN	NaN	NaN	NaN	NaN	NaN	NaN	NaN	NaN	NaN	NaN	NaN	NaN	NaN	NaN				2	2	2	21.2	21.2	21.2	20.067	0	58.41	220590000	17	Q96EN9-3;Q96EN9-2;Q96EN9	Q96EN9-3;Q96EN9-2;Q96EN9	Uncharacterized protein C19orf60	C19orf60
NaN	NaN	NaN	NaN	NaN	NaN	NaN	NaN	NaN	NaN	NaN	NaN	NaN	NaN	NaN	NaN	27.1879	27.0485	27.1056	27.4277	NaN	NaN	27.4507	27.0858				5	5	5	30.6	30.6	30.6	29.005	0	70.602	1429800000	59	Q9NUL5-4;Q9NUL5;Q9NUL5-3;Q9NUL5-2	Q9NUL5-4;Q9NUL5;Q9NUL5-3;Q9NUL5-2	UPF0515 protein C19orf66	C19orf66
25.6531	NaN	25.4826	25.6592	25.4093	25.3926	25.5537	25.8239	25.9371	NaN	NaN	24.6886	25.6601	25.6596	25.1392	NaN	NaN	NaN	25.3639	NaN	25.6874	NaN	25.8671	25.4351				6	6	6	19.6	19.6	19.6	42.202	0	17.931	797890000	20	Q9NS00;Q9NS00-2	Q9NS00;Q9NS00-2	Glycoprotein-N-acetylgalactosamine 3-beta-galactosyltransferase 1	C1GALT1
25.2856	25.256	26.2711	25.2697	25.8606	25.3816	25.5326	26.1349	26.5714	25.4949	NaN	25.3936	NaN	24.9878	25.0691	24.536	24.0641	24.5118	24.5464	25.1754	NaN	NaN	25.082	24.8506				3	3	3	11.9	11.9	11.9	36.382	0	12.224	813450000	32	Q96EU7	Q96EU7	C1GALT1-specific chaperone 1	C1GALT1C1
NaN	NaN	NaN	NaN	NaN	NaN	NaN	NaN	24.9746	NaN	NaN	NaN	NaN	NaN	NaN	NaN	NaN	NaN	NaN	NaN	NaN	NaN	NaN	NaN				1	1	1	10	10	10	11.471	0.0046927	1.8059	347630000	15	Q6ZSJ8	Q6ZSJ8	Uncharacterized protein C1orf122	C1orf122
29.2448	29.2704	29.3407	29.1525	29.1703	29.2184	29.0645	29.1052	29.1271	28.882	28.763	28.6786	28.8076	28.7857	28.9137	29.2129	29.218	29.04	29.3328	29.2908	29.4213	29.3314	29.2854	29.3433				7	7	7	50	50	50	18.048	0	43.711	13210000000	228	Q9NWV4	Q9NWV4	UPF0587 protein C1orf123	C1orf123
NaN	NaN	NaN	NaN	NaN	NaN	NaN	NaN	NaN	NaN	NaN	NaN	NaN	NaN	NaN	25.095	NaN	NaN	NaN	NaN	NaN	NaN	NaN	NaN				1	1	1	16.5	16.5	16.5	25.977	0	8.4937	228340000	8	Q8IYL3	Q8IYL3	UPF0688 protein C1orf174	C1orf174
28.5381	28.2672	28.3686	29.854	29.6211	29.8712	29.7175	29.6676	30.1069	30.0189	30.1901	30.013	NaN	27.1144	26.8586	28.7657	28.789	28.7606	27.8946	28.3011	28.4019	28.1873	28.1818	28.3178				14	14	14	53.8	53.8	53.8	36.346	0	96.038	11088000000	333	Q9H425;Q9H425-3;Q9H425-2	Q9H425;Q9H425-3;Q9H425-2	Uncharacterized protein C1orf198	C1orf198
NaN	NaN	NaN	NaN	NaN	NaN	NaN	NaN	NaN	NaN	NaN	25.0089	26.0451	NaN	25.6199	25.4609	NaN	NaN	NaN	NaN	NaN	NaN	26.0387	25.7468				3	3	3	24.1	24.1	24.1	21.876	0	13.64	558680000	22	Q9BV19	Q9BV19	Uncharacterized protein C1orf50	C1orf50
NaN	NaN	NaN	NaN	NaN	NaN	NaN	NaN	NaN	NaN	NaN	NaN	NaN	NaN	24.0153	NaN	NaN	NaN	NaN	NaN	NaN	NaN	NaN	NaN				2	2	2	18.6	18.6	18.6	18.835	0	85.19	112580000	9	Q8N6N3-2;Q8N6N3;Q8N6N3-3	Q8N6N3-2;Q8N6N3;Q8N6N3-3	UPF0690 protein C1orf52	C1orf52
32.7161	32.8167	33.212	33.0524	33.1169	32.867	32.947	32.9465	32.1535	33.0535	33.1927	33.0999	33.7005	33.7204	33.7793	33.882	33.8904	33.8525	33.844	33.7331	33.3835	33.9	33.8512	33.784				9	9	9	60.6	60.6	60.6	31.362	0	314.96	270600000000	1124	Q07021	Q07021	Complement component 1 Q subcomponent-binding protein, mitochondrial	C1QBP
27.1964	27.2891	27.4493	27.2835	27.4253	27.3295	27.5389	27.1814	27.269	27.5582	NaN	NaN	28.2716	28.2964	28.0612	27.7663	28.0122	27.8514	27.9138	27.9162	28.2529	28.314	28.5246	28.2998				5	5	5	36.8	36.8	36.8	19.291	0	69.052	5342400000	144	Q9GZN8;Q9GZN8-2	Q9GZN8;Q9GZN8-2	UPF0687 protein C20orf27	C20orf27
NaN	NaN	NaN	NaN	NaN	NaN	NaN	NaN	NaN	NaN	NaN	23.9284	NaN	NaN	NaN	NaN	NaN	NaN	NaN	NaN	NaN	NaN	NaN	NaN				1	1	1	6	6	6	23.653	0.0036675	2.0229	50504000	3	O43822-2;O43822-3;O43822;O43822-4	O43822-2;O43822-3;O43822;O43822-4	Protein C21orf2	C21orf2
30.3196	30.3458	29.6592	30.4678	30.3455	30.6763	30.4983	30.5677	28.7164	30.7511	30.7465	30.6707	29.8554	30.0437	30.2669	30.4329	30.6073	30.5695	30.4632	30.6387	31.0866	30.0473	30.1442	30.1047				7	7	7	43.7	43.7	43.7	28.17	0	78.614	31982000000	378	P30042;P30042-2	P30042;P30042-2	ES1 protein homolog, mitochondrial	C21orf33
27.2243	27.3106	27.4992	26.9222	26.913	27.1424	26.6087	26.5783	27.1249	26.4788	26.649	26.6196	27.7239	27.454	27.3622	26.6337	26.6765	26.4529	26.6998	26.8175	26.6962	26.575	26.9183	26.9037				6	6	6	44.1	44.1	44.1	33.224	0	55.12	2969700000	116	P57076	P57076	UPF0769 protein C21orf59	C21orf59
NaN	NaN	NaN	NaN	NaN	NaN	NaN	NaN	NaN	NaN	25.9938	25.8138	26.3037	26.6141	26.9774	26.179	26.321	26.4677	26.6183	26.6269	26.2301	26.4788	26.4568	26.4224				10	10	10	27.2	27.2	27.2	58.612	0	31.901	1435800000	39	Q9Y426-2;Q9Y426-3;Q9Y426	Q9Y426-2;Q9Y426-3;Q9Y426	C2 domain-containing protein 2	C2CD2
26.6224	26.5052	27.1021	26.7213	26.8014	27.0087	26.666	26.6937	27.2119	26.4435	26.7718	26.5197	27.0202	27.0942	26.6241	27.1545	26.8917	27.0589	26.8301	26.5885	26.8803	26.5858	27.1446	27.3301				15	15	15	20.8	20.8	20.8	116.03	0	45.78	2689100000	98	Q86YS7-3;Q86YS7;Q86YS7-2;Q86YS7-4;Q86YS7-5	Q86YS7-3;Q86YS7;Q86YS7-2;Q86YS7-4;Q86YS7-5	C2 domain-containing protein 5	C2CD5
27.0421	27.0173	26.6327	27.5029	27.0592	27.3306	26.4607	26.1543	NaN	26.9852	27.1153	26.9386	26.0359	26.1411	25.9393	25.6739	26.2804	25.9986	25.6591	25.5667	26.5021	26.4731	25.4152	25.4754				4	4	4	12.6	12.6	12.6	37.318	0	86.338	2012900000	121	Q9H6V9;Q9H6V9-2;Q9H6V9-4;Q9H6V9-3	Q9H6V9;Q9H6V9-2;Q9H6V9-4;Q9H6V9-3	UPF0554 protein C2orf43	C2orf43
26.6283	26.6632	25.8423	26.6218	26.9024	26.7334	26.7841	26.7027	26.0067	27.054	27.0098	27.0261	27.4603	27.5137	27.6838	27.9043	27.6589	27.8152	27.6984	27.7017	27.3721	27.3472	27.5074	27.6578				7	7	7	24.4	24.4	24.4	32.544	0	11.278	3711900000	111	Q8WWC4	Q8WWC4	Uncharacterized protein C2orf47, mitochondrial	C2orf47
26.0757	NaN	26.1704	25.7704	NaN	26.3521	NaN	NaN	NaN	NaN	NaN	NaN	26.348	26.319	25.1258	27.1495	26.6278	26.43	26.3068	26.4122	NaN	NaN	NaN	NaN				7	7	7	47.4	47.4	47.4	25.858	0	10.623	1321400000	35	Q9BVC5;Q9BVC5-2	Q9BVC5;Q9BVC5-2	Ashwin	C2orf49
NaN	NaN	NaN	NaN	NaN	NaN	NaN	NaN	NaN	NaN	NaN	NaN	NaN	NaN	25.3115	25.0999	NaN	25.2329	25.4177	25.387	25.5487	NaN	NaN	NaN				2	2	2	7.5	7.5	7.5	43.448	0.00018106	7.2198	346350000	5	Q8N8R5	Q8N8R5	UPF0565 protein C2orf69	C2orf69
NaN	NaN	25.6849	NaN	NaN	NaN	NaN	NaN	NaN	NaN	NaN	NaN	NaN	NaN	NaN	NaN	NaN	NaN	NaN	NaN	NaN	NaN	NaN	NaN				2	2	2	21.4	21.4	21.4	14.609	0.00032268	3.0896	367020000	9	Q3KRA6	Q3KRA6	UPF0538 protein C2orf76	C2orf76
NaN	NaN	NaN	NaN	NaN	NaN	NaN	NaN	NaN	NaN	NaN	NaN	NaN	NaN	NaN	NaN	NaN	NaN	NaN	NaN	NaN	NaN	23.287	NaN				1	1	1	2.8	2.8	2.8	56.748	0.0018628	2.3135	112510000	5	Q6NW34-2;Q6NW34	Q6NW34-2;Q6NW34	Uncharacterized protein C3orf17	C3orf17
25.7178	24.6596	26.7335	24.8069	25.5282	25.0351	NaN	24.9699	26.7777	24.1592	NaN	NaN	25.1516	24.5392	NaN	25.0605	25.225	25.0664	NaN	NaN	25.0986	NaN	NaN	NaN				7	7	7	24.3	24.3	24.3	39.436	0.00018015	6.9494	2471300000	25	Q9NWY4;A8MVJ9	Q9NWY4	UPF0609 protein C4orf27	C4orf27
28.161	28.1464	28.6758	28.2553	28.3295	28.1735	28.4741	28.3339	28.9952	28.242	28.3173	28.3163	28.0389	27.9675	27.8501	27.9618	28.0715	28.0298	28.3967	28.4441	28.4583	28.4315	28.3852	28.1814				12	12	12	48.9	48.9	48.9	49.967	0	293.83	7256000000	300	Q49AR2;Q49AR2-2;Q49AR2-3	Q49AR2;Q49AR2-2	UPF0489 protein C5orf22	C5orf22
24.5409	25.2427	25.0619	24.9535	24.6674	24.469	24.3277	24.6271	NaN	NaN	NaN	NaN	25.1895	25.6959	25.2494	25.2512	NaN	25.6445	25.0961	25.9501	25.0232	NaN	25.122	NaN				4	4	4	36.7	36.7	36.7	20.132	0	37.688	676330000	46	Q7Z6I8;Q7Z6I8-2	Q7Z6I8;Q7Z6I8-2	UPF0461 protein C5orf24	C5orf24
27.8468	27.9962	28.1113	27.7697	27.8254	27.9324	28.3578	28.3608	28.6976	28.1061	27.7835	28.1261	28.043	27.5972	27.9195	27.8195	27.9753	27.9733	28.2061	28.2295	28.3997	27.8802	28.2224	28.2448				7	7	7	39.8	39.8	39.8	33.62	0	123.52	6245200000	216	A6NDU8	A6NDU8	UPF0600 protein C5orf51	C5orf51
NaN	NaN	26.9281	NaN	26.578	26.2893	NaN	NaN	NaN	NaN	27.0278	NaN	NaN	NaN	NaN	NaN	25.689	25.5836	NaN	25.2032	NaN	NaN	NaN	NaN				2	2	2	34	34	34	20.772	0	34.247	849060000	23	Q7Z4R8	Q7Z4R8	UPF0669 protein C6orf120	C6orf120
NaN	NaN	NaN	NaN	NaN	NaN	NaN	NaN	24.7422	27.173	27.2159	27.2184	27.1833	24.183	NaN	NaN	NaN	NaN	24.3615	NaN	NaN	26.8633	NaN	NaN				2	2	2	8.3	8.3	8.3	27.941	0	9.9427	1096800000	38	Q9P0P8	Q9P0P8	Uncharacterized protein C6orf203	C6orf203
NaN	NaN	NaN	NaN	NaN	NaN	NaN	NaN	NaN	25.2527	NaN	25.22	NaN	NaN	NaN	NaN	NaN	NaN	NaN	NaN	NaN	NaN	NaN	NaN				2	2	2	13.3	13.3	13.3	40.734	0.00017765	6.262	80551000	2	Q6UWU4-2;Q6UWU4-3;Q6UWU4	Q6UWU4-2;Q6UWU4-3;Q6UWU4	Bombesin receptor-activated protein C6orf89	C6orf89
28.5019	28.61	29.0936	28.6707	28.7935	28.6918	28.756	28.8458	29.1276	28.6896	28.9201	28.8037	28.5468	28.1086	28.3533	28.5996	28.4065	28.5026	28.3293	28.4948	28.3123	28.4687	28.5616	28.668				7	7	7	49	49	49	22.083	0	55.346	8983900000	262	Q9BRJ6	Q9BRJ6	Uncharacterized protein C7orf50	C7orf50
NaN	NaN	NaN	NaN	NaN	NaN	NaN	NaN	26.0407	NaN	NaN	NaN	NaN	NaN	NaN	NaN	NaN	NaN	NaN	NaN	NaN	NaN	NaN	NaN				1	1	1	10.6	10.6	10.6	12.749	0.00017905	6.645	302870000	6	Q96HJ9	Q96HJ9	UPF0562 protein C7orf55	C7orf55
26.5663	26.1794	26.9636	26.5905	26.5507	27.2088	26.4656	25.9985	27.0216	26.3727	26.6067	26.4002	26.0601	26.2599	26.3532	25.972	25.886	NaN	NaN	25.5609	22.9094	NaN	25.8385	25.0363				3	3	3	17.5	17.5	17.5	24.992	0	69.424	1510100000	62	Q9H7E9;Q9H7E9-2	Q9H7E9;Q9H7E9-2	UPF0488 protein C8orf33	C8orf33
27.5038	27.4566	27.6684	27.5808	27.5197	27.4923	27.6082	27.2857	NaN	28.0215	27.8263	27.9547	27.2083	27.2975	27.4471	27.7828	28.1035	27.8987	27.6969	27.7791	27.9708	27.4508	27.6842	27.7029				5	5	5	26.9	26.9	26.9	23.889	0	51.943	4664600000	164	Q6P1X6;Q6P1X6-2	Q6P1X6;Q6P1X6-2	UPF0598 protein C8orf82	C8orf82
NaN	NaN	NaN	NaN	NaN	NaN	NaN	NaN	NaN	NaN	NaN	NaN	26.2996	NaN	NaN	NaN	NaN	NaN	NaN	NaN	NaN	NaN	NaN	NaN				2	2	2	9.6	9.6	9.6	42.008	0.00017519	5.6315	352850000	11	Q5T280	Q5T280	Putative methyltransferase C9orf114	C9orf114
26.5515	26.5567	26.6569	26.1162	26.4195	26.131	26.7336	26.3107	NaN	26.7197	26.7012	26.8375	25.592	25.4553	25.243	25.8823	25.8057	25.6672	25.701	25.7692	25.8104	25.9926	25.7416	25.7567				5	5	5	35.8	35.8	35.8	21.639	0	51.159	1491100000	84	Q9BUH6;Q9BUH6-2	Q9BUH6	Protein PAXX	C9orf142
NaN	NaN	NaN	NaN	NaN	NaN	NaN	NaN	NaN	NaN	NaN	NaN	26.2625	26.3294	26.137	26.461	26.4802	26.2194	25.8377	25.8371	NaN	26.382	25.8913	NaN				5	5	5	16.7	16.7	16.7	39.028	0	16.923	861760000	31	Q5T6V5	Q5T6V5	UPF0553 protein C9orf64	C9orf64
25.5635	25.5968	25.6671	25.3498	25.5954	25.3896	25.4493	25.2058	NaN	NaN	NaN	NaN	NaN	NaN	25.7199	25.6814	25.5329	25.6524	NaN	25.4187	NaN	NaN	NaN	NaN				3	3	3	15.9	15.9	15.9	33.688	0.0001715	4.7959	755180000	26	Q9NZ63	Q9NZ63	Uncharacterized protein C9orf78	C9orf78
25.8571	25.7323	26.212	25.4755	25.5383	25.4818	25.709	25.5592	25.5951	NaN	NaN	NaN	25.2173	25.9137	26.122	26.4005	25.9362	26.0668	25.6268	26.2966	26.5509	26.1315	26.9074	25.672				7	7	7	44.3	44.3	44.3	20.625	0.00017346	5.2761	1360500000	45	Q96LW7-2;Q96LW7	Q96LW7-2;Q96LW7	Bcl10-interacting CARD protein	C9orf89
NaN	NaN	NaN	NaN	NaN	NaN	NaN	NaN	NaN	NaN	NaN	NaN	NaN	24.492	NaN	NaN	NaN	NaN	NaN	NaN	NaN	NaN	NaN	NaN				2	2	2	13.7	13.7	13.7	29.443	0.00032389	3.1731	140210000	3	Q8N1Q1	Q8N1Q1	Carbonic anhydrase 13	CA13
27.3546	27.8001	27.0014	27.6545	27.2429	27.4013	27.3459	27.1038	25.4913	27.7159	27.4669	28.2581	30.0074	29.7866	29.9614	29.8481	30.1006	29.9832	30.4174	30.4459	30.591	29.882	30.0389	29.639				10	10	10	47.6	47.6	47.6	32.973	0	128.29	16864000000	246	P35219	P35219	Carbonic anhydrase-related protein	CA8
24.7431	24.9221	25.0757	24.7975	24.8602	24.5969	24.7439	25.0335	25.448	24.8002	25.0636	24.9238	24.9434	25.1006	26.1606	NaN	NaN	25.1056	25.1877	25.0493	24.3763	NaN	25.1382	24.796				3	3	3	12.5	12.5	12.5	38.367	0	56.159	697580000	55	Q9H8G2;Q9H8G2-2	Q9H8G2;Q9H8G2-2	Caspase activity and apoptosis inhibitor 1	CAAP1
28.9536	28.9862	28.9275	28.7311	28.6592	28.715	28.9359	29.038	29.5106	28.8931	29.1433	28.8417	28.795	28.6516	29.12	28.2536	28.6436	28.5898	28.939	28.9968	28.9493	28.9045	28.9419	28.9215				12	12	11	37.8	37.8	35.8	39.869	0	100.09	11486000000	290	Q9Y376	Q9Y376	Calcium-binding protein 39	CAB39
NaN	NaN	NaN	NaN	NaN	NaN	NaN	NaN	NaN	NaN	NaN	NaN	NaN	26.0178	NaN	NaN	NaN	NaN	25.6712	25.8026	25.417	25.2892	25.8971	NaN				4	4	4	3.3	3.3	3.3	237.57	0.00063101	2.645	487430000	9	Q9Y6J0-2;Q9Y6J0	Q9Y6J0-2;Q9Y6J0	Calcineurin-binding protein cabin-1	CABIN1
NaN	NaN	NaN	NaN	NaN	NaN	NaN	NaN	NaN	NaN	NaN	NaN	NaN	NaN	NaN	NaN	NaN	NaN	NaN	NaN	23.4472	NaN	NaN	NaN				1	1	1	4.9	4.9	4.9	34.593	0.0076279	1.6427	37488000	1	Q8TDN4-4;Q8TDN4-2;Q8TDN4	Q8TDN4-4;Q8TDN4-2;Q8TDN4	CDK5 and ABL1 enzyme substrate 1	CABLES1
27.0512	26.4112	26.5347	26.4245	26.7148	26.5335	26.8747	26.8097	27.8924	27.1272	26.9373	26.4998	NaN	24.5063	25.4026	NaN	NaN	24.737	NaN	25.1427	25.7003	NaN	NaN	NaN				14	14	14	19.4	19.4	19.4	121.89	0	28.597	1465500000	59	P54289-4;P54289-5;P54289-3;P54289;P54289-2;Q9NY47-4;Q9NY47-2;Q9NY47-3;Q9NY47;Q9NY47-5	P54289-4;P54289-5;P54289-3;P54289;P54289-2	Voltage-dependent calcium channel subunit alpha-2/delta-1;Voltage-dependent calcium channel subunit alpha-2-1;Voltage-dependent calcium channel subunit delta-1	CACNA2D1
NaN	NaN	NaN	NaN	NaN	NaN	NaN	NaN	NaN	NaN	NaN	NaN	NaN	NaN	NaN	NaN	NaN	NaN	NaN	NaN	NaN	NaN	19.5387	NaN				1	1	1	2.7	2.7	2.7	50.014	0.0080525	1.5997	3004100	2	P54284-5;P54284-2;P54284-3;P54284-4;P54284	P54284-5;P54284-2;P54284-3;P54284-4;P54284	Voltage-dependent L-type calcium channel subunit beta-3	CACNB3
25.0304	24.7855	25.3225	24.7931	24.8502	24.9856	24.7319	24.7827	25.0895	NaN	NaN	NaN	24.7349	25.0566	25.0121	24.5326	24.9746	25.2578	25.0206	25.1995	25.6117	NaN	25.1659	25.2181				5	5	5	8.6	8.6	8.6	88.701	0	47.146	673920000	42	Q8WUQ7;Q8WUQ7-2	Q8WUQ7;Q8WUQ7-2	Cactin	CACTIN
23.7536	23.7531	24.3014	23.9723	NaN	24.2267	NaN	NaN	24.6008	23.9527	23.9112	23.8814	NaN	NaN	NaN	NaN	NaN	NaN	NaN	NaN	NaN	NaN	NaN	NaN				3	3	3	14.9	14.9	14.9	41.063	0	14.1	230040000	41	Q86Y37;Q86Y37-2;Q86Y37-4	Q86Y37;Q86Y37-2	CDK2-associated and cullin domain-containing protein 1	CACUL1
31.1884	31.2141	30.9587	30.7668	30.6627	30.7439	31.4099	31.6235	31.5857	30.7345	30.8736	30.8254	31.9623	31.8974	31.909	31.6744	31.6095	31.5789	31.8392	31.9517	32.1967	31.4524	31.6823	31.4062				13	13	13	59.6	59.6	59.6	26.21	0	164.45	70664000000	764	Q9HB71;Q9HB71-3;Q9HB71-2	Q9HB71;Q9HB71-3	Calcyclin-binding protein	CACYBP
31.4216	31.3461	31.7347	31.1252	31.1229	31.0104	30.9563	30.9607	30.9359	31.3479	31.3251	31.3687	31.7561	31.6635	31.5752	31.3633	31.4125	31.3089	31.4109	31.4821	31.5068	31.4279	31.3822	31.5034				75	75	73	53	53	52.3	242.98	0	323.31	62406000000	1792	P27708	P27708	CAD protein;Glutamine-dependent carbamoyl-phosphate synthase;Aspartate carbamoyltransferase;Dihydroorotase	CAD
29.5543	29.4397	29.3813	28.9932	29.1164	29.1194	29.7515	29.6963	29.9887	29.3898	29.2704	29.3536	27.7703	27.8731	27.7202	28.4999	28.4841	28.4705	27.5814	27.5782	27.6521	27.3508	27.2194	27.3259				9	9	9	31.2	31.2	31.2	45.623	0	139.62	9951500000	270	Q9BY67-5;Q9BY67;Q9BY67-4;Q9BY67-3;Q9BY67-2	Q9BY67-5;Q9BY67;Q9BY67-4;Q9BY67-3;Q9BY67-2	Cell adhesion molecule 1	CADM1
29.7638	29.8882	30.2458	30.4085	30.5366	30.2345	30.0295	29.9445	29.2452	30.0038	29.8438	30.2806	NaN	NaN	NaN	NaN	NaN	NaN	NaN	NaN	NaN	NaN	NaN	NaN				9	9	9	33.2	33.2	33.2	42.785	0	309.3	10727000000	304	Q8NFZ8	Q8NFZ8	Cell adhesion molecule 4	CADM4
NaN	26.0458	NaN	NaN	NaN	NaN	NaN	25.904	NaN	NaN	NaN	NaN	27.4769	27.228	27.085	26.7335	26.8142	26.7714	26.9747	26.626	27.2071	NaN	27.0132	26.8231				15	15	15	14	14	14	144.08	0	38.285	1888400000	44	Q9ULU8-2;Q9ULU8-3;Q9ULU8;Q9ULU8-4;Q9ULU8-5;Q86UW7-3;Q86UW7-2;Q86UW7	Q9ULU8-2;Q9ULU8-3;Q9ULU8;Q9ULU8-4	Calcium-dependent secretion activator 1	CADPS
25.5223	25.4194	25.4256	25.1978	NaN	NaN	25.911	25.1551	25.7417	25.0841	25.8515	26.2097	25.383	NaN	24.6623	25.2273	25.1744	24.7706	25.8578	25.2554	25.5753	25.7478	25.5423	25.4426				10	10	10	19.3	19.3	19.3	70.978	0	33.053	939710000	31	Q9P1Z2-2;Q9P1Z2-3;Q9P1Z2;Q9P1Z2-4	Q9P1Z2-2;Q9P1Z2-3;Q9P1Z2;Q9P1Z2-4	Calcium-binding and coiled-coil domain-containing protein 1	CALCOCO1
26.2896	26.1303	26.5014	26.4843	26.4476	26.7376	26.6814	26.2994	26.3097	26.5836	26.6466	26.8351	26.4744	26.4035	26.4542	25.889	26.3951	25.79	26.723	26.6096	26.7468	26.9837	26.8073	26.7358				8	8	8	22.8	22.8	22.8	55.188	0	40.39	2010500000	65	Q13137-4;Q13137-5;Q13137;Q13137-3;Q13137-2	Q13137-4;Q13137-5;Q13137;Q13137-3;Q13137-2	Calcium-binding and coiled-coil domain-containing protein 2	CALCOCO2
32.7164	32.5809	33.0074	32.7361	32.7777	32.7666	32.6566	32.6769	33.2044	32.1764	32.2091	32.2964	31.491	31.2342	31.1176	31.5487	31.5689	31.6471	31.7559	31.7705	31.7641	32.1554	32.102	31.9901				32	32	4	52.1	52.1	4.7	61.212	0	323.31	105640000000	966	Q05682-5;Q05682-3	Q05682-5;Q05682-3	Caldesmon	CALD1
NaN	NaN	NaN	25.3179	25.9597	27.1596	26.889	27.2413	28.0993	28.6098	27.6335	27.7314	NaN	NaN	NaN	NaN	NaN	NaN	NaN	NaN	NaN	NaN	NaN	NaN				30	2	2	50	3.2	3.2	62.663	0.00017001	4.5129	1105300000	45	Q05682-4;Q05682-6;Q05682-2;Q05682	Q05682-4;Q05682-6;Q05682-2;Q05682	Caldesmon	CALD1
34.6561	34.7038	34.9258	34.4779	34.5192	34.5628	34.6169	34.6707	35.2522	34.493	34.3526	34.4469	34.2032	34.1677	34.1682	34.1297	34.0832	34.0263	33.8195	34.0365	33.961	34.0329	33.8744	34.0109				10	10	10	83.9	83.9	83.9	16.837	0	295.11	482280000000	1089	P62158;P27482;P02585	P62158	Calmodulin	CALM1
36.2946	36.4293	36.4141	35.9538	35.8443	35.8511	36.3002	36.1917	36.1035	36.3222	36.1961	36.2565	35.0106	34.8325	35.1766	34.4647	34.7113	34.7475	35.1651	35.2306	35.3645	34.842	34.7393	34.6528				24	24	24	77.7	77.7	77.7	48.141	0	323.31	1226100000000	4982	P27797	P27797	Calreticulin	CALR
35.904	36.0001	35.8805	35.7099	35.6161	35.5999	36.1086	35.9998	35.0092	35.8987	35.8357	35.8598	34.2908	34.1902	34.5899	33.8187	33.9788	34.0266	34.4902	34.7028	34.7568	34.2625	34.2101	34.0232				21	21	5	71.7	71.7	17.5	37.106	0	323.31	883120000000	3406	O43852;O43852-3;O43852-6;O43852-5;O43852-15;O43852-10;O43852-9;O43852-11;O43852-13;O43852-14;O43852-12	O43852;O43852-3;O43852-6;O43852-5;O43852-15;O43852-10	Calumenin	CALU
30.0326	29.8951	29.8975	29.0142	29.3136	28.509	29.6109	29.3557	31.1978	NaN	28.7434	29.4354	28.856	28.6378	28.9302	NaN	27.9399	NaN	29.0619	28.1514	28.4127	NaN	NaN	28.9096				21	5	5	75.2	21	21	37.134	0	30.395	12336000000	75	O43852-2;O43852-4;O43852-8;O43852-7	O43852-2;O43852-4;O43852-8	Calumenin	CALU
NaN	NaN	NaN	NaN	NaN	22.2149	NaN	NaN	NaN	NaN	NaN	NaN	NaN	NaN	NaN	NaN	NaN	NaN	NaN	NaN	NaN	NaN	NaN	NaN				7	2	2	23.1	9.7	9.7	56.379	0.0001763	5.9185	575710000	5	Q13554-3;Q13554-7;Q13554-4;Q13554-8;Q13554-5;Q13554-2;Q13554;Q13554-6	Q13554-3;Q13554-7;Q13554-4;Q13554-8;Q13554-5;Q13554-2;Q13554;Q13554-6	Calcium/calmodulin-dependent protein kinase type II subunit beta	CAMK2B
31.1712	31.1323	31.4552	31.1281	30.9801	31.1632	31.3766	31.3298	31.7614	31.3323	31.4644	31.4566	29.1951	29.1318	29.3604	29.2194	29.2243	29.1488	29.5926	29.5417	29.7491	29.5668	29.6787	29.8019				11	11	8	35.4	35.4	26.6	54.127	0	269.64	34734000000	533	Q13557-8;Q13557-12;Q13557-10;Q13557;Q13557-6;Q13557-11;Q13557-9;Q13557-5;Q13557-3;Q13557-4	Q13557-8;Q13557-12;Q13557-10;Q13557;Q13557-6;Q13557-11;Q13557-9;Q13557-5;Q13557-3;Q13557-4	Calcium/calmodulin-dependent protein kinase type II subunit delta	CAMK2D
26.5338	26.3182	26.6377	26.5285	26.6399	26.7415	26.0001	26.3571	NaN	25.9479	26.3155	26.1805	NaN	NaN	NaN	NaN	NaN	NaN	NaN	NaN	NaN	NaN	NaN	NaN				8	6	4	23	16.8	11.7	55.96	0	8.8436	1060300000	35	Q13555-10;Q13555-3;Q13555-5;Q13555-4;Q13555-7;Q13555-9;Q13555-2;Q13555-8;Q13555;Q13555-6	Q13555-10;Q13555-3;Q13555-5;Q13555-4;Q13555-7;Q13555-9;Q13555-2;Q13555-8;Q13555;Q13555-6	Calcium/calmodulin-dependent protein kinase type II subunit gamma	CAMK2G
NaN	NaN	NaN	NaN	NaN	25.4211	NaN	NaN	NaN	24.5866	NaN	NaN	27.2538	26.9475	26.7471	NaN	25.4878	25.1776	25.4408	26.0403	26.0711	26.1573	25.4635	25.8754				7	7	6	18	18	16.3	51.925	0	31.432	996070000	55	Q16566	Q16566	Calcium/calmodulin-dependent protein kinase type IV	CAMK4
25.0962	24.8281	24.4301	NaN	25.3085	24.9768	25.2981	25.1135	NaN	25.3574	25.1896	25.2112	NaN	25.6419	25.4476	NaN	25.367	25.4297	25.4525	25.4942	26.2774	NaN	NaN	NaN				3	3	3	18.2	18.2	18.2	32.952	0	40.966	787810000	25	P49069	P49069	Calcium signal-modulating cyclophilin ligand	CAMLG
27.8947	27.7544	28.1542	27.8396	27.5699	27.3751	27.5821	27.1102	26.883	26.7416	26.7029	26.9067	27.0359	26.9784	26.9531	26.2404	26.6767	26.7439	26.9951	26.6687	26.8005	NaN	NaN	NaN				13	13	13	13.6	13.6	13.6	165.06	0	41.575	2860400000	69	Q08AD1-2;Q08AD1-3;Q08AD1	Q08AD1-2;Q08AD1-3;Q08AD1	Calmodulin-regulated spectrin-associated protein 2	CAMSAP2
33.374	33.3663	33.44	33.257	33.1658	33.2352	33.2806	33.2971	33.4827	33.0105	33.0635	33.107	32.8799	32.8318	32.9459	33.0301	33.1307	33.0853	33.1444	33.1664	33.2848	33.0788	33.1492	33.0823				54	54	52	61.1	61.1	59.6	136.37	0	323.31	217270000000	2958	Q86VP6;Q86VP6-2;Q86VP6-3	Q86VP6;Q86VP6-2	Cullin-associated NEDD8-dissociated protein 1	CAND1
24.3325	24.3255	24.9164	24.5817	24.6191	24.5699	24.7133	24.671	25.8044	NaN	NaN	NaN	NaN	24.9191	NaN	24.665	NaN	NaN	25.1281	24.855	NaN	NaN	24.8165	24.932				3	3	3	12	12	12	38.945	0	27.474	403720000	10	Q8WVQ1-3;Q8WVQ1;Q8WVQ1-2	Q8WVQ1-3;Q8WVQ1	Soluble calcium-activated nucleotidase 1	CANT1
35.0683	35.0657	35.1855	34.8976	34.8113	34.9262	35.1322	35.0903	35.5418	35.4823	35.4412	35.3666	34.4265	34.3701	34.5084	34.1039	33.9988	34.0522	34.3796	34.3702	34.5152	34.3436	34.3735	34.272				33	33	33	49.2	49.2	49.2	67.567	0	323.31	645510000000	3067	P27824;P27824-2;P27824-3	P27824;P27824-2;P27824-3	Calnexin	CANX
33.6308	33.4771	33.6674	33.3543	33.3763	33.5602	33.712	33.6812	34.2876	33.3524	33.3473	33.3084	34.8028	34.7688	34.7865	34.4914	34.4741	34.446	34.9395	34.9041	35.0929	34.4641	34.8049	34.7939				25	25	1	61.1	61.1	4.8	51.901	0	323.31	502730000000	2270	Q01518	Q01518	Adenylyl cyclase-associated protein 1	CAP1
26.9843	26.8352	24.5601	26.7866	26.7864	26.0139	26.9817	27.1153	27.4741	NaN	NaN	NaN	NaN	28.08	28.1223	27.672	27.4766	27.3934	28.0246	28.1641	28.2171	NaN	NaN	NaN				25	1	1	61	4.6	4.6	51.83	0	13.46	3930000000	53	Q01518-2	Q01518-2	Adenylyl cyclase-associated protein 1	CAP1
27.2059	27.057	27.2064	27.5159	26.981	27.1395	28.095	28.1145	27.7046	28.0765	27.9575	28.3668	29.009	28.8999	28.8704	29.258	29.2292	29.2148	29.7538	29.8398	30.0218	30.0732	29.8577	29.8311				18	17	17	56.4	54.7	54.7	52.823	0	89.162	12120000000	211	P40123;P40123-2;P40123-3	P40123;P40123-2;P40123-3	Adenylyl cyclase-associated protein 2	CAP2
22.1939	21.7087	23.1126	22.7908	21.9493	21.4757	22.3324	22.5313	26.2477	24.5586	25.1634	24.8629	34.9908	34.9712	34.8409	34.9368	34.8213	34.8497	35.1155	35.2292	34.8354	35.1226	35.2063	34.9083				19	19	19	84.5	84.5	84.5	38.498	0	323.31	456080000000	1569	P40121;P40121-2	P40121;P40121-2	Macrophage-capping protein	CAPG
31.6576	31.531	31.7819	31.5646	31.5329	31.4775	31.5237	31.4801	31.4826	31.1363	31.3011	31.2197	30.8339	30.7471	30.9221	30.8964	30.9713	30.9433	31.0856	31.0228	31.2387	30.8722	30.9769	30.9852				31	31	31	53.5	53.5	53.5	81.889	0	323.31	55203000000	1027	P07384	P07384	Calpain-1 catalytic subunit	CAPN1
32.8951	32.932	33.2796	32.6405	32.6925	32.6876	32.9849	32.95	32.7644	32.7273	32.7306	32.7902	32.0444	31.9768	32.0017	31.8776	32.1187	32.063	32.2559	32.1854	32.4153	31.9073	32.0794	32.147				33	33	33	58.3	58.3	58.3	79.994	0	323.31	134990000000	2021	P17655;P17655-2	P17655;P17655-2	Calpain-2 catalytic subunit	CAPN2
27.2832	27.3957	27.2364	27.0174	26.8075	27.3668	26.8263	26.6971	NaN	NaN	NaN	NaN	NaN	NaN	NaN	NaN	NaN	NaN	NaN	NaN	NaN	NaN	NaN	NaN				6	6	6	12.2	12.2	12.2	73.168	0	16.812	1382700000	39	O15484	O15484	Calpain-5	CAPN5
NaN	NaN	NaN	23.8916	NaN	NaN	NaN	NaN	NaN	NaN	NaN	NaN	NaN	NaN	NaN	NaN	NaN	NaN	NaN	NaN	NaN	NaN	NaN	NaN				2	2	2	3.4	3.4	3.4	92.651	0.002308	2.1641	218880000	12	Q9Y6W3	Q9Y6W3	Calpain-7	CAPN7
32.0114	32.1206	32.2995	31.6847	31.7239	31.886	32.1487	32.0196	32.5891	32.1558	32.1142	32.145	31.7729	31.5166	31.6823	31.7568	31.8747	31.9014	31.9244	31.7804	31.7514	31.7004	31.9189	31.8588				14	14	14	78.4	78.4	78.4	28.315	0	323.31	92096000000	1170	P04632;Q96L46	P04632	Calpain small subunit 1	CAPNS1
31.2304	31.2634	31.6833	31.2298	31.3343	31.3601	30.7853	30.7981	31.467	30.5627	30.535	30.4402	31.0452	31.2854	31.3175	30.6937	30.6673	30.68	30.7286	30.6849	30.6576	30.6583	30.7596	30.7671				17	17	17	40.8	40.8	40.8	76.861	0	222.82	47877000000	911	Q14444-2;Q14444	Q14444-2;Q14444	Caprin-1	CAPRIN1
29.192	29.3935	29.3315	29.0897	28.9135	28.83	29.1008	29.1329	29.485	27.0581	27.6739	26.6341	32.3786	32.1684	32.4008	31.8557	31.8107	31.7352	31.8487	31.7439	32.05	31.6103	31.6992	31.4747				12	12	12	49.7	49.7	49.7	20.967	0	101.22	56987000000	441	Q13938;Q13938-3	Q13938;Q13938-3	Calcyphosin	CAPS
32.1157	32.2605	32.3537	32.0258	32.0232	32.1074	32.2817	32.1466	31.444	31.9796	32.1778	32.0536	32.9174	32.8721	32.7617	32.5162	32.7482	32.6418	32.9754	33.0071	33.0809	33.0372	32.999	32.731				12	10	10	70.3	60.8	60.8	32.922	0	323.31	144050000000	1377	P52907	P52907	F-actin-capping protein subunit alpha-1	CAPZA1
31.9698	31.9077	32.0434	31.8741	31.9379	31.8356	32.2197	32.3996	31.0373	31.8234	31.9856	31.932	31.6089	31.7464	31.642	31.7206	31.6394	31.792	32.0932	32.055	32.2263	31.9509	31.9528	31.8344				13	13	11	71.3	71.3	61.9	32.949	0	323.31	90156000000	916	P47755;P47755-2	P47755	F-actin-capping protein subunit alpha-2	CAPZA2
26.6196	26.7904	26.9872	NaN	NaN	NaN	NaN	NaN	NaN	NaN	NaN	NaN	NaN	NaN	NaN	NaN	NaN	NaN	NaN	NaN	NaN	NaN	NaN	NaN				20	2	2	70.8	6.1	6.1	31.35	0.0039592	1.944	955550000	14	P47756	P47756	F-actin-capping protein subunit beta	CAPZB
32.8449	32.8217	33.17	32.7747	32.6063	32.7452	32.8786	32.8602	33.4203	32.5426	32.6028	32.4917	33.0879	33.1032	33.0825	32.9818	32.9975	32.9089	33.255	33.2978	33.3739	33.2012	33.0838	33.1793				20	20	2	71.7	71.7	5.9	30.628	0	282.22	193390000000	1181	P47756-2	P47756-2	F-actin-capping protein subunit beta	CAPZB
NaN	NaN	NaN	NaN	NaN	NaN	NaN	NaN	NaN	NaN	NaN	NaN	NaN	NaN	NaN	NaN	NaN	NaN	NaN	NaN	26.562	NaN	NaN	NaN				2	1	1	32	22.7	22.7	10.737	0	8.8562	240490000	8	Q5EG05-2;Q5EG05	Q5EG05-2;Q5EG05	Caspase recruitment domain-containing protein 16	CARD16
28.5093	28.7776	28.5805	28.0883	28.6231	28.2178	28.5935	28.6775	27.0844	28.7704	28.329	28.5614	30.9464	30.5196	30.7414	30.5301	30.8564	31.0996	30.8281	30.3932	30.9439	30.2915	30.8617	30.7225				5	5	5	64.6	64.6	64.6	15.892	0	55.982	27135000000	339	Q9Y2V2	Q9Y2V2	Calcium-regulated heat stable protein 1	CARHSP1
26.9641	27.0618	26.9107	27.1944	26.863	26.8835	27.4972	27.3705	28.0269	27.579	27.3257	27.5587	26.3577	26.8423	26.5905	27.338	27.1255	26.9902	27.4177	27.445	27.866	27.6813	27.4767	27.7023				10	10	10	47	47	47	36.576	0	54.888	3694800000	127	Q8IW45;Q8IW45-2;Q8IW45-4;Q8IW45-3	Q8IW45;Q8IW45-2;Q8IW45-4	ATP-dependent (S)-NAD(P)H-hydrate dehydratase	CARKD
29.7152	29.599	29.9787	29.714	29.4447	29.6696	29.5002	29.5379	30.0017	29.3144	29.1608	29.3784	29.1202	29.4315	29.1449	29.1076	29.2644	29.0034	29.1777	29.1914	29.6798	28.8116	29.2875	29.25				16	16	16	38.8	38.8	38.8	63.459	0	119.84	16339000000	338	Q86X55-1;Q86X55;Q86X55-2	Q86X55-1;Q86X55;Q86X55-2	Histone-arginine methyltransferase CARM1	CARM1
30.5847	30.4204	30.6479	31.1624	31.0693	31.1139	30.2245	30.0541	30.3	30.9123	30.8793	30.8538	31.7101	31.6577	31.6711	31.64	31.7986	31.7035	31.579	31.6206	31.8991	32.1347	32.0723	32.2497				38	38	3	52.9	52.9	4.8	94.637	0	323.31	64291000000	1385	P49589-3	P49589-3	Cysteine--tRNA ligase, cytoplasmic	CARS
NaN	NaN	NaN	NaN	NaN	NaN	NaN	NaN	NaN	NaN	NaN	NaN	NaN	NaN	NaN	NaN	NaN	24.6106	NaN	NaN	NaN	NaN	NaN	NaN				36	1	1	56.6	2.1	2.1	82.845	0.0076267	1.6424	111060000	2	P49589-2	P49589-2	Cysteine--tRNA ligase, cytoplasmic	CARS
27.6273	27.8211	27.5418	27.6683	27.5054	27.7305	27.4782	27.1838	27.869	27.7253	27.6633	27.745	28.9087	28.6072	29.0034	29.2983	29.1286	29.0494	28.7899	28.9482	29.2288	29.2537	28.9011	28.8077				13	13	13	26.6	26.6	26.6	62.223	0	58.754	8922000000	190	Q9HA77	Q9HA77	Probable cysteine--tRNA ligase, mitochondrial	CARS2
NaN	NaN	NaN	NaN	NaN	NaN	NaN	NaN	NaN	NaN	NaN	NaN	NaN	NaN	NaN	NaN	NaN	24.163	NaN	NaN	NaN	NaN	NaN	NaN				1	1	1	3.6	3.6	3.6	76.277	0.002915	2.0937	147110000	12	O15234	O15234	Protein CASC3	CASC3
NaN	NaN	NaN	NaN	NaN	NaN	NaN	NaN	NaN	26.0317	NaN	NaN	NaN	NaN	NaN	NaN	NaN	NaN	NaN	NaN	NaN	NaN	NaN	NaN				3	3	3	9.2	9.2	9.2	43.332	0.00017464	5.5222	203730000	10	Q6P4E1-2;Q6P4E1-5;Q6P4E1;Q6P4E1-4	Q6P4E1-2;Q6P4E1-5;Q6P4E1;Q6P4E1-4	Protein CASC4	CASC4
27.6497	27.7542	27.7182	28.1223	28.0691	28.1425	28.1103	28.1083	28.3977	28.5714	28.483	28.3609	27.2272	27.5933	26.8976	27.6323	28.1726	27.5723	27.6622	27.5368	28.1631	27.5422	27.746	NaN				15	15	15	23.9	23.9	23.9	102.11	0	37.238	5572600000	100	O14936-3;O14936-4;O14936-6;O14936-2;O14936;O14936-5	O14936-3;O14936-4;O14936-6;O14936-2;O14936;O14936-5	Peripheral plasma membrane protein CASK	CASK
NaN	NaN	NaN	NaN	NaN	NaN	NaN	21.5762	NaN	NaN	NaN	NaN	NaN	NaN	NaN	NaN	NaN	NaN	NaN	NaN	NaN	NaN	NaN	NaN				1	1	1	2.1	2.1	2.1	118.16	0	13.861	62353000	37	Q8WXE0-2;Q8WXE0	Q8WXE0-2;Q8WXE0	Caskin-2	CASKIN2
26.6572	27.6314	27.0552	26.1807	26.7936	27.531	27.0365	26.5046	25.6948	26.9658	26.7797	26.7717	30.2478	30.421	30.2976	29.8989	29.7735	29.7597	30.4163	30.4323	30.6004	30.3382	30.6023	30.4458				16	16	15	55.4	55.4	53	42.888	0	141.82	18025000000	308	P29466-2;P29466;P29466-3;P29466-4;P29466-5	P29466-2;P29466;P29466-3;P29466-4	Caspase-1;Caspase-1 subunit p20;Caspase-1 subunit p10	CASP1
25.4408	25.7897	24.7174	25.053	25.3025	25.1216	25.3149	25.5112	25.5758	NaN	NaN	NaN	NaN	NaN	NaN	NaN	NaN	NaN	NaN	NaN	NaN	NaN	NaN	NaN				5	5	5	18.4	18.4	18.4	50.685	0	9.824	446860000	11	P42575;P42575-2	P42575;P42575-2	Caspase-2;Caspase-2 subunit p18;Caspase-2 subunit p13;Caspase-2 subunit p12	CASP2
28.0896	28.0552	28.3113	28.1537	28.5153	28.4233	28.2879	28.3919	28.5731	28.1964	27.734	28.1138	26.8013	26.8743	27.065	26.7374	26.715	26.3304	26.5529	26.7178	26.7992	26.5691	26.5935	25.6963				9	9	9	47.7	47.7	47.7	31.608	0	69.659	4440500000	197	P42574	P42574	Caspase-3;Caspase-3 subunit p17;Caspase-3 subunit p12	CASP3
26.0506	25.9719	26.4362	25.9711	26.1371	26.5327	26.0584	25.8932	26.0576	NaN	NaN	NaN	NaN	NaN	NaN	NaN	NaN	NaN	25.6802	25.4118	26.0337	NaN	NaN	NaN				4	4	4	22.4	22.4	22.4	30	0	13.977	764340000	46	P49662-4;P49662-2;P49662;P49662-5;P49662-3	P49662-4;P49662-2;P49662;P49662-5	Caspase-4;Caspase-4 subunit 1;Caspase-4 subunit 2	CASP4
NaN	NaN	NaN	NaN	NaN	NaN	NaN	25.0745	NaN	NaN	NaN	NaN	NaN	NaN	NaN	NaN	NaN	NaN	NaN	NaN	NaN	NaN	NaN	NaN				2	2	2	15.2	15.2	15.2	22.574	0.00047885	2.8282	294500000	3	P55212-2;P55212	P55212-2;P55212	Caspase-6;Caspase-6 subunit p18;Caspase-6 subunit p11	CASP6
26.5232	26.0782	26.1589	25.735	26.05	26.2343	26.1187	25.7993	25.0566	25.8292	26.203	25.9942	NaN	NaN	NaN	24.8241	NaN	NaN	NaN	25.3569	NaN	NaN	NaN	NaN				4	4	3	22.4	22.4	13.5	34.276	0	75.047	796720000	68	P55210;P55210-4;P55210-3	P55210;P55210-4;P55210-3	Caspase-7;Caspase-7 subunit p20;Caspase-7 subunit p11	CASP7
27.3017	27.2889	27.6703	26.7446	27.3275	27.2613	27.0658	27.0304	27.2527	27.0889	26.9086	26.9987	27.9446	28.0462	27.8877	27.4662	27.5859	27.4895	27.4061	27.7431	27.6321	27.3557	27.3666	27.2124				13	13	5	47.6	47.6	23.8	45.928	0	222.72	4208000000	172	Q14790-3;Q14790-2;Q14790;Q14790-4;Q14790-9;Q14790-8;Q14790-7	Q14790-3;Q14790-2;Q14790;Q14790-4;Q14790-9;Q14790-8;Q14790-7	Caspase-8;Caspase-8 subunit p18;Caspase-8 subunit p10	CASP8
NaN	NaN	NaN	26.3665	NaN	NaN	NaN	NaN	NaN	NaN	NaN	NaN	NaN	NaN	26.849	NaN	26.5412	26.3364	26.4189	26.5562	26.3638	NaN	NaN	NaN				4	4	4	18.5	18.5	18.5	46.28	0	54.664	972670000	23	P55211;P55211-2;P55211-4;P55211-3	P55211;P55211-2;P55211-4;P55211-3	Caspase-9;Caspase-9 subunit p35;Caspase-9 subunit p10	CASP9
30.5299	30.5039	30.7209	30.1833	30.3151	30.3153	30.4501	30.5728	30.8785	30.3786	30.3167	30.388	30.77	30.7493	30.8714	30.8263	30.8841	30.8158	31.3882	31.3876	31.3207	31.6759	31.5906	31.5715				25	25	25	45.1	45.1	45.1	81.168	0	323.31	44729000000	1041	P20810-5;P20810-10;P20810-6;P20810-8;P20810-2;P20810;P20810-9;P20810-7;P20810-4;P20810-3	P20810-5;P20810-10;P20810-6;P20810-8;P20810-2;P20810;P20810-9;P20810-7;P20810-4;P20810-3	Calpastatin	CAST
30.3138	30.314	30.474	30.8594	30.779	30.9975	30.5222	30.398	30.9555	30.679	30.5886	30.6618	30.6139	30.768	30.7421	30.6629	30.6816	30.5654	30.8243	30.9338	31.2694	30.6452	30.5805	30.5902				29	29	29	58.6	58.6	58.6	59.755	0	200.95	39241000000	923	P04040	P04040	Catalase	CAT
32.6345	32.6264	32.8561	32.8834	32.5781	32.601	33.2088	33.0271	32.4404	32.7962	32.5875	32.8684	27.0716	27.5569	28.1869	29.3678	29.2645	29.7705	29.9769	30.028	30.3333	NaN	28.8587	28.2104				9	9	9	61.2	61.2	61.2	20.471	0	82.013	77509000000	380	Q03135;Q03135-2;P56539	Q03135;Q03135-2	Caveolin-1	CAV1
29.2333	29.2123	29.7358	29.6389	29.6924	29.5815	30.2105	30.1556	28.4788	30.1393	30.4159	30.1798	NaN	NaN	NaN	26.5918	NaN	NaN	26.1201	26.2197	NaN	25.9969	NaN	26.3486				5	5	5	52.5	52.5	52.5	18.291	0	111.97	9739900000	123	P51636;P51636-2;P51636-3	P51636;P51636-2	Caveolin-2	CAV2
28.9342	29.0086	29.1991	28.9112	28.6346	29.1481	28.8618	28.8923	29.2965	28.5198	28.6393	28.8239	28.5937	28.3978	28.6131	28.5895	28.7097	28.6617	28.3387	28.6443	29.0355	28.2525	28.5425	28.7349				10	10	2	46.5	46.5	9.6	21.991	0	150.13	9894200000	259	Q13951-2	Q13951-2	Core-binding factor subunit beta	CBFB
NaN	NaN	NaN	NaN	NaN	NaN	NaN	NaN	26.5839	NaN	NaN	NaN	NaN	NaN	NaN	NaN	NaN	NaN	NaN	NaN	NaN	NaN	NaN	NaN				9	1	1	43.4	5.5	5.5	21.508	0.0024589	2.1449	1217000000	22	Q13951	Q13951	Core-binding factor subunit beta	CBFB
27.7023	27.8593	27.946	27.4277	27.1764	27.1527	27.1433	26.9506	27.4155	26.9363	27.054	26.7894	27.3635	27.4718	26.9825	27.0587	26.7843	27.1068	27.2203	27.1285	27.3424	26.7433	27.4828	26.8286				17	17	16	28.1	28.1	27.3	99.632	0	37.53	3463300000	99	P22681	P22681	E3 ubiquitin-protein ligase CBL	CBL
33.173	33.1619	33.2491	33.2773	33.2359	33.1923	33.0512	33.1897	32.8023	32.967	32.9626	32.947	32.6794	32.599	32.6994	32.9299	32.9302	32.93	32.9868	33.1449	33.3254	33.0655	32.8561	32.8079				15	15	13	71.1	71.1	60.6	30.375	0	323.31	193080000000	1273	P16152;P16152-2	P16152;P16152-2	Carbonyl reductase [NADPH] 1	CBR1
30.5195	30.513	30.7906	30.0927	30.1252	30.1689	30.2405	30.2801	30.5726	30.2127	30.1031	30.2539	31.1104	31.1683	31.1166	31.1553	31.0467	30.8987	31.6278	31.6659	31.8403	31.1969	31.4511	31.3483				15	13	13	70	59.6	59.6	30.85	0	265.87	49309000000	679	O75828	O75828	Carbonyl reductase [NADPH] 3	CBR3
25.426	25.5215	25.4549	25.8041	25.7002	25.6268	25.6152	25.5639	NaN	NaN	25.6277	NaN	NaN	NaN	26.021	26.5835	NaN	26.0901	25.968	26.2434	26.4874	NaN	NaN	NaN				6	6	6	39.7	39.7	39.7	25.301	0.00017879	6.5697	1110000000	20	Q8N4T8;Q8N4T8-2	Q8N4T8;Q8N4T8-2	Carbonyl reductase family member 4	CBR4
27.122	26.7705	26.6435	28.626	28.3793	28.691	25.3129	24.8489	26.1895	28.1876	27.5638	27.6686	27.5144	27.8088	27.9142	27.6653	27.8744	27.8293	26.5508	26.8394	26.6917	27.4656	26.9008	26.884				11	11	11	34.8	34.8	34.8	60.586	0	113.27	4125200000	157	P0DN79;P35520;P35520-2	P0DN79;P35520;P35520-2	Cystathionine beta-synthase	CBS
NaN	NaN	NaN	NaN	NaN	24.2056	NaN	NaN	NaN	NaN	NaN	NaN	NaN	NaN	NaN	NaN	NaN	NaN	NaN	NaN	NaN	NaN	NaN	NaN				1	1	1	12.4	12.4	12.4	12.172	0	8.9287	123840000	8	Q9BRT8-4;Q5RIA9-3;Q5JTY5-2;Q9BRT8-3;Q9BRT8;Q8IUF1;Q5RIA9;Q5JTY5;Q4V339	Q9BRT8-4;Q5RIA9-3;Q5JTY5-2;Q9BRT8-3;Q9BRT8;Q8IUF1;Q5RIA9;Q5JTY5;Q4V339	COBW domain-containing protein 1;COBW domain-containing protein 5;COBW domain-containing protein 3;COBW domain-containing protein 2;COBW domain-containing protein 6	CBWD1;CBWD5;CBWD3;CBWD2;CBWD6
28.5657	28.5977	28.1592	28.37	28.4096	28.4585	28.7015	28.5207	28.5484	28.052	27.9218	27.7016	28.8235	28.7902	28.5343	28.9637	28.8269	29.3034	28.7417	28.5811	28.456	28.2125	28.3766	28.9693				7	6	6	53.5	44.9	44.9	21.418	0	213.86	9096600000	241	P83916	P83916	Chromobox protein homolog 1	CBX1
31.6594	31.6061	31.9546	31.5249	31.4342	31.4267	31.2307	31.2126	31.8077	31.1125	31.2723	31.3232	32.0742	31.9227	31.9872	31.7975	31.7078	31.5648	31.152	31.163	31.5405	31.0649	31.0811	31.1736				8	8	6	57.9	57.9	42.6	20.811	0	267.02	70037000000	542	Q13185	Q13185	Chromobox protein homolog 3	CBX3
25.5666	25.0887	25.5025	25.2673	25.4802	25.2389	25.0541	25.3197	25.8553	NaN	NaN	NaN	NaN	NaN	25.5517	25.8114	25.8133	25.879	25.2076	NaN	NaN	NaN	NaN	25.0376				8	8	8	18.2	18.2	18.2	61.367	0	9.0334	833220000	31	O00257;O00257-3	O00257;O00257-3	E3 SUMO-protein ligase CBX4	CBX4
30.4838	30.4064	30.7647	29.9836	29.8722	30.0502	29.9719	30.0102	30.5706	29.5817	29.5312	29.6201	27.8778	28.277	28.46	28.8708	28.7532	28.5008	28.059	28.1618	28.4071	27.146	27.882	27.0663				8	7	7	54.5	48.2	48.2	22.225	0	118.06	15353000000	321	P45973	P45973	Chromobox protein homolog 5	CBX5
NaN	NaN	NaN	NaN	NaN	NaN	NaN	NaN	NaN	NaN	NaN	NaN	NaN	NaN	NaN	NaN	NaN	NaN	NaN	NaN	NaN	NaN	NaN	NaN				2	2	2	10.2	10.2	10.2	43.898	0.0020161	2.3009	0	4	O95503	O95503	Chromobox protein homolog 6	CBX6
26.5031	26.4704	26.9124	26.3058	26.5689	26.2239	26.2718	26.269	26.1057	26.0039	25.577	25.9182	26.5686	26.1946	26.1051	26.302	26.2579	25.9543	26.0859	26.4206	26.042	26.7383	26.0249	26.1297				7	7	7	29	29	29	43.395	0	27.595	1823300000	85	Q9HC52	Q9HC52	Chromobox protein homolog 8	CBX8
27.8674	27.8223	28.1167	28.1156	28.0465	28.0612	28.0054	28.0816	28.4578	28.0979	28.2713	28.4029	28.7075	28.7877	28.6799	28.2299	28.1338	28.0506	28.5816	28.476	28.9728	28.9094	28.4482	28.7026				24	24	24	34.2	34.2	34.2	104.06	0	94.324	7811700000	265	Q6P1N0;Q6P1N0-2	Q6P1N0;Q6P1N0-2	Coiled-coil and C2 domain-containing protein 1A	CC2D1A
27.4163	27.3571	27.6268	27.7472	27.572	27.5475	27.5145	27.4718	28.0851	28.0112	27.906	27.9628	28	28.3289	28.0648	28.1697	28.0452	27.9655	28.0042	28.0868	28.4677	28.3826	28.2161	28.5063				16	16	16	29.5	29.5	29.5	93.594	0	73.541	6054200000	235	Q5T0F9-2;Q5T0F9;Q5T0F9-3;Q5T0F9-4;Q5T0F9-5	Q5T0F9-2;Q5T0F9;Q5T0F9-3	Coiled-coil and C2 domain-containing protein 1B	CC2D1B
29.2147	29.0724	29.2615	29.0622	28.9283	28.956	28.8995	28.8617	29.3808	28.7901	28.7727	28.7118	29.2977	29.5668	29.4078	29.4571	29.4198	29.1775	29.0232	29.2175	29.4446	29.3221	29.4301	29.2676				26	26	26	27.6	27.6	27.6	131.04	0	186.73	13763000000	425	Q8IX12-2;Q8IX12	Q8IX12-2;Q8IX12	Cell division cycle and apoptosis regulator protein 1	CCAR1
31.3401	31.3437	31.5577	31.2981	31.2133	31.3174	31.193	31.14	31.7196	31.0915	31.1051	31.0763	30.4929	30.5473	30.5431	30.7741	30.7948	30.656	30.3689	30.3478	30.6422	30.4117	30.4668	30.3555				34	34	34	52.1	52.1	52.1	103.14	0	323.31	44350000000	1110	Q8N163-2;Q8N163	Q8N163-2;Q8N163	Cell cycle and apoptosis regulator protein 2	CCAR2
29.0815	29.1002	28.9889	29.2651	29.1061	29.0668	29.1407	29.1748	29.1803	28.9151	28.8301	28.8615	28.7091	28.8402	28.76	28.8973	28.9936	28.8786	28.8119	28.9231	29.1275	28.8855	28.8411	29.1379				13	13	13	39.3	39.3	39.3	47.752	0	71.319	11676000000	351	Q6YP21-3;Q6YP21;Q6YP21-2	Q6YP21-3;Q6YP21	Kynurenine--oxoglutarate transaminase 3	CCBL2
NaN	27.3738	NaN	27.2046	26.98	26.8437	NaN	NaN	NaN	NaN	NaN	NaN	27.1849	27.45	27.0899	27.4612	28.5406	28.7415	26.9039	27.4236	27.8637	NaN	NaN	NaN				4	4	4	18.1	18.1	18.1	33.238	0.00017289	5.1483	2881800000	19	Q96ES7	Q96ES7	SAGA-associated factor 29 homolog	CCDC101
NaN	NaN	NaN	NaN	NaN	NaN	NaN	NaN	NaN	NaN	NaN	NaN	NaN	NaN	NaN	NaN	NaN	NaN	NaN	26.0999	NaN	NaN	NaN	NaN				2	2	2	3.5	3.5	3.5	62.595	0.007629	1.6432	582210000	4	Q96A19	Q96A19	Coiled-coil domain-containing protein 102A	CCDC102A
25.7897	25.7559	24.7796	25.6442	25.5574	25.0495	25.5722	25.9182	25.1242	NaN	NaN	NaN	NaN	NaN	26.3489	25.3624	NaN	NaN	26.2062	25.9179	26.1757	NaN	NaN	26.2368				3	3	3	28.3	28.3	28.3	19.76	0	22.991	1093500000	40	Q96NT0;Q96NT0-2	Q96NT0	Coiled-coil domain-containing protein 115	CCDC115
NaN	NaN	NaN	25.7206	24.7108	26.304	26.4089	27.2406	NaN	26.5031	26.0998	26.5582	26.601	26.975	27.1615	26.5495	26.5436	26.5039	26.6752	27.173	26.8464	27.2094	27.0259	27.2234				5	5	5	44.6	44.6	44.6	19.181	0	31.194	2248200000	76	Q8WUD4	Q8WUD4	Coiled-coil domain-containing protein 12	CCDC12
28.0126	27.7223	27.8528	27.9795	27.9236	27.7378	27.9103	27.9699	27.5935	27.4316	27.4747	27.141	28.1614	28.2799	28.1105	27.9217	27.5359	27.6988	28.064	28.3298	27.8347	27.9222	27.8938	27.8896				6	6	6	29.1	29.1	29.1	25.835	0	28.738	5519900000	104	Q96CT7	Q96CT7	Coiled-coil domain-containing protein 124	CCDC124
25.9728	25.8697	25.5667	25.7352	25.8941	25.8129	25.8616	26.0974	NaN	26.3747	26.3417	26.6679	25.6169	25.4504	NaN	25.5853	25.7173	25.8527	25.7866	25.5116	25.9166	25.8057	NaN	NaN				4	4	4	25.8	25.8	25.8	30.834	0	40.457	1249700000	35	Q96BQ5	Q96BQ5	Coiled-coil domain-containing protein 127	CCDC127
NaN	NaN	NaN	NaN	NaN	NaN	NaN	NaN	NaN	NaN	NaN	NaN	NaN	NaN	NaN	NaN	NaN	NaN	NaN	22.7535	NaN	NaN	NaN	NaN				2	2	2	7.3	7.3	7.3	44.802	0.00032248	3.0645	89682000	6	P13994	P13994	Coiled-coil domain-containing protein 130	CCDC130
28.7007	28.901	29.0581	28.8132	29.0086	28.9385	28.8513	29.0131	29.0761	29.1252	29.1604	29.0843	27.9226	27.2091	27.7035	28.108	27.9764	28.1108	28.4391	28.3145	28.2723	27.4787	27.9434	27.821				27	27	27	36.3	36.3	36.3	111.17	0	203.76	8315400000	290	Q96JG6;Q96JG6-3;Q96JG6-2	Q96JG6;Q96JG6-3	Coiled-coil domain-containing protein 132	CCDC132
26.6424	26.7385	26.6996	26.3237	26.1355	26.349	26.3878	26.5898	26.9443	25.6531	25.9788	26.0923	27.9502	27.599	27.6698	26.8703	27.2434	27.3009	27.626	27.7844	27.8807	27.0922	27.3096	26.8335				6	6	6	32.3	32.3	32.3	26.56	0	35.343	3380200000	90	Q9H6E4	Q9H6E4	Coiled-coil domain-containing protein 134	CCDC134
NaN	NaN	NaN	NaN	25.3844	25.4498	NaN	NaN	NaN	NaN	NaN	NaN	NaN	NaN	25.1586	NaN	NaN	25.4351	NaN	NaN	NaN	NaN	NaN	NaN				4	4	4	16.6	16.6	16.6	33.231	0.0004787	2.8262	437460000	11	Q6PK04	Q6PK04	Coiled-coil domain-containing protein 137	CCDC137
25.4332	25.9804	27.1422	26.8073	25.9788	26.3906	25.4828	NaN	25.9674	NaN	25.2284	NaN	NaN	24.7387	NaN	26.4253	26.1791	26.2331	NaN	NaN	26.1224	25.6913	25.2381	NaN				3	3	3	4.6	4.6	4.6	79.03	0.0099127	1.4916	1860000000	47	Q8IYE0-2;Q8IYE0	Q8IYE0-2;Q8IYE0	Coiled-coil domain-containing protein 146	CCDC146
NaN	NaN	NaN	29.6696	NaN	29.9244	28.8154	29.7714	29.9185	29.7933	29.3728	29.4747	NaN	29.4959	29.3058	29.2392	29.2928	28.7833	29.7592	29.4438	29.0115	NaN	NaN	NaN				5	5	5	6.5	6.5	6.5	127.14	0.0054348	1.7692	17375000000	37	Q5M9N0;Q5M9N0-2;Q5M9N0-3	Q5M9N0	Coiled-coil domain-containing protein 158	CCDC158
NaN	NaN	NaN	NaN	NaN	NaN	NaN	NaN	NaN	NaN	NaN	NaN	NaN	NaN	NaN	NaN	NaN	NaN	NaN	NaN	NaN	NaN	NaN	27.8287				2	2	2	4.1	4.1	4.1	54.203	0.0099098	1.4901	304130000	3	Q5T5S1-2;Q5T5S1;Q5T5S1-4	Q5T5S1-2;Q5T5S1;Q5T5S1-4	Coiled-coil domain-containing protein 183	CCDC183
NaN	NaN	NaN	NaN	NaN	NaN	NaN	NaN	NaN	NaN	NaN	NaN	NaN	25.3373	NaN	25.2097	NaN	24.32	25.5745	25.5448	NaN	25.3685	NaN	NaN				6	6	6	9.6	9.6	9.6	103.69	0	37.478	320840000	16	Q7Z3E2	Q7Z3E2	Coiled-coil domain-containing protein 186	CCDC186
27.1813	27.3228	27.2539	26.9842	26.8115	26.9985	26.9163	27.0944	26.2606	27.0849	26.9038	26.7488	28.1787	28.1917	28.2477	28.2226	28.5627	28.5982	28.5323	28.4921	28.3992	28.0429	28.1359	28.4677				22	22	22	46.1	46.1	46.1	70.755	0	117.71	5820500000	172	O60826	O60826	Coiled-coil domain-containing protein 22	CCDC22
26.7645	26.8817	27.042	26.9391	26.6536	27.2417	27.1565	27.1976	27.4516	26.9727	26.1752	26.8963	NaN	25.5678	25.5334	26.6424	24.9279	25.5535	24.9379	NaN	NaN	NaN	25.144	26.658				7	7	7	30.8	30.8	30.8	24.479	0	8.0213	1785000000	89	Q86WR0;Q86WR0-2	Q86WR0	Coiled-coil domain-containing protein 25	CCDC25
26.5476	26.5424	26.8089	26.3867	26.4758	26.9148	26.6849	26.4103	28.2762	26.9741	26.7046	27.2286	27.0954	27.918	27.266	27.3678	27.197	27.6835	27.83	27.6674	26.5196	27.5396	27.5603	27.508				8	8	8	54.9	54.9	54.9	25.248	0	103.27	3619000000	192	Q96MW1;Q96MW1-2	Q96MW1;Q96MW1-2	Coiled-coil domain-containing protein 43	CCDC43
30.7295	30.8652	30.9088	30.6499	30.5787	30.6008	30.5768	30.5963	30.3341	30.9889	30.8991	30.8636	30.1404	30.3806	30.4395	29.8811	29.9564	29.8003	30.1941	30.2128	30.6879	29.5905	30.0854	29.99				18	18	18	42.1	42.1	42.1	55.317	0	323.31	33086000000	760	Q96A33-2;Q96A33	Q96A33-2;Q96A33	Coiled-coil domain-containing protein 47	CCDC47
27.6366	27.5051	27.9176	27.4988	27.5179	27.5932	27.3739	27.2545	27.9046	26.8991	27.1372	27.1703	28.6326	28.6425	28.3858	27.6925	27.5499	27.6106	28.4776	28.4558	28.2412	28.6442	28.0317	28.3511				10	10	10	46.7	46.7	46.7	35.822	0	276.42	5948300000	202	Q8IVM0;Q8IVM0-2	Q8IVM0;Q8IVM0-2	Coiled-coil domain-containing protein 50	CCDC50
NaN	25.2261	24.6421	NaN	25.6019	25.0211	25.4389	NaN	26.038	NaN	NaN	NaN	NaN	26.1345	26.9282	27.5308	27.3514	27.3247	26.9226	26.7653	27.714	26.5329	27.0881	26.2019				6	6	6	25.8	25.8	25.8	33.657	0	38.786	1985600000	83	Q96ER9-2;Q96ER9	Q96ER9-2;Q96ER9	Coiled-coil domain-containing protein 51	CCDC51
29.0147	27.6914	NaN	29.5185	NaN	29.2271	27.377	27.8024	26.2288	27.8798	28.2298	27.9295	28.1697	28.0263	28.5027	28.5022	28.1725	28.4062	28.781	27.6526	28.4161	28.3448	28.5483	28.4575				5	5	5	38.7	38.7	38.7	21.172	0	23.49	7336600000	93	Q9Y3C0	Q9Y3C0	WASH complex subunit CCDC53	CCDC53
28.4447	28.3624	28.8283	28.5336	28.6315	28.4566	28.5426	28.5352	28.5817	28.1978	28.304	28.2567	29.6264	29.4128	29.4113	29.6375	29.7581	29.6853	29.7058	29.7826	29.9661	29.5659	29.8008	29.7552				6	6	6	59	59	59	16.62	0	93.821	14792000000	258	Q4VC31	Q4VC31	Coiled-coil domain-containing protein 58	CCDC58
26.4781	26.5564	26.7787	26.4726	26.549	26.6395	26.2803	27.0548	26.1465	25.9827	26.0118	25.7449	27.1295	27.1222	27.1019	26.8393	26.5428	26.6034	27.2307	27.1546	26.9187	27.7056	27.4434	27.298				11	11	11	26.8	26.8	26.8	53.29	0	98.642	2797000000	94	Q16204	Q16204	Coiled-coil domain-containing protein 6	CCDC6
NaN	NaN	NaN	NaN	NaN	23.5653	NaN	NaN	NaN	NaN	NaN	NaN	NaN	NaN	NaN	NaN	NaN	NaN	NaN	NaN	NaN	NaN	NaN	NaN				2	2	2	10.6	10.6	10.6	26.261	0.0036714	2.0447	64318000	4	Q8N9Z2;Q8N9Z2-2	Q8N9Z2;Q8N9Z2-2	Coiled-coil domain-containing protein 71L	CCDC71L
26.934	26.5202	27.3655	26.5079	26.6576	26.6513	26.0357	25.8382	26.7294	25.9719	25.5527	NaN	26.6189	26.7052	26.7145	26.5582	26.6242	27.0337	NaN	26.4733	26.6566	27.5686	26.7681	26.5916				7	7	7	39.7	39.7	39.7	40.235	0	89.118	2303900000	88	Q9H6F5;Q9H6F5-2	Q9H6F5	Coiled-coil domain-containing protein 86	CCDC86
23.8801	23.8297	24.5882	23.8973	23.8158	23.6842	23.2519	23.5166	25.342	25.9037	24.9263	24.9686	28.7999	28.8227	28.3691	28.8412	28.9669	28.9253	29.6868	29.705	29.6551	29.9765	30.11	29.7199				39	39	39	29.1	29.1	29.1	212.53	0	323.31	9194900000	406	Q3V6T2-4;Q3V6T2-2;Q3V6T2-3;Q3V6T2;Q3V6T2-5	Q3V6T2-4;Q3V6T2-2;Q3V6T2-3;Q3V6T2;Q3V6T2-5	Girdin	CCDC88A
25.7591	26.9153	26.4218	25.4735	25.4357	25.5389	25.6543	25.6678	26.3603	25.5522	26.698	25.551	26.6683	26.1299	26.4581	26.577	26.4974	26.3373	26.9647	26.6228	27.1351	27.2636	26.944	27.0706				6	6	6	13.2	13.2	13.2	59.702	0	109.04	2035200000	111	Q9Y3X0	Q9Y3X0	Coiled-coil domain-containing protein 9	CCDC9
26.1344	26.0813	25.5973	25.8333	26.5116	25.9081	27.4625	26.5319	27.3127	26.468	26.9659	26.3112	26.9909	27.3122	25.5095	27.81	28.051	27.9067	27.3966	26.9563	28.3499	25.7146	25.1745	27.3696				10	10	4	50.2	50.2	27.3	27.979	0	10.795	3056300000	66	Q9GZT6-2;Q9GZT6	Q9GZT6-2;Q9GZT6	Coiled-coil domain-containing protein 90B, mitochondrial	CCDC90B
NaN	NaN	NaN	NaN	NaN	NaN	NaN	NaN	25.8568	NaN	NaN	NaN	NaN	NaN	NaN	NaN	NaN	NaN	NaN	25.1754	NaN	NaN	NaN	NaN				4	4	4	9.1	9.1	9.1	45.919	0.00017455	5.5089	4106100000	7	Q7Z6B0-3;Q7Z6B0-2;Q7Z6B0	Q7Z6B0-3;Q7Z6B0-2;Q7Z6B0	Coiled-coil domain-containing protein 91	CCDC91
26.2319	26.6179	26.8098	26.7057	26.7585	27.1073	26.2813	26.5416	26.7995	26.6458	26.5214	26.6604	28.1721	28.2497	27.9522	28.4022	28.7117	28.0401	28.1521	28.5015	28.2549	28.334	28.1518	28.3072				14	14	14	28.2	28.2	28.2	73.197	0	60.682	5220000000	177	Q567U6	Q567U6	Coiled-coil domain-containing protein 93	CCDC93
25.1451	NaN	NaN	25.9406	25.1458	26.4355	25.6989	25.3815	NaN	25.7169	25.9991	25.9558	26.0337	26.5662	26.0709	25.4251	26.3076	26.2765	25.7943	25.7107	26.1431	NaN	25.589	25.7627				7	7	7	25.4	25.4	25.4	37.085	0	55.651	1330900000	65	Q9BW85	Q9BW85	Coiled-coil domain-containing protein 94	CCDC94
25.3898	NaN	25.9188	NaN	NaN	NaN	NaN	NaN	NaN	26.117	26.1085	26.0476	26.3479	26.1031	26.4312	26.4355	25.9709	25.8472	26.5294	26.3511	26.8463	25.6159	25.4031	26.3132				7	7	7	32.4	32.4	32.4	38.946	0	34.373	1469200000	59	Q96F63	Q96F63	Coiled-coil domain-containing protein 97	CCDC97
NaN	NaN	NaN	NaN	NaN	NaN	24.3452	NaN	NaN	NaN	NaN	NaN	NaN	NaN	NaN	NaN	NaN	NaN	NaN	NaN	NaN	NaN	NaN	NaN				2	2	2	8.3	8.3	8.3	42.072	0.00017082	4.6526	85456000	10	Q9BSQ5-4;Q9BSQ5;Q9BSQ5-2;Q9BSQ5-3	Q9BSQ5-4;Q9BSQ5;Q9BSQ5-2;Q9BSQ5-3	Cerebral cavernous malformations 2 protein	CCM2
NaN	NaN	NaN	NaN	NaN	NaN	NaN	25.1718	24.651	NaN	NaN	NaN	NaN	NaN	NaN	NaN	NaN	NaN	NaN	NaN	NaN	NaN	NaN	NaN				4	4	1	11.3	11.3	2.5	48.337	0.00017068	4.6304	112070000	8	P14635	P14635	G2/mitotic-specific cyclin-B1	CCNB1
NaN	NaN	NaN	NaN	NaN	NaN	NaN	NaN	NaN	NaN	NaN	NaN	NaN	NaN	25.6204	NaN	NaN	NaN	25.0288	NaN	NaN	NaN	NaN	NaN				4	4	4	20.3	20.3	20.3	33.729	0	17.181	308540000	9	P24385	P24385	G1/S-specific cyclin-D1	CCND1
25.8146	25.9479	26.0723	26.3442	26.3133	26.2088	26.5558	26.3932	28.0058	26.476	26.2432	26.6003	NaN	NaN	NaN	NaN	25.925	NaN	27.5393	26.5314	28.2854	26.1361	NaN	26.2328				6	6	6	25	25	25	40.262	0	52.233	1911400000	84	O95273;O95273-2;O95273-3;O95273-4	O95273;O95273-2	Cyclin-D1-binding protein 1	CCNDBP1
NaN	NaN	NaN	NaN	NaN	NaN	NaN	NaN	NaN	NaN	NaN	NaN	25.3804	25.685	25.3182	25.7889	25.596	26.211	NaN	NaN	NaN	NaN	NaN	25.9883				6	6	6	21.7	21.7	21.7	37.643	0	12.998	650110000	41	P51946	P51946	Cyclin-H	CCNH
26.3785	26.4092	26.2293	26.2801	26.351	26.2193	NaN	NaN	NaN	NaN	NaN	25.6866	26.3906	26.1303	26.148	26.0652	26.3963	26.5467	NaN	NaN	NaN	NaN	NaN	NaN				5	5	5	18.1	18.1	18.1	40.787	0	8.0277	1149800000	34	O75909-2;O75909-1;O75909;O75909-4	O75909-2;O75909-1;O75909;O75909-4	Cyclin-K	CCNK
NaN	NaN	NaN	NaN	NaN	NaN	NaN	NaN	NaN	NaN	NaN	NaN	NaN	NaN	NaN	23.9501	NaN	NaN	NaN	NaN	NaN	NaN	NaN	NaN				2	2	2	13.4	13.4	13.4	25.408	0.00063082	2.6283	36828000	3	Q9UK58-4;Q9UK58;Q9UK58-5	Q9UK58-4;Q9UK58;Q9UK58-5	Cyclin-L1	CCNL1
26.0173	26.2726	26.2365	25.4644	25.8847	25.6251	25.2373	25.5856	NaN	NaN	NaN	NaN	NaN	NaN	NaN	NaN	NaN	NaN	NaN	NaN	26.1145	NaN	NaN	NaN				6	6	6	15	15	15	80.684	0	18.144	758460000	25	O60563;O60563-2	O60563	Cyclin-T1	CCNT1
NaN	NaN	NaN	NaN	NaN	NaN	NaN	NaN	24.213	NaN	NaN	NaN	NaN	NaN	24.3529	24.4686	NaN	NaN	NaN	NaN	24.4876	NaN	NaN	NaN				2	2	2	10.1	10.1	10.1	33.245	0.00032765	3.4836	340270000	8	Q8ND76-3;Q8ND76-2;Q8ND76	Q8ND76-3;Q8ND76-2;Q8ND76	Cyclin-Y	CCNY
NaN	NaN	NaN	NaN	NaN	NaN	NaN	NaN	NaN	NaN	NaN	NaN	NaN	NaN	NaN	NaN	NaN	NaN	NaN	NaN	25.6237	NaN	NaN	NaN				2	2	2	11.4	11.4	11.4	34.955	0.0004771	2.7715	1894100000	5	Q8N7R7-2;Q8N7R7;Q8N7R7-3	Q8N7R7-2;Q8N7R7;Q8N7R7-3	Cyclin-Y-like protein 1	CCNYL1
26.819	26.5836	26.9268	26.6972	26.8385	26.6033	26.2007	26.2573	26.8237	26.6786	NaN	26.6871	NaN	NaN	NaN	NaN	NaN	NaN	NaN	NaN	NaN	NaN	NaN	NaN				8	8	8	16.2	16.2	16.2	71.853	0	50.851	1292600000	35	Q9ULG6-2;Q9ULG6;Q9ULG6-5;Q9ULG6-3;Q9ULG6-4	Q9ULG6-2;Q9ULG6;Q9ULG6-5;Q9ULG6-3;Q9ULG6-4	Cell cycle progression protein 1	CCPG1
NaN	NaN	NaN	NaN	NaN	NaN	NaN	NaN	NaN	NaN	NaN	NaN	NaN	23.8591	NaN	NaN	NaN	NaN	NaN	NaN	NaN	NaN	NaN	NaN				1	1	1	4.4	4.4	4.4	48.195	0.00032616	3.3569	14515000	3	Q9UK39	Q9UK39	Nocturnin	CCRN4L
26.7714	26.9789	26.8348	26.9803	26.8834	26.923	27.1634	26.8605	27.3973	26.7372	27.2464	26.714	26.7252	26.9974	26.7005	27.0033	26.2161	26.7914	27.0634	26.547	27.1479	27.0236	27.2207	27.2475				8	8	8	45.6	45.6	45.6	29.04	0	20.538	2868400000	94	O14618	O14618	Copper chaperone for superoxide dismutase	CCS
NaN	NaN	NaN	NaN	NaN	NaN	NaN	NaN	NaN	NaN	NaN	NaN	NaN	23.6494	NaN	NaN	NaN	NaN	NaN	NaN	NaN	NaN	NaN	NaN				1	1	1	17.4	17.4	17.4	15.004	0.0084658	1.5509	25650000	2	Q4G0I0	Q4G0I0	Protein CCSMST1	CCSMST1
33.6576	33.6681	33.897	33.4369	33.507	33.5073	33.9187	34.0066	33.8185	33.7375	33.6865	33.782	33.6896	33.4616	33.6108	33.3135	33.4253	33.3044	33.9834	33.9174	34.0543	33.7051	33.6262	33.6316				31	31	31	78.3	78.3	78.3	57.488	0	323.31	315770000000	2705	P78371;P78371-2	P78371;P78371-2	T-complex protein 1 subunit beta	CCT2
33.5473	33.5847	33.8013	33.4995	33.4468	33.5254	33.9339	33.9012	33.135	33.7704	33.7199	33.8113	33.6228	33.5509	33.5773	33.2556	33.327	33.4113	34.016	34.0612	34.2373	33.7475	33.7692	33.5918				29	29	29	67.3	67.3	67.3	60.533	0	323.31	319960000000	2427	P49368;P49368-2	P49368;P49368-2	T-complex protein 1 subunit gamma	CCT3
33.2987	33.3445	33.6598	33.3205	33.2753	33.2315	33.6962	33.7636	33.4826	33.5746	33.6968	33.6389	33.4588	33.3928	33.4034	33.0246	33.111	33.1105	33.599	33.6119	33.8057	33.602	33.5241	33.4607				27	27	27	64	64	64	57.924	0	323.31	267160000000	2180	P50991;P50991-2	P50991;P50991-2	T-complex protein 1 subunit delta	CCT4
33.5032	33.4829	33.8398	33.3606	33.3519	33.3555	33.6807	33.7318	33.6842	33.5581	33.3829	33.5982	33.5581	33.5241	33.4626	33.0331	33.2389	33.0042	33.6377	33.6447	33.9911	33.5387	33.6407	33.4437				32	32	32	72.5	72.5	72.5	59.67	0	323.31	286720000000	2595	P48643;P48643-2	P48643;P48643-2	T-complex protein 1 subunit epsilon	CCT5
33.2325	33.2149	33.6081	33.0958	33.1261	33.0456	33.4673	33.5185	33.0602	33.5969	33.3947	33.6269	33.1388	33.019	33.2252	32.7708	32.8259	32.803	33.4887	33.353	33.6944	33.1439	32.9775	33.0853				23	23	23	63.5	63.5	63.5	58.024	0	323.31	230080000000	1807	P40227;P40227-2;Q92526;Q92526-2;Q92526-3	P40227;P40227-2	T-complex protein 1 subunit zeta	CCT6A
33.1587	33.16	33.5149	33.0022	33.028	33.0657	33.4151	33.4378	33.7216	33.2931	33.3421	33.336	33.2196	33.0731	33.138	32.775	32.8595	32.7917	33.5343	33.5219	33.4674	33.2209	33.4224	33.2174				30	30	30	67	67	67	59.366	0	323.31	235860000000	2396	Q99832;Q99832-3;Q99832-4;Q99832-2	Q99832;Q99832-3;Q99832-4;Q99832-2	T-complex protein 1 subunit eta	CCT7
33.6735	33.6974	34.0494	33.62	33.4498	33.6061	33.8956	33.9271	34.2016	33.7655	33.6747	33.7242	33.7615	33.6926	33.7067	33.2983	33.2973	33.1612	33.8266	33.8522	34.1408	33.6471	33.6989	33.6976				34	34	5	70.6	70.6	9.1	59.62	0	323.31	323910000000	2671	P50990;P50990-2	P50990;P50990-2	T-complex protein 1 subunit theta	CCT8
26.2419	26.1807	26.7193	26.3266	26.353	26.4577	25.6104	25.3819	NaN	NaN	NaN	NaN	26.5163	26.4132	26.7085	26.1796	NaN	26.3643	NaN	NaN	25.5284	NaN	26.0051	25.8826				7	7	7	18.3	18.3	18.3	55.866	0	13.306	1240100000	47	P86791;P86790	P86791;P86790	Vacuolar fusion protein CCZ1 homolog;Vacuolar fusion protein CCZ1 homolog B	CCZ1;CCZ1B
30.2838	30.4263	30.7612	29.9468	29.9297	30.3666	30.7835	31.0024	30.5624	30.2105	30.2988	30.3909	29.4657	29.7433	29.6331	29.6079	29.3452	29.1496	29.6347	29.8279	29.2344	29.4454	29.4779	29.3499				31	31	31	30.7	30.7	30.7	161.69	0	323.31	23463000000	689	Q6YHK3;Q6YHK3-4;Q6YHK3-2;Q6YHK3-3	Q6YHK3;Q6YHK3-4;Q6YHK3-2	CD109 antigen	CD109
27.6466	27.6901	28.203	26.7547	26.8231	26.5849	27.6248	26.8218	NaN	26.1822	NaN	26.6882	25.6156	NaN	NaN	NaN	NaN	NaN	NaN	NaN	NaN	NaN	NaN	NaN				2	2	2	7.1	7.1	7.1	28.295	0.00033047	3.6609	1419800000	25	P48509	P48509	CD151 antigen	CD151
28.7026	28.6575	28.056	27.8573	27.6058	27.6656	28.5651	28.3006	27.5234	NaN	27.6358	28.0088	NaN	NaN	NaN	NaN	NaN	NaN	NaN	NaN	NaN	NaN	NaN	NaN				5	5	5	27.1	27.1	27.1	30.331	0	109.31	2930400000	57	P41217-2;P41217;P41217-3	P41217-2;P41217;P41217-3	OX-2 membrane glycoprotein	CD200
25.8131	25.7401	26.0731	25.2559	25.1351	25.5916	25.8264	25.6986	26.1354	26.5308	26.8529	NaN	NaN	NaN	NaN	NaN	NaN	NaN	NaN	NaN	NaN	NaN	NaN	NaN				6	6	6	11.6	11.6	11.6	84.479	0	7.5191	595470000	42	P20273-4;P20273;P20273-5;P20273-3;P20273-2	P20273-4;P20273;P20273-5;P20273-3;P20273-2	B-cell receptor CD22	CD22
28.2928	28.3704	28.2322	27.6249	27.7883	28.2288	28.0299	27.9041	28.3483	27.6972	27.9548	28.0122	28.423	28.5994	28.547	28.3184	28.4123	28.1829	28.2113	28.2591	28.2971	28.5623	28.0221	27.7225				7	7	7	41	41	41	52.761	0	214.72	6978100000	218	Q5ZPR3-3;Q5ZPR3-4;Q5ZPR3;Q5ZPR3-2	Q5ZPR3-3;Q5ZPR3-4;Q5ZPR3;Q5ZPR3-2	CD276 antigen	CD276
28.8099	28.6591	28.6674	28.4444	28.4484	28.4772	28.7637	28.7834	28.2172	28.3284	28.4057	28.5252	28.7526	28.9051	28.6133	28.3325	28.3277	28.2697	28.8968	28.8852	29.1326	28.5184	28.9977	28.6448				15	15	15	28.5	28.5	28.5	71.45	0	49.888	9445000000	274	Q9Y5K6	Q9Y5K6	CD2-associated protein	CD2AP
28.3947	28.4805	28.8467	28.1852	28.3201	28.3295	28.0785	27.9411	27.4897	28.0589	27.8037	28.0951	28.7596	28.7753	28.7584	28.733	28.7472	28.7579	28.6483	28.5724	28.639	28.7532	28.5029	28.656				8	8	8	45.2	45.2	45.2	37.646	0	115.81	8511200000	235	O95400	O95400	CD2 antigen cytoplasmic tail-binding protein 2	CD2BP2
NaN	NaN	NaN	NaN	NaN	NaN	NaN	NaN	NaN	NaN	24.1177	NaN	NaN	NaN	NaN	NaN	NaN	NaN	NaN	NaN	NaN	NaN	NaN	NaN				1	1	1	0.8	0.8	0.8	209.44	0.00032336	3.1291	60227000	2	O60449-3;O60449-2;Q8IX05	O60449-3;O60449-2;Q8IX05	CD302 antigen	CD302
NaN	NaN	NaN	NaN	NaN	NaN	NaN	NaN	NaN	NaN	NaN	NaN	NaN	NaN	NaN	NaN	23.555	NaN	NaN	NaN	NaN	NaN	NaN	NaN				4	4	4	25.2	25.2	25.2	28.991	0.0084633	1.5471	1351800000	8	Q9NPF0;Q9NPF0-2	Q9NPF0;Q9NPF0-2	CD320 antigen	CD320
26.4529	26.8012	26.9255	26.7075	26.5734	27.0616	26.1547	26.5234	26.7777	26.4964	26.4871	26.4549	26.9796	27.0786	26.9273	26.8926	26.6199	26.5451	26.3464	26.7318	26.6217	27.2629	26.8066	27.13				11	11	11	40	40	40	54.985	0	220.73	2594400000	160	O15446;O15446-2	O15446;O15446-2	DNA-directed RNA polymerase I subunit RPA34	CD3EAP
32.8815	32.8716	33.2248	32.9707	32.7272	32.968	32.7396	32.5232	32.6785	32.2646	32.3295	32.2802	32.0301	32.028	32.0397	32.4316	32.3512	32.1713	31.9106	31.9739	32.3591	32.0018	31.9922	31.7353				11	11	11	37.9	37.9	37.9	37.277	0	197.78	130820000000	789	P16070-18;P16070-12;P16070-14;P16070-13;P16070-11;P16070-10;P16070-16;P16070-8;P16070-17;P16070-6;P16070-4;P16070-3;P16070-7;P16070-5;P16070;P16070-15;P16070-9;P16070-19	P16070-18;P16070-12;P16070-14;P16070-13;P16070-11;P16070-10;P16070-16;P16070-8;P16070-17;P16070-6;P16070-4;P16070-3;P16070-7;P16070-5;P16070	CD44 antigen	CD44
27.5266	27.9694	26.9814	28.1373	27.9588	28.2263	28.2607	28.1239	28.6836	28.1402	28.0785	28.1442	27.4583	27.3947	27.4907	27.9353	27.8112	27.343	27.8882	27.6468	25.9972	27.6061	27.4501	27.5537				3	3	3	9.6	9.6	9.6	31.742	0.000329	3.5576	4949700000	70	Q08722-2;Q08722-3;Q08722-4;Q08722	Q08722-2;Q08722-3;Q08722-4;Q08722	Leukocyte surface antigen CD47	CD47
28.689	28.5932	28.8259	28.3741	28.3997	28.8056	29.1939	29.1555	29.7401	28.5086	28.4993	27.8895	NaN	NaN	25.5102	25.5435	NaN	25.7873	25.246	26.748	25.6326	NaN	NaN	25.9805				9	9	9	33.2	33.2	33.2	39.759	0	18.664	4717800000	110	P08174-4;P08174;P08174-3;P08174-5;P08174-2;P08174-6;P08174-7	P08174-4;P08174;P08174-3;P08174-5;P08174-2;P08174-6;P08174-7	Complement decay-accelerating factor	CD55
27.8572	27.7099	28.0424	27.3166	27.1118	27.4276	27.5857	27.5255	26.7848	27.4045	26.9252	27.7328	26.1982	26.4492	26.4461	26.5534	26.4077	NaN	25.7776	25.9466	26.3608	NaN	25.8695	25.9813				2	2	2	10.5	10.5	10.5	26.66	0	27.793	2643900000	78	P19256-2;P19256-3;P19256	P19256-2;P19256-3;P19256	Lymphocyte function-associated antigen 3	CD58
32.0859	32.3559	32.6473	32.494	32.3452	32.9196	32.7512	32.7105	32.815	32.5689	32.2208	32.4171	30.1682	29.8859	30.0772	30.0772	30.3704	30.2854	30.3475	30.1995	31.5893	30.3957	30.0174	29.9197				4	4	4	31.2	31.2	31.2	14.177	0	35.735	75182000000	335	P13987	P13987	CD59 glycoprotein	CD59
29.2996	29.8618	30.1891	27.6996	29.5638	29.6526	29.8085	29.6015	29.9746	NaN	27.8434	NaN	30.8661	30.6649	31.3069	30.3496	30.7663	30.5822	28.5297	30.6117	30.6392	29.6125	29.7838	29.3382				3	3	3	28.2	28.2	28.2	17.271	0	45.744	29709000000	190	P08962-3;P08962-2;P08962	P08962-3;P08962-2;P08962	CD63 antigen	CD63
26.7808	27.216	NaN	26.2281	NaN	26.1864	26.4286	NaN	NaN	26.9995	NaN	26.4904	NaN	NaN	NaN	NaN	NaN	NaN	NaN	NaN	26.4984	NaN	NaN	NaN				8	1	1	35.1	6.4	6.4	33.515	0.0042527	1.8704	974470000	20	P04233;P04233-3	P04233	HLA class II histocompatibility antigen gamma chain	CD74
30.3826	30.2325	29.8246	30.3291	30.1718	30.2441	29.7694	29.6216	30.3499	30.293	30.4852	30.1127	30.2388	30.2885	30.0707	29.2711	29.2245	29.1321	30.2166	30.4081	30.2649	30.5304	30.2286	30.4034				8	8	1	43.5	43.5	6.9	26.398	0	130.6	26150000000	250	P04233-2	P04233-2	HLA class II histocompatibility antigen gamma chain	CD74
31.0245	30.9229	31.0278	30.6915	30.8323	30.8922	31.6826	31.931	30.0875	30.8408	31.1233	31.1318	30.1061	29.6972	29.9803	29.8537	29.536	29.7026	30.7322	30.554	30.0861	29.9738	29.7836	30.0832				3	3	3	25	25	25	25.809	0	231.16	36654000000	347	P60033	P60033	CD81 antigen	CD81
NaN	NaN	NaN	NaN	NaN	NaN	NaN	NaN	NaN	NaN	NaN	NaN	NaN	NaN	26.7969	NaN	25.7364	25.7833	26.1685	25.9387	25.9427	NaN	NaN	26.8134				2	2	2	13.2	13.2	13.2	26.818	0	7.8662	839600000	26	P27701-2;P27701	P27701-2;P27701	CD82 antigen	CD82
29.9668	30.2752	29.3671	30.1933	30.3045	30.4171	30.6209	30.3245	29.4872	30.9906	30.6841	31.03	27.0947	26.9754	27.4822	27.8088	28.3703	28.0349	26.1265	27.7705	28.1706	27.5247	28.4142	27.1749				4	4	4	19.3	19.3	19.3	25.416	0	18.905	15490000000	126	P21926	P21926	CD9 antigen	CD9
26.8259	26.6516	26.5751	26.1251	26.3851	26.1339	26.8423	26.8252	26.8717	26.3918	NaN	26.3465	NaN	NaN	NaN	NaN	NaN	NaN	NaN	NaN	NaN	NaN	NaN	NaN				4	4	4	10.2	10.2	10.2	63.887	0	14.271	871700000	30	P40200-2;P40200	P40200-2;P40200	T-cell surface protein tactile	CD96
28.4144	28.4665	28.3017	28.2903	28.3183	28.204	28.3748	28.6229	28.4659	28.5281	28.4498	28.5457	29.1378	29.0651	29.2694	28.4494	28.5315	28.5668	28.9187	28.6918	28.6547	28.5821	28.0793	28.2041				14	14	12	27.4	27.4	21.9	86.627	0	144.79	9081900000	283	P48960-3;P48960;P48960-2	P48960-3;P48960;P48960-2	CD97 antigen;CD97 antigen subunit alpha;CD97 antigen subunit beta	CD97
31.3631	31.5673	31.3404	31.4385	31.5456	31.3393	31.6961	31.78	29.8341	31.4321	31.0967	31.5646	29.3782	29.4016	29.5757	29.8231	29.972	29.8239	30.3388	30.5368	30.5828	29.4135	29.2857	29.1661				5	5	5	63.8	63.8	63.8	18.848	0	70.822	43080000000	539	P14209;P14209-3;P14209-2	P14209;P14209-3;P14209-2	CD99 antigen	CD99
27.5962	27.4849	27.9658	28.2187	28.1629	28.129	27.8803	28.094	28.9971	27.8809	27.7662	27.7726	NaN	NaN	26.1764	27.1262	27.3995	27.2847	NaN	27.5807	27.7434	NaN	26.1434	NaN				5	5	5	34.2	34.2	34.2	20.3	0	119.66	3786000000	131	Q8TCZ2-3;Q8TCZ2-2;Q8TCZ2;Q8TCZ2-6;Q8TCZ2-5	Q8TCZ2-3;Q8TCZ2-2;Q8TCZ2;Q8TCZ2-6;Q8TCZ2-5	CD99 antigen-like protein 2	CD99L2
24.8439	24.4215	24.44	24.8596	24.9522	24.8863	NaN	24.5615	NaN	24.9745	25.1092	24.6653	26.4174	25.2731	26.4212	24.7989	24.8503	24.8618	24.6009	24.6227	NaN	NaN	24.9251	NaN				6	6	6	20.2	20.2	20.2	39.134	0	8.5901	726000000	26	O75794	O75794	Cell division cycle protein 123 homolog	CDC123
27.2358	27.1279	27.2224	27.3259	27.2883	26.9954	26.9732	26.9962	27.245	26.8539	26.4964	26.3445	27.4187	27.5703	27.6104	27.3513	27.1517	27.4819	27.1945	26.7313	27.1942	27.0996	27.3736	27.1739				13	13	13	28.3	28.3	28.3	65.859	0	37.948	3478000000	137	Q13042-3;Q13042-2;Q13042;Q13042-4	Q13042-3;Q13042-2;Q13042;Q13042-4	Cell division cycle protein 16 homolog	CDC16
NaN	NaN	NaN	NaN	NaN	NaN	NaN	25.4668	NaN	NaN	NaN	NaN	NaN	NaN	NaN	NaN	NaN	NaN	NaN	NaN	NaN	NaN	NaN	NaN				1	1	1	4.6	4.6	4.6	54.722	0	34.833	100700000	6	Q12834	Q12834	Cell division cycle protein 20 homolog	CDC20
26.5138	26.6224	26.5766	26.4232	26.3871	26.6346	26.397	26.234	26.508	25.8317	26.3187	26.2286	26.5649	NaN	26.7503	26.451	26.5496	26.4351	26.4243	26.1864	25.552	25.3819	NaN	NaN				9	9	9	16.9	16.9	16.9	68.833	0	23.399	1783600000	67	Q9UJX2;Q9UJX2-3;Q9UJX2-2	Q9UJX2;Q9UJX2-3	Cell division cycle protein 23 homolog	CDC23
27.5558	27.3831	27.7847	27.1221	27.2095	27.3374	27.1908	27.4752	26.994	27.0766	27.1093	27.1608	27.9457	27.782	27.7713	27.2326	27.542	27.3134	27.5588	27.7327	27.7318	27.9644	27.7468	27.7556				13	13	13	25	25	25	91.866	0	53.029	4384700000	129	P30260;P30260-2	P30260;P30260-2	Cell division cycle protein 27 homolog	CDC27
30.969	30.9339	31.1309	30.831	30.6663	30.6961	31.2924	31.4966	31.5994	31.2928	31.3697	31.2912	31.5516	31.2542	31.1205	30.7357	30.8017	30.7275	31.7425	31.9107	32.0607	31.8966	31.8209	31.853				14	14	14	46.8	46.8	46.8	44.468	0	242.54	64181000000	614	Q16543	Q16543	Hsp90 co-chaperone Cdc37;Hsp90 co-chaperone Cdc37, N-terminally processed	CDC37
26.709	26.5622	26.2235	26.4035	26.6221	26.3164	25.971	26.0449	NaN	NaN	NaN	NaN	26.4485	26.417	26.1875	26.429	25.9524	26.1654	26.1923	NaN	25.9562	26.7614	25.8696	26.3389				11	11	11	26.1	26.1	26.1	65.521	0	16.892	1576100000	44	O60508	O60508	Pre-mRNA-processing factor 17	CDC40
31.0508	30.9647	31.3971	31.3078	31.6253	31.3514	31.4532	31.3365	30.8557	31.5593	31.4769	31.481	31.2961	30.9636	31.1331	31.331	31.1897	31.2674	31.5748	31.6058	31.3253	31.5676	31.4051	31.3657				9	9	9	56	56	56	21.258	0	124.35	60626000000	703	P60953;P60953-1	P60953;P60953-1	Cell division control protein 42 homolog	CDC42
27.2539	27.5227	27.1244	27.3767	27.5176	27.8046	26.7124	27.2507	NaN	26.7349	27.0551	27.378	26.9822	26.342	27.5734	27.2168	26.3169	NaN	27.3473	27.47	27.0119	28.3514	NaN	27.5085				18	15	15	12.2	10.7	10.7	202.81	0	22.303	3149900000	50	Q5VT25-6;Q5VT25-3;Q5VT25-4;Q5VT25-5;Q5VT25;Q5VT25-2	Q5VT25-6;Q5VT25-3;Q5VT25-4;Q5VT25-5;Q5VT25;Q5VT25-2	Serine/threonine-protein kinase MRCK alpha	CDC42BPA
29.1828	29.3879	29.4261	29.5017	29.3203	29.5036	28.5645	28.6528	29.035	28.5552	28.4679	28.3855	28.6006	28.7244	28.2788	28.6849	28.6958	28.7805	28.0579	28.0662	28.2296	26.7944	27.9209	27.7036				34	34	31	25.4	25.4	23.8	194.31	0	113.21	9468800000	336	Q9Y5S2	Q9Y5S2	Serine/threonine-protein kinase MRCK beta	CDC42BPB
25.2059	25.3559	23.7977	26.5908	26.5848	26.5517	25.0377	25.069	25.7137	NaN	NaN	NaN	NaN	NaN	NaN	NaN	NaN	NaN	NaN	NaN	NaN	NaN	NaN	NaN				4	4	4	18.8	18.8	18.8	39.686	0	9.0049	458020000	16	Q00587-2;Q00587	Q00587-2;Q00587	Cdc42 effector protein 1	CDC42EP1
26.5572	26.7161	26.8008	26.8572	26.5584	26.7023	26.5243	27.0378	26.8218	27.0157	26.7762	27.0673	NaN	NaN	NaN	NaN	26.2404	NaN	25.6618	25.8983	25.974	26.6277	26.5908	26.5744				5	5	5	39	39	39	27.678	0	33.52	1736300000	52	Q9UKI2	Q9UKI2	Cdc42 effector protein 3	CDC42EP3
28.79	28.8741	28.9355	29.9757	29.9151	30.083	29.6391	29.5818	29.9076	29.7289	29.9636	29.802	27.1149	27.0905	27.2167	29.0571	29.163	29.0272	28.968	29.1261	28.8066	29.1123	29.1242	28.9102				12	12	12	58.4	58.4	58.4	37.979	0	323.31	13443000000	524	Q9H3Q1;Q9H3Q1-2	Q9H3Q1;Q9H3Q1-2	Cdc42 effector protein 4	CDC42EP4
NaN	NaN	NaN	NaN	NaN	NaN	NaN	24.9892	NaN	NaN	NaN	NaN	NaN	NaN	NaN	NaN	NaN	NaN	NaN	NaN	NaN	NaN	NaN	NaN				1	1	1	22.6	22.6	22.6	9.2234	0	17.634	853280000	45	Q9NRR3	Q9NRR3	CDC42 small effector protein 2	CDC42SE2
NaN	NaN	NaN	NaN	NaN	NaN	NaN	NaN	NaN	NaN	NaN	NaN	NaN	NaN	NaN	23.1638	NaN	NaN	NaN	NaN	NaN	NaN	NaN	NaN				1	1	1	2.1	2.1	2.1	60.244	0.00016955	4.4299	13745000	1	O75419-2;O75419;O75419-3	O75419-2;O75419;O75419-3	Cell division control protein 45 homolog	CDC45
30.2268	30.1996	30.2232	30.2292	30.0899	30.0799	30.033	30.0479	30.107	29.6304	29.8142	29.6786	30.1633	30.2015	30.3122	30.2288	30.2591	30.1278	29.8369	30.1289	30.11	30.1573	30.0441	30.139				25	25	25	44.9	44.9	44.9	92.25	0	323.31	25596000000	707	Q99459	Q99459	Cell division cycle 5-like protein	CDC5L
28.4449	28.3412	28.241	28.3101	28.1821	28.4751	28.0524	27.8893	28.5583	27.943	27.7492	27.9143	28.9689	29.0245	28.9584	28.8374	28.6793	28.5113	28.3225	28.3561	28.2167	28.0903	28.4332	28.0364				20	20	20	47.3	47.3	47.3	60.576	0	59.96	8353200000	287	Q6P1J9	Q6P1J9	Parafibromin	CDC73
NaN	NaN	NaN	NaN	NaN	NaN	NaN	NaN	NaN	NaN	NaN	NaN	NaN	NaN	NaN	NaN	NaN	NaN	NaN	NaN	NaN	NaN	22.262	NaN				1	1	1	1.6	1.6	1.6	112.68	0	16.45	11107000	3	Q69YH5	Q69YH5	Cell division cycle-associated protein 2	CDCA2
29.7763	29.8894	29.9758	29.4456	29.065	29.6125	30.4468	30.3873	31.0567	30.3107	31.2274	30.5984	NaN	NaN	NaN	NaN	27.3946	27.4435	NaN	NaN	26.9428	NaN	NaN	NaN				15	15	15	27.6	27.6	27.6	78.286	0	104.18	12286000000	249	P55290;P55290-4;P55290-5;P55290-3;P55290-2	P55290;P55290-4;P55290-5	Cadherin-13	CDH13
29.6687	29.7912	29.6304	28.8775	28.9516	29.0434	28.7883	28.7566	29.0967	NaN	NaN	NaN	NaN	NaN	NaN	NaN	NaN	NaN	NaN	NaN	NaN	NaN	NaN	NaN				7	7	7	15.5	15.5	15.5	87.001	0	14.594	7562500000	20	Q9H159;Q9H159-2	Q9H159;Q9H159-2	Cadherin-19	CDH19
30.7635	30.8514	30.8887	30.9067	30.8167	30.9399	31.1825	31.143	29.7338	30.8583	30.9505	31.004	27.997	27.9749	28.1744	28.49	28.7366	28.6221	28.8099	28.9348	29.382	28.18	28.219	28.2616				14	14	14	25.6	25.6	25.6	97.039	0	260.94	24399000000	430	P19022-2;P19022;P55283-2;P55283	P19022-2;P19022	Cadherin-2	CDH2
27.5188	27.5189	27.5804	27.1264	26.897	26.8494	27.4903	27.8131	27.6255	25.9301	27.5496	27.0834	26.4692	26.5568	26.5564	27.0682	27.2967	26.8722	27.9792	27.2447	28.1692	26.4912	27.4265	28.2671				4	4	4	28	28	28	18.624	0	16.673	3851600000	116	O14735-3;O14735	O14735-3;O14735	CDP-diacylglycerol--inositol 3-phosphatidyltransferase	CDIPT
27.4281	27.665	28.0878	25.7172	25.5993	25.0476	NaN	25.1787	NaN	NaN	NaN	NaN	27.3948	26.9596	27.1082	26.2108	26.4734	26.5034	NaN	NaN	NaN	NaN	NaN	NaN				11	9	9	42.4	36	36	34.095	0	45.82	1503300000	55	P06493;P06493-2	P06493;P06493-2	Cyclin-dependent kinase 1	CDK1
28.1427	27.8043	28.3503	27.9534	27.9272	27.958	26.282	26.011	25.3237	24.8267	25.0019	25.4188	28.4418	29.183	28.6568	28.9619	29.1687	29.013	27.0854	26.2984	27.2754	NaN	26.8242	26.9247				15	15	1	40.5	40.5	3.2	49.623	0	51.02	5779900000	171	Q9UQ88-10;Q9UQ88-4;Q9UQ88-3;Q9UQ88-2;Q9UQ88;Q9UQ88-5	Q9UQ88-10;Q9UQ88-4;Q9UQ88-3;Q9UQ88-2;Q9UQ88;Q9UQ88-5	Cyclin-dependent kinase 11A	CDK11A
26.4425	26.3709	26.5049	26.4631	26.2784	26.2232	25.5338	25.3734	NaN	NaN	NaN	NaN	26.5611	26.4306	26.2342	26.3702	25.9061	NaN	NaN	NaN	NaN	NaN	25.8325	NaN				12	11	10	15.3	14.7	13.6	163.23	0	19.518	1138700000	51	Q9NYV4-2;Q9NYV4;Q9NYV4-3	Q9NYV4-2;Q9NYV4;Q9NYV4-3	Cyclin-dependent kinase 12	CDK12
NaN	24.932	26.482	NaN	NaN	NaN	NaN	NaN	NaN	NaN	NaN	NaN	NaN	NaN	NaN	NaN	NaN	NaN	NaN	NaN	NaN	NaN	NaN	NaN				6	4	4	6.1	4.4	4.4	158.43	0.00048023	2.8812	1747100000	16	Q14004-2;Q14004	Q14004-2;Q14004	Cyclin-dependent kinase 13	CDK13
NaN	NaN	NaN	23.46	NaN	NaN	NaN	NaN	NaN	NaN	NaN	NaN	NaN	NaN	NaN	NaN	NaN	NaN	NaN	NaN	NaN	NaN	NaN	NaN				4	3	1	7.3	5.6	2.2	55.715	0.0074817	1.6535	45076000	5	Q00536;Q00536-3;Q00536-2	Q00536;Q00536-3;Q00536-2	Cyclin-dependent kinase 16	CDK16
26.4905	26.7708	26.8418	25.5379	25.511	25.963	25.5887	25.6828	NaN	NaN	NaN	NaN	NaN	NaN	NaN	NaN	NaN	NaN	NaN	NaN	NaN	NaN	NaN	NaN				6	6	4	23.3	23.3	17	49.87	0	24.727	545330000	30	Q9BWU1-2;Q9BWU1	Q9BWU1-2;Q9BWU1	Cyclin-dependent kinase 19	CDK19
29.0153	29.3265	29.7852	28.5975	28.6878	28.5516	29.1047	29.5034	29.3026	28.7875	28.7773	28.3595	30.6983	31.1545	31.2884	31.891	31.7761	31.7453	31.6492	31.7499	31.9907	31.8818	31.9632	31.6331				20	20	18	67.4	67.4	61.1	33.929	0	100.24	49464000000	536	P24941;P24941-2;Q00526	P24941;P24941-2	Cyclin-dependent kinase 2	CDK2
26.0857	25.985	24.2866	25.3893	25.737	25.5511	25.4955	25.7045	NaN	NaN	NaN	NaN	NaN	NaN	NaN	NaN	NaN	NaN	NaN	NaN	NaN	NaN	NaN	NaN				3	3	3	61.7	61.7	61.7	12.365	0	17.375	861240000	39	O14519;O14519-2	O14519;O14519-2	Cyclin-dependent kinase 2-associated protein 1	CDK2AP1
26.4601	26.4418	26.1011	27.7473	28.1544	27.8486	NaN	NaN	NaN	NaN	NaN	NaN	27.3368	27.6462	27.8297	27.9273	28.2911	28.7562	NaN	26.2048	25.9861	NaN	NaN	25.4537				10	9	9	48.5	45.9	45.9	33.729	0	43.466	2964600000	73	P11802;P11802-2	P11802;P11802-2	Cyclin-dependent kinase 4	CDK4
29.9302	29.889	30.0372	29.937	29.6037	29.7006	28.5411	28.5633	28.6461	28.7413	28.7642	28.7654	28.5191	28.3545	28.3106	28.5886	28.4748	28.5685	27.5323	27.4751	27.7265	28.0093	27.3844	27.732				14	13	13	63.7	61	61	33.304	0	28.926	10683000000	307	Q00535;Q00535-2	Q00535;Q00535-2	Cyclin-dependent-like kinase 5	CDK5
NaN	NaN	NaN	NaN	NaN	NaN	NaN	NaN	NaN	NaN	NaN	NaN	NaN	NaN	NaN	NaN	NaN	24.2776	NaN	NaN	NaN	NaN	NaN	NaN				3	3	3	8.5	8.5	8.5	56.223	0.00033378	3.9307	101850000	4	Q96SZ6-2;Q96SZ6-6;Q96SZ6-3;Q96SZ6;Q96SZ6-4;Q96SZ6-5	Q96SZ6-2;Q96SZ6-6;Q96SZ6-3;Q96SZ6;Q96SZ6-4	CDK5 regulatory subunit-associated protein 1	CDK5RAP1
NaN	NaN	NaN	NaN	NaN	NaN	NaN	NaN	NaN	NaN	21.8912	NaN	NaN	NaN	NaN	NaN	NaN	NaN	NaN	NaN	NaN	NaN	NaN	NaN				4	4	4	2.8	2.8	2.8	206.32	0.0020121	2.2719	94529000	6	Q96SN8-4;Q96SN8-3;Q96SN8-2;Q96SN8	Q96SN8-4;Q96SN8-3;Q96SN8-2;Q96SN8	CDK5 regulatory subunit-associated protein 2	CDK5RAP2
29.3518	29.3087	29.5244	29.2929	29.2876	29.2813	29.3908	29.3922	29.1977	29.3194	29.1714	29.3487	29.2874	29.3316	29.3564	29.3219	28.958	28.8622	29.3468	29.2195	29.3829	29.3162	29.5781	29.4876				15	15	1	36	36	3	56.92	0	221.8	15253000000	583	Q96JB5;Q96JB5-2;Q96JB5-3	Q96JB5;Q96JB5-2	CDK5 regulatory subunit-associated protein 3	CDK5RAP3
29.9008	29.8961	30.3554	29.7614	29.8193	29.9093	27.9874	27.7462	28.4001	27.9207	27.895	28.0113	27.1664	27.4061	27.5008	NaN	24.6705	NaN	26.073	26.1129	26.4987	NaN	NaN	NaN				14	13	13	49.7	47.2	47.2	36.938	0	174.65	7302800000	228	Q00534;Q96Q40-2;Q96Q40-4;Q96Q40-3;Q96Q40-5;Q96Q40	Q00534	Cyclin-dependent kinase 6	CDK6
26.0145	25.9723	26.1096	25.848	25.4261	25.6514	25.1423	NaN	NaN	NaN	NaN	NaN	NaN	NaN	26.6205	26.9115	26.405	26.0208	NaN	25.9576	26.6003	NaN	NaN	NaN				5	5	4	23.1	23.1	20.8	39.038	0.00018136	7.2876	1017600000	23	P50613	P50613	Cyclin-dependent kinase 7	CDK7
26.9641	26.6978	26.873	26.8838	26.5752	26.8158	25.8915	26.1879	26.559	NaN	NaN	NaN	27.153	27.2087	26.7246	26.6663	26.4421	25.7557	25.8307	26.0769	26.0897	NaN	26.4581	NaN				11	10	10	42.5	40.3	40.3	42.777	0	39.588	1932900000	51	P50750;P50750-2	P50750;P50750-2	Cyclin-dependent kinase 9	CDK9
NaN	NaN	NaN	NaN	NaN	NaN	NaN	NaN	24.4338	NaN	NaN	NaN	NaN	NaN	NaN	NaN	NaN	NaN	NaN	NaN	NaN	NaN	NaN	NaN				1	1	1	2.7	2.7	2.7	54.666	0.0012461	2.3966	187050000	7	Q5VV42-2;Q5VV42	Q5VV42-2;Q5VV42	Threonylcarbamoyladenosine tRNA methylthiotransferase	CDKAL1
25.6302	25.8794	25.636	25.8082	26.2078	25.7074	25.6994	25.6448	NaN	NaN	25.9141	25.7716	NaN	NaN	NaN	NaN	NaN	NaN	NaN	NaN	NaN	NaN	NaN	NaN				4	4	4	39	39	39	18.119	0	7.4669	540520000	18	P38936	P38936	Cyclin-dependent kinase inhibitor 1	CDKN1A
24.5615	NaN	NaN	24.531	24.4466	24.9395	25.0141	24.8299	25.567	NaN	NaN	NaN	NaN	NaN	NaN	24.8945	24.8402	24.7384	24.6191	24.7724	24.5001	NaN	NaN	24.5531				4	4	4	38.4	38.4	38.4	22.073	0	192.87	457720000	66	P46527	P46527	Cyclin-dependent kinase inhibitor 1B	CDKN1B
NaN	NaN	NaN	NaN	NaN	NaN	NaN	NaN	NaN	NaN	NaN	NaN	29.3282	29.1086	29.5506	28.7709	28.7465	28.6716	28.6212	28.4167	28.7815	28.299	27.8837	28.2176				9	9	9	72.4	72.4	72.4	16.532	0	36.364	6077300000	132	P42771;P42771-4;P42771-2;P42771-3;P42772	P42771;P42771-4;P42771-2	Cyclin-dependent kinase inhibitor 2A	CDKN2A
27.1399	27.2854	27.3238	27.1631	27.1157	27.2977	26.9258	27.0122	27.6104	26.6544	27.0399	27.0454	26.1607	26.1636	26.4017	26.2961	26.8433	26.7095	26.706	26.5753	26.3682	26.5511	26.236	26.1006				12	12	12	32.4	32.4	32.4	61.124	0	231.49	2487600000	203	Q9NXV6	Q9NXV6	CDKN2A-interacting protein	CDKN2AIP
26.3676	26.6648	26.7106	26.1812	26.5369	26.8048	25.7845	25.7047	NaN	25.277	NaN	NaN	27.304	27.3292	NaN	27.3041	27.3531	27.2542	27.0682	27.1338	27.2815	NaN	26.8694	26.8289				4	4	4	52.6	52.6	52.6	13.196	0	32.348	2583300000	81	Q96HQ2;Q96HQ2-2	Q96HQ2;Q96HQ2-2	CDKN2AIP N-terminal-like protein	CDKN2AIPNL
NaN	NaN	NaN	NaN	NaN	24.1556	NaN	NaN	NaN	NaN	NaN	NaN	NaN	NaN	NaN	NaN	NaN	NaN	NaN	NaN	NaN	NaN	NaN	NaN				3	3	3	11	11	11	51.855	0.00032987	3.6333	109690000	6	Q01850	Q01850	Cerebellar degeneration-related protein 2	CDR2
27.2296	27.1819	27.3563	27.1492	27.1235	26.7282	27.7512	27.2921	27.7235	27.6621	27.8769	27.5175	27.9393	28.0946	28.0513	27.9002	27.9239	27.9996	28.6506	28.5061	28.0226	28.3157	28.5498	28.554				5	5	5	17.8	17.8	17.8	51.417	0	120.15	5231300000	162	O95674	O95674	Phosphatidate cytidylyltransferase 2	CDS2
30.4989	30.7326	30.9883	30.9043	30.6547	30.8314	30.704	30.6932	31.1766	30.5279	30.5189	30.6144	31.007	31.0229	31.0476	31.0447	30.9862	31.087	31.3325	31.4806	31.6096	31.1507	31.3729	31.245				10	10	7	65.9	65.9	37.2	27.335	0	323.31	49497000000	702	Q9UKY7;Q9UKY7-2	Q9UKY7;Q9UKY7-2	Protein CDV3 homolog	CDV3
NaN	NaN	NaN	NaN	NaN	NaN	NaN	NaN	NaN	NaN	NaN	NaN	23.7416	NaN	NaN	NaN	NaN	NaN	NaN	NaN	NaN	NaN	NaN	NaN				3	3	3	10	10	10	45.135	0.0003252	3.2729	42118000	10	Q9Y232-4;Q9Y232-2;Q9Y232;Q9Y232-3	Q9Y232-4;Q9Y232-2;Q9Y232;Q9Y232-3	Chromodomain Y-like protein	CDYL
NaN	NaN	NaN	NaN	NaN	NaN	NaN	NaN	NaN	26.9537	NaN	NaN	29.793	29.5182	29.837	29.2848	29.0167	28.959	29.3253	29.4331	29.4858	29.5279	29.8562	29.5341				9	9	8	33.3	33.3	31.2	45.95	0	162.8	9866400000	196	P13688-2;P13688-8;P13688-10;P13688;P13688-3;P13688-4;P13688-11;P13688-9;P13688-6;P13688-5;P13688-7;P40198-2;P40199	P13688-2;P13688-8;P13688-10;P13688	Carcinoembryonic antigen-related cell adhesion molecule 1	CEACAM1
25.3491	26.0385	24.9995	25.8798	25.8123	25.9654	NaN	NaN	NaN	24.9708	NaN	NaN	26.5962	26.7149	27.1234	NaN	NaN	NaN	NaN	NaN	NaN	NaN	NaN	NaN				3	3	3	15.2	15.2	15.2	33.591	0	12.992	710160000	31	P17676-2;P17676;P17676-3	P17676-2;P17676;P17676-3	CCAAT/enhancer-binding protein beta	CEBPB
29.03	29.0067	29.3008	28.9895	28.9015	28.8874	28.4629	28.322	29.0026	28.9232	28.615	28.9523	29.3972	29.5218	29.2124	29.6175	29.4062	29.3386	29.0943	29.0715	29.4701	28.9229	29.2096	29.1754				26	26	26	33.5	33.5	33.5	120.97	0	323.31	13443000000	466	Q03701	Q03701	CCAAT/enhancer-binding protein zeta	CEBPZ
28.8297	28.7378	28.934	28.8221	28.6538	28.4562	28.6087	28.5053	28.186	28.7383	28.8347	28.7849	29.9882	29.8459	29.9682	30.2762	30.3432	30.3132	30.3537	30.1349	30.4709	30.2781	30.2308	30.19				13	13	13	50.6	50.6	50.6	43.588	0	204.52	20701000000	419	Q9BXW7-2;Q9BXW7	Q9BXW7-2;Q9BXW7	Cat eye syndrome critical region protein 5	CECR5
29.0896	28.988	29.3834	29.0132	28.8655	29.5217	28.9202	28.9956	29.3935	28.6726	28.6429	28.9529	28.2064	28.4209	28.2277	27.3196	28.2727	28.0643	27.8599	27.9209	28.1498	27.7698	28.2641	27.7444				15	15	13	39.6	39.6	35.7	55	0	111.01	9176400000	285	Q92879-4;Q92879-2;Q92879-3;Q92879-6;Q92879;Q92879-5	Q92879-4;Q92879-2;Q92879-3;Q92879-6;Q92879;Q92879-5	CUGBP Elav-like family member 1	CELF1
26.7392	26.7953	25.9328	26.5541	26.4453	27.2795	27.6591	27.504	28.416	26.7685	26.7913	26.8175	28.5111	28.541	28.6325	28.626	29.0677	28.7641	28.7494	28.828	29.3008	29.0256	28.6576	28.2424				12	10	10	26.8	22.7	22.7	52.054	0	98.052	7530200000	184	O95319-5;O95319-2;O95319;O95319-4;O95319-3	O95319-5;O95319-2;O95319;O95319-4;O95319-3	CUGBP Elav-like family member 2	CELF2
NaN	NaN	26.8103	26.4036	NaN	NaN	NaN	NaN	NaN	NaN	NaN	NaN	26.5578	27.2158	27.5422	NaN	NaN	NaN	25.4765	25.857	NaN	NaN	NaN	NaN				13	13	13	12.5	12.5	12.5	153	0	28.535	1194000000	41	Q8WUJ3;Q8WUJ3-2	Q8WUJ3;Q8WUJ3-2	Cell migration-inducing and hyaluronan-binding protein	CEMIP
25.983	25.9585	26.5656	26.2851	26.1239	26.4187	26.4847	26.3805	27.3224	NaN	NaN	NaN	NaN	NaN	NaN	NaN	NaN	NaN	NaN	NaN	NaN	NaN	NaN	NaN				3	3	3	32.2	32.2	32.2	14.954	0	13.13	929330000	75	Q8N111	Q8N111	Cell cycle exit and neuronal differentiation protein 1	CEND1
26.5747	26.7283	26.8778	26.2939	26.5228	26.4806	26.2806	26.3494	26.9119	26.844	26.613	26.9356	26.5183	26.105	26.3029	26.6359	26.7628	26.3812	25.8622	26.1195	26.3374	26.5611	26.468	26.1396				6	6	6	16.4	16.4	16.4	65.171	0	23.841	2012300000	65	P07199	P07199	Major centromere autoantigen B	CENPB
25.4626	25.8409	26.1916	25.873	25.5908	26.3364	25.503	25.7492	26.7067	25.6991	NaN	25.3344	NaN	NaN	NaN	NaN	NaN	NaN	NaN	NaN	25.4537	NaN	NaN	25.2082				8	8	2	12	12	3.7	106.83	0	13.482	738760000	31	Q03188	Q03188	Centromere protein C	CENPC
26.4623	26.4297	26.7688	NaN	NaN	NaN	27.0471	27.6837	27.5852	26.0097	26.4446	26.5268	NaN	26.4356	26.6615	NaN	NaN	NaN	NaN	27.4966	NaN	NaN	NaN	NaN				14	14	13	5.3	5.3	5.3	367.76	0	46.99	2671500000	34	P49454	P49454	Centromere protein F	CENPF
NaN	NaN	NaN	NaN	NaN	NaN	NaN	NaN	24.9385	NaN	NaN	NaN	NaN	24.5097	24.478	NaN	24.951	24.72	NaN	NaN	NaN	NaN	NaN	NaN				4	4	4	19.8	19.8	19.8	28.481	0	15.038	210130000	32	Q9H3R5	Q9H3R5	Centromere protein H	CENPH
25.7494	26.006	25.9668	24.4726	25.8561	NaN	25.8324	25.6662	26.0197	NaN	NaN	NaN	26.2763	26.7816	26.8811	25.1122	25.3827	25.9149	26.887	26.8984	26.3328	NaN	26.4357	26.1762				16	16	16	21.6	21.6	21.6	117.4	0	49.001	1468000000	63	Q9UPN4-3;Q9UPN4-2;Q9UPN4	Q9UPN4-3;Q9UPN4-2;Q9UPN4	Centrosomal protein of 131 kDa	CEP131
25.9496	NaN	24.6195	25.7945	25.8339	25.7422	25.6467	25.5545	NaN	NaN	NaN	NaN	NaN	NaN	NaN	NaN	NaN	NaN	NaN	NaN	NaN	NaN	NaN	NaN				4	4	4	3.9	3.9	3.9	163.54	0.0039646	1.9698	1202700000	18	Q9UPV0-2;Q9UPV0	Q9UPV0-2;Q9UPV0	Centrosomal protein of 164 kDa	CEP164
30.0486	30.0245	30.3244	29.9273	29.782	30.0317	29.6649	29.581	30.0855	29.2807	29.1624	29.3302	30.2653	30.1733	30.3396	30.1568	30.224	30.224	30.3959	30.6347	30.6453	30.4931	30.3152	30.2739				44	44	3	42.5	42.5	3.3	175.29	0	323.31	26736000000	865	Q5SW79;Q96L14	Q5SW79	Centrosomal protein of 170 kDa	CEP170
NaN	NaN	NaN	NaN	NaN	NaN	NaN	NaN	NaN	NaN	24.943	NaN	26.2101	25.5919	25.7208	NaN	24.7898	NaN	25.0235	25.0316	NaN	NaN	NaN	25.1932				9	8	8	8	7.6	7.6	167.71	0.00016932	4.3846	1302500000	16	Q9Y4F5-2;Q9Y4F5;Q9Y4F5-3	Q9Y4F5-2;Q9Y4F5;Q9Y4F5-3	Centrosomal protein of 170 kDa protein B	CEP170B
NaN	NaN	NaN	NaN	NaN	NaN	28.8936	NaN	29.5117	NaN	NaN	28.86	NaN	NaN	29.55	29.1093	28.1578	NaN	NaN	NaN	29.375	NaN	NaN	NaN				4	4	4	2.1	2.1	2.1	274.38	0	7.5623	7791200000	29	Q9BV73-2;Q9BV73	Q9BV73-2;Q9BV73	Centrosome-associated protein CEP250	CEP250
NaN	NaN	NaN	NaN	NaN	NaN	NaN	23.3531	23.9745	NaN	NaN	NaN	NaN	NaN	NaN	NaN	NaN	NaN	NaN	NaN	NaN	NaN	NaN	NaN				7	7	7	3.1	3.1	3.1	290.38	0.00018025	6.9661	1526900000	18	O15078;O15078-2	O15078;O15078-2	Centrosomal protein of 290 kDa	CEP290
27.0383	26.8348	27.2251	26.2462	26.4153	26.4465	26.2493	26.4999	26.9895	26.2536	26.2039	26.4137	24.5386	25.1557	25.4623	25.207	25.531	24.8024	25.5062	25.477	24.3612	NaN	NaN	25.1377				9	9	9	34.9	34.9	34.9	41.368	0	118.27	1405300000	102	Q9BYV8;Q9BYV8-5;Q9BYV8-2;Q9BYV8-3	Q9BYV8;Q9BYV8-5;Q9BYV8-2	Centrosomal protein of 41 kDa	CEP41
NaN	NaN	NaN	NaN	NaN	NaN	25.4043	25.5677	25.5372	25.3592	NaN	NaN	NaN	NaN	NaN	NaN	NaN	NaN	NaN	NaN	NaN	NaN	NaN	NaN				4	4	4	16.7	16.7	16.7	44.139	0	12.318	456390000	26	Q9C0F1;Q9C0F1-2	Q9C0F1;Q9C0F1-2	Centrosomal protein of 44 kDa	CEP44
NaN	NaN	21.8663	NaN	NaN	NaN	NaN	NaN	NaN	NaN	NaN	NaN	NaN	NaN	NaN	NaN	NaN	NaN	NaN	NaN	NaN	NaN	NaN	NaN				3	3	3	5.7	5.7	5.7	71.717	0.0007853	2.5426	61594000	6	Q9P209	Q9P209	Centrosomal protein of 72 kDa	CEP72
NaN	NaN	NaN	NaN	NaN	NaN	NaN	NaN	NaN	NaN	NaN	NaN	NaN	NaN	26.0238	NaN	NaN	NaN	NaN	NaN	NaN	NaN	NaN	NaN				2	2	2	3.8	3.8	3.8	65.732	0	7.3767	110580000	12	Q8TAP6-2;Q8TAP6	Q8TAP6-2;Q8TAP6	Centrosomal protein of 76 kDa	CEP76
25.7553	26.0441	25.6907	25.2992	25.314	25.3955	24.9462	25.1114	NaN	NaN	NaN	NaN	NaN	NaN	NaN	NaN	NaN	NaN	NaN	NaN	NaN	NaN	NaN	NaN				3	3	3	6.2	6.2	6.2	96.98	0.00017771	6.2711	346860000	7	Q8IW35;Q8IW35-2	Q8IW35;Q8IW35-2	Centrosomal protein of 97 kDa	CEP97
NaN	NaN	NaN	NaN	NaN	NaN	NaN	NaN	26.1336	NaN	26.9153	26.7007	27.1745	NaN	NaN	26.413	26.4053	26.0318	26.391	26.3947	27.4627	NaN	NaN	27.0551				4	4	4	14.4	14.4	14.4	46.553	0.00016964	4.4662	1446000000	33	Q9Y6K0	Q9Y6K0	Choline/ethanolaminephosphotransferase 1	CEPT1
NaN	NaN	NaN	NaN	NaN	NaN	NaN	NaN	NaN	NaN	NaN	NaN	NaN	NaN	NaN	NaN	NaN	NaN	NaN	NaN	NaN	21.3593	NaN	NaN				1	1	1	3.3	3.3	3.3	37.983	0.0099039	1.4851	83832000	4	P27544-2;P27544	P27544-2;P27544	Ceramide synthase 1	CERS1
28.6775	28.5183	28.9255	28.2814	28.2939	28.1159	28.0682	27.8741	27.6386	27.8593	27.9733	27.9098	NaN	NaN	NaN	NaN	26.9141	NaN	NaN	NaN	27.7775	NaN	NaN	NaN				5	5	5	16.8	16.8	16.8	44.876	0	31.312	3669600000	74	Q96G23	Q96G23	Ceramide synthase 2	CERS2
NaN	NaN	NaN	24.022	NaN	NaN	NaN	NaN	NaN	NaN	NaN	NaN	NaN	NaN	NaN	NaN	NaN	NaN	NaN	NaN	NaN	NaN	NaN	NaN				1	1	1	5.1	5.1	5.1	46.398	0.00063341	2.7033	112590000	0	Q9HA82	Q9HA82	Ceramide synthase 4	CERS4
28.1766	28.1633	28.7603	27.9436	28.026	27.8877	27.8231	27.7861	NaN	28.1561	27.9217	28.1301	27.5534	27.623	27.4953	27.6046	27.5785	27.6161	27.3252	27.3204	27.1715	27.7476	27.5478	27.7214				3	3	3	36.6	36.6	36.6	19.738	0	98.858	4912700000	104	P41208	P41208	Centrin-2	CETN2
28.2679	28.226	28.6503	28.1365	28.1218	28.0775	28.1937	28.0555	28.4818	27.9217	28.1226	28.0552	27.85	27.8768	27.7159	27.7632	27.5493	27.4636	27.547	27.387	27.7125	27.5011	27.3728	27.3056				10	10	10	68.9	68.9	68.9	22.774	0	197.61	5449600000	207	Q9Y6A4	Q9Y6A4	Cilia- and flagella-associated protein 20	CFAP20
25.7647	25.935	25.4122	25.7906	25.5151	25.5958	25.8988	25.5289	25.67	25.564	25.5674	NaN	25.7047	25.975	25.855	25.8586	26.0253	25.8154	26.3804	26.2704	26.8201	26.5695	26.5415	26.2404				7	7	7	36	36	36	39.446	0	22.604	1541100000	56	Q96G28;Q96G28-2	Q96G28;Q96G28-2	Cilia- and flagella-associated protein 36	CFAP36
27.5236	27.5828	27.5434	26.9764	26.9098	26.9915	27.2821	27.3974	27.6948	27.151	27.0529	26.8207	26.8371	26.6701	26.4517	26.5838	26.5875	26.6036	26.8919	26.7925	27.0182	27.0207	27.0909	27.0256				6	6	6	24.1	24.1	24.1	33.592	0	52.651	2954700000	99	Q9UEE9;Q9UEE9-2	Q9UEE9;Q9UEE9-2	Craniofacial development protein 1	CFDP1
35.4879	35.4673	35.7706	35.3848	35.5059	35.4688	35.6024	35.8135	36.0416	35.5486	35.4726	35.539	34.8689	34.791	34.4983	34.4328	34.5493	34.45	34.7749	34.6404	34.8528	34.5532	34.6583	34.5597				11	11	7	62.7	62.7	41.6	18.502	0	323.31	824840000000	1553	P23528	P23528	Cofilin-1	CFL1
29.961	30.0083	30.395	30.1298	30.1353	29.9822	30.1548	30.0981	30.0627	29.7924	29.8636	29.7812	29.7355	29.6782	29.5376	29.5886	29.411	29.4787	29.6735	29.8272	29.7399	29.8291	29.7627	29.7995				10	6	6	65.7	44.6	44.6	18.736	0	231.75	22381000000	277	Q9Y281;Q9Y281-3	Q9Y281;Q9Y281-3	Cofilin-2	CFL2
27.5884	27.5404	27.951	27.4089	27.2123	27.5478	26.6983	26.861	27.4337	26.329	26.4237	26.1008	27.8671	27.68	27.1352	27.0353	28.2937	28.1327	27.2037	27.761	25.7319	NaN	26.9532	27.3002				8	8	8	62.3	62.3	62.3	18.82	0	56.88	3868400000	135	Q9UFW8	Q9UFW8	CGG triplet repeat-binding protein 1	CGGBP1
NaN	NaN	NaN	NaN	NaN	NaN	NaN	NaN	NaN	NaN	NaN	NaN	NaN	NaN	24.4854	NaN	NaN	NaN	NaN	NaN	NaN	NaN	NaN	NaN				1	1	1	9.8	9.8	9.8	20.874	0.0076222	1.6408	108810000	0	Q8WUX2	Q8WUX2	Putative glutathione-specific gamma-glutamylcyclotransferase 2	CHAC2
NaN	NaN	NaN	NaN	NaN	NaN	NaN	NaN	NaN	NaN	NaN	NaN	NaN	25.7929	25.9384	24.9837	NaN	NaN	NaN	NaN	NaN	NaN	NaN	NaN				3	3	1	5.4	5.4	2.1	106.92	0	11.193	278130000	9	Q13111;Q13111-2	Q13111;Q13111-2	Chromatin assembly factor 1 subunit A	CHAF1A
NaN	NaN	NaN	NaN	NaN	NaN	NaN	NaN	NaN	NaN	NaN	NaN	NaN	24.0414	23.7939	NaN	NaN	NaN	NaN	NaN	NaN	NaN	NaN	NaN				3	3	3	8.9	8.9	8.9	61.492	0.00017227	4.9442	76910000	6	Q13112	Q13112	Chromatin assembly factor 1 subunit B	CHAF1B
27.5621	27.3065	27.8667	27.0308	27.0522	27.1685	27.138	27.2857	27.5411	26.9756	27.1251	26.8765	27.3101	27.5441	27.4113	26.8389	27.117	27.012	27.1257	26.9373	27.6183	26.7192	27.0487	26.742				17	17	17	22.3	22.3	22.3	89.098	0	75.478	3473200000	164	Q96JM3	Q96JM3	Chromosome alignment-maintaining phosphoprotein 1	CHAMP1
25.9535	25.9885	26.4309	26.3171	26.1392	26.1984	25.8229	25.9613	26.2523	NaN	NaN	NaN	26.5124	26.7251	NaN	27.0687	27.0117	26.8806	26.8281	27.2315	26.8369	NaN	27.008	26.8602				2	2	2	22.9	22.9	22.9	13.475	0	26.86	2029500000	61	Q96BP2	Q96BP2	Coiled-coil-helix-coiled-coil-helix domain-containing protein 1	CHCHD1
NaN	NaN	NaN	NaN	NaN	NaN	NaN	NaN	NaN	NaN	NaN	NaN	26.803	26.8352	27.1099	NaN	NaN	NaN	NaN	NaN	NaN	NaN	NaN	NaN				2	2	2	22.5	22.5	22.5	14.149	0.00078456	2.5337	479560000	9	Q8WYQ3	Q8WYQ3	Coiled-coil-helix-coiled-coil-helix domain-containing protein 10, mitochondrial	CHCHD10
29.1618	29.1953	29.6882	28.9784	28.9995	29.0022	28.4043	28.2035	28.9461	28.1415	28.4447	28.1309	29.2377	29.3678	29.1583	27.5633	27.7628	27.5552	27.9334	27.8723	28.061	27.9871	28.1477	27.9142				4	4	4	33.8	33.8	33.8	15.512	0	84.26	8836000000	207	Q9Y6H1;Q5T1J5	Q9Y6H1;Q5T1J5	Coiled-coil-helix-coiled-coil-helix domain-containing protein 2;Putative coiled-coil-helix-coiled-coil-helix domain-containing protein CHCHD2P9, mitochondrial	CHCHD2;CHCHD2P9
29.78	29.6996	29.7881	29.7066	29.96	30.01	29.905	30.1079	31.1851	29.4793	29.716	29.343	30.0364	30.2229	29.8175	30.6528	29.7467	30.5272	29.6369	29.8566	30.0198	29.9	29.7867	30.7735				10	10	10	46.3	46.3	46.3	26.152	0	96.418	24336000000	299	Q9NX63	Q9NX63	MICOS complex subunit MIC19	CHCHD3
26.1965	26.1681	26.693	26.6642	26.1106	26.6728	26.3995	26.5745	26.2847	25.9038	26.0095	25.052	27.2303	27.3049	27.5235	27.7412	28.1804	27.6699	27.7102	27.6795	28.6772	27.8802	27.7932	26.9414				3	3	3	35.2	35.2	35.2	15.996	0	59.106	3787000000	135	Q8N4Q1;Q8N4Q1-2	Q8N4Q1;Q8N4Q1-2	Mitochondrial intermembrane space import and assembly protein 40	CHCHD4
NaN	25.7361	25.5525	25.2164	NaN	NaN	NaN	NaN	26.2879	NaN	NaN	NaN	26.7696	27.2259	26.5888	26.4016	26.5057	26.4595	26.4887	26.636	27.1421	27.0922	26.6862	26.0971				7	7	7	74.5	74.5	74.5	12.395	0	61.383	1690700000	59	Q9BSY4;Q9BSY4-2	Q9BSY4;Q9BSY4-2	Coiled-coil-helix-coiled-coil-helix domain-containing protein 5	CHCHD5
NaN	NaN	NaN	NaN	NaN	NaN	NaN	NaN	NaN	NaN	25.8404	25.9239	27.4962	28.0115	28.0859	28.3639	28.6059	28.447	28.8074	28.722	28.7305	28.269	28.3792	27.9063				7	7	7	35.3	35.3	35.3	26.457	0	47.441	4720500000	118	Q9BRQ6	Q9BRQ6	MICOS complex subunit MIC25	CHCHD6
NaN	NaN	NaN	NaN	NaN	NaN	NaN	NaN	NaN	NaN	NaN	NaN	NaN	NaN	NaN	NaN	NaN	NaN	NaN	NaN	NaN	NaN	24.4478	NaN				1	1	1	21.2	21.2	21.2	10.095	0.0012463	2.3968	121850000	3	Q9BUK0;Q9BUK0-2;Q9BUK0-4	Q9BUK0;Q9BUK0-2;Q9BUK0-4	Coiled-coil-helix-coiled-coil-helix domain-containing protein 7	CHCHD7
27.445	27.465	27.1697	NaN	26.8336	26.6822	26.9079	27.4651	NaN	27.1328	27.586	26.6499	28.676	28.6057	28.7545	28.0498	27.8351	27.6702	27.7361	27.8378	28.1556	27.1734	27.6463	27.7087				20	15	15	15	12.1	12.1	196.59	0	141.66	4880300000	84	O14646-2;O14646	O14646-2;O14646	Chromodomain-helicase-DNA-binding protein 1	CHD1
26.2251	26.5607	26.6663	26.0192	26.4324	26.5624	26.0736	26.1082	25.9228	26.1171	25.8961	NaN	28.2483	27.9072	27.7015	27.4953	28.17	27.5802	27.1312	26.8215	27.291	NaN	27.2628	27.0098				15	15	15	20.6	20.6	20.6	100.98	0	38.033	3005200000	58	Q86WJ1;Q86WJ1-4;Q86WJ1-2;Q86WJ1-3;Q86WJ1-5	Q86WJ1;Q86WJ1-4;Q86WJ1-2;Q86WJ1-3;Q86WJ1-5	Chromodomain-helicase-DNA-binding protein 1-like	CHD1L
27.4968	27.6651	27.4727	27.5416	27.5109	27.5516	27.2139	27.2355	26.9222	27.315	27.5449	27.5331	27.4405	27.6099	27.902	27.7588	27.4838	27.473	27.5165	27.5963	27.6804	27.4878	27.5776	27.58				20	20	15	14	14	11.1	200.56	0	63.412	4235000000	162	O14647-2;O14647;O14647-3	O14647-2;O14647	Chromodomain-helicase-DNA-binding protein 2	CHD2
25.4953	25.4178	NaN	25.5281	26.0375	25.6162	25.478	25.3384	26.7548	26.0859	26.613	26.1244	25.2426	25.3255	24.8192	26.2355	26.2022	25.9856	26.2501	26.0612	26.7543	25.358	26.2163	26.6417				28	16	11	18.4	11.9	7.9	222.86	0	24.631	1435800000	59	Q12873-2;Q12873;Q12873-3	Q12873-2;Q12873;Q12873-3	Chromodomain-helicase-DNA-binding protein 3	CHD3
31.2119	31.2178	31.5186	30.9509	31.0101	31.1533	30.6722	30.6027	31.1308	30.7834	30.6994	30.7589	31.4334	31.5198	31.387	31.4827	31.442	31.3775	31.0781	31.0666	31.1779	31.1164	31.0505	31.0563				58	58	40	40.5	40.5	30.9	218	0	323.31	54999000000	1712	Q14839;Q14839-2	Q14839;Q14839-2	Chromodomain-helicase-DNA-binding protein 4	CHD4
NaN	NaN	NaN	NaN	NaN	NaN	NaN	NaN	NaN	NaN	NaN	NaN	25.1329	24.8629	NaN	NaN	NaN	NaN	NaN	NaN	NaN	NaN	NaN	NaN				7	6	5	4.3	4	3.6	290.52	0.00017164	4.8289	243510000	11	Q9HCK8;Q9HCK8-2	Q9HCK8;Q9HCK8-2	Chromodomain-helicase-DNA-binding protein 8	CHD8
NaN	NaN	NaN	NaN	NaN	NaN	NaN	NaN	NaN	NaN	NaN	NaN	NaN	NaN	NaN	NaN	21.4248	NaN	NaN	NaN	NaN	NaN	NaN	NaN				1	1	1	3.9	3.9	3.9	43.703	0.0084645	1.5486	18165000	2	O14757-2;O14757-3;O14757	O14757-2;O14757-3;O14757	Serine/threonine-protein kinase Chk1	CHEK1
NaN	NaN	NaN	NaN	NaN	NaN	NaN	NaN	NaN	NaN	NaN	NaN	NaN	NaN	24.7407	25.1696	NaN	NaN	24.5813	24.6766	24.5149	NaN	NaN	NaN				3	3	3	8.3	8.3	8.3	60.914	0.00033206	3.8108	307950000	4	O96017;O96017-9;O96017-13;O96017-4;O96017-12;O96017-6;O96017-5;O96017-11;O96017-2;O96017-8;O96017-7	O96017;O96017-9;O96017-13;O96017-4;O96017-12	Serine/threonine-protein kinase Chk2	CHEK2
28.5816	28.6499	27.4192	28.434	28.3359	28.4284	28.3185	28.203	28.8772	28.3753	28.2922	27.9476	28.9094	28.6115	28.9395	28.7034	28.6878	28.7103	28.5807	28.7962	28.8423	28.4484	28.8863	28.3667				18	18	18	29.3	29.3	29.3	103.7	0	113.9	9010500000	243	Q8IWX8	Q8IWX8	Calcium homeostasis endoplasmic reticulum protein	CHERP
29.8162	29.7916	29.8334	29.7026	29.682	29.6425	30.1878	29.9094	29.5157	29.8651	29.8373	29.8031	29.4579	29.4611	29.6038	29.2705	29.2533	29.2411	29.6763	29.6659	29.8911	29.5255	29.7931	30.2278				15	15	15	54.5	54.5	54.5	44.94	0	151.05	19352000000	419	Q9BWS9;Q9BWS9-2;Q9BWS9-3	Q9BWS9;Q9BWS9-2;Q9BWS9-3	Chitinase domain-containing protein 1	CHID1
NaN	NaN	NaN	NaN	NaN	NaN	24.0388	NaN	NaN	NaN	NaN	NaN	NaN	NaN	NaN	NaN	NaN	NaN	NaN	NaN	NaN	NaN	NaN	NaN				1	1	1	3.2	3.2	3.2	50.154	0.00093706	2.4559	418320000	3	P35790-2;P35790	P35790-2;P35790	Choline kinase alpha	CHKA
25.671	26	26.0362	25.7248	25.7111	25.8133	25.5845	25.5681	25.9575	25.5769	NaN	NaN	25.9531	26.4733	26.5826	25.768	25.4329	NaN	25.8825	25.8997	26.3566	NaN	26.0437	25.9104				7	7	6	14.5	14.5	13.3	73.475	0	24.032	1281200000	44	P24386	P24386	Rab proteins geranylgeranyltransferase component A 1	CHM
NaN	NaN	NaN	NaN	NaN	NaN	NaN	NaN	23.246	NaN	NaN	NaN	NaN	NaN	NaN	NaN	NaN	NaN	NaN	NaN	NaN	NaN	NaN	NaN				3	2	2	5.5	4.3	4.3	74.071	0.0032184	2.0728	69502000	2	P26374	P26374	Rab proteins geranylgeranyltransferase component A 2	CHML
25.9333	26.2642	26.5389	26.3169	26.1224	26.1643	26.7094	26.5908	27.1103	26.6252	27.1745	26.8972	NaN	25.5178	25.6852	25.3977	25.8215	25.4854	26.042	25.9211	26.4111	NaN	NaN	NaN				4	4	4	19.4	19.4	19.4	21.703	0.0003371	4.2163	1426600000	65	Q9HD42	Q9HD42	Charged multivesicular body protein 1a	CHMP1A
27.7199	27.73	27.9831	27.6811	27.8628	27.5478	28.1317	28.0154	28.535	27.6659	27.8513	27.6836	28.2268	28.0969	28.0526	26.8166	NaN	27.8116	27.8788	27.7196	27.7351	28.3359	28.1003	28.4197				7	7	7	27.5	27.5	27.5	25.104	0	82.368	5103500000	121	O43633	O43633	Charged multivesicular body protein 2a	CHMP2A
26.7679	26.7225	27.3382	26.6815	26.131	26.811	26.1763	27.081	28.0644	26.0459	27.8356	26.0362	25.4746	26.9886	26.9681	25.3758	25.6661	25.2358	27.0303	25.3398	25.1142	27.9657	27.2557	27.2396				4	4	4	17.4	17.4	17.4	23.906	0	12.735	2455100000	93	Q9UQN3;Q9UQN3-2;Q92828	Q9UQN3;Q9UQN3-2	Charged multivesicular body protein 2b	CHMP2B
26.7858	26.9112	27.124	26.8152	26.8102	26.9102	27.0206	26.9578	27.5091	27.3634	27.4925	27.3997	26.3719	NaN	26.537	27.233	NaN	26.6213	NaN	26.6411	27.4832	NaN	26.5511	24.6324				5	5	5	22.1	22.1	22.1	25.073	0	10.221	2351100000	96	Q9Y3E7;Q9Y3E7-4;Q9Y3E7-3;Q9Y3E7-2	Q9Y3E7;Q9Y3E7-4;Q9Y3E7-3;Q9Y3E7-2	Charged multivesicular body protein 3	CHMP3
27.3834	27.3952	27.8094	27.4805	27.077	27.5877	27.4345	27.2961	28.0559	26.9829	26.9096	26.9865	27.4355	26.7677	25.5913	27.1438	24.6133	28.0217	26.6946	27.0297	26.8238	26.5222	26.2808	28.1724				6	6	6	35.1	35.1	35.1	25.098	0	71.641	3175800000	117	Q9BY43;Q9BY43-2	Q9BY43;Q9BY43-2	Charged multivesicular body protein 4a	CHMP4A
29.8308	29.8332	29.8141	29.7892	29.8009	29.8271	30.2278	30.2317	29.5003	30.1689	30.2281	30.3399	30.5496	30.7174	30.4555	30.6874	30.6283	30.706	31.0949	31.1259	31.3385	30.9506	30.9252	31.1594				8	8	8	60.3	60.3	60.3	24.95	0	204.27	35876000000	423	Q9H444	Q9H444	Charged multivesicular body protein 4b	CHMP4B
28.2423	28.3329	28.7693	28.2149	28.1084	28.2005	28.4019	28.2904	28.1475	27.8528	28.0915	27.9912	28.0713	28.1212	27.8777	27.7389	27.8612	27.7754	28.1047	28.3553	28.1813	28.2453	28.3403	28.4047				4	4	4	28.8	28.8	28.8	24.57	0	149.6	6819100000	238	Q9NZZ3;Q9NZZ3-2	Q9NZZ3;Q9NZZ3-2	Charged multivesicular body protein 5	CHMP5
27.1335	27.2193	27.2532	27.0298	27.1684	27.0674	27.2222	26.9633	27.4151	NaN	26.6144	26.4395	NaN	26.2912	26.22	26.0975	NaN	NaN	26.3764	26.3889	26.5358	NaN	NaN	NaN				3	3	3	19.4	19.4	19.4	23.485	0	39.655	2151300000	97	Q96FZ7	Q96FZ7	Charged multivesicular body protein 6	CHMP6
27.5884	27.4685	27.7603	26.8439	26.7345	26.9406	27.4681	27.2607	28.1745	27.4644	27.2123	27.3677	26.8129	26.6193	26.471	NaN	25.7675	25.5842	26.7939	26.7304	27.1967	NaN	26.5298	26.7587				12	12	12	39.3	39.3	39.3	50.91	0	76.362	2768400000	82	Q8WUX9;Q8WUX9-2	Q8WUX9	Charged multivesicular body protein 7	CHMP7
29.2636	29.2609	29.2028	29.1154	28.9747	29.2947	30.0651	30.0377	29.9058	29.2732	29.4396	29.6625	29.1886	29.6257	29.6744	29.1564	29.1093	29.1415	30.0656	29.9777	30.3883	29.2543	29.7035	29.3759				12	12	12	50.6	50.6	50.6	37.489	0	181.12	17970000000	446	Q9UHD1;Q9UHD1-2	Q9UHD1;Q9UHD1-2	Cysteine and histidine-rich domain-containing protein 1	CHORDC1
28.8008	28.8258	29.1093	28.428	28.8	28.4061	28.679	28.8656	28.1583	28.2823	28.6217	28.7572	28.4398	28.7858	28.5964	28.4242	28.4583	28.5866	28.2448	28.4377	28.7715	28.3781	28.5469	28.7362				10	10	10	61.5	61.5	61.5	22.456	0	205.68	8824800000	253	Q99653	Q99653	Calcineurin B homologous protein 1	CHP1
26.6613	27.0926	27.1896	27.0547	26.972	26.9189	26.9228	26.5852	25.486	26.3551	26.623	26.4391	26.1742	26.5026	26.6054	26.6971	26.3452	26.3702	26.3591	26.1968	25.9319	NaN	25.8483	NaN				10	10	10	15.7	15.7	15.7	85.466	0	20.288	1964000000	85	Q8IZ52;Q8IZ52-4;Q8IZ52-2	Q8IZ52;Q8IZ52-4;Q8IZ52-2	Chondroitin sulfate synthase 2	CHPF
26.0661	26.2589	26.4003	26.1013	26.0608	26.0046	26.1776	26.0463	26.4874	26.7572	26.7699	26.6909	NaN	NaN	NaN	NaN	NaN	NaN	NaN	NaN	NaN	NaN	NaN	NaN				11	11	11	19.2	19.2	19.2	85.947	0	19.819	877540000	34	Q9P2E5;Q9P2E5-2	Q9P2E5;Q9P2E5-2	Chondroitin sulfate glucuronyltransferase	CHPF2
23.7125	23.8576	24.1132	23.635	23.5885	NaN	23.7292	NaN	NaN	NaN	NaN	NaN	NaN	26.226	26.4734	NaN	26.4278	25.9438	NaN	26.1021	NaN	NaN	NaN	NaN				2	2	2	6.9	6.9	6.9	45.096	0	15.741	805330000	26	Q8WUD6;Q8WUD6-2	Q8WUD6;Q8WUD6-2	Cholinephosphotransferase 1	CHPT1
24.9527	25.2362	25.1207	NaN	24.7108	24.4629	24.9962	24.951	NaN	NaN	NaN	NaN	25.9107	NaN	NaN	25.3974	25.5916	25.2511	NaN	25.3663	25.3336	25.1642	25.3253	NaN				2	2	2	19.8	19.8	19.8	14.71	0	17.812	701730000	27	Q9NRG0	Q9NRG0	Chromatin accessibility complex protein 1	CHRAC1
NaN	NaN	NaN	NaN	NaN	NaN	NaN	NaN	NaN	NaN	NaN	NaN	27.1446	26.8987	27.3508	NaN	26.3186	26.3963	NaN	NaN	NaN	NaN	NaN	NaN				3	3	3	18.7	18.7	18.7	41.003	0	18.78	743040000	19	Q9NPF2-2;Q9NPF2	Q9NPF2-2;Q9NPF2	Carbohydrate sulfotransferase 11	CHST11
25.572	25.0887	25.0521	25.3659	25.4058	24.8876	24.9655	25.2824	NaN	NaN	NaN	NaN	NaN	NaN	NaN	NaN	NaN	NaN	NaN	NaN	NaN	NaN	NaN	NaN				3	3	3	9	9	9	42.996	0.00032357	3.1463	366700000	31	Q8NCH0	Q8NCH0	Carbohydrate sulfotransferase 14	CHST14
25.8367	25.9046	26.218	NaN	NaN	25.4912	26.7159	26.5067	NaN	NaN	NaN	NaN	26.7106	27.0463	27.022	26.766	26.8799	26.9022	25.9316	26.0325	26.355	25.7874	25.3586	26.1877				8	8	8	11.8	11.8	11.8	107.38	0	39.366	1854800000	95	Q8WVB6;Q8WVB6-2;Q8WVB6-3	Q8WVB6;Q8WVB6-2;Q8WVB6-3	Chromosome transmission fidelity protein 18 homolog	CHTF18
27.6653	27.705	28.3227	28.2954	28.0285	28.601	28.3999	28.3189	28.5483	27.8612	27.5758	27.5112	28.2215	NaN	NaN	NaN	28.1383	27.8776	27.9599	28.2072	28.8233	27.8765	27.8063	27.4563				3	3	3	24.3	24.3	24.3	21.918	0	38.286	6014900000	163	Q9Y3Y2-4;Q9Y3Y2;Q9Y3Y2-3	Q9Y3Y2-4;Q9Y3Y2;Q9Y3Y2-3	Chromatin target of PRMT1 protein	CHTOP
25.6187	25.1259	25.7758	25.1973	25.2263	25.2356	NaN	NaN	NaN	NaN	NaN	NaN	25.1925	25.297	25.5629	NaN	NaN	25.2364	NaN	NaN	NaN	NaN	NaN	NaN				7	6	6	10.3	9.3	9.3	84.639	0	19.47	395930000	27	O15111;O14920-3	O15111	Inhibitor of nuclear factor kappa-B kinase subunit alpha	CHUK
25.3237	NaN	25.7458	NaN	NaN	NaN	NaN	25.719	NaN	NaN	NaN	NaN	NaN	NaN	NaN	NaN	NaN	NaN	NaN	NaN	25.9591	NaN	NaN	NaN				3	3	3	26.6	26.6	26.6	16.111	0	11.929	920520000	23	Q8WUH1;Q8WUH1-2;Q8WUH1-3	Q8WUH1;Q8WUH1-2	Protein Churchill	CHURC1
28.1108	28.0685	28.282	27.9	28.1041	27.8085	28.2399	28.4008	27.9771	27.9573	28.0067	28.2835	27.8914	27.6988	27.7461	27.3482	27.4879	27.4169	27.8504	27.8075	27.3879	27.5557	27.682	27.6269				10	10	10	49.9	49.9	49.9	37.84	0	32.328	5364800000	174	O76071	O76071	Probable cytosolic iron-sulfur protein assembly protein CIAO1	CIAO1
28.782	28.7894	29.0903	29.1431	28.9117	29.0117	28.7112	28.5758	29.0378	28.7825	28.6142	28.6574	28.8838	28.6397	28.6191	28.2344	28.3636	28.1802	28.5749	28.6413	28.902	28.7365	28.6742	28.2164				8	8	8	38.1	38.1	38.1	33.582	0	100.56	9572700000	271	Q6FI81;Q6FI81-3;Q6FI81-2	Q6FI81;Q6FI81-3	Anamorsin	CIAPIN1
NaN	NaN	NaN	NaN	NaN	NaN	NaN	NaN	NaN	NaN	NaN	NaN	NaN	NaN	NaN	NaN	NaN	NaN	NaN	NaN	NaN	NaN	NaN	21.2871				2	2	2	2.7	2.7	2.7	163.82	0.00033659	4.176	29434000	7	Q96RK0	Q96RK0	Protein capicua homolog	CIC
NaN	NaN	NaN	NaN	NaN	NaN	NaN	NaN	NaN	NaN	24.3098	NaN	NaN	NaN	NaN	NaN	NaN	NaN	NaN	NaN	NaN	NaN	NaN	NaN				1	1	1	9.3	9.3	9.3	13.287	0.0086105	1.5438	18918000	1	Q9BW66-2;Q9BW66;Q9BW66-3	Q9BW66-2;Q9BW66;Q9BW66-3	Cyclin-dependent kinase 2-interacting protein	CINP
31.2567	31.3022	31.6011	31.1069	31.3324	31.3274	31.1138	31.1221	30.1802	30.9954	30.6111	31.0769	30.3683	30.4201	30.4219	30.8928	30.5845	30.9206	30.4407	30.1445	30.3089	30.1278	30.2825	30.3714				6	6	6	38.4	38.4	38.4	18.648	0	170.09	40927000000	402	Q14011;Q14011-2	Q14011;Q14011-2	Cold-inducible RNA-binding protein	CIRBP
27.38	27.5621	27.7623	27.5511	27.6543	27.4679	26.3894	25.758	26.1858	27.1245	27.2419	26.891	28.2091	28.2753	28.6036	28.2779	28.1745	28.0356	27.0067	27.3252	27.6279	27.7516	27.5517	27.3456				12	12	12	29.6	29.6	29.6	76.889	0	89.016	4785100000	152	Q969X6;Q969X6-2;Q969X6-3	Q969X6;Q969X6-2;Q969X6-3	Cirhin	CIRH1A
25.6145	26.02	26.3523	25.3048	25.4933	26.3571	25.8149	25.9323	25.6585	25.2301	26.1394	25.3678	27.8013	28.6307	28.3836	28.9454	29.0234	28.8838	29.112	29.1665	29.7659	28.4201	28.7246	28.1908				5	5	5	44.4	44.4	44.4	12.199	0	63.846	7052700000	147	Q9NZ45	Q9NZ45	CDGSH iron-sulfur domain-containing protein 1	CISD1
29.0607	28.8451	29.0634	28.5612	28.5977	28.5648	28.8518	28.9317	28.8517	29.0404	29.1523	29.1545	28.9572	29.058	28.831	28.9017	28.7659	28.7047	28.8156	29.0834	29.2239	28.7289	28.5976	28.6391				5	5	5	42.2	42.2	42.2	15.278	0	60.105	11091000000	201	Q8N5K1	Q8N5K1	CDGSH iron-sulfur domain-containing protein 2	CISD2
NaN	25.3471	25.4856	NaN	NaN	NaN	25.6714	25.7549	26.4904	NaN	NaN	NaN	NaN	25.146	24.9084	NaN	NaN	25.1576	NaN	NaN	NaN	NaN	NaN	NaN				12	11	11	6.6	6.2	6.2	236.6	0	15.016	750840000	31	O14578-4;O14578;O14578-3;O14578-2	O14578-4;O14578;O14578-3	Citron Rho-interacting kinase	CIT
NaN	NaN	NaN	NaN	NaN	NaN	NaN	NaN	NaN	NaN	NaN	NaN	26.7163	27.2361	NaN	NaN	27.6568	27.9348	27.0059	26.5417	26.9351	26.2617	25.9522	26.5433				2	2	2	21.2	21.2	21.2	19.896	0	130.72	1851000000	58	Q99966;Q99966-2	Q99966;Q99966-2	Cbp/p300-interacting transactivator 1	CITED1
NaN	NaN	NaN	NaN	NaN	NaN	NaN	NaN	NaN	NaN	NaN	NaN	NaN	NaN	NaN	NaN	NaN	NaN	NaN	NaN	NaN	NaN	NaN	21.9349				2	2	2	3.3	3.3	3.3	88.519	0.00017361	5.294	100830000	28	Q9ULV3-5;Q9ULV3-3;Q9ULV3-4;Q9ULV3-2;Q9ULV3	Q9ULV3-5;Q9ULV3-3;Q9ULV3-4;Q9ULV3-2;Q9ULV3	Cip1-interacting zinc finger protein	CIZ1
24.393	NaN	25.5353	NaN	26.6351	NaN	27.704	27.8127	27.9399	NaN	26.2542	25.9414	NaN	NaN	NaN	NaN	NaN	NaN	NaN	NaN	NaN	NaN	NaN	NaN				6	6	6	13.1	13.1	13.1	71.194	0	27.122	1077300000	21	Q8WWK9-6;Q8WWK9-5;Q8WWK9;Q8WWK9-4	Q8WWK9-6;Q8WWK9-5;Q8WWK9;Q8WWK9-4	Cytoskeleton-associated protein 2	CKAP2
34.3797	34.502	34.6659	34.4712	34.4727	34.5215	34.6931	34.6388	34.9992	34.7132	34.5414	34.6381	31.2053	31.2363	31.2214	31.447	31.7387	31.4887	31.7155	31.7678	31.9115	31.5788	31.7128	31.499				39	39	38	64.8	64.8	64.8	66.022	0	323.31	280890000000	2166	Q07065	Q07065	Cytoskeleton-associated protein 4	CKAP4
31.0897	31.1136	31.2646	30.9833	30.874	31.0132	31.3764	31.5449	31.7121	31.0963	31.1623	31.1872	30.3957	30.398	30.2891	30.1366	30.2705	30.1967	30.527	30.544	30.7715	30.6501	30.4981	30.7129				64	64	64	41.2	41.2	41.2	225.49	0	322.23	41126000000	1274	Q14008;Q14008-3;Q14008-2	Q14008;Q14008-3;Q14008-2	Cytoskeleton-associated protein 5	CKAP5
NaN	NaN	NaN	NaN	NaN	NaN	NaN	NaN	NaN	NaN	NaN	NaN	27.7892	28.075	27.8242	28.2355	28.3394	28.0502	27.6218	27.9941	27.9485	27.4958	28.0108	27.6321				9	9	7	36	36	30	47.036	0	33.683	3326500000	72	P12532;P12532-2	P12532;P12532-2	Creatine kinase U-type, mitochondrial	CKMT1A
29.9418	29.8887	30.1885	29.7518	29.7696	29.7818	29.7424	29.6653	29.6376	29.6156	29.5857	29.6658	29.8472	29.6683	29.7252	29.742	29.9222	29.765	29.9599	29.8877	29.8718	29.8423	29.9376	29.8978				39	39	1	36	36	1.1	169.45	0	266.33	21311000000	702	Q7Z460	Q7Z460	CLIP-associating protein 1	CLASP1
27.6221	27.3745	27.731	27.2721	27.2663	27.1151	27.3719	27.1276	28.2338	26.696	25.4673	26.6653	28.6584	28.9029	28.8372	29.0017	29.0463	28.8748	29.8318	29.4799	29.7611	29.8212	29.8982	29.4976				35	30	2	33.1	29	1.8	165.92	0	173.68	10104000000	255	O75122-3;O75122-2	O75122-3	CLIP-associating protein 2	CLASP2
NaN	NaN	NaN	NaN	NaN	NaN	NaN	NaN	NaN	NaN	NaN	NaN	NaN	NaN	NaN	NaN	NaN	NaN	NaN	NaN	NaN	26.528	NaN	NaN				34	1	1	37.9	1.3	1.3	141.13	0	17.023	311450000	20	O75122	O75122	CLIP-associating protein 2	CLASP2
28.4153	28.4259	28.606	28.4111	28.5223	28.4442	28.5617	28.2617	29.2414	28.6404	28.7486	28.4296	27.5285	27.9167	27.8104	27.8942	27.8168	28.0632	28.0492	28.0351	28.1919	27.8017	27.5333	28.2625				17	17	17	37.6	37.6	37.6	62.022	0	218.47	6848800000	261	Q96S66;Q96S66-2;Q96S66-3;Q96S66-4	Q96S66;Q96S66-2;Q96S66-3;Q96S66-4	Chloride channel CLIC-like protein 1	CLCC1
25.9865	25.7509	26.0295	25.793	25.5112	24.9276	25.6463	NaN	26.1283	25.8808	25.6254	NaN	26.1818	26.6462	26.0775	26.1119	26.7307	26.4157	26.3627	26.4023	26.2656	26.0375	26.2813	26.1232				8	8	6	10.4	10.4	8.3	88.463	0.00017413	5.393	1559400000	49	P51790-4;P51790;P51790-5;P51790-2;P51793-2;P51793	P51790-4;P51790;P51790-5;P51790-2	H(+)/Cl(-) exchange transporter 3	CLCN3
NaN	NaN	NaN	NaN	NaN	NaN	NaN	NaN	NaN	NaN	NaN	NaN	NaN	NaN	25.6514	NaN	NaN	NaN	25.4437	25.343	25.5611	NaN	NaN	NaN				8	6	6	12.6	10.7	10.7	90.784	0.00033574	4.1132	341410000	11	P51795-2;P51795	P51795-2;P51795	H(+)/Cl(-) exchange transporter 5	CLCN5
NaN	NaN	NaN	NaN	NaN	NaN	25.5155	25.6954	NaN	NaN	NaN	NaN	25.7293	NaN	25.4626	25.765	26.1287	26.0291	26.738	26.7913	27.0406	26.2245	26.6406	27.1367				13	13	13	25.1	25.1	25.1	97.288	0	31.177	1245900000	39	P51797;P51797-5;P51797-6;P51797-4;P51797-2;P51797-3	P51797;P51797-5;P51797-6	Chloride transport protein 6	CLCN6
27.7046	27.548	27.8185	28.0354	28.0369	27.7167	27.0512	26.9752	27.6177	27.1483	27.4543	27.3267	29.3669	29.0079	29.3327	29.6807	29.4578	29.5062	29.4874	29.1817	29.3409	29.3561	29.713	29.5778				12	12	12	19.3	19.3	19.3	88.678	0	169.36	11445000000	268	P51798;P51798-2	P51798;P51798-2	H(+)/Cl(-) exchange transporter 7	CLCN7
NaN	NaN	NaN	NaN	NaN	NaN	NaN	24.4548	NaN	NaN	NaN	NaN	NaN	NaN	NaN	NaN	NaN	NaN	NaN	NaN	NaN	NaN	NaN	NaN				1	1	1	7.6	7.6	7.6	21.052	0	24.007	268180000	17	Q9NY35-2;Q9NY35	Q9NY35-2;Q9NY35	Claudin domain-containing protein 1	CLDND1
NaN	NaN	NaN	NaN	NaN	NaN	NaN	NaN	NaN	NaN	NaN	NaN	NaN	NaN	NaN	28.4379	NaN	29.0519	28.2661	NaN	NaN	NaN	NaN	NaN				5	5	5	8.9	8.9	8.9	103.55	0.00032938	3.5782	3923700000	6	Q2KHT3-2;Q2KHT3	Q2KHT3-2;Q2KHT3	Protein CLEC16A	CLEC16A
NaN	NaN	NaN	NaN	NaN	NaN	NaN	NaN	25.2723	NaN	NaN	NaN	NaN	NaN	NaN	NaN	NaN	NaN	NaN	NaN	NaN	NaN	NaN	NaN				1	1	1	11.4	11.4	11.4	17.307	0	72.623	228420000	23	Q92478	Q92478	C-type lectin domain family 2 member B	CLEC2B
24.6535	NaN	NaN	NaN	NaN	NaN	NaN	NaN	NaN	26.2927	NaN	25.2945	NaN	NaN	NaN	NaN	NaN	NaN	NaN	NaN	NaN	NaN	NaN	NaN				1	1	1	3.6	3.6	3.6	70.038	0.00032605	3.3487	914490000	22	O14967	O14967	Calmegin	CLGN
33.9875	33.9172	34.2848	33.5904	33.6055	33.6067	33.7338	33.7895	33.211	33.5283	33.579	33.4882	34.2357	34.2013	34.1974	33.7376	33.7309	33.7238	33.9634	33.9171	34.0977	33.6082	33.6731	33.7612				16	16	16	80.9	80.9	80.9	26.922	0	323.31	341970000000	1762	O00299	O00299	Chloride intracellular channel protein 1	CLIC1
NaN	NaN	NaN	NaN	NaN	NaN	NaN	NaN	NaN	NaN	NaN	NaN	25.2502	25.267	25.1797	25.5075	25.994	25.7411	26.6417	27.0065	26.4115	NaN	26.0424	26.7029				6	5	5	34.4	31.2	31.2	28.356	0	22.787	928800000	32	O15247	O15247	Chloride intracellular channel protein 2	CLIC2
33.9735	33.9853	34.3846	33.9096	33.8835	33.8538	33.9333	34.0947	34.2002	33.7445	33.7068	33.7102	33.6204	33.6175	33.6284	34.173	34.0554	34.0418	34.0716	34.1694	34.5434	33.9325	34.1201	33.898				20	20	19	81.8	81.8	78.7	28.772	0	323.31	395160000000	2559	Q9Y696	Q9Y696	Chloride intracellular channel protein 4	CLIC4
NaN	24.1232	NaN	NaN	NaN	24.1225	24.4946	24.5818	24.6321	NaN	NaN	NaN	NaN	NaN	NaN	NaN	NaN	NaN	NaN	NaN	NaN	NaN	NaN	NaN				3	2	2	7.7	6.6	6.6	70.995	0	60.119	846100000	37	Q96NY7-2;Q96NY7;Q9NZA1-3;Q9NZA1-2;Q9NZA1	Q96NY7-2;Q96NY7;Q9NZA1-3;Q9NZA1-2;Q9NZA1	Chloride intracellular channel protein 6;Chloride intracellular channel protein 5	CLIC6;CLIC5
30.2521	30.286	30.3792	30.0092	29.934	30.068	30.1281	30.0275	30.476	29.968	29.986	30.0192	30.711	30.7961	30.7379	30.8469	30.9078	30.7528	30.9995	30.9539	31.1678	31.0873	31.0973	31.106				21	21	2	38.4	38.4	4.2	70.294	0	323.31	37941000000	763	Q14677-3;Q14677-2	Q14677-3;Q14677-2	Clathrin interactor 1	CLINT1
29.9107	29.9613	30.3463	30.4429	30.4191	30.542	29.6365	29.6215	30.1371	29.964	30.0953	30.0484	30.2639	30.3296	30.3498	30.6382	30.7265	30.6396	30.7636	30.7523	30.8922	31.0383	31.1544	31.0303				50	50	47	44.1	44.1	41.5	156.78	0	323.31	33348000000	1084	P30622-2;P30622-1;P30622	P30622-2;P30622-1;P30622	CAP-Gly domain-containing linker protein 1	CLIP1
28.9641	28.3385	29.4802	27.7554	27.5496	27.5894	29.3519	28.991	29.6011	28.4034	28.6641	28.3555	25.6541	26.5511	NaN	26.2965	24.8479	NaN	25.9976	25.6734	NaN	NaN	26.2501	NaN				24	21	1	34.5	31	1.2	115.84	0	164.6	4817000000	183	Q9UDT6	Q9UDT6	CAP-Gly domain-containing linker protein 2	CLIP2
NaN	NaN	NaN	NaN	NaN	NaN	25.621	NaN	NaN	NaN	NaN	NaN	NaN	NaN	NaN	NaN	NaN	NaN	NaN	NaN	NaN	NaN	NaN	NaN				24	1	1	35.5	1.1	1.1	111.78	0.0079128	1.6283	336070000	6	Q9UDT6-2	Q9UDT6-2	CAP-Gly domain-containing linker protein 2	CLIP2
NaN	NaN	NaN	NaN	NaN	23.2919	NaN	NaN	NaN	NaN	NaN	NaN	NaN	NaN	NaN	NaN	NaN	NaN	NaN	NaN	NaN	NaN	NaN	NaN				1	1	1	4.3	4.3	4.3	56.206	0.00017379	5.3097	171300000	4	P49761-3;P49761-1;P49761	P49761-3;P49761-1;P49761	Dual specificity protein kinase CLK3	CLK3
26.1129	27.0052	26.1038	27.6776	26.3055	26.6791	25.9265	26.1002	26.1395	26.8519	26.9284	27.1776	28.1381	28.231	26.507	25.2864	NaN	NaN	NaN	24.6794	26.4211	25.461	NaN	25.2851				10	10	10	16.8	16.8	16.8	111.65	0	16.035	2164900000	64	Q96JQ2	Q96JQ2	Calmin	CLMN
NaN	NaN	NaN	NaN	NaN	NaN	NaN	NaN	NaN	NaN	25.2879	NaN	NaN	NaN	NaN	NaN	23.8819	NaN	NaN	NaN	NaN	NaN	NaN	NaN				2	2	2	11.5	11.5	11.5	28.016	0.00033585	4.1142	315250000	21	Q13286-5;Q13286-4;Q13286-2;Q13286-7;Q13286-3;Q13286;Q13286-6	Q13286-5;Q13286-4;Q13286-2;Q13286-7;Q13286-3;Q13286;Q13286-6	Battenin	CLN3
26.1458	26.2743	26.0313	26.6875	26.4424	26.7565	25.4281	NaN	25.61	25.8069	26.2625	25.8133	26.9496	27.2773	27.1002	27.1759	27.2821	27.2122	26.8238	26.8314	26.4457	27.0065	26.9605	26.8584				8	8	8	25.1	25.1	25.1	41.496	0	17.673	2445800000	69	O75503	O75503	Ceroid-lipofuscinosis neuronal protein 5	CLN5
25.8712	NaN	NaN	NaN	25.9138	NaN	26.0876	25.844	NaN	NaN	NaN	NaN	NaN	NaN	NaN	NaN	NaN	NaN	NaN	NaN	NaN	NaN	NaN	NaN				2	2	2	13.5	13.5	13.5	35.919	0.00033289	3.859	396750000	6	Q9NWW5;Q9NWW5-2	Q9NWW5;Q9NWW5-2	Ceroid-lipofuscinosis neuronal protein 6	CLN6
28.5688	28.5686	28.8032	28.5066	28.8417	28.6984	28.6968	28.7126	27.9894	28.7531	28.6325	28.8655	28.8093	28.8825	28.4684	28.4028	27.9448	27.8321	28.3703	28.2665	28.2274	28.2258	28.3699	28.1386				6	6	6	48.9	48.9	48.9	26.215	0	172.75	8015100000	213	P54105	P54105	Methylosome subunit pICln	CLNS1A
28.5246	28.486	28.447	28.179	28.2144	28.3476	28.1456	27.9743	28.4757	28.106	28.1673	28.2729	28.3552	28.8941	28.4079	28.3935	28.7172	28.4505	28.4963	28.5619	28.5394	28.5782	28.6302	28.5017				19	19	19	38.1	38.1	38.1	75.448	0	39.012	8099600000	224	Q9H078-2;Q9H078-3;Q9H078;Q9H078-5;Q9H078-4	Q9H078-2;Q9H078-3;Q9H078;Q9H078-5;Q9H078-4	Caseinolytic peptidase B protein homolog	CLPB
28.4402	28.406	28.6625	28.1271	28.4808	28.4323	28.4779	28.3352	28.3866	29.0396	28.6545	28.8835	29.569	29.8685	29.4784	29.7676	29.5792	29.4954	29.6172	29.6828	29.6015	29.641	29.5444	29.4688				7	7	7	31	31	31	30.18	0	108.72	15176000000	283	Q16740	Q16740	ATP-dependent Clp protease proteolytic subunit, mitochondrial	CLPP
28.2535	28.6405	28.7066	28.7022	28.6354	28.62	28.4781	28.4118	29.0058	28.0595	28.2791	27.9318	27.654	27.9925	27.8357	27.5703	27.7742	27.5402	27.6863	27.537	27.8377	27.8636	27.7891	27.7989				12	12	12	27.8	27.8	27.8	76.096	0	144.19	7038200000	277	O96005;O96005-3;O96005-4	O96005;O96005-3;O96005-4	Cleft lip and palate transmembrane protein 1	CLPTM1
29.9134	30.015	29.9999	29.3718	29.4819	29.553	29.986	30.053	29.1654	30.0441	29.9695	30.2988	27.421	27.4485	27.4222	27.4572	26.3402	27.0734	27.1269	26.388	27.0835	26.6495	27.3574	26.4817				11	11	11	29.7	29.7	29.7	58.355	0	82.757	11013000000	231	Q96KA5-2;Q96KA5	Q96KA5-2;Q96KA5	Cleft lip and palate transmembrane protein 1-like protein	CLPTM1L
29.073	29.1136	29.4364	29.233	29.1511	29.0605	28.7646	28.8795	29.2385	28.82	28.9571	28.9072	29.3999	29.586	29.5546	29.2652	29.6002	29.3183	29.205	29.2543	29.4065	29.0399	29.0909	29.1233				21	21	21	44.9	44.9	44.9	69.223	0	164.45	14571000000	430	O76031	O76031	ATP-dependent Clp protease ATP-binding subunit clpX-like, mitochondrial	CLPX
NaN	NaN	NaN	NaN	NaN	NaN	NaN	24.7131	NaN	NaN	NaN	NaN	NaN	NaN	NaN	NaN	NaN	NaN	NaN	NaN	NaN	NaN	NaN	NaN				4	4	4	7.8	7.8	7.8	108.64	0	9.6508	325950000	8	O94985-2;O94985	O94985-2;O94985	Calsyntenin-1;Soluble Alc-alpha;CTF1-alpha	CLSTN1
30.7778	30.6888	31.0341	30.8191	30.73	30.5934	30.6971	30.5347	30.8187	30.7252	30.475	30.4014	31.2232	31.1212	30.834	30.6004	30.5289	30.4988	30.7591	30.7769	31.0845	30.8685	30.8922	30.8424				8	8	8	32.6	32.6	32.6	23.662	0	229.42	40243000000	218	P09496-2;P09496-4;P09496-3;P09496;P09496-5	P09496-2;P09496-4;P09496-3;P09496;P09496-5	Clathrin light chain A	CLTA
29.2819	29.2527	29.5396	29.3153	29.1246	29.3712	29.242	29.1692	29.9628	29.0016	29.0131	28.8964	28.4195	28.5763	28.4084	28.4353	28.5891	28.5925	28.3597	28.204	27.0216	28.3581	28.305	28.2776				4	4	4	16.6	16.6	16.6	23.181	0.00017969	6.8138	10070000000	172	P09497-2;P09497	P09497-2;P09497	Clathrin light chain B	CLTB
35.5517	35.5754	35.7867	35.5311	35.6047	35.505	35.559	35.5849	35.2125	35.6114	35.6038	35.6341	35.6724	35.7503	35.7489	35.5564	35.5732	35.5838	35.8105	35.7341	35.8191	35.5162	35.5281	35.4853				97	97	82	72.5	72.5	62.5	187.89	0	323.31	1206900000000	7922	Q00610-2;Q00610	Q00610-2;Q00610	Clathrin heavy chain 1	CLTC
NaN	NaN	NaN	NaN	NaN	NaN	NaN	NaN	NaN	NaN	NaN	NaN	25.2587	24.5282	25.4192	25.2102	NaN	25.6488	NaN	NaN	NaN	NaN	NaN	NaN				17	2	2	12.9	1.8	1.8	180.29	0.00017015	4.5553	486700000	21	P53675-2;P53675	P53675-2;P53675	Clathrin heavy chain 2	CLTCL1
28.3813	28.3933	28.852	28.1647	28.2503	28.2497	28.0812	28.0699	28.3998	27.7316	27.881	27.9714	29.2579	29.2014	29.2772	27.9769	28.2002	28.1606	28.7463	28.3959	28.8623	28.4966	28.3455	28.4221				26	26	26	28.3	28.3	28.3	146.67	0	120.31	8628700000	362	O75153;Q9Y5I4-2;Q9Y5I4	O75153	Clustered mitochondria protein homolog	CLUH
NaN	NaN	NaN	NaN	NaN	NaN	NaN	NaN	NaN	NaN	NaN	NaN	NaN	26.1452	26.0743	26.6283	26.6636	26.3277	25.8652	26.1303	26.752	26.3066	26.0585	26.3537				7	7	7	30.9	30.9	30.9	37.359	0	18.01	1048500000	17	Q8N0X4;Q8N0X4-2	Q8N0X4;Q8N0X4-2	Citrate lyase subunit beta-like protein, mitochondrial	CLYBL
28.839	28.794	28.9915	29.0709	29.2576	29.1012	29.1016	29.1116	29.5113	29.1956	29.0573	28.8529	29.3297	29.3544	28.9366	29.7162	29.6472	29.5742	28.9724	29.0731	29.3338	29.2879	29.3247	29.409				20	20	20	53.5	53.5	53.5	48.379	0	304.18	14174000000	500	Q8NFW8;Q8NFW8-2	Q8NFW8;Q8NFW8-2	N-acylneuraminate cytidylyltransferase	CMAS
27.3944	27.3844	27.7486	27.3129	27.5477	27.4409	27.7586	27.6005	27.9569	27.2948	26.9974	27.3674	28.7588	28.7792	28.739	28.7419	28.9651	28.693	28.9243	28.8814	29.0183	28.7627	29.024	29.0304				9	9	9	41.2	41.2	41.2	28.048	0	37.045	8000100000	286	Q96DG6	Q96DG6	Carboxymethylenebutenolidase homolog	CMBL
26.3335	26.5648	26.1709	27.6285	27.8252	27.7536	27.6183	26.291	27.0346	26.7675	26.638	26.8421	28.4839	28.4806	27.9986	28.692	28.816	28.7325	28.1794	28.4906	28.8085	29.1024	27.9549	28.8417				4	4	4	45.3	45.3	45.3	12.49	0	91.951	6490200000	103	Q7Z7K0	Q7Z7K0	COX assembly mitochondrial protein homolog	CMC1
NaN	NaN	NaN	NaN	NaN	NaN	NaN	NaN	25.6032	NaN	NaN	NaN	26.2599	NaN	NaN	24.7487	NaN	26.4439	26.1503	25.1664	26.5285	26.368	26.4775	NaN				3	3	3	53.2	53.2	53.2	9.4598	0.0049894	1.7891	984870000	22	Q9NRP2	Q9NRP2	COX assembly mitochondrial protein 2 homolog	CMC2
NaN	NaN	NaN	NaN	NaN	NaN	NaN	NaN	NaN	NaN	NaN	NaN	NaN	NaN	NaN	NaN	NaN	NaN	NaN	20.42	NaN	NaN	NaN	NaN				1	1	1	16.2	16.2	16.2	7.7469	0	7.8434	146300000	6	P56277	P56277	Cx9C motif-containing protein 4	CMC4
30.9592	30.9188	31.2495	30.8796	30.7293	30.8868	30.9397	30.9655	31.0536	30.7801	30.7752	30.7699	30.9281	30.9187	30.9651	31.0421	31.0987	30.9254	31.3482	31.2059	31.6294	30.8438	31.0989	31.1563				10	10	10	56.6	56.6	56.6	22.222	0	141.54	50833000000	606	P30085;P30085-2	P30085;P30085-2	UMP-CMP kinase	CMPK1
25.4304	25.7542	26.4332	25.6598	25.7118	25.9626	24.946	24.9827	NaN	NaN	NaN	NaN	NaN	NaN	NaN	NaN	NaN	NaN	NaN	NaN	NaN	NaN	NaN	NaN				6	6	6	26.8	26.8	26.8	29.964	0.00032436	3.2032	485510000	21	Q9BQ75-2;Q9BQ75	Q9BQ75-2;Q9BQ75	Protein CMSS1	CMSS1
NaN	NaN	NaN	NaN	NaN	26.0554	25.853	25.8	NaN	26.0062	NaN	NaN	NaN	26.3892	26.1952	NaN	26.1035	NaN	NaN	NaN	NaN	NaN	NaN	NaN				3	3	3	21.9	21.9	21.9	20.419	0.00017059	4.622	1238200000	17	Q9NX76	Q9NX76	CKLF-like MARVEL transmembrane domain-containing protein 6	CMTM6
28.2169	28.0375	28.2349	28.2206	28.4346	28.2513	27.0619	26.8375	26.8326	27.4506	27.2106	27.7064	27.7254	27.5746	27.6436	27.8534	28.0977	27.9936	26.7341	26.9372	26.5612	26.3899	26.8096	26.5667				16	16	16	25.5	25.5	25.5	95.32	0	64.148	4526600000	139	Q8N1G2	Q8N1G2	Cap-specific mRNA (nucleoside-2-O-)-methyltransferase 1	CMTR1
NaN	24.7801	NaN	NaN	24.1374	24.3308	NaN	NaN	NaN	NaN	25.033	24.5567	25.9583	25.6106	25.5768	24.8304	24.1056	24.8499	24.9664	NaN	24.2005	23.8332	24.2397	25.4153				4	4	1	25.9	25.9	8.2	18.742	0	49.029	533200000	50	P62633-2;P62633;P62633-7;P62633-3	P62633-2;P62633;P62633-7;P62633-3	Cellular nucleic acid-binding protein	CNBP
32.2002	32.1145	32.4003	32.1951	32.087	32.2576	32.6264	32.6899	32.4349	32.4567	32.4165	32.4633	32.2971	31.9867	32.1561	32.2455	32.3791	32.3374	32.754	32.7243	32.9768	32.7233	32.8232	32.8394				28	28	28	78.9	78.9	78.9	52.878	0	323.31	133940000000	1734	Q96KP4;Q96KP4-2	Q96KP4;Q96KP4-2	Cytosolic non-specific dipeptidase	CNDP2
NaN	NaN	NaN	NaN	NaN	22.5633	NaN	NaN	NaN	NaN	NaN	NaN	NaN	NaN	NaN	NaN	NaN	NaN	NaN	NaN	NaN	NaN	NaN	NaN				2	2	2	20.8	20.8	20.8	14.267	0.0076256	1.6422	16591000	2	Q8N9A8;Q8N9A8-3;Q8N9A8-2	Q8N9A8;Q8N9A8-3;Q8N9A8-2	Nuclear envelope phosphatase-regulatory subunit 1	CNEP1R1
NaN	NaN	NaN	NaN	NaN	NaN	24.9782	NaN	NaN	NaN	NaN	NaN	NaN	NaN	NaN	NaN	NaN	NaN	NaN	NaN	NaN	NaN	NaN	NaN				1	1	1	20.1	20.1	20.1	16.699	0	13.049	581870000	21	O95406	O95406	Protein cornichon homolog 1	CNIH1
NaN	NaN	24.7157	NaN	NaN	NaN	NaN	NaN	NaN	NaN	NaN	NaN	NaN	NaN	NaN	NaN	NaN	NaN	NaN	NaN	NaN	NaN	NaN	NaN				1	1	1	7.5	7.5	7.5	18.976	0	9.8722	158910000	18	Q8TBE1	Q8TBE1	Protein cornichon homolog 3	CNIH3
28.3517	28.4489	26.9853	27.5775	26.9112	27.2088	27.0253	26.6231	NaN	26.7545	NaN	NaN	NaN	NaN	NaN	NaN	27.6052	27.0957	NaN	NaN	27.8696	NaN	NaN	NaN				1	1	1	14.4	14.4	14.4	16.093	0.00017241	4.966	3617500000	62	Q9P003	Q9P003	Protein cornichon homolog 4	CNIH4
30.7435	30.6731	30.7124	30.2381	30.2349	30.2937	30.6552	30.8799	30.9392	30.2177	30.2328	30.3144	29.3609	28.9589	28.9062	28.5116	29.0175	28.735	29.4233	29.5851	29.9163	28.1807	28.6476	28.4778				12	11	11	63.8	60.2	60.2	33.697	0	230.05	23310000000	369	Q99439;Q99439-2	Q99439;Q99439-2	Calponin-2	CNN2
32.8566	32.7829	33.0921	32.9994	32.9841	33.0314	33.0331	33.081	32.0825	32.7462	32.5724	32.6745	31.7169	31.7766	31.7244	31.8093	31.7812	31.6993	32.097	32.1573	32.1553	31.7189	31.7363	31.9308				17	17	3	67.5	67.5	9.1	36.413	0	323.31	125790000000	1094	Q15417;Q15417-3	Q15417;Q15417-3	Calponin-3	CNN3
25.7746	25.705	25.0717	25.6555	25.5512	25.7678	25.7625	25.6933	26.354	25.8789	26.1917	26.0277	NaN	25.8165	NaN	25.5541	25.5849	25.4723	NaN	NaN	NaN	NaN	NaN	NaN				7	7	7	13.8	13.8	13.8	70.631	0.00017999	6.8744	928740000	14	Q8NE01-2;Q8NE01-3;Q8NE01	Q8NE01-2;Q8NE01-3;Q8NE01	Metal transporter CNNM3	CNNM3
30.271	30.2842	30.477	30.3085	30.2345	30.3076	30.1081	30.1473	30.4088	30.2874	30.2866	30.2961	30.2196	30.2745	30.2192	30.0946	30.1219	29.9866	30.0897	30.0377	30.2513	30.1519	30.2036	30.1877				63	63	63	32.7	32.7	32.7	266.94	0	287.96	27723000000	1056	A5YKK6;A5YKK6-2;A5YKK6-3;A5YKK6-4	A5YKK6;A5YKK6-2;A5YKK6-3;A5YKK6-4	CCR4-NOT transcription complex subunit 1	CNOT1
26.0962	26.359	25.7837	26.4185	26.2455	26.0688	26.0926	25.8479	NaN	26.3977	26.2659	26.449	NaN	26.0736	26.1084	26.0483	26.1749	26.2907	26.1016	26.2654	NaN	NaN	NaN	26.509				6	6	6	14.1	14.1	14.1	76.967	0	29.035	1572800000	38	Q9H9A5-4;Q9H9A5-3;Q9H9A5;Q9H9A5-6;Q9H9A5-2;Q9H9A5-5	Q9H9A5-4;Q9H9A5-3;Q9H9A5;Q9H9A5-6;Q9H9A5-2	CCR4-NOT transcription complex subunit 10	CNOT10
26.3058	26.2282	25.4969	NaN	25.5656	25.7103	25.6338	25.3169	25.1145	25.328	NaN	25.3252	NaN	25.8018	NaN	NaN	NaN	NaN	NaN	NaN	NaN	25.6668	26.0487	NaN				3	3	3	7.6	7.6	7.6	55.215	0	46.206	809430000	45	Q9UKZ1	Q9UKZ1	CCR4-NOT transcription complex subunit 11	CNOT11
27.4627	27.5582	27.5339	27.5821	27.5953	27.5837	27.401	27.4158	27.8248	27.5407	27.6882	27.4636	27.1295	27.3063	27.169	27.3689	27.0778	27.2266	27.14	27.4751	27.822	27.5273	27.1511	27.1596				10	10	10	33.7	33.7	33.7	59.737	0	53.522	3961800000	100	Q9NZN8;Q9NZN8-4;Q9NZN8-5;Q9NZN8-2;Q9NZN8-3	Q9NZN8;Q9NZN8-4;Q9NZN8-5;Q9NZN8-2	CCR4-NOT transcription complex subunit 2	CNOT2
26.9476	26.4555	26.7501	26.6017	26.9366	26.8223	26.6535	26.6013	27.2139	26.1153	26.4007	26.2164	26.5404	26.5675	26.7056	26.6725	26.468	26.53	26.4669	26.465	26.5587	26.2168	26.3994	26.8409				8	8	8	15.8	15.8	15.8	64.052	0	49.445	2364900000	100	O75175-2;O75175;O75175-3	O75175-2;O75175;O75175-3	CCR4-NOT transcription complex subunit 3	CNOT3
25.7729	25.7316	25.9001	25.8555	25.9419	25.9801	25.7743	25.9318	26.3938	NaN	NaN	NaN	NaN	24.8698	NaN	NaN	NaN	NaN	25.6723	25.3923	25.2398	NaN	NaN	NaN				6	6	6	15.8	15.8	15.8	61.65	0	15.197	666300000	32	O95628-3;O95628-2;O95628;O95628-8;O95628-4;O95628-7;O95628-9;O95628-10;O95628-6;O95628-5	O95628-3;O95628-2;O95628;O95628-8;O95628-4;O95628-7;O95628-9;O95628-10;O95628-6;O95628-5	CCR4-NOT transcription complex subunit 4	CNOT4
NaN	NaN	NaN	23.1947	NaN	NaN	NaN	NaN	NaN	NaN	NaN	NaN	NaN	NaN	NaN	NaN	NaN	NaN	NaN	NaN	NaN	NaN	NaN	NaN				2	2	2	4	4	4	63.001	0.0073342	1.6629	121890000	5	Q96LI5;Q96LI5-2;Q9ULM6	Q96LI5;Q96LI5-2;Q9ULM6	CCR4-NOT transcription complex subunit 6-like;CCR4-NOT transcription complex subunit 6	CNOT6L;CNOT6
27.4045	27.2591	27.4939	27.4503	27.3142	27.116	27.4046	27.3438	NaN	27.5589	27.7127	27.7376	27.2462	27.2936	27.2954	27.0591	27.0937	26.9445	27.2163	27.4678	27.4391	NaN	27.1019	27.3377				8	8	8	35.8	35.8	35.8	32.745	0	58.43	3396600000	99	Q9UIV1;Q9UIV1-2	Q9UIV1;Q9UIV1-2	CCR4-NOT transcription complex subunit 7	CNOT7
NaN	NaN	NaN	NaN	NaN	NaN	NaN	NaN	NaN	NaN	NaN	NaN	NaN	24.1742	NaN	NaN	NaN	NaN	NaN	NaN	NaN	NaN	NaN	NaN				1	1	1	7.5	7.5	7.5	21.239	0.00032701	3.4209	28021000	2	Q9UFF9-2;Q9UFF9-3;Q9UFF9	Q9UFF9-2;Q9UFF9-3;Q9UFF9	CCR4-NOT transcription complex subunit 8	CNOT8
33.1077	33.0671	33.2905	33.4793	33.3595	33.3984	33.5844	33.4617	33.8119	33.5432	33.3642	33.4892	31.3883	31.8702	31.9215	32.4339	32.4524	32.4155	32.2111	32.2236	32.7	32.1712	32.1193	32.1606				22	22	22	61.6	61.6	61.6	45.098	0	292.45	168770000000	1165	P09543-2;P09543	P09543-2;P09543	2,3-cyclic-nucleotide 3-phosphodiesterase	CNP
31.6454	31.5816	31.7906	31.2965	31.5247	31.3667	31.6738	31.4932	31.9893	31.826	31.3667	31.6619	30.7692	30.8357	30.9237	30.4505	30.4659	30.515	30.7571	30.5344	31.1124	30.7161	30.5229	30.8115				8	8	8	58.2	58.2	58.2	20.652	0	162.09	52434000000	577	Q9Y2B0;Q9Y2B0-2	Q9Y2B0	Protein canopy homolog 2	CNPY2
29.122	29.0967	28.9981	28.8681	28.76	28.8926	29.2177	29.0831	29.4996	29.0089	29.0773	29.0428	28.7405	28.6007	28.5331	28.2482	28.1913	28.1046	28.684	28.8203	28.8478	28.8351	28.7064	28.6338				8	8	8	31.3	31.3	31.3	30.748	0	183.29	10331000000	265	Q9BT09	Q9BT09	Protein canopy homolog 3	CNPY3
29.1376	29.0347	28.3809	28.5001	28.2976	28.1775	28.8572	29.1794	28.4532	28.2662	28.0221	28.2902	26.3745	26.5458	26.9142	NaN	27.1903	26.6037	26.7593	26.8649	26.501	27.5906	NaN	NaN				7	7	7	36.3	36.3	36.3	28.309	0	323.31	5169400000	142	Q8N129	Q8N129	Protein canopy homolog 4	CNPY4
25.8733	25.5564	25.2657	25.2749	25.6438	25.5086	25.8051	25.5822	26.2535	NaN	25.7794	25.8638	27.9338	27.3055	27.8924	27.5693	27.6205	27.6343	27.9062	27.7925	27.4606	27.4665	27.8371	27.4678				5	5	5	46.3	46.3	46.3	18.648	0	81.359	3318100000	101	Q96F85;Q96F85-2	Q96F85;Q96F85-2	CB1 cannabinoid receptor-interacting protein 1	CNRIP1
NaN	24.1453	NaN	NaN	NaN	NaN	NaN	NaN	NaN	NaN	NaN	NaN	NaN	NaN	NaN	NaN	NaN	NaN	NaN	NaN	NaN	NaN	NaN	NaN				2	2	2	4	4	4	79.596	0.00033597	4.1354	99163000	7	Q6PJW8;Q6PJW8-3;Q6PJW8-2	Q6PJW8;Q6PJW8-3;Q6PJW8-2	Consortin	CNST
NaN	NaN	NaN	24.7313	25.3464	24.397	25.7712	25.5482	25.4248	25.6897	25.3916	25.5048	NaN	24.7324	NaN	26.1579	26.5737	26.4645	26.7686	26.9379	27.0276	26.488	26.3976	26.5094				7	7	7	10.3	10.3	10.3	111.87	0	19.915	1355900000	66	Q12860-2;Q12860;Q12860-3	Q12860-2;Q12860;Q12860-3	Contactin-1	CNTN1
27.3854	27.5653	26.9391	28.7878	28.5434	28.7003	27.4542	26.8806	27.6084	27.9073	27.764	27.7161	NaN	NaN	NaN	25.8199	26.2622	25.4727	NaN	NaN	25.173	NaN	NaN	NaN				17	17	17	14.4	14.4	14.4	156.26	0	123.91	2707000000	100	P78357	P78357	Contactin-associated protein 1	CNTNAP1
29.8958	30.1961	28.9856	27.5699	27.759	27.0879	30.4008	30.2635	30.3585	30.048	30.0775	29.995	25.0887	25.5616	26.2685	25.1962	24.4499	24.2605	26.0828	24.2702	25.0801	25.5168	24.2785	NaN				22	22	21	21.3	21.3	20.4	140.69	0	79.405	9628400000	231	Q9BZ76;Q9BZ76-2;Q96NU0;Q96NU0-2;Q96NU0-3;Q96NU0-4	Q9BZ76;Q9BZ76-2;Q96NU0	Contactin-associated protein-like 3;Contactin-associated protein-like 3B	CNTNAP3;CNTNAP3B
NaN	NaN	NaN	22.5469	NaN	NaN	NaN	NaN	NaN	NaN	NaN	NaN	NaN	NaN	NaN	NaN	NaN	NaN	NaN	NaN	NaN	NaN	NaN	NaN				3	3	3	7.5	7.5	7.5	97.112	0.0020043	2.1982	124460000	4	Q8N137-5;Q8N137;Q8N137-3;Q8N137-2;Q8N137-4	Q8N137-5;Q8N137;Q8N137-3;Q8N137-2	Centrobin	CNTROB
NaN	NaN	NaN	NaN	NaN	NaN	NaN	NaN	NaN	NaN	NaN	NaN	NaN	NaN	NaN	NaN	NaN	NaN	NaN	24.349	NaN	NaN	NaN	NaN				3	3	3	33.6	33.6	33.6	16.694	0.00033727	4.2402	216230000	5	Q9GZY4	Q9GZY4	Cytochrome c oxidase assembly factor 1 homolog	COA1
26.7234	26.5902	27.3078	26.5584	27.0502	26.1848	26.6529	NaN	27.1722	26.8795	26.9829	26.7189	NaN	NaN	26.8729	28.1961	26.9531	28.7008	27.5455	27.5004	26.3378	28.1486	NaN	27.9361				4	4	4	38.7	38.7	38.7	11.731	0	7.6952	3262200000	52	Q9Y2R0	Q9Y2R0	Cytochrome c oxidase assembly factor 3 homolog, mitochondrial	COA3
NaN	26.053	NaN	NaN	NaN	NaN	NaN	NaN	NaN	NaN	NaN	NaN	26.8159	26.7713	26.8105	26.2747	26.1007	25.843	NaN	26.0543	NaN	25.7685	26.3543	26.1268				2	2	2	32.2	32.2	32.2	10.134	0	26.746	1261100000	53	Q9NYJ1;Q9NYJ1-2	Q9NYJ1;Q9NYJ1-2	Cytochrome c oxidase assembly factor 4 homolog, mitochondrial	COA4
26.6622	26.6869	26.3635	26.7489	26.6324	26.7538	26.3487	25.8806	26.2383	25.652	NaN	NaN	28.887	28.9174	28.9177	29.0109	29.0033	28.9151	28.8482	28.9711	28.8893	29.1953	29.3481	29.0822				3	3	3	50.6	50.6	50.6	9.4275	0	92.082	7660400000	138	Q5JTJ3-3;Q5JTJ3;Q5JTJ3-2	Q5JTJ3-3;Q5JTJ3;Q5JTJ3-2	Cytochrome c oxidase assembly factor 6 homolog	COA6
NaN	NaN	NaN	NaN	NaN	NaN	NaN	NaN	NaN	NaN	NaN	NaN	26.0573	26.4979	26.4372	25.9943	26.5	26.3554	26.3369	26.2774	25.6195	25.9702	25.7416	26.717				6	6	6	32	32	32	25.709	0	25.491	993620000	37	Q96BR5	Q96BR5	Cytochrome c oxidase assembly factor 7	COA7
29.6359	29.5817	29.7304	29.6023	29.3194	29.3878	29.605	29.5708	29.9527	29.6444	29.6073	29.5566	29.0952	29.1025	28.9863	28.6731	28.708	28.7782	29.0497	29.24	29.2929	29.1004	29.1356	29.0451				18	18	18	53.7	53.7	53.7	62.328	0	128.19	14352000000	361	Q13057;Q13057-2	Q13057;Q13057-2	Bifunctional coenzyme A synthase;Phosphopantetheine adenylyltransferase;Dephospho-CoA kinase	COASY
25.7464	25.5909	26.04	26.3332	25.7697	26.8471	26.2528	26.8393	26.4003	26.3187	26.7327	26.4328	27.0749	27.0749	26.7036	28.2861	28.022	27.8137	28.2618	28.2876	28.5786	28.8417	29.2671	28.4785				25	25	25	35.9	35.9	35.9	123.87	0	150.81	4687600000	176	Q53SF7-4;Q53SF7-3;Q53SF7-2;Q53SF7;Q53SF7-5	Q53SF7-4;Q53SF7-3;Q53SF7-2;Q53SF7	Cordon-bleu protein-like 1	COBLL1
27.472	27.4601	27.4373	27.0791	27.1016	27.0948	27.4032	27.4036	27.7218	27.5028	27.6747	27.9709	27.7227	27.6953	27.5582	27.5798	27.6883	27.6246	27.9886	27.7633	27.8758	28.0361	28.0471	28.0756				19	19	19	26.7	26.7	26.7	108.98	0	215.47	4777200000	154	Q8WTW3	Q8WTW3	Conserved oligomeric Golgi complex subunit 1	COG1
28.159	28.0639	28.2113	27.9123	28.0228	28.0353	28.3415	28.3716	28.8119	28.6761	28.5887	28.6623	28.3534	28.5092	28.3273	28.1223	28.3521	28.2111	28.6396	28.7455	28.6848	28.2832	28.6715	28.902				24	24	24	40.3	40.3	40.3	83.135	0	149.28	7988600000	374	Q14746-2;Q14746	Q14746-2;Q14746	Conserved oligomeric Golgi complex subunit 2	COG2
28.1355	28.1012	27.8254	28.0455	27.7495	28.2403	28.249	28.2889	28.6534	28.6863	28.7882	28.5406	28.5379	28.8305	28.4854	28.4338	28.3364	28.417	28.7573	28.8397	28.9793	28.7582	28.758	28.7951				24	24	24	39.9	39.9	39.9	94.095	0	179.26	8606000000	267	Q96JB2;Q96JB2-2	Q96JB2;Q96JB2-2	Conserved oligomeric Golgi complex subunit 3	COG3
27.7606	27.9598	28.0634	28.1865	27.7791	27.9468	27.8987	27.8722	28.3371	28.302	28.1563	28.3503	27.9644	27.8418	28.1513	27.8655	27.9777	27.9503	28.3211	28.2445	28.4205	28.1146	28.4102	27.7559				23	23	23	39.2	39.2	39.2	89.082	0	120.33	6160200000	258	Q9H9E3;Q9H9E3-3;Q9H9E3-2	Q9H9E3;Q9H9E3-3;Q9H9E3-2	Conserved oligomeric Golgi complex subunit 4	COG4
28.5986	28.451	28.6611	28.2374	28.3741	28.1131	28.4669	28.3468	28.8601	28.86	28.9095	28.9216	28.4499	28.2961	28.5815	28.2545	28.3129	28.542	28.7304	28.657	28.7523	28.7096	28.5946	28.7453				25	25	25	40.6	40.6	40.6	94.9	0	162.39	8867100000	281	Q9UP83-2;Q9UP83;Q9UP83-3	Q9UP83-2;Q9UP83;Q9UP83-3	Conserved oligomeric Golgi complex subunit 5	COG5
27.7987	27.6783	27.5529	27.5365	27.4111	27.2753	27.8274	27.738	26.9546	28.3657	28.0827	28.5035	27.9682	27.6875	27.9652	27.9117	27.8027	27.5449	27.934	28.0667	28.157	28.3081	28.2544	28.0942				20	20	20	45.1	45.1	45.1	73.278	0	51.305	5483900000	145	Q9Y2V7;Q9Y2V7-2	Q9Y2V7;Q9Y2V7-2	Conserved oligomeric Golgi complex subunit 6	COG6
28.0686	28.0642	26.5723	27.7633	27.8433	27.9036	28.1772	28.2771	27.6272	28.0588	28.0212	27.998	27.9873	27.9986	28.0492	27.793	28.05	27.7685	28.2314	28.4418	28.3419	27.9616	28.2254	28.2401				18	18	18	32.5	32.5	32.5	86.343	0	65.125	6067000000	171	P83436	P83436	Conserved oligomeric Golgi complex subunit 7	COG7
26.2719	26.6392	26.5415	26.103	25.9296	26.306	26.3514	26.1762	NaN	27.0333	26.6278	26.3861	26.3539	26.3703	26.0365	25.82	26.4779	26.2685	27.0394	26.554	26.7543	26.74	26.6641	27.0784				9	9	9	23.4	23.4	23.4	68.423	0	21.52	1920100000	57	Q96MW5	Q96MW5	Conserved oligomeric Golgi complex subunit 8	COG8
25.8684	25.7134	25.7675	25.5328	26.034	25.5629	25.6533	NaN	25.5239	25.7365	NaN	NaN	25.5331	25.8525	25.9205	25.8706	25.7851	26.0608	25.8599	25.6491	25.6409	27.2752	25.7688	25.3826				5	5	5	12.7	12.7	12.7	62.608	0	18.521	1260000000	53	P38432	P38432	Coilin	COIL
NaN	NaN	NaN	NaN	NaN	NaN	NaN	NaN	NaN	NaN	NaN	NaN	NaN	25.4154	25.5908	NaN	25.455	NaN	NaN	25.7005	26.3881	NaN	NaN	NaN				5	5	5	5	5	5	167.75	0	13.165	457230000	11	P12107-4;P12107-3;P12107;P12107-2	P12107-4;P12107-3;P12107;P12107-2	Collagen alpha-1(XI) chain	COL11A1
26.5407	26.0853	26.4545	26.239	26.1147	26.4684	26.4846	26.5046	27.1728	NaN	26.489	26.5419	NaN	NaN	NaN	NaN	NaN	NaN	NaN	NaN	NaN	NaN	NaN	NaN				15	15	15	6.1	6.1	6.1	333.14	0	56.328	964620000	60	Q99715;Q99715-4;Q99715-2	Q99715;Q99715-4;Q99715-2	Collagen alpha-1(XII) chain	COL12A1
NaN	NaN	NaN	NaN	NaN	NaN	NaN	NaN	NaN	NaN	NaN	NaN	24.9491	25.198	25.0585	24.789	NaN	24.2002	24.9481	25.436	25.0967	25.3883	24.7809	25.1233				5	5	5	5.3	5.3	5.3	191.9	0	12.352	416110000	17	Q05707-2;Q05707;Q05707-3	Q05707-2;Q05707;Q05707-3	Collagen alpha-1(XIV) chain	COL14A1
28.8764	28.8646	28.921	28.8884	28.9121	29.0362	29.0406	28.8325	29.3351	29.2472	29.5687	29.4728	NaN	NaN	NaN	NaN	NaN	NaN	NaN	NaN	NaN	NaN	NaN	NaN				15	15	15	17.6	17.6	17.6	135.76	0	109.81	5441600000	203	P39060-2;P39060-1;P39060	P39060-2;P39060-1;P39060	Collagen alpha-1(XVIII) chain;Endostatin	COL18A1
NaN	NaN	NaN	NaN	NaN	NaN	NaN	NaN	NaN	NaN	NaN	NaN	26.7863	26.8698	26.7295	25.9472	25.6243	25.5793	26.1682	26.4701	26.9596	26.3604	26.7618	NaN				6	6	6	5.6	5.6	5.6	115.22	0	31.628	1184500000	48	Q14993	Q14993	Collagen alpha-1(XIX) chain	COL19A1
NaN	NaN	NaN	NaN	NaN	NaN	NaN	NaN	NaN	NaN	NaN	25.6074	NaN	NaN	NaN	NaN	NaN	NaN	NaN	NaN	NaN	NaN	NaN	NaN				3	3	3	4	4	4	138.94	0.00047763	2.7893	155460000	4	P02452;CON__Q862S4	P02452	Collagen alpha-1(I) chain	COL1A1
NaN	NaN	NaN	NaN	NaN	NaN	NaN	NaN	NaN	NaN	NaN	24.8786	NaN	NaN	NaN	NaN	NaN	NaN	NaN	NaN	NaN	NaN	NaN	NaN				2	2	2	2	2	2	129.31	0.00017212	4.9068	31891000	3	P08123	P08123	Collagen alpha-2(I) chain	COL1A2
25.2804	24.9157	25.091	25.256	NaN	25.6276	25.5673	25.5806	NaN	26.1663	26.979	26.2259	NaN	NaN	NaN	NaN	NaN	NaN	NaN	NaN	NaN	NaN	NaN	NaN				2	2	2	3.9	3.9	3.9	127.98	0	20.688	441620000	11	P02462-2;P02462	P02462-2;P02462	Collagen alpha-1(IV) chain;Arresten	COL4A1
28.0179	28.1363	28.1836	27.9407	27.7299	28.4796	28.3024	27.9644	28.1588	28.3663	27.8972	28.5393	NaN	NaN	NaN	NaN	NaN	25.6714	NaN	NaN	26.2135	NaN	NaN	NaN				10	10	10	9.2	9.2	9.2	167.55	0	59.048	3128700000	168	P08572	P08572	Collagen alpha-2(IV) chain;Canstatin	COL4A2
28.7319	28.5648	28.8105	29.4597	29.3669	29.4567	28.143	28.0847	28.6697	28.2634	28.2166	28.1317	28.713	28.3846	28.5177	29.0287	29.1525	29.0194	28.8176	28.8945	29.1471	29.3615	29.045	29.0051				19	19	19	43.8	43.8	43.8	68.006	0	114.69	10844000000	307	Q9Y5P4-2;Q9Y5P4;Q9Y5P4-3	Q9Y5P4-2;Q9Y5P4;Q9Y5P4-3	Collagen type IV alpha-3-binding protein	COL4A3BP
27.1453	27.1066	26.8523	27.4222	27.3883	27.5148	27.3704	26.8044	NaN	NaN	NaN	NaN	NaN	NaN	NaN	NaN	NaN	NaN	NaN	NaN	NaN	NaN	NaN	NaN				9	9	9	8.3	8.3	8.3	183.56	0	74.433	1209100000	39	P20908	P20908	Collagen alpha-1(V) chain	COL5A1
27.1926	27.2666	27.4432	27.5352	27.6833	27.4901	27.5648	27.3584	27.4041	27.2999	27.1901	27.5132	NaN	NaN	NaN	NaN	NaN	NaN	NaN	NaN	NaN	NaN	NaN	NaN				8	8	8	7.6	7.6	7.6	144.91	0	54.789	1705800000	95	P05997	P05997	Collagen alpha-2(V) chain	COL5A2
29.0083	29.2822	29.3896	28.1654	28.1639	28.4786	29.0809	29.1283	29.5874	28.7698	29.1053	28.9888	NaN	NaN	NaN	NaN	NaN	NaN	NaN	NaN	NaN	NaN	NaN	NaN				16	16	16	21.4	21.4	21.4	108.53	0	170.2	5147900000	194	P12109	P12109	Collagen alpha-1(VI) chain	COL6A1
26.383	26.5436	26.1968	26.2009	26.2699	26.2384	26.7045	26.6143	26.9681	26.9252	26.8533	26.8655	NaN	NaN	NaN	NaN	NaN	NaN	26.6272	NaN	NaN	NaN	NaN	NaN				9	9	9	13.2	13.2	13.2	108.58	0	30.136	1862300000	23	P12110;P12110-3;P12110-2	P12110;P12110-3;P12110-2	Collagen alpha-2(VI) chain	COL6A2
NaN	NaN	NaN	NaN	NaN	NaN	NaN	NaN	NaN	26.9006	27.6369	26.6834	NaN	NaN	NaN	NaN	NaN	NaN	NaN	NaN	NaN	NaN	NaN	NaN				3	3	3	5.6	5.6	5.6	73.363	0	11.369	997770000	31	P27658	P27658	Collagen alpha-1(VIII) chain;Vastatin	COL8A1
NaN	NaN	NaN	NaN	NaN	NaN	NaN	NaN	NaN	NaN	NaN	NaN	27.5705	27.8774	27.9097	28.0932	27.3627	27.7221	28.1784	27.8175	28.6749	27.4882	27.6379	27.5125				7	7	7	14.5	14.5	14.5	63.615	0	12.737	3400600000	59	Q14050	Q14050	Collagen alpha-3(IX) chain	COL9A3
31.3834	31.3024	31.6936	31.3339	31.2825	31.2002	31.3966	31.3851	31.1913	31.1276	31.2148	31.2075	31.1881	31.3534	31.2575	30.6224	30.532	30.6318	30.9314	30.9875	31.2812	30.9208	30.8675	31.0554				25	25	25	46.8	46.8	46.8	71.635	0	323.31	53223000000	1019	Q8NBJ5	Q8NBJ5	Procollagen galactosyltransferase 1	COLGALT1
27.1257	27.1306	27.3649	27.3406	27.3706	27.135	27.167	27.1219	27.2817	28.1617	28.1801	28.0278	27.8942	27.7626	28.2453	28.1294	28.4562	28.4329	28.4137	28.3525	28.1855	28.2588	27.9745	27.7677				6	6	6	58.9	58.9	58.9	21.178	0	255.46	5786700000	150	Q8N668;Q8N668-2	Q8N668;Q8N668-2	COMM domain-containing protein 1	COMMD1
27.1229	27.0865	26.9109	27.1201	26.8824	26.9225	26.772	26.8417	26.5893	26.8835	26.8832	26.9696	27.3551	27.7091	27.623	27.9288	27.9838	27.6779	27.6527	27.6084	27.5603	27.5602	27.6588	27.7098				8	8	8	48.5	48.5	48.5	22.966	0	129.2	4424200000	138	Q9Y6G5	Q9Y6G5	COMM domain-containing protein 10	COMMD10
NaN	25.2913	25.35	NaN	25.6516	26.4089	25.8212	26.002	NaN	26.1795	26.1822	26.6886	27.326	27.3765	28.03	27.9053	27.8773	27.9672	27.3301	27.3192	27.684	26.9469	28.015	27.17				7	7	7	58	58	58	19.119	0	27.083	3379400000	91	Q86X83-2;Q86X83	Q86X83-2;Q86X83	COMM domain-containing protein 2	COMMD2
26.8501	27.025	26.8742	26.7907	26.7622	26.7336	26.5471	26.6919	26.8971	26.9986	26.8847	26.2011	28.1023	28.0444	27.8193	28.3754	28.3777	28.544	28.1814	28.4842	28.1005	27.6808	28.2411	28.2991				8	8	8	50.3	50.3	50.3	22.151	0	88.344	5211200000	135	Q9UBI1	Q9UBI1	COMM domain-containing protein 3	COMMD3
27.1984	27.1599	27.2638	27.4062	27.2208	27.0599	27.3248	27.1632	27.5503	27.3968	27.2915	27.2368	27.5913	26.7788	27.7665	27.8179	27.9405	27.9538	27.7774	27.9394	28.0006	27.6111	26.9446	27.8774				9	9	9	66.3	66.3	66.3	21.764	0	73.775	4555300000	148	Q9H0A8;Q9H0A8-3;Q9H0A8-2	Q9H0A8;Q9H0A8-3;Q9H0A8-2	COMM domain-containing protein 4	COMMD4
25.2975	NaN	25.442	NaN	NaN	NaN	NaN	NaN	NaN	NaN	NaN	NaN	25.7407	NaN	25.6432	25.912	26.1785	25.7547	25.5163	25.7447	25.9746	NaN	NaN	25.7626				7	7	7	34.4	34.4	34.4	24.67	0	13.344	836150000	23	Q9GZQ3	Q9GZQ3	COMM domain-containing protein 5	COMMD5
25.7773	26.1537	24.5171	25.2899	26.0161	25.7011	25.8143	26.0413	25.6487	25.8403	25.8207	25.9226	26.7313	26.1722	26.5384	27.1757	27.1253	26.7895	26.495	27.0394	24.7988	26.5395	26.667	26.7989				4	4	4	49.4	49.4	49.4	9.638	0	24.684	2030900000	82	Q7Z4G1;Q7Z4G1-2	Q7Z4G1;Q7Z4G1-2	COMM domain-containing protein 6	COMMD6
25.7486	25.6278	25.0806	25.6699	25.935	26.0838	25.9596	25.9143	25.8607	25.9405	25.9845	26.2216	26.3274	27.1365	26.6273	27.5745	27.7425	27.6453	27.5582	27.6538	27.5673	27.0472	27.5745	27.6232				4	4	4	28.1	28.1	28.1	22.412	0	70.546	2826800000	67	Q86VX2-2;Q86VX2	Q86VX2-2;Q86VX2	COMM domain-containing protein 7	COMMD7
26.9002	26.8563	26.4343	27.15	27.5347	26.4571	27.1154	27.123	27.9136	27.1278	27.0914	26.9709	NaN	27.3141	27.638	27.1554	27.3821	27.1001	27.6596	27.1511	28.1866	27.3951	27.6689	26.9022				6	6	6	52.5	52.5	52.5	21.09	0	49.474	3670200000	109	Q9NX08	Q9NX08	COMM domain-containing protein 8	COMMD8
28.139	28.0038	28.3814	28.1411	28.118	28.1793	28.4506	28.416	28.5639	28.6011	28.4913	28.7493	29.7591	29.6682	29.5944	29.9657	29.984	30.0324	30.1672	30.1629	30.1023	30.1556	30.2086	29.8509				11	11	11	76.8	76.8	76.8	21.819	0	93.02	17020000000	334	Q9P000;Q9P000-2	Q9P000;Q9P000-2	COMM domain-containing protein 9	COMMD9
31.8564	32.1198	32.1322	32.0521	32.0687	32.0477	32.0392	32.1542	27.8433	32.7536	32.5984	32.8715	33.3137	33.3286	33.4969	33.2839	33.3509	33.3319	33.8554	33.7911	34.0443	33.3076	33.4775	33.3907				14	14	14	79.6	79.6	79.6	24.449	0	323.31	205490000000	1440	P21964-2;P21964	P21964-2;P21964	Catechol O-methyltransferase	COMT
33.0826	33.0906	33.3379	32.8972	32.8738	32.8383	32.8949	32.8865	33.0403	32.9492	33.0162	32.9348	33.0413	33.0765	33.069	32.4706	32.5859	32.5427	32.9779	32.9998	33.2831	32.7674	32.8267	32.8421				62	62	62	63.8	63.8	63.8	138.34	0	323.31	183820000000	2670	P53621;P53621-2	P53621;P53621-2	Coatomer subunit alpha;Xenin;Proxenin	COPA
32.5628	32.5156	32.6918	32.2605	32.3734	32.3362	32.8502	33.008	32.5691	32.8957	32.9388	32.9456	32.6186	32.7734	32.7021	32.2773	32.2185	32.2942	32.6664	32.6753	32.7095	32.2667	32.4262	32.3394				41	41	41	54.7	54.7	54.7	107.14	0	323.31	146520000000	2213	P53618	P53618	Coatomer subunit beta	COPB1
32.3137	32.2726	32.526	32.1802	32.2045	32.2898	32.4273	32.4494	32.8726	32.5676	32.5813	32.5602	32.3665	32.4153	32.323	31.7495	31.9097	31.7523	32.3235	32.2855	32.4184	32.3382	32.2692	32.1891				44	44	44	62.4	62.4	62.4	102.49	0	323.31	117660000000	1890	P35606;P35606-2	P35606;P35606-2	Coatomer subunit beta	COPB2
31.1615	31.1903	31.2702	30.899	31.0428	31.0465	30.9483	31.0705	30.436	31.0846	30.89	31.0808	31.3526	31.4358	31.3384	30.8	30.9359	30.9893	31.2506	31.1296	31.1983	31.0075	31.1642	31.1967				19	19	19	77.6	77.6	77.6	34.482	0	246.61	51835000000	660	O14579;O14579-3;O14579-2	O14579;O14579-3;O14579-2	Coatomer subunit epsilon	COPE
32.557	32.5347	32.6998	32.3621	32.3152	32.4814	32.8799	32.8954	32.4898	32.9987	32.9832	32.999	32.7058	32.603	32.6092	32.1235	32.2899	32.2593	32.5458	32.6307	32.7797	32.5178	32.5257	32.3276				43	43	38	69.2	69.2	62.7	97.717	0	323.31	142840000000	2313	Q9Y678	Q9Y678	Coatomer subunit gamma-1	COPG1
28.7381	28.6824	28.6008	28.8195	28.7439	28.8281	28.9219	28.9101	28.9877	29.3349	29.1691	29.148	28.3133	28.0081	28.7171	28.5095	28.5611	28.4021	28.5145	28.4691	28.7438	28.5672	28.8171	28.3807				29	24	24	44.8	38.2	38.2	97.621	0	161.1	8960000000	365	Q9UBF2;Q9UBF2-2	Q9UBF2;Q9UBF2-2	Coatomer subunit gamma-2	COPG2
NaN	NaN	NaN	NaN	NaN	NaN	NaN	NaN	25.6445	24.8351	25.1186	NaN	26.4355	26.4874	26.5071	26.2972	26.3076	25.9985	26.43	NaN	25.9992	26.6863	26.7208	26.5647				3	3	3	34.2	34.2	34.2	20.066	0	102.23	1311300000	55	Q9NQ92	Q9NQ92	Coordinator of PRMT5 and differentiation stimulator	COPRS
30.726	30.5901	31.079	30.6332	30.6793	30.6365	30.7499	30.6984	30.3786	30.4933	30.5327	30.471	29.6555	29.6078	29.5879	29.7001	29.8426	29.6567	29.9781	30.0209	30.0677	29.7566	29.9358	29.8246				15	15	15	42.2	42.2	42.2	51.596	0	219.68	27708000000	651	P61201;P61201-2	P61201;P61201-2	COP9 signalosome complex subunit 2	COPS2
30.5701	30.5383	30.6909	30.4745	30.3042	30.477	30.3972	30.4984	30.3806	30.3731	30.5575	30.347	29.7266	29.7888	29.6741	29.6437	29.8061	29.5005	29.7495	29.8738	30.095	30.0902	29.8188	29.8833				15	15	15	53.9	53.9	53.9	47.873	0	253.55	27057000000	652	Q9UNS2;Q9UNS2-2	Q9UNS2;Q9UNS2-2	COP9 signalosome complex subunit 3	COPS3
31.252	31.2881	31.5136	31.2637	31.2609	31.3788	31.3739	31.4626	31.4366	31.255	31.2367	31.1718	30.2748	30.3126	30.1702	30.3211	30.363	30.3407	30.4545	30.6118	30.5733	30.602	30.6804	30.685				21	21	21	69.7	69.7	69.7	46.268	0	323.31	43526000000	955	Q9BT78;Q9BT78-2	Q9BT78;Q9BT78-2	COP9 signalosome complex subunit 4	COPS4
29.7363	29.6892	29.974	29.6155	29.7518	29.5961	29.8161	29.9978	29.8256	29.6482	29.7188	29.7238	28.9514	29.0275	29.0974	29.0793	29.0878	28.8894	29.2792	29.0958	29.0275	29.0191	29.1285	29.2546				14	14	14	60.2	60.2	60.2	37.578	0	286.73	15635000000	537	Q92905	Q92905	COP9 signalosome complex subunit 5	COPS5
29.9449	29.9328	30.1957	30.0898	30.1261	30.0011	30.0272	30.1771	29.7917	30.0181	29.9618	30.0128	28.9733	28.6782	28.9169	29.1295	29.0144	28.8019	29.1312	29.3019	29.372	29.1215	29.4362	29.301				12	12	12	52.3	52.3	52.3	36.163	0	250.26	17163000000	449	Q7L5N1	Q7L5N1	COP9 signalosome complex subunit 6	COPS6
29.0913	29.1511	29.0209	29.0723	29.1603	28.9963	29.0716	29.0098	29.2718	28.8015	27.9901	28.3877	26.6613	27.4157	26.8887	27.3181	27.2144	25.8106	27.3683	26.633	27.5371	26.9557	27.1374	27.6682				10	10	10	46.2	46.2	46.2	30.276	0	136.27	6615800000	202	Q9UBW8	Q9UBW8	COP9 signalosome complex subunit 7a	COPS7A
28.2671	28.306	28.6115	28.1761	27.8975	28.0218	28.2801	28.1858	28.4577	28.24	28.3539	28.2404	28.176	28.0934	28.0498	28.325	28.0914	28.118	28.3328	28.3558	28.9491	28.7078	28.5156	28.5177				5	5	5	25.4	25.4	25.4	29.622	0	215.55	7218600000	229	Q9H9Q2;Q9H9Q2-3;Q9H9Q2-2	Q9H9Q2;Q9H9Q2-3	COP9 signalosome complex subunit 7b	COPS7B
29.5134	29.5711	30.108	29.6806	29.5973	29.5831	29.6797	29.6345	29.9837	29.5249	29.5188	29.4949	28.5166	28.8323	28.903	28.9914	28.9505	29.0015	28.9841	29.1046	28.9467	29.2342	29.0243	29.0324				9	9	9	72.2	72.2	72.2	23.225	0	157.53	14992000000	339	Q99627;Q99627-2	Q99627;Q99627-2	COP9 signalosome complex subunit 8	COPS8
30.8874	30.6996	30.8584	30.3547	30.4354	30.4689	30.9881	31.3181	30.255	30.9423	30.6064	30.6458	30.1332	30.8102	30.7041	30.1171	30.0492	30.0452	30.8014	30.8474	30.8102	30.3695	30.4682	30.8774				7	7	7	44.1	44.1	44.1	20.198	0	152.65	37326000000	420	P61923;P61923-4;P61923-5;P61923-3;P61923-2	P61923;P61923-4;P61923-5	Coatomer subunit zeta-1	COPZ1
26.4847	26.3547	26.4668	26.5366	26.144	26.2023	26.1406	26.1375	26.0977	NaN	NaN	NaN	NaN	NaN	NaN	NaN	25.3974	NaN	25.7743	25.9252	NaN	NaN	26.0011	NaN				4	4	4	28.1	28.1	28.1	23.548	0	130.73	1186000000	49	Q9P299	Q9P299	Coatomer subunit zeta-2	COPZ2
25.0556	25.3349	NaN	NaN	NaN	25.4555	NaN	NaN	NaN	26.0309	26.3386	26.3406	NaN	NaN	25.9942	26.1875	26.2539	26.2383	26.3062	26.2193	26.5996	25.9403	NaN	NaN				4	4	4	17.6	17.6	17.6	41.054	0	29.459	1237200000	27	Q9NZJ6	Q9NZJ6	Ubiquinone biosynthesis O-methyltransferase, mitochondrial	COQ3
25.8217	25.8301	26.087	26.1697	26.1227	26.7562	26.3283	26.3537	26.0189	26.0007	25.9902	25.7821	25.8168	25.3979	26.2596	27.3785	27.2807	27.4449	27.1495	27.0798	27.7011	26.9446	26.4647	26.9352				10	10	10	41.9	41.9	41.9	37.14	0	82.046	2465300000	104	Q5HYK3;Q5HYK3-2	Q5HYK3	2-methoxy-6-polyprenyl-1,4-benzoquinol methylase, mitochondrial	COQ5
NaN	NaN	NaN	NaN	NaN	NaN	NaN	NaN	NaN	NaN	NaN	NaN	NaN	NaN	NaN	NaN	NaN	NaN	NaN	NaN	NaN	26.488	27.864	NaN				6	6	6	16.3	16.3	16.3	48.593	0.00032457	3.2238	81767000000	39	Q9Y2Z9-3;Q9Y2Z9;Q9Y2Z9-2	Q9Y2Z9-3;Q9Y2Z9;Q9Y2Z9-2	Ubiquinone biosynthesis monooxygenase COQ6, mitochondrial	COQ6
NaN	NaN	NaN	NaN	NaN	NaN	NaN	NaN	NaN	NaN	25.1536	NaN	NaN	NaN	24.3251	NaN	NaN	NaN	NaN	NaN	NaN	NaN	25.0346	25.7851				2	2	2	11.2	11.2	11.2	20.158	0	8.1844	387690000	12	Q99807-2;Q99807	Q99807-2;Q99807	5-demethoxyubiquinone hydroxylase, mitochondrial	COQ7
27.1929	27.0479	26.8905	27.0612	26.9708	27.2046	26.8975	26.8743	NaN	27.2086	27.0411	27.5487	27.3366	27.1974	27.413	27.6243	28.0784	27.8526	27.5923	27.8508	27.8265	NaN	27.1955	NaN				6	6	6	42.1	42.1	42.1	35.509	0	36.176	3862200000	128	O75208;O75208-2	O75208	Ubiquinone biosynthesis protein COQ9, mitochondrial	COQ9
30.2466	30.3856	30.3968	30.342	30.2779	30.2205	29.3976	29.2911	29.3595	29.5529	29.1177	29.3039	30.2893	30.3877	30.3312	30.3637	30.3922	30.1174	29.7645	29.7044	29.7754	29.8226	29.8284	30.0064				13	13	13	33.7	33.7	33.7	54.234	0	88.312	24822000000	501	Q9BR76;A9Z1Z3-3;A9Z1Z3	Q9BR76	Coronin-1B	CORO1B
32.2525	32.2248	32.4971	31.9822	31.9053	31.8618	31.5139	31.6309	31.8406	31.0728	31.0552	30.9969	32.3205	32.3088	32.2715	32.2004	32.196	32.0901	31.7973	31.9239	31.7527	31.8179	31.8157	31.7666				18	18	18	42.8	42.8	42.8	53.248	0	182.84	94595000000	939	Q9ULV4;Q9ULV4-2;Q9ULV4-3;Q6QEF8-4;Q6QEF8-3;Q6QEF8-2;Q6QEF8-5;Q6QEF8	Q9ULV4;Q9ULV4-2;Q9ULV4-3	Coronin-1C	CORO1C
29.8246	29.6715	30.0536	29.8808	29.676	29.7631	29.3882	29.5039	29.8588	29.6143	29.527	29.5651	29.6096	29.4511	29.3927	29.934	29.8501	29.8898	29.6887	29.5394	29.5875	29.4145	29.4211	29.51				23	23	2	38.4	38.4	3.2	114.16	0	229.46	19333000000	504	P57737-3;Q9Y3D7	P57737-3	Coronin-7	CORO7
NaN	NaN	NaN	NaN	NaN	NaN	NaN	24.7995	NaN	NaN	NaN	NaN	NaN	NaN	NaN	NaN	NaN	NaN	NaN	NaN	NaN	NaN	NaN	NaN				22	1	1	42.2	2.4	2.4	100.6	0	17.573	529340000	27	P57737;P57737-4;P57737-2	P57737;P57737-4;P57737-2	Coronin-7	CORO7
32.7309	32.6513	33.0502	32.3359	32.4251	32.3547	32.7612	32.6815	32.6174	32.3053	32.4038	32.2514	31.5046	31.2089	31.1177	31.0141	30.8274	30.854	31.1629	31.274	31.022	31.1851	30.9016	30.8414				9	9	9	71.1	71.1	71.1	15.945	0	150.05	89450000000	505	Q14019	Q14019	Coactosin-like protein	COTL1
25.6457	25.6326	26.0318	25.5344	25.8095	25.23	25.3357	25.2379	NaN	NaN	25.2431	25.0678	NaN	25.4413	25.4824	25.6198	25.5382	25.7569	25.7062	25.8933	25.7076	NaN	NaN	NaN				6	6	6	35.1	35.1	35.1	31.43	0	10.166	967650000	32	Q9Y6N1;Q9Y6N1-2	Q9Y6N1;Q9Y6N1-2	Cytochrome c oxidase assembly protein COX11, mitochondrial	COX11
26.5536	26.3422	24.9911	26.0249	NaN	25.8242	26.0003	26.0124	NaN	NaN	NaN	NaN	NaN	NaN	NaN	NaN	NaN	NaN	NaN	NaN	NaN	NaN	NaN	NaN				4	4	4	11.9	11.9	11.9	43.835	0.00017004	4.5325	691040000	20	Q7KZN9-2;Q7KZN9	Q7KZN9-2;Q7KZN9	Cytochrome c oxidase assembly protein COX15 homolog	COX15
NaN	27.5635	NaN	27.6136	NaN	27.6259	NaN	NaN	NaN	NaN	27.8746	27.1632	NaN	NaN	28.8579	28.7928	28.704	28.6154	NaN	NaN	31.0679	29.5419	NaN	NaN				3	3	3	60.3	60.3	60.3	6.9151	0	61.67	11171000000	95	Q14061	Q14061	Cytochrome c oxidase copper chaperone	COX17
26.9232	26.7264	27.265	27.1255	26.9874	27.4375	27.062	27.2138	NaN	27.9599	27.6514	27.6038	27.8556	28.0957	28.4342	26.9803	28.0425	28.0726	27.7987	NaN	28.0063	28.2453	28.2977	26.0774				4	4	4	33.9	33.9	33.9	13.291	0	28.105	4615400000	104	Q5RI15;Q5RI15-2	Q5RI15;Q5RI15-2	Cytochrome c oxidase protein 20 homolog	COX20
30.2865	30.193	30.4529	30.5107	30.4038	30.6227	30.3499	30.223	30.4431	30.5356	30.5395	30.7087	30.4338	30.2594	30.272	30.3431	30.0917	29.9354	30.073	30.065	30.3217	30.1756	30.1191	30.1064				7	7	7	39.1	39.1	39.1	19.576	0	35.947	29995000000	360	P13073	P13073	Cytochrome c oxidase subunit 4 isoform 1, mitochondrial	COX4I1
31.1269	31.0605	31.2774	30.9755	31.4523	30.9959	31.1645	30.6925	30.2809	31.5217	31.3777	31.33	31.3933	31.4829	31.2654	31.124	31.0267	30.9441	30.9839	30.799	31.5733	30.7335	31.1884	30.7026				9	9	9	48	48	48	16.762	0	143.07	51491000000	441	P20674	P20674	Cytochrome c oxidase subunit 5A, mitochondrial	COX5A
30.2162	30.0077	30.4564	30.4576	30.3349	30.5887	30.5592	30.4557	31.0118	30.6421	30.6757	30.5715	30.2595	30.6875	30.658	30.4143	30.2634	30.4322	30.611	30.3457	30.944	30.7549	30.2744	30.4804				5	5	5	44.2	44.2	44.2	13.696	0	95.444	33738000000	259	P10606	P10606	Cytochrome c oxidase subunit 5B, mitochondrial	COX5B
25.3455	NaN	26.4957	25.524	27.5428	24.7981	26.1741	27.0666	NaN	27.8563	28.1311	26.941	NaN	NaN	NaN	NaN	NaN	NaN	NaN	NaN	28.3852	NaN	NaN	NaN				1	1	1	24.8	24.8	24.8	12.155	0.0015547	2.3506	2293500000	37	P12074	P12074	Cytochrome c oxidase subunit 6A1, mitochondrial	COX6A1
30.0413	30.1257	30.0254	30.1064	29.832	29.853	29.8365	29.7988	29.8127	29.92	29.7489	29.5393	30.3291	30.3705	30.7827	30.1771	30.3285	30.2483	30.4993	30.6317	30.3325	30.2076	30.4888	30.2521				6	6	6	82.6	82.6	82.6	10.192	0	135.29	28354000000	343	P14854	P14854	Cytochrome c oxidase subunit 6B1	COX6B1
28.0612	28.2393	28.8158	28.3555	28.3047	28.5043	28.2941	28.1667	29.5562	NaN	NaN	NaN	28.201	28.3059	26.4952	27.6688	26.4636	27.5382	27.1589	26.3858	26.0354	26.1739	26.9237	28.9352				3	3	3	30.7	30.7	30.7	8.7813	0.0029146	2.0936	5494900000	70	P09669	P09669	Cytochrome c oxidase subunit 6C	COX6C
NaN	NaN	NaN	NaN	NaN	NaN	25.1334	NaN	NaN	NaN	NaN	NaN	NaN	NaN	NaN	NaN	NaN	NaN	NaN	NaN	NaN	NaN	NaN	NaN				1	1	1	16.5	16.5	16.5	9.1174	0.00047847	2.8207	226640000	1	P24310	P24310	Cytochrome c oxidase subunit 7A1, mitochondrial	COX7A1
29.9351	29.7907	29.8459	29.8587	29.6531	29.6671	29.7055	29.741	29.6376	29.44	29.6951	29.5074	29.4955	29.6561	29.7815	29.7936	29.7343	29.6643	29.5349	29.3434	29.7439	29.149	29.6109	29.3424				2	2	2	27.7	27.7	27.7	9.3959	0	52.629	18606000000	121	P14406	P14406	Cytochrome c oxidase subunit 7A2, mitochondrial	COX7A2
NaN	25.2021	NaN	NaN	26.5875	27.3035	27.0884	25.0831	25.6159	26.5757	NaN	26.4255	26.4188	26.43	26.5039	26.9716	NaN	26.5087	26.4014	26.324	26.7235	26.4912	27.0719	NaN				4	4	4	48.2	48.2	48.2	12.615	0	9.7357	1891300000	64	O14548	O14548	Cytochrome c oxidase subunit 7A-related protein, mitochondrial	COX7A2L
NaN	NaN	NaN	NaN	NaN	NaN	NaN	NaN	27.2392	28.251	27.941	28.6396	NaN	NaN	NaN	28.127	27.6465	NaN	NaN	NaN	NaN	NaN	NaN	NaN				2	2	2	41.3	41.3	41.3	7.2454	0	23.667	3121400000	27	P15954	P15954	Cytochrome c oxidase subunit 7C, mitochondrial	COX7C
30.2069	30.219	30.4012	30.1782	30.167	30.1007	30.0508	30.0413	30.5026	30.2356	30.292	30.2854	29.651	29.6906	29.6075	29.7918	29.8926	29.7109	29.9128	30.0252	30.1341	29.6927	29.8494	29.9043				34	34	34	34.8	34.8	34.8	152.93	0	323.31	23592000000	800	O75976;O75976-2	O75976;O75976-2	Carboxypeptidase D	CPD
24.9226	NaN	24.2884	24.8578	NaN	NaN	24.7886	NaN	NaN	NaN	NaN	NaN	26.3938	26.3031	25.5953	24.9442	25.0319	24.9323	24.9262	NaN	NaN	24.9016	24.8834	24.8795				4	4	1	15.8	15.8	4	36.212	0.00017235	4.9525	629140000	22	Q17RY0-3	Q17RY0-3	Cytoplasmic polyadenylation element-binding protein 4	CPEB4
26.0266	26.068	26.1527	26.2558	26.0074	25.5999	26.259	26.2373	26.0923	26.7637	26.2202	26.7892	27.0461	26.7786	27.5004	28.302	28.383	27.9087	29.7125	29.1804	30.1497	28.6764	29.1058	28.6584				13	13	13	37	37	37	50.513	0	52.468	6898800000	136	P14384	P14384	Carboxypeptidase M	CPM
31.8767	31.7546	31.0798	31.6463	31.6739	31.6398	31.9721	31.7935	32.0538	31.8994	31.9323	31.8992	32.0813	31.9531	31.8932	31.9199	31.9245	31.7743	32.2639	32.3314	32.5802	32.2212	32.1903	32.2064				19	19	19	48.4	48.4	48.4	59.058	0	323.31	95031000000	1050	Q99829	Q99829	Copine-1	CPNE1
24.9839	24.7887	24.6376	24.9999	24.96	NaN	24.9615	25.0682	NaN	NaN	NaN	NaN	NaN	NaN	NaN	NaN	NaN	NaN	NaN	NaN	NaN	NaN	NaN	NaN				3	2	2	7.8	5.8	5.8	49.89	0.00063452	2.7404	555970000	21	Q96FN4-2;Q96FN4	Q96FN4-2;Q96FN4	Copine-2	CPNE2
31.4969	31.4261	31.8137	31.4627	31.5394	31.4343	31.6968	31.6596	31.5485	31.6374	31.6087	31.688	30.5114	30.4364	30.6112	30.362	30.6456	30.3948	30.9021	30.8769	31.0335	30.9025	30.7344	30.6803				20	20	19	45.4	45.4	45.4	60.13	0	196.55	52146000000	950	O75131;Q9HCH3-2;Q96A23;O95741;Q96A23-2	O75131	Copine-3	CPNE3
NaN	NaN	NaN	NaN	NaN	NaN	NaN	NaN	NaN	25.0981	NaN	24.9655	24.9385	25.3285	24.855	24.8574	NaN	NaN	NaN	NaN	26.088	NaN	25.6699	NaN				7	6	5	14.5	12.9	11.3	63.107	0.00018129	7.282	3617000000	17	Q86YQ8;Q86YQ8-2;Q9HCH3	Q86YQ8	Copine-8	CPNE8
29.8483	29.9509	29.9973	29.8042	29.7266	29.8169	29.6778	29.6325	29.6419	29.7672	29.7066	29.8426	29.6268	29.7685	29.9493	29.9077	30.1212	30.0588	30.0907	30.0845	30.281	29.8787	29.8973	30.0452				18	18	18	45.4	45.4	45.4	50.151	0	144.45	22414000000	557	P36551;P36551-2	P36551	Oxygen-dependent coproporphyrinogen-III oxidase, mitochondrial	CPOX
28.3179	28.153	28.5192	28.6066	28.4362	28.6536	28.2915	28.4579	28.2848	28.3787	28.3952	28.4095	29.7912	29.7297	29.7462	29.9067	29.7772	29.7989	29.9672	29.9137	30.317	29.9234	30.0238	30.197				11	11	11	53.5	53.5	53.5	35.548	0	208.04	16533000000	362	Q9BRF8;Q9BRF8-2;Q9BRF8-3	Q9BRF8;Q9BRF8-2	Serine/threonine-protein phosphatase CPPED1	CPPED1
26.9715	27.1547	26.3868	27.5165	27.2908	27.548	27.8333	27.3857	27.2711	27.8462	27.2361	27.3866	28.5881	28.7184	28.5459	29.5521	29.5869	29.4237	29.0476	29.1955	29.2386	29.3192	29.2503	29.2778				10	10	10	31.6	31.6	31.6	51.887	0	131.12	9623400000	253	Q9Y646	Q9Y646	Carboxypeptidase Q	CPQ
27.5659	27.6264	27.3846	27.7373	27.8002	27.7041	27.8406	27.9806	27.5695	28.4836	28.5214	28.4613	27.396	28.0431	27.805	28.292	28.1747	28.0907	28.1464	27.9463	28.114	28.1528	27.9371	27.9739				30	28	28	28.9	27.8	27.8	164.94	0	95.378	5571600000	226	P31327;P31327-3;P31327-2	P31327;P31327-3;P31327-2	Carbamoyl-phosphate synthase [ammonia], mitochondrial	CPS1
29.0145	28.9528	29.018	28.9444	28.9504	28.7098	28.4997	28.3276	28.8601	28.6594	28.4701	28.5561	29.1695	29.134	29.2886	29.2415	29.2813	29.1724	28.5848	28.5737	28.7844	28.3339	28.5288	28.4063				29	29	29	25.9	25.9	25.9	160.88	0	141.85	11075000000	289	Q10570	Q10570	Cleavage and polyadenylation specificity factor subunit 1	CPSF1
29.0851	29.0004	28.9419	28.9773	28.8906	28.8603	28.1179	28.1116	28.1761	28.1877	28.3457	28.3529	29.0939	28.927	28.7939	28.8399	28.6955	28.45	28.1269	28.1407	28.0168	26.8714	27.5813	27.9114				25	25	25	43	43	43	88.486	0	145.49	8565100000	257	Q9P2I0	Q9P2I0	Cleavage and polyadenylation specificity factor subunit 2	CPSF2
28.9913	28.945	29.1497	28.9653	28.8863	28.9189	28.4213	28.4159	28.3787	28.6782	28.6258	28.6568	28.8501	28.8426	29.0335	28.8319	28.8116	28.6661	28.4079	28.3512	28.5088	28.6374	28.3892	28.4303				19	19	19	37.4	37.4	37.4	77.485	0	140.69	9706400000	355	Q9UKF6	Q9UKF6	Cleavage and polyadenylation specificity factor subunit 3	CPSF3
25.5689	25.4153	25.785	25.3308	25.3596	25.4979	24.9237	24.5272	NaN	NaN	NaN	NaN	25.4699	25.6161	26.3524	NaN	26.1303	25.3723	24.5407	24.6942	24.8994	NaN	24.1865	NaN				5	5	5	14.8	14.8	14.8	56.012	0	13.132	873130000	28	Q5TA45-2;Q5TA45-3;Q5TA45;Q5TA45-4;Q5TA45-5	Q5TA45-2;Q5TA45-3;Q5TA45;Q5TA45-4;Q5TA45-5	Integrator complex subunit 11	CPSF3L
26.9647	26.8712	26.3859	26.6606	26.4334	26.334	26.046	26.2197	26.4021	NaN	NaN	NaN	26.8585	26.7429	26.7853	NaN	26.7016	26.3855	26.0885	26.2747	26.3372	26.8244	26.5582	26.6077				6	6	6	35	35	35	27.419	0	66.21	1838900000	49	O95639-3;O95639-2;O95639	O95639-3;O95639-2;O95639	Cleavage and polyadenylation specificity factor subunit 4	CPSF4
29.7603	29.8018	30.0313	29.8238	29.8383	29.8799	29.6904	29.629	29.5987	29.3202	29.334	29.2973	29.7828	29.9116	30.107	30.045	30.0845	30.0102	29.576	29.4692	29.6415	29.4155	29.6722	29.4605				7	7	7	20.9	20.9	20.9	52.325	0	155.19	19950000000	359	Q16630-3;Q16630;Q16630-2	Q16630-3;Q16630;Q16630-2	Cleavage and polyadenylation specificity factor subunit 6	CPSF6
27.4524	27.5555	27.3868	27.6648	27.2798	27.5959	27.4567	27.3551	27.9778	27.272	27.3507	27.2538	27.2112	27.384	27.4331	27.4265	27.5417	27.3353	26.9337	27.1216	27.2238	27.4326	27.0899	26.9748				9	9	9	25.3	25.3	25.3	51.095	0	42.863	3780300000	170	Q8N684-2;Q8N684;Q8N684-3	Q8N684-2;Q8N684;Q8N684-3	Cleavage and polyadenylation specificity factor subunit 7	CPSF7
28.8483	28.6473	29.0433	29.0308	29.2978	29.3979	28.6121	28.4808	28.7664	28.8585	28.9641	28.8889	28.5901	28.7801	28.652	29.2419	29.4123	29.291	28.4866	28.4572	29.0085	28.3117	28.7429	28.4931				22	22	22	34.4	34.4	34.4	88.367	0	152.8	11145000000	399	P50416;P50416-2	P50416;P50416-2	Carnitine O-palmitoyltransferase 1, liver isoform	CPT1A
29.2364	29.1504	29.1557	29.371	29.157	29.2592	29.3544	29.2292	29.5931	29.2291	29.2588	29.3552	29.7243	29.8884	29.8887	30.3334	30.41	30.3018	30.0264	29.9948	30.0842	30.0689	30.0935	30.0976				25	25	25	49.4	49.4	49.4	73.776	0	323.31	21234000000	699	P23786	P23786	Carnitine O-palmitoyltransferase 2, mitochondrial	CPT2
NaN	NaN	NaN	NaN	NaN	NaN	NaN	NaN	NaN	NaN	NaN	NaN	NaN	NaN	25.8507	NaN	25.4622	25.7661	NaN	NaN	NaN	NaN	NaN	NaN				4	4	4	21	21	21	24.365	0.00017056	4.6141	325870000	8	Q5TA50	Q5TA50	Ceramide-1-phosphate transfer protein	CPTP
NaN	NaN	NaN	NaN	NaN	NaN	NaN	NaN	NaN	NaN	NaN	NaN	27.7634	27.9201	27.9487	28.1306	28.2594	28.287	28.0951	27.8436	27.9685	27.9465	27.6144	27.8224				9	9	9	21.2	21.2	21.2	54.163	0	29.342	3373300000	75	Q9H3G5	Q9H3G5	Probable serine carboxypeptidase CPVL	CPVL
NaN	NaN	NaN	NaN	NaN	NaN	NaN	NaN	NaN	NaN	NaN	NaN	24.9566	24.9668	24.9266	NaN	NaN	NaN	24.8327	NaN	NaN	NaN	NaN	25.0073				7	7	7	15.3	15.3	15.3	83.192	0	15.72	394490000	12	Q9BSW2-2;Q9BSW2	Q9BSW2-2;Q9BSW2	EF-hand calcium-binding domain-containing protein 4B	CRACR2A
25.7131	24.9168	23.251	25.7792	25.4429	25.4746	24.9146	24.7391	NaN	24.4902	24.8998	NaN	NaN	NaN	NaN	NaN	NaN	NaN	NaN	NaN	25.0206	NaN	NaN	NaN				3	3	3	22.1	22.1	22.1	22.745	0	9.3231	552490000	29	P78560;P78560-2	P78560	Death domain-containing protein CRADD	CRADD
28.7026	28.5233	28.4435	29.5923	29.2034	29.0383	28.7445	28.8147	28.2718	29.147	28.8079	28.9762	25.1794	NaN	26.5766	26.6288	26.859	27.1031	26.8984	27.1343	26.7104	26.5736	25.1456	25.8206				15	15	15	30.7	30.7	30.7	68.568	0	152.91	5896600000	213	P43155-2;P43155;P43155-3	P43155-2;P43155;P43155-3	Carnitine O-acetyltransferase	CRAT
NaN	NaN	NaN	NaN	NaN	NaN	NaN	NaN	24.2628	NaN	NaN	NaN	NaN	NaN	NaN	NaN	NaN	NaN	NaN	NaN	NaN	NaN	NaN	NaN				3	3	3	10.4	10.4	10.4	50.474	0.00093677	2.4519	89429000	4	Q96SW2-2;Q96SW2	Q96SW2-2;Q96SW2	Protein cereblon	CRBN
26.7158	26.6618	26.6935	26.8805	26.9858	26.9182	26.7821	26.4361	26.5449	26.261	26.5318	26.5072	26.5796	27.3993	26.9643	27.0557	26.7261	27.0772	26.0948	26.6688	26.6831	NaN	27.4114	26.9933				5	5	4	17.1	17.1	15	35.136	0	19.902	2501600000	54	P16220-2;P16220;P16220-3;Q03060-23;Q03060-9;Q03060-24;Q03060-8;Q03060-32;Q03060-26;Q03060-21;Q03060-31;Q03060-6	P16220-2;P16220;P16220-3	Cyclic AMP-responsive element-binding protein 1	CREB1
24.7195	NaN	NaN	NaN	NaN	NaN	NaN	NaN	NaN	NaN	NaN	NaN	NaN	25.2883	24.3646	NaN	NaN	24.7846	24.4625	NaN	NaN	NaN	NaN	NaN				14	8	8	8.2	4.8	4.8	260.99	0	8.638	673350000	10	Q92793-2;Q92793	Q92793-2;Q92793	CREB-binding protein	CREBBP
25.7252	25.9403	25.4075	25.4322	25.0918	25.234	25.8064	24.9819	25.5208	26.1826	25.5488	25.3033	27.0709	27.8989	27.3043	26.742	26.8875	27.3389	27.8408	27.8437	27.1869	27.1546	27.7066	27.477				8	8	8	29.5	29.5	29.5	45.439	0	124.35	2755600000	89	Q96HD1;Q96HD1-2	Q96HD1;Q96HD1-2	Cysteine-rich with EGF-like domain protein 1	CRELD1
NaN	NaN	28.2649	NaN	26.9828	26.5625	NaN	27.6364	27.1361	28.6407	28.3122	28.3928	29.2842	28.8707	29.206	27.8932	28.2756	27.9978	28.4615	28.7556	28.8735	28.6835	28.7048	28.6853				5	5	5	17.8	17.8	17.8	35.288	0	79.36	7420900000	140	Q6UXH1-4;Q6UXH1;Q6UXH1-6;Q6UXH1-5;Q6UXH1-3;Q6UXH1-2	Q6UXH1-4;Q6UXH1;Q6UXH1-6;Q6UXH1-5;Q6UXH1-3;Q6UXH1-2	Cysteine-rich with EGF-like domain protein 2	CRELD2
31.9552	31.8985	32.2158	31.813	31.7315	31.78	31.7278	31.702	32.2481	31.3711	31.3547	31.5091	30.8015	30.9423	30.9057	30.7049	30.7965	30.77	30.6625	30.7505	31.3596	30.6495	30.7582	30.6486				6	6	6	41.8	41.8	41.8	22.492	0	199.05	59008000000	452	P52943;P52943-2	P52943;P52943-2	Cysteine-rich protein 2	CRIP2
30.2159	30.0255	30.0464	29.9107	29.8622	29.9786	29.9836	29.8793	29.7448	30.1359	30.0471	30.1326	29.8373	29.804	29.7694	29.9492	29.9181	29.9053	30.0207	30.115	30.1953	30.2113	30.098	30.049				16	16	3	66.1	66.1	12.5	33.83	0	257.43	23814000000	531	P46108	P46108	Adapter molecule crk	CRK
30.3339	30.3547	30.102	30.2128	30.105	30.3612	30.4065	30.4431	30.4246	30.3193	30.1938	30.3431	30.6718	30.7333	30.7407	30.5051	30.7333	30.5626	30.878	31.0468	30.9894	30.8433	30.8945	30.9775				14	14	14	57.1	57.1	57.1	33.777	0	129.84	37279000000	669	P46109	P46109	Crk-like protein	CRKL
NaN	NaN	NaN	24.5583	NaN	25.0188	NaN	NaN	24.641	NaN	NaN	NaN	25.964	25.5877	26.2259	25.6884	24.9089	25.5414	25.4767	25.5198	26.4086	NaN	NaN	25.6151				6	6	6	18.7	18.7	18.7	49.35	0	104.05	774880000	23	Q8IUI8-2;Q8IUI8	Q8IUI8-2;Q8IUI8	Cytokine receptor-like factor 3	CRLF3
27.7699	27.8607	27.9123	27.7385	27.7036	27.9554	27.6939	27.7481	28.2307	27.8191	28.1276	28.073	28.2555	28.0861	28.3596	27.9075	28.2632	28.0351	27.7443	27.4984	28.0866	27.9175	27.9171	27.9232				18	18	18	26	26	26	99.073	0	70.298	5987600000	156	Q9BZJ0-3;Q9BZJ0;Q9BZJ0-2;Q9BZJ0-5;Q9BZJ0-4	Q9BZJ0-3;Q9BZJ0;Q9BZJ0-2	Crooked neck-like protein 1	CRNKL1
28.8875	28.0184	29.2	NaN	28.0655	28.5063	28.3325	27.907	28.6894	28.1815	27.7955	27.6576	29.4589	29.6052	29.6236	29.3015	29.0983	29.1728	28.9235	28.9273	28.6991	29.1444	29.1223	29.3799				23	23	23	15.2	15.2	15.2	228.52	0	199.04	11238000000	243	Q5TZA2;Q5TZA2-2;Q86T23	Q5TZA2	Rootletin	CROCC
27.2404	27.2241	27.407	27.4048	27.3141	27.1188	26.5904	26.8827	25.9398	27.5819	26.8792	26.8033	NaN	NaN	25.7521	26.8903	25.7698	NaN	25.6052	25.7054	25.6839	NaN	NaN	NaN				7	7	7	16	16	16	70.178	0	18.904	1900000000	57	Q9UKG9;Q9UKG9-3;Q9UKG9-2	Q9UKG9;Q9UKG9-3	Peroxisomal carnitine O-octanoyltransferase	CROT
30.3964	30.3696	30.519	30.5601	30.4156	30.4783	30.5169	30.4785	30.8254	30.158	30.3404	30.2508	30.126	30.2809	30.2632	29.5632	29.7131	29.4456	29.6555	29.7433	30.2793	29.9568	29.8809	29.6793				15	15	15	45.9	45.9	45.9	46.561	0	160.81	27841000000	620	O75718	O75718	Cartilage-associated protein	CRTAP
25.5997	25.8007	25.7318	26.2162	25.8866	25.9449	25.723	25.6432	26.1187	NaN	NaN	NaN	NaN	26.5085	26.448	NaN	26.6827	26.1206	26.8823	27.2021	27.5226	25.2425	26.4522	26.3162				6	6	6	18.3	18.3	18.3	67.299	0	10.062	1846500000	30	Q6UUV9;Q6UUV9-2;Q6UUV9-3	Q6UUV9;Q6UUV9-2;Q6UUV9-3	CREB-regulated transcription coactivator 1	CRTC1
30.3638	30.4375	29.36	32.6738	32.4414	32.5094	32.8984	32.8246	31.2548	33.9616	33.7037	33.666	24.0446	26.4187	23.4468	23.8158	25.5352	25.38	27.2377	26.4645	27.9784	26.404	26.9163	26.4139				15	15	15	86.3	86.3	86.3	20.159	0	115.87	64719000000	610	P02511	P02511	Alpha-crystallin B chain	CRYAB
NaN	NaN	NaN	NaN	23.433	23.8658	NaN	NaN	NaN	NaN	NaN	NaN	NaN	NaN	NaN	NaN	NaN	NaN	NaN	NaN	NaN	NaN	NaN	NaN				6	6	6	3	3	3	330.63	0.00032541	3.2808	1321000000	12	Q68DQ2;Q68DQ2-2;Q68DQ2-1	Q68DQ2	Very large A-kinase anchor protein	CRYBG3
29.3084	29.3191	29.0398	28.7932	28.402	28.7385	28.9421	28.7633	29.4322	28.8331	28.7652	28.7058	28.955	28.9314	29.0887	29.7273	29.6893	29.6693	29.9387	30.0054	30.0979	29.9904	29.8469	29.6794				13	13	13	62.3	62.3	62.3	33.358	0	69.443	16476000000	423	Q9Y2S2-2;Q9Y2S2	Q9Y2S2-2;Q9Y2S2	Lambda-crystallin homolog	CRYL1
28.9379	28.9641	29.0346	29.0446	29.1085	29.0477	29.7248	29.634	29.9431	29.71	29.8938	29.7143	30.1777	30.0964	30.377	30.6993	31.0106	30.9718	31.1431	31.2655	31.4675	30.9261	31.2375	30.9511				14	14	14	56.5	56.5	56.5	35.206	0	119.28	32311000000	540	Q08257;Q08257-3;Q08257-2	Q08257;Q08257-3	Quinone oxidoreductase	CRYZ
26.9545	26.8148	26.8576	26.6239	26.9122	26.5709	26.9345	26.7709	25.5111	27.1495	26.8494	27.1593	26.7287	26.6223	27.2683	27.0477	27.2099	27.0822	27.6232	27.782	27.4284	26.8234	NaN	27.4662				6	6	6	29.8	29.8	29.8	38.696	0	52.286	3044700000	63	O95825;O95825-2	O95825;O95825-2	Quinone oxidoreductase-like protein 1	CRYZL1
32.3815	32.3972	32.6302	32.435	32.3292	32.4501	32.1933	32.1624	32.2069	32.1311	32.3473	32.2043	32.2801	32.2717	32.2925	32.6079	32.5118	32.5258	32.315	32.2291	32.6217	32.2223	32.376	32.306				21	21	21	56	56	56	51.712	0	189.6	121180000000	1104	O75390	O75390	Citrate synthase, mitochondrial	CS
30.9263	30.918	31.3681	31.0318	31.0876	31.0538	30.6979	30.6382	31.042	30.8282	30.785	30.8036	31.2965	31.2726	31.2408	30.7029	30.6453	30.5064	30.773	30.6869	30.8676	30.7364	30.7666	30.7895				29	29	29	41	41	41	88.884	0	323.31	44348000000	1145	O75534;O75534-4;O75534-2;O75534-3	O75534;O75534-4;O75534-2;O75534-3	Cold shock domain-containing protein E1	CSDE1
33.6669	33.6193	33.924	33.3829	33.4224	33.3829	33.5032	33.5695	33.7703	33.2282	33.3595	33.3231	35.1543	35.0999	35.0848	34.9649	34.9679	35.0154	34.8519	34.8878	34.9052	34.7099	34.7872	34.9477				47	47	47	65	65	65	107.78	0	323.31	538050000000	2876	P55060-3;P55060;P55060-4;P55060-2	P55060-3;P55060;P55060-4	Exportin-2	CSE1L
28.9298	28.8764	29.1098	28.9901	28.9215	28.887	28.6854	28.6776	28.958	28.8005	28.8682	28.6838	29.15	29.2736	28.9859	28.7789	28.9501	28.7448	28.8877	28.7507	28.8698	28.9978	28.5005	28.7899				20	20	20	56.7	56.7	56.7	50.704	0	150.69	10888000000	416	P41240;P42679-3;P42679;P42679-2	P41240	Tyrosine-protein kinase CSK	CSK
27.7719	27.7559	27.8993	28.0116	27.9427	28.0925	27.5358	27.4113	27.3743	27.0869	27.358	27.3482	27.8546	27.707	27.6327	27.1967	27.7668	27.5551	27.1647	27.2765	27.2528	26.6175	26.8075	26.6837				9	9	9	30.2	30.2	30.2	37.567	0	30.193	4346600000	169	P48729-3;P48729;P48729-2;Q8N752	P48729-3;P48729;P48729-2	Casein kinase I isoform alpha	CSNK1A1
26.5492	26.575	26.5701	26.6242	26.8406	26.5968	26.3018	26.2036	NaN	NaN	26.4328	NaN	27.2423	27.1372	27.2093	27.0487	27.1567	27.1867	27.3276	26.9379	27.3312	NaN	NaN	NaN				8	8	2	24.7	24.7	6.8	46.832	0	21.849	2394500000	50	P48730-2;P48730	P48730-2;P48730	Casein kinase I isoform delta	CSNK1D
30.4383	30.5047	30.4703	30.611	30.5652	30.6481	30.7277	30.6686	30.3252	31.0274	31.0967	30.9908	31.2134	31.1855	31.3186	31.1648	31.1709	31.2038	31.1791	31.3102	31.5413	31.0382	31.1665	31.0953				13	13	13	47.3	47.3	47.3	45.143	0	281.26	48487000000	742	P68400;Q8NEV1;P68400-2	P68400;Q8NEV1;P68400-2	Casein kinase II subunit alpha;Casein kinase II subunit alpha 3	CSNK2A1;CSNK2A3
29.6285	29.6637	29.7694	29.7925	29.6893	29.8194	29.7933	29.8459	28.1107	29.8768	29.845	30.036	28.9931	29.1964	29.1447	29.244	29.392	29.374	29.3021	29.3609	29.315	29.3658	29.0224	29.1282				14	14	14	57.7	57.7	57.7	41.213	0	279.55	17192000000	461	P19784	P19784	Casein kinase II subunit alpha	CSNK2A2
30.0153	29.8714	30.1839	30.1655	30.0772	30.1556	30.2737	30.1588	28.7095	30.5253	30.5376	30.3971	30.5224	30.5574	30.6401	30.2767	30.5982	30.4941	30.5368	30.3703	30.6622	30.2733	30.442	30.3206				7	7	7	45.1	45.1	45.1	24.942	0	188.45	30338000000	469	P67870	P67870	Casein kinase II subunit beta	CSNK2B
32.258	32.3189	32.5861	31.1367	31.0475	31.31	32.3205	32.3864	32.6036	31.9143	31.995	31.918	32.4075	32.4935	32.5803	31.7518	31.7423	31.7893	32.2065	32.2883	32.1927	32.2339	32.0067	32.028				63	63	63	41	41	41	250.53	0	323.31	104530000000	2183	Q6UVK1	Q6UVK1	Chondroitin sulfate proteoglycan 4	CSPG4
32.1261	32.2879	32.3789	31.7196	31.6022	31.7579	32.1682	32.1085	31.9215	31.9266	31.4563	31.9029	31.3746	31.2773	31.5771	30.3667	30.9151	31.1221	31.6033	31.1779	31.1924	30.6203	30.8568	30.4683				9	9	9	60.6	60.6	60.6	20.567	0	269.95	67805000000	563	P21291	P21291	Cysteine and glycine-rich protein 1	CSRP1
29.5561	29.237	29.9848	29.6243	30.1551	30.4887	30.5218	30.5333	30.1006	30.2839	29.6004	29.9442	24.3652	NaN	NaN	24.7813	26.9723	26.8911	25.5317	26.9376	27.365	NaN	NaN	26.4043				8	8	8	50.8	50.8	50.8	20.954	0	64.704	11875000000	258	Q16527	Q16527	Cysteine and glycine-rich protein 2	CSRP2
26.4618	26.58	26.0538	26.5946	26.2536	26.1643	26.5925	26.2159	26.1772	25.4262	25.5803	26.2145	27.1513	26.3891	27.8592	26.4825	26.9085	26.3824	27.5254	27.5605	27.6001	NaN	27.0759	27.0796				4	4	4	32.9	32.9	32.9	15.799	0.00018038	6.9895	2736800000	80	P01034	P01034	Cystatin-C	CST3
31.9092	32.0819	31.9327	32.0529	31.7856	32.0968	32.1565	31.901	32.2037	31.9911	32.0098	31.9288	33.4088	33.6234	33.8361	33.7747	33.8582	33.8866	34.1109	33.9567	34.3867	33.198	33.6651	33.6098				6	6	6	77.6	77.6	77.6	11.139	0	152.46	247950000000	1061	P04080	P04080	Cystatin-B	CSTB
28.7802	28.8203	28.282	28.6666	28.6556	28.672	28.4835	28.4656	28.6888	28.3914	28.443	28.4874	28.1258	28.3269	28.3338	28.7344	28.767	28.6423	28.511	28.4356	28.6738	28.0423	28.2938	28.4171				13	13	13	46.6	46.6	46.6	48.357	0	73.093	8678300000	284	Q05048	Q05048	Cleavage stimulation factor subunit 1	CSTF1
28.3927	28.3037	28.4102	28.3601	28.0304	28.2862	28.026	27.7811	27.7813	28.1123	28.1602	28.0353	28.7571	28.6651	28.6524	28.5992	28.528	28.475	28.2204	28.3305	28.1906	28.3736	28.3609	28.2982				13	6	6	38.2	19.8	19.8	59.251	0	56.96	7447700000	214	P33240-2;P33240	P33240-2;P33240	Cleavage stimulation factor subunit 2	CSTF2
29.0988	28.9367	29.3143	29.0936	28.8736	29.0504	28.7026	28.5009	28.7351	28.9774	28.686	29.0441	28.8536	29.0567	28.9516	28.7583	28.9563	28.9183	28.4209	28.4215	28.615	29.1849	28.6013	28.6865				14	14	7	40.4	40.4	23.7	64.436	0	323.31	10894000000	324	Q9H0L4	Q9H0L4	Cleavage stimulation factor subunit 2 tau variant	CSTF2T
29.6448	29.6453	29.815	29.5776	29.5285	29.5869	28.9819	28.8672	29.6243	29.1079	29.2487	29.1375	29.1634	29.3194	29.4251	29.1916	29.5154	29.3011	28.741	28.6305	29.1724	28.9677	28.9529	28.7313				20	20	20	41.1	41.1	41.1	82.921	0	223.72	14440000000	513	Q12996;Q12996-2;Q12996-3	Q12996	Cleavage stimulation factor subunit 3	CSTF3
26.6791	26.738	27.0721	26.4593	26.7247	26.871	26.6359	26.2457	27.1676	27.1973	27.065	26.5644	27.3554	27.3715	27.3974	26.7971	26.9802	26.8807	26.9776	27.2835	26.9277	27.6089	27.1442	27.3521				13	13	11	21.7	21.7	20.6	81.84	0	180.59	3063000000	179	O15320-8;O15320-4;O15320-3;O15320-10;O15320;O15320-6;O15320-7;O15320-2;O15320-5;O15320-9;Q96RT6;Q86UF2;A4D2H0	O15320-8;O15320-4;O15320-3;O15320-10;O15320;O15320-6;O15320-7;O15320-2;O15320-5;O15320-9	cTAGE family member 5	CTAGE5
29.4788	29.2914	29.3235	29.2636	29.3485	29.2495	29.2554	29.1961	29.3256	29.4968	28.8269	29.5167	28.9086	29.2425	29.0893	29.1804	29.5794	29.6114	29.0223	29.0732	29.2767	28.735	29.279	29.0874				14	11	11	41	36.6	36.6	46.404	0	135.37	14558000000	385	Q13363-2;Q13363	Q13363-2;Q13363	C-terminal-binding protein 1	CTBP1
29.53	29.4621	29.1901	28.8534	29.0829	28.7722	28.6225	28.8465	28.1859	29.1316	28.9177	29.1329	29.3273	29.3252	29.388	29.2489	29.4605	29.3543	29.1416	29.1476	29.2689	28.967	28.896	29.4468				15	15	12	44.7	44.7	40.4	48.944	0	85.197	13911000000	323	P56545;P56545-2	P56545;P56545-2	C-terminal-binding protein 2	CTBP2
25.5383	26.1953	NaN	26.1784	25.5265	NaN	25.3183	NaN	NaN	25.5803	25.6718	26.4096	27.1942	27.4814	27.1258	27.5529	27.3697	27.645	27.1738	27.9899	28.0638	27.0911	27.2189	27.3445				6	6	6	22.1	22.1	22.1	43.759	0	89.305	2922500000	72	Q01459	Q01459	Di-N-acetylchitobiase	CTBS
26.5925	26.2637	26.3216	26.0363	25.8017	26.0801	25.6853	25.6356	NaN	NaN	NaN	NaN	NaN	NaN	NaN	25.7548	26.5236	26.0366	25.6067	25.5859	NaN	NaN	NaN	NaN				2	2	1	8.5	8.5	3.3	82.785	0	21.097	1093500000	39	P49711	P49711	Transcriptional repressor CTCF	CTCF
25.3895	25.5756	25.3713	25.9069	25.6748	25.828	NaN	24.4619	25.8214	25.4473	25.1943	25.3517	26.7111	26.4646	NaN	26.0406	26.3565	26.3946	26.0617	26.3895	27.0455	NaN	26.64	26.7986				7	7	7	13	13	13	93.484	0	41.238	1498900000	61	Q9Y5B0-4;Q9Y5B0	Q9Y5B0-4;Q9Y5B0	RNA polymerase II subunit A C-terminal domain phosphatase	CTDP1
NaN	25.0491	25.5499	NaN	NaN	NaN	NaN	25.4412	25.5735	NaN	NaN	NaN	NaN	NaN	NaN	NaN	NaN	NaN	NaN	NaN	NaN	NaN	NaN	NaN				4	4	4	14.9	14.9	14.9	38.091	0.00017385	5.3294	342800000	6	P29279;P29279-2	P29279;P29279-2	Connective tissue growth factor	CTGF
26.186	26.0918	25.7045	25.9413	25.8216	26.1478	NaN	26.811	NaN	NaN	NaN	NaN	29.4684	29.6602	29.6206	30.2368	30.3041	30.0272	29.6513	30.035	29.9658	29.2186	30.224	29.143				12	12	12	49.4	49.4	49.4	44.508	0	315.69	12968000000	200	P32929;P32929-3;P32929-2	P32929;P32929-3;P32929-2	Cystathionine gamma-lyase	CTH
NaN	NaN	NaN	NaN	NaN	NaN	NaN	NaN	NaN	NaN	NaN	NaN	28.4195	28.5015	28.4509	27.4016	26.8713	26.8832	27.7908	27.8449	27.5881	27.08	27.4293	27.2536				5	5	5	24	24	24	24.77	0	12.572	2872100000	48	Q96CG8-3;Q96CG8;Q96CG8-2	Q96CG8-3;Q96CG8;Q96CG8-2	Collagen triple helix repeat-containing protein 1	CTHRC1
24.9716	24.8423	24.274	25.0007	24.8792	24.907	25.0043	25.3283	NaN	25.2563	25.8128	25.4072	NaN	NaN	24.8741	NaN	NaN	NaN	NaN	NaN	25.2308	NaN	24.7188	NaN				6	6	1	14.9	14.9	2.3	67.586	0	28.35	492440000	45	O43310	O43310	CBP80/20-dependent translation initiation factor	CTIF
33.2039	33.2146	33.4031	33.4243	33.4074	33.4408	33.5108	33.5185	33.3988	33.2899	33.4342	33.3441	31.9094	31.8886	31.8606	31.6802	31.7482	31.7422	31.9613	31.9341	32.1099	31.728	31.7897	31.7057				45	45	33	67.8	67.8	54.4	100.07	0	323.31	156630000000	2171	P35221;P35221-2;P35221-3	P35221;P35221-2;P35221-3	Catenin alpha-1	CTNNA1
28.4912	26.2942	27.4653	27.5538	27.4675	27.4416	27.4719	29.4178	27.0852	28.5006	27.7767	28.7603	27.3435	27.0943	27.2861	26.984	NaN	26.8415	NaN	27.4554	27.5455	27.0892	26.8156	27.2687				13	2	2	15.1	3	3	100.45	0	25.48	4263100000	63	P26232-2;P26232-5;P26232;P26232-3;P26232-4;P26232-6	P26232-2;P26232-5;P26232;P26232-3;P26232-4;P26232-6	Catenin alpha-2	CTNNA2
28.1577	28.0394	28.1742	29.449	29.3387	29.111	30.0823	30.1708	29.5666	29.7657	29.5103	29.5946	25.6763	NaN	NaN	26.6563	25.2896	25.3357	NaN	24.48	25.1958	NaN	NaN	26.5046				19	19	19	33.4	33.4	33.4	81.895	0	156	7023600000	272	Q9UBT7;Q9UBT7-2;Q9UBT7-3	Q9UBT7;Q9UBT7-2;Q9UBT7-3	Alpha-catulin	CTNNAL1
32.1765	32.1905	32.3706	32.5123	32.5415	32.5545	32.7486	32.8239	32.5438	32.5647	32.5099	32.5577	30.2093	30.1838	30.0104	30.3614	30.4356	30.4509	30.7104	30.6377	30.8152	30.306	30.4878	30.3541				34	34	29	62.9	62.9	55.8	85.496	0	323.31	77657000000	1384	P35222;P35222-2	P35222	Catenin beta-1	CTNNB1
NaN	NaN	NaN	NaN	NaN	25.4852	25.6475	25.589	NaN	25.5047	NaN	NaN	25.4736	25.5249	25.2856	NaN	NaN	NaN	NaN	NaN	NaN	NaN	25.7043	NaN				3	3	3	67.9	67.9	67.9	9.1703	0	30.13	664200000	27	Q9NSA3	Q9NSA3	Beta-catenin-interacting protein 1	CTNNBIP1
28.4283	28.3836	28.6103	28.2311	28.2292	28.0444	28.3834	28.6312	28.018	28.5981	28.5047	28.6191	28.4809	28.7288	28.6837	28.6879	28.7537	28.6093	28.4698	28.7386	28.7161	28.4404	28.4427	28.5957				16	16	16	39.6	39.6	39.6	65.173	0	120.16	8608600000	295	Q8WYA6;Q8WYA6-4;Q8WYA6-2;Q8WYA6-3	Q8WYA6;Q8WYA6-4;Q8WYA6-2;Q8WYA6-3	Beta-catenin-like protein 1	CTNNBL1
32.3626	32.2998	32.5417	32.4373	32.3759	32.48	32.6477	32.6524	32.8387	32.4372	32.4944	32.4256	30.7235	30.829	30.791	30.6736	30.7779	30.6824	31.1378	31.2528	31.3591	30.8807	30.9011	30.853				39	39	39	57.9	57.9	57.9	104.15	0	323.31	83618000000	1897	O60716-5;O60716-3;O60716-2;O60716;O60716-8;O60716-7;O60716-6;O60716-4;O60716-13;O60716-11;O60716-10;O60716-9;O60716-21;O60716-19;O60716-16;O60716-18;O60716-15;O60716-17;O60716-14;O60716-12;O60716-24;O60716-23;O60716-22;O60716-20;O60716-29;O60716-27;O60716-26;O60716-25;O60716-32;O60716-31;O60716-30;O60716-28	O60716-5;O60716-3;O60716-2;O60716;O60716-8;O60716-7;O60716-6;O60716-4;O60716-13;O60716-11;O60716-10;O60716-9;O60716-21;O60716-19;O60716-16;O60716-18;O60716-15;O60716-17;O60716-14;O60716-12;O60716-24;O60716-23;O60716-22;O60716-20;O60716-29;O60716-27;O60716-26;O60716-25;O60716-32;O60716-31;O60716-30;O60716-28	Catenin delta-1	CTNND1
30.5036	30.4841	30.8687	30.3725	30.3045	30.191	30.3128	30.3687	30.4148	30.2554	30.3899	30.2661	31.0251	30.9889	30.948	30.4779	30.5553	30.4913	30.8523	30.8644	31.1367	30.9366	30.6806	30.9038				23	23	21	53.1	53.1	48.7	66.69	0	263.8	38652000000	881	P17812;P17812-2	P17812;P17812-2	CTP synthase 1	CTPS1
27.339	27.2236	27.202	27.2085	26.9866	26.9857	26.7657	27.2059	26.1421	27.0967	27.0395	27.32	27.3922	27.1843	27.1935	27.5562	27.4391	27.3006	27.6441	27.637	27.6398	27.5712	27.5913	NaN				15	13	13	34.1	29.7	29.7	65.677	0	38.437	3579700000	73	Q9NRF8	Q9NRF8	CTP synthase 2	CTPS2
27.0317	27.1072	27.3384	26.9024	27.0906	26.8148	27.023	27.0122	27.1907	26.6928	27.1652	26.4373	27.9389	27.866	27.8078	27.6804	27.508	27.7985	27.5065	27.3021	27.3992	NaN	27.4092	27.4717				18	18	18	24.8	24.8	24.8	133.5	0	81.337	3754800000	121	Q6PD62	Q6PD62	RNA polymerase-associated protein CTR9 homolog	CTR9
30.8382	30.7335	30.2235	31.4087	31.2199	31.22	31.0738	31.1932	30.1534	31.0473	30.9092	31.1384	30.2929	30.39	30.2959	30.5441	30.7614	30.4366	30.2878	30.5666	30.3229	30.3801	30.1229	30.1954				13	13	13	40.6	40.6	40.6	52.488	0	188.46	38699000000	486	P10619-2;P10619	P10619-2;P10619	Lysosomal protective protein;Lysosomal protective protein 32 kDa chain;Lysosomal protective protein 20 kDa chain	CTSA
32.9679	33.0327	33.2456	32.3466	32.676	32.5772	32.9778	32.9671	33.3406	32.5441	32.334	32.5487	33.6402	33.7232	33.7614	33.3866	33.3856	33.6554	33.5564	33.4081	33.8968	32.745	33.2501	33.1992				15	15	15	54.9	54.9	54.9	37.821	0	323.31	232140000000	1475	P07858	P07858	Cathepsin B;Cathepsin B light chain;Cathepsin B heavy chain	CTSB
29.9418	30.0484	29.6798	29.7895	29.8936	29.5321	29.8539	29.8007	29.0171	30.2445	29.8252	30.125	29.9706	30.043	30.1038	29.7405	29.8167	29.658	29.6572	29.4525	29.7363	29.5491	29.2954	29.3149				11	11	11	33.7	33.7	33.7	51.853	0	205.19	20804000000	561	P53634;P53634-2;P53634-3	P53634	Dipeptidyl peptidase 1;Dipeptidyl peptidase 1 exclusion domain chain;Dipeptidyl peptidase 1 heavy chain;Dipeptidyl peptidase 1 light chain	CTSC
34.9809	35.1474	35.2572	35.9079	35.759	35.911	34.9122	34.9847	34.1498	35.2381	35.2136	35.2731	34.18	34.4018	34.4008	34.7375	34.7477	34.7276	34.7035	34.6224	34.7275	34.5778	34.5501	34.4676				22	22	22	56.8	56.8	56.8	44.552	0	323.31	784320000000	2841	P07339	P07339	Cathepsin D;Cathepsin D light chain;Cathepsin D heavy chain	CTSD
NaN	25.3674	NaN	24.8914	25.4187	NaN	25.5698	NaN	NaN	24.3898	NaN	NaN	28.1436	28.0909	27.5862	27.7219	28.331	28.2651	28.7296	27.3385	28.6106	28.373	27.4833	27.7441				4	4	4	23.6	23.6	23.6	37.393	0	27.118	4237700000	103	P09668	P09668	Pro-cathepsin H;Cathepsin H mini chain;Cathepsin H;Cathepsin H heavy chain;Cathepsin H light chain	CTSH
NaN	NaN	NaN	NaN	NaN	NaN	NaN	NaN	NaN	NaN	26.1535	NaN	29.4809	29.5702	29.2571	30.8756	30.8667	31.0009	31.0526	31.3467	30.9067	31.5538	31.4022	31.1397				11	11	10	52.9	52.9	50.8	36.966	0	323.31	25575000000	423	P43235	P43235	Cathepsin K	CTSK
29.1722	29.405	29.232	29.0805	29.2617	29.0047	29.3951	29.1312	28.2981	29.1526	29.0216	29.1821	29.0631	28.9003	29.2272	28.3876	28.7059	28.2883	29.1006	28.9336	29.047	28.77	28.4474	28.5173				6	5	5	27.9	25.8	25.8	37.564	0	41.515	11768000000	205	P07711;Q5NE16;O60911	P07711	Cathepsin L1;Cathepsin L1 heavy chain;Cathepsin L1 light chain	CTSL
NaN	NaN	NaN	NaN	NaN	NaN	NaN	NaN	NaN	NaN	NaN	NaN	NaN	25.8835	25.9761	NaN	26.3698	26.2988	26.2037	25.9215	25.3856	25.8417	25.5971	25.8721				4	4	4	19.2	19.2	19.2	31.626	0	22.948	783840000	34	P25774-2;P25774	P25774-2;P25774	Cathepsin S	CTSS
27.1881	27.2539	27.2371	26.6272	26.9099	27.1015	27.4492	27.3166	27.8856	27.2752	27.6279	27.3938	31.2204	31.4049	31.0952	31.3316	31.2947	31.4788	31.2954	31.2942	31.0783	30.7209	30.7124	30.9422				8	8	8	38.3	38.3	38.3	33.868	0	124.49	32390000000	273	Q9UBR2	Q9UBR2	Cathepsin Z	CTSZ
31.8465	31.8071	31.9394	31.6209	31.3873	31.4624	31.4342	31.278	31.4841	30.9534	31.3044	31.0052	31.5652	31.5665	31.5084	31.0721	30.9768	31.0441	31.6182	31.5446	31.5678	31.5566	31.6444	31.8073				24	24	24	39.3	39.3	39.3	61.585	0	323.31	66412000000	936	Q14247;Q14247-3;Q14247-2	Q14247;Q14247-3;Q14247-2	Src substrate cortactin	CTTN
27.1089	27.4107	27.2984	27.5225	27.2989	27.4669	27.8218	27.708	28.3974	27.658	28.0996	27.1575	27.1337	27.2893	25.1381	26.7843	26.5271	27.5856	27.2357	27.0513	26.3857	27.4955	27.4185	27.5492				15	15	15	31.8	31.8	31.8	70.157	0	102.51	3821800000	141	Q9P2B4	Q9P2B4	CTTNBP2 N-terminal-like protein	CTTNBP2NL
NaN	NaN	NaN	NaN	NaN	24.0379	NaN	NaN	NaN	NaN	NaN	NaN	NaN	NaN	NaN	NaN	NaN	NaN	NaN	NaN	NaN	NaN	NaN	NaN				2	2	2	10.6	10.6	10.6	36.45	0.0003242	3.1814	277540000	12	Q7Z7A3	Q7Z7A3	Cytoplasmic tRNA 2-thiolation protein 1	CTU1
25.9238	25.8605	25.5165	25.9238	25.6882	25.8068	25.768	25.4039	NaN	NaN	NaN	NaN	NaN	NaN	NaN	NaN	NaN	NaN	NaN	NaN	25.3467	NaN	NaN	NaN				3	3	3	11.2	11.2	11.2	46.527	0	18.041	565420000	22	Q2VPK5-3;Q2VPK5;Q2VPK5-5	Q2VPK5-3;Q2VPK5;Q2VPK5-5	Cytoplasmic tRNA 2-thiolation protein 2	CTU2
25.0944	NaN	NaN	NaN	NaN	NaN	NaN	NaN	NaN	NaN	NaN	NaN	NaN	NaN	NaN	NaN	NaN	NaN	NaN	NaN	NaN	NaN	NaN	NaN				4	4	4	16.6	16.6	16.6	42.258	0.00032494	3.2562	260940000	10	Q9NWM3;Q9NWM3-2	Q9NWM3;Q9NWM3-2	CUE domain-containing protein 1	CUEDC1
NaN	NaN	NaN	25.1566	NaN	NaN	25.0664	NaN	26.0861	25.1684	NaN	NaN	NaN	NaN	NaN	NaN	NaN	NaN	NaN	NaN	NaN	NaN	NaN	NaN				3	3	3	18.8	18.8	18.8	32.009	0	7.405	408770000	11	Q9H467	Q9H467	CUE domain-containing protein 2	CUEDC2
30.008	29.9354	30.0521	29.8602	29.9031	29.8144	29.561	29.5295	28.3407	29.4353	29.5179	29.4778	29.6711	29.7824	29.8065	29.7974	29.7485	29.6109	29.5515	29.4791	29.388	29.2167	29.5253	29.5285				30	30	30	45.7	45.7	45.7	89.677	0	323.31	18708000000	563	Q13616	Q13616	Cullin-1	CUL1
27.2706	27.2391	27.3324	27.3359	27.2242	27.3639	27.0605	26.0683	26.8799	25.9279	26.7548	26.747	27.4954	27.7632	27.6269	27.3057	27.791	27.2831	26.9965	27.0446	27.1491	26.5918	26.5796	27.0657				14	14	14	26	26	26	86.982	0	65.788	3521500000	143	Q13617;Q13617-2	Q13617;Q13617-2	Cullin-2	CUL2
29.2247	29.1789	29.3389	29.0541	29.051	29.0382	28.4556	28.6114	28.9577	28.8507	28.7528	28.6523	28.8837	28.9151	29.0712	29.041	29.0684	28.8419	28.7447	28.5481	28.3112	28.5246	28.603	28.6073				25	25	25	36.7	36.7	36.7	86.233	0	186.14	10978000000	405	Q13618-2;Q13618;Q13618-3	Q13618-2;Q13618;Q13618-3	Cullin-3	CUL3
27.899	27.9382	28.1081	27.8618	27.9153	28.0853	26.8841	26.72	26.2955	27.0565	26.1971	27.2125	28.1667	28.1558	28.4552	28.0624	28.2998	28.2188	27.7691	27.621	27.441	27.7598	27.3785	27.3443				24	16	16	37.5	26.5	26.5	87.679	0	87.769	5163300000	228	Q13619;Q13619-2	Q13619;Q13619-2	Cullin-4A	CUL4A
30.4542	30.4241	30.7092	30.2516	30.2376	30.223	29.6108	29.5163	29.8149	29.5243	29.5309	29.4821	30.0123	30.0424	29.9824	30.1399	30.1759	30.2818	29.689	29.6785	30.0985	29.6871	29.6562	29.6349				31	31	23	41.9	41.9	33.7	102.3	0	323.31	24165000000	846	Q13620-1;Q13620;Q13620-3	Q13620-1;Q13620;Q13620-3	Cullin-4B	CUL4B
29.8803	29.8512	30.0899	29.8597	29.6587	29.8489	30.043	30.1413	30.4352	29.7683	29.7705	29.6494	29.2333	29.0412	29.0848	29.4043	29.396	29.3892	29.5508	29.6573	29.7541	29.4305	29.5711	29.6219				25	25	25	35.9	35.9	35.9	90.954	0	249.89	18981000000	566	Q93034	Q93034	Cullin-5	CUL5
24.3628	24.2095	24.4966	24.3282	24.101	24.1387	NaN	NaN	NaN	NaN	NaN	NaN	NaN	NaN	NaN	NaN	NaN	NaN	23.9054	NaN	NaN	NaN	NaN	NaN				7	7	6	4.7	4.7	3.9	199.75	0.00063032	2.616	149450000	12	Q14999-2;Q14999	Q14999-2;Q14999	Cullin-7	CUL7
30.8141	30.8141	31.1508	30.9969	31.0091	30.8815	30.8925	30.9673	29.6708	30.847	30.7322	30.8088	30.1445	30.6665	30.2502	30.6566	30.4017	30.5072	30.6161	30.5924	30.7784	30.615	30.8404	30.8457				6	6	6	55.1	55.1	55.1	16.832	0	68.744	39114000000	333	O60888-3;O60888;O60888-2	O60888-3;O60888;O60888-2	Protein CutA	CUTA
28.4347	28.6131	28.5605	28.5399	28.3172	28.7418	28.1662	28.0853	28.8073	28.1524	28.2043	28.0126	26.745	27.4518	27.2879	27.4663	27.4303	27.2717	27.1636	27.3527	27.4505	27.2125	27.4126	27.341				23	23	7	20.3	20.3	7.3	165.69	0	246.29	5516000000	329	P39880-3;P39880-4;P39880;P39880-2;P39880-6;P39880-5	P39880-3;P39880-4;P39880;P39880-2;P39880-6;P39880-5	Homeobox protein cut-like 1	CUX1
26.0421	25.7272	24.4404	26.3554	26.0556	26.5263	25.7748	25.694	NaN	NaN	NaN	NaN	NaN	NaN	NaN	NaN	NaN	NaN	NaN	NaN	24.2068	NaN	NaN	NaN				18	4	4	36	11.1	11.1	77.454	0	23.046	843420000	49	Q13948;Q13948-10;Q13948-2;Q13948-9;P39880-9	Q13948;Q13948-10;Q13948-2;Q13948-9;P39880-9	Protein CASP;Homeobox protein cut-like 1	CUX1
26.7982	26.9581	26.475	26.6327	26.5031	26.6313	26.6856	26.8203	25.9562	25.6924	NaN	NaN	NaN	27.1183	27.0105	27.0695	27.0526	26.928	26.9516	26.7184	27.118	27.5286	26.806	26.8141				3	3	3	16.6	16.6	16.6	26.624	0	39.094	2513200000	63	Q9P013	Q9P013	Spliceosome-associated protein CWC15 homolog	CWC15
25.9286	25.8064	26.3937	25.4635	25.1664	25.3902	25.053	25.0716	25.3833	25.3999	25.1978	25.0583	25.9099	26.0022	26.2286	25.9978	26.0062	25.9889	25.7901	25.9059	25.0132	25.7344	25.735	25.741				13	13	13	15.4	15.4	15.4	105.47	0	108.97	1240300000	104	Q9HCG8	Q9HCG8	Pre-mRNA-splicing factor CWC22 homolog	CWC22
23.7726	23.8322	NaN	NaN	NaN	23.8286	NaN	NaN	NaN	NaN	NaN	NaN	23.585	23.5506	NaN	NaN	NaN	NaN	NaN	NaN	NaN	23.1292	22.7839	NaN				3	3	3	8.7	8.7	8.7	49.647	0	11.912	205480000	40	Q9NXE8;Q9NXE8-2	Q9NXE8	Pre-mRNA-splicing factor CWC25 homolog	CWC25
27.7484	27.6955	28.0856	27.5519	27.5278	27.5943	27.7681	27.7897	28.2029	27.6062	27.8301	27.7909	27.7353	27.512	27.5421	27.0917	27.417	27.3848	27.9231	27.5752	28.164	27.2219	27.6262	27.6242				13	13	13	45.8	45.8	45.8	53.846	0	79.141	4665000000	198	Q6UX04;Q6UX04-2	Q6UX04;Q6UX04-2	Peptidyl-prolyl cis-trans isomerase CWC27 homolog	CWC27
27.5242	27.536	27.8926	27.3448	27.4733	27.3177	26.94	26.7401	26.9446	26.261	26.8471	26.2119	27.3656	27.4107	27.2586	27.7021	27.2335	27.1849	26.3603	26.4954	26.4814	26.5428	26.3247	26.247				12	12	12	29.2	29.2	29.2	60.618	0	79.448	3194100000	125	Q69YN2;Q69YN2-3;Q69YN2-2	Q69YN2;Q69YN2-3	CWF19-like protein 1	CWF19L1
NaN	23.9026	NaN	NaN	NaN	NaN	NaN	NaN	NaN	NaN	NaN	NaN	NaN	NaN	NaN	NaN	NaN	NaN	NaN	NaN	NaN	NaN	NaN	NaN				1	1	1	16.2	16.2	16.2	11.098	0.0003268	3.4146	27595000	5	P10145	P10145	Interleukin-8;MDNCF-a;Interleukin-8;IL-8(5-77);IL-8(6-77);IL-8(7-77);IL-8(8-77);IL-8(9-77)	CXCL8
26.7273	26.8523	NaN	26.8739	NaN	27.0908	26.7316	26.7098	NaN	NaN	NaN	NaN	NaN	NaN	NaN	NaN	NaN	NaN	NaN	NaN	NaN	NaN	NaN	NaN				7	7	7	2.1	2.1	2.1	351.95	0.0039676	1.9801	959890000	15	Q6ZTR5;Q6ZTR5-4;Q6ZTR5-2;Q6ZTR5-1	Q6ZTR5	Uncharacterized protein CXorf22	CXorf22
NaN	NaN	NaN	NaN	NaN	NaN	NaN	24.9606	NaN	NaN	NaN	NaN	NaN	NaN	NaN	NaN	NaN	NaN	NaN	NaN	NaN	NaN	NaN	NaN				1	1	1	8.1	8.1	8.1	19.981	0.00033041	3.6574	680840000	18	Q9H5V9-2;Q9H5V9-3;Q9H5V9	Q9H5V9-2;Q9H5V9-3;Q9H5V9	UPF0428 protein CXorf56	CXorf56
NaN	NaN	NaN	NaN	NaN	NaN	NaN	NaN	26.8316	25.6475	25.6807	25.7734	NaN	NaN	NaN	NaN	25.3194	25.6854	NaN	25.9845	NaN	NaN	NaN	NaN				1	1	1	5.4	5.4	5.4	23.973	0	10.015	594310000	22	O14569	O14569	Cytochrome b561 domain-containing protein 2	CYB561D2
28.4043	28.3094	28.1962	28.3844	27.7764	28.1419	27.7682	27.5008	27.6209	27.8406	27.8005	27.8787	27.634	27.5753	27.2935	27.4938	27.2009	27.0007	27.6132	27.7846	27.3425	27.9413	27.2616	27.5861				6	6	6	67.3	67.3	67.3	11.268	0	11.439	4724900000	123	P00167-2;P00167;P00167-3	P00167-2;P00167;P00167-3	Cytochrome b5	CYB5A
30.8156	30.8392	30.9445	30.2946	30.4745	30.2201	30.9973	30.9416	30.4004	30.4581	30.5658	30.6268	30.5176	30.1355	30.0211	29.7794	29.957	30.1744	30.4649	30.2012	30.3494	30.0692	30.3479	29.824				6	6	6	54.8	54.8	54.8	16.332	0	155.02	31430000000	385	O43169	O43169	Cytochrome b5 type B	CYB5B
30.2755	30.4098	30.6198	30.6215	30.5667	30.6116	30.6378	30.5435	30.6538	30.9017	30.8431	30.8542	30.4847	30.6256	30.4961	31.1725	31.179	31.1812	30.8059	30.8253	31.1928	31.0019	30.9271	31.0303				11	11	11	56.1	56.1	56.1	34.094	0	295.94	43412000000	734	Q9UHQ9	Q9UHQ9	NADH-cytochrome b5 reductase 1	CYB5R1
26.6927	26.8224	26.7902	26.29	25.9732	25.916	26.8704	26.9712	26.8938	NaN	NaN	NaN	NaN	NaN	NaN	NaN	NaN	NaN	NaN	NaN	NaN	NaN	NaN	NaN				5	5	5	25.7	25.7	25.7	31.458	0	12.293	892510000	44	Q6BCY4;Q6BCY4-2	Q6BCY4;Q6BCY4-2	NADH-cytochrome b5 reductase 2	CYB5R2
32.5117	32.6937	32.7222	32.5273	32.3919	32.3698	32.6968	32.6322	32.1989	32.908	32.5801	32.7705	32.5301	32.4405	32.4578	32.8195	32.9127	32.94	32.9547	32.9612	33.3732	32.6084	32.7176	32.7077				17	17	17	80.4	80.4	80.4	34.234	0	323.31	162070000000	1477	P00387;P00387-2;P00387-3	P00387;P00387-2;P00387-3	NADH-cytochrome b5 reductase 3;NADH-cytochrome b5 reductase 3 membrane-bound form;NADH-cytochrome b5 reductase 3 soluble form	CYB5R3
22.3248	25.1351	NaN	NaN	NaN	NaN	NaN	NaN	NaN	NaN	NaN	NaN	NaN	NaN	NaN	NaN	NaN	NaN	NaN	NaN	NaN	NaN	NaN	NaN				2	2	2	13.6	13.6	13.6	25.087	0.00033518	4.0634	328230000	54	Q53TN4-3;Q53TN4	Q53TN4-3;Q53TN4	Cytochrome b reductase 1	CYBRD1
29.6745	29.6365	29.7417	29.7001	30.1082	29.849	29.8151	29.7517	29.8167	30.2254	30.0266	30.2955	29.7475	29.5648	29.8562	30.385	30.5063	30.636	30.1426	30.1191	30.4669	30.1154	30.1802	29.9228				9	9	9	44.3	44.3	44.3	35.422	0	89.658	25513000000	516	P08574	P08574	Cytochrome c1, heme protein, mitochondrial	CYC1
32.0371	32.0214	32.1926	32.1128	32.1935	32.0253	32.0746	31.9242	31.9736	31.5084	31.5522	31.4259	31.837	31.8882	31.9726	32.1684	32.0838	32.1693	32.1265	31.7946	32.1231	31.675	31.6577	31.6968				7	7	5	58.1	58.1	46.7	11.749	0	157.61	98868000000	805	P99999	P99999	Cytochrome c	CYCS
[truncated: 5,373 more rows]

## Sheet: SK-Mel24_BRAFi vs DMSO
Protein IDs	Protein names	Gene names	SK-Mel24_BRAFi/DMSO (Log2 scale)	-Log 10 p-value'	Hsp90 family interactor 1	MITF target 2
[truncated: 416 more rows]

## Sheet: SK-Mel24_Hsp90i vs BRAFi
Protein IDs	Protein names	Gene names	SK-Mel24_Hsp90i/BRAFi (Log2 scale)	-Log10 p-value'	Hsp90 family interactor 1
[truncated: 481 more rows]

[truncated: 15 more sheets: SK-Mel24_Hsp90i vs DMSO, SK-Mel24_BRAFi+Hsp90i vs BRAFi, SK-Mel24_BRAFi+Hsp90i vs DMSO, SK-Mel24_BRAFi+Hsp90i vs Hsp90i, SK-Mel28_BRAFi vs DMSO, SK-Mel28_BRAFi+Hsp90i vs BRAFi, SK-Mel28_BRAFi+Hsp90i vs DMSO, SK-Mel28_BRAFi+Hsp90i vs Hsp90i, SK-Mel28vs24_BRAFi+Hsp90i, SK-Mel28vs24_DMSO, SK-Mel28_Hsp90i vs BRAFi, SK-Mel28_Hsp90i vs DMSO, SK-Mel28vs24_Hsp90i, Hsp90 interactors, MITF target genes]
