# Supplementary material for: Targeting CDK2 overcomes melanoma resistance against BRAF and Hsp90 inhibitors
Source: Mol Syst Biol. 2018 Mar 5;14(3):e7858. doi: 10.15252/msb.20177858 (PMC5836539; doi:10.15252/msb.20177858)
Supplement: Supplementary file 5 — Dataset EV3 [file MSB-14-e7858-s005.xlsx]

## Sheet: Description
Dataset EV3. Phosphoproteomics data generated from label free mass spectrometry analyses in sensitive and resistant cell lines in different settings. It contains the following datasheets:
- All data Phosphoproteomics
- 24_BRAFivsCTL
- 24_Hsp90ivsBRAFi
- 24_Hsp90ivsCTL
- 24_BRAFi+Hsp90ivsBRAFi
- 28_BRAFi+Hsp90ivsCTL
- 24_BRAFi+Hsp90ivsCTL
- 24_BRAFi+Hsp90ivsHsp90i
- 28_BRAFi+Hsp90ivsHsp90i
- 28_BRAFivsCTL
- 28_Hsp90ivsCTL
- 28_Hsp90ivsBRAFi
- 28_BRAFi+Hsp90ivsBRAFi
- Hsp90 intercators
MITF target genes

## Sheet: All data Phosphoproteomics
Normalized Log2 LFQ Intensities
SK-Mel24_DMSO_1	SK-Mel24_DMSO_2	SK-Mel24_DMSO_3	SK-Mel24_Dabra_1	SK-Mel24_Dabra_2	SK-Mel24_Dabra_3	SK-Mel24_XL888_1	SK-Mel24_XL888_2	SK-Mel24_XL888_3	SK-Mel24_Dabra+XL888_1	SK-Mel24_Dabra+XL888_2	SK-Mel24_Dabra+XL888_3	SK-Mel28_DMSO_1	SK-Mel28_DMSO_2	SK-Mel28_DMSO_3	SK-Mel28_Dabra_1	SK-Mel28_Dabra_2	SK-Mel28_Dabra_3	SK-Mel28_XL888_1	SK-Mel28_XL888_2	SK-Mel28_XL888_3	SK-Mel28_Dabra+XL888_1	SK-Mel28_Dabra+XL888_2	SK-Mel28_Dabra+XL888_3	Amino acid	Charge	Reverse	Potential contaminant	Multiplicity	Localization prob	PEP	Score	Delta score	Score for localization	Mass error [ppm]	Intensity	Position	Proteins	Positions within proteins	Leading proteins	Protein	Protein names	Gene names	Sequence window	Unique identifier
NaN	-0.762215	-0.439381	-0.678883	0.199699	0.482723	-0.111727	-0.558397	-3.12813	-0.784092	0.395645	NaN	-3.32238	NaN	-3.67175	-1.05262	-1.86128	-1.62064	-1.78341	-2.03572	-2.25651	-4.19947	-2.50129	-3.21326	S	3			___1	0.999782	7.87822e-05	54.693	38.658	52.956	0.43165	70051000	12	Q7RTV5	12	Q7RTV5	Q7RTV5	Thioredoxin-like protein AAED1	AAED1	____MAAPAPVTRQVSGAAALVPAPSGPDSG	UID7315
NaN	NaN	NaN	NaN	NaN	NaN	NaN	NaN	NaN	NaN	NaN	NaN	NaN	NaN	NaN	NaN	NaN	NaN	NaN	NaN	NaN	NaN	NaN	NaN	S	3			___2	0.999782	7.87822e-05	54.693	38.658	52.956	0.43165	70051000	12	Q7RTV5	12	Q7RTV5	Q7RTV5	Thioredoxin-like protein AAED1	AAED1	____MAAPAPVTRQVSGAAALVPAPSGPDSG	UID22777
NaN	NaN	NaN	NaN	NaN	NaN	NaN	NaN	NaN	NaN	NaN	NaN	NaN	NaN	NaN	NaN	NaN	NaN	NaN	NaN	NaN	NaN	NaN	NaN	S	3			___3	0.999782	7.87822e-05	54.693	38.658	52.956	0.43165	70051000	12	Q7RTV5	12	Q7RTV5	Q7RTV5	Thioredoxin-like protein AAED1	AAED1	____MAAPAPVTRQVSGAAALVPAPSGPDSG	UID38239
NaN	NaN	-1.45005	NaN	NaN	NaN	NaN	NaN	NaN	NaN	NaN	NaN	-0.653793	-1.92694	-0.121538	-1.12931	-1.09275	0.0236015	-0.0958939	NaN	-0.369284	-0.94906	0.739229	-0.679489	S	3			___1	0.972172	5.7217e-40	157.83	129.99	157.83	-0.017935	92628000	202	Q6PD74-2;Q6PD74	202;311	Q6PD74-2	Q6PD74-2	Alpha- and gamma-adaptin-binding protein p34	AAGAB	WMAIGGDRDEIEGLSSDEEH___________	UID6947
NaN	NaN	NaN	NaN	NaN	NaN	NaN	NaN	NaN	NaN	NaN	NaN	NaN	NaN	NaN	NaN	NaN	NaN	NaN	NaN	NaN	NaN	NaN	NaN	S	3			___2	0.972172	5.7217e-40	157.83	129.99	157.83	-0.017935	92628000	202	Q6PD74-2;Q6PD74	202;311	Q6PD74-2	Q6PD74-2	Alpha- and gamma-adaptin-binding protein p34	AAGAB	WMAIGGDRDEIEGLSSDEEH___________	UID22409
NaN	NaN	NaN	NaN	NaN	NaN	NaN	NaN	NaN	NaN	NaN	NaN	NaN	NaN	NaN	NaN	NaN	NaN	NaN	NaN	NaN	NaN	NaN	NaN	S	3			___3	0.972172	5.7217e-40	157.83	129.99	157.83	-0.017935	92628000	202	Q6PD74-2;Q6PD74	202;311	Q6PD74-2	Q6PD74-2	Alpha- and gamma-adaptin-binding protein p34	AAGAB	WMAIGGDRDEIEGLSSDEEH___________	UID37871
NaN	NaN	NaN	NaN	NaN	NaN	NaN	NaN	-0.692013	NaN	-0.442202	NaN	0.833771	NaN	NaN	NaN	0.41762	NaN	NaN	NaN	NaN	NaN	NaN	NaN	S	2			___1	0.84936	2.65621e-16	99.873	73.458	46.593	0.10551	45123000	18	Q2M2I8-2;Q2M2I8	18;18	Q2M2I8-2	Q2M2I8-2	AP2-associated protein kinase 1	AAK1	KFFDSRREQGGSGLGSGSSGGGGSTSGLGSG	UID5926
NaN	NaN	NaN	-1.64757	-2.11493	-1.70606	-3.16466	-2.30712	NaN	-1.76828	NaN	NaN	NaN	NaN	NaN	NaN	NaN	-3.91478	NaN	-0.45574	-1.4275	NaN	-0.698694	-0.324329	S	3			___1	0.793186	5.33217e-12	101.04	80.901	101.04	0.44745	24830000	26	Q2M2I8-2;Q2M2I8	26;26	Q2M2I8-2	Q2M2I8-2	AP2-associated protein kinase 1	AAK1	QGGSGLGSGSSGGGGSTSGLGSGYIGRVFGI	UID5927
NaN	NaN	NaN	NaN	NaN	NaN	NaN	NaN	NaN	NaN	NaN	NaN	NaN	NaN	NaN	NaN	NaN	NaN	NaN	NaN	-1.384	NaN	NaN	NaN	S	3			___1	0.869098	9.18727e-08	86.997	57.42	50.556	0.070968	3077100	28	Q2M2I8-2;Q2M2I8	28;28	Q2M2I8-2	Q2M2I8-2	AP2-associated protein kinase 1	AAK1	GSGLGSGSSGGGGSTSGLGSGYIGRVFGIGR	UID5928
NaN	1.5788	1.18974	0.561831	2.2228	2.02231	2.43721	2.20979	2.61587	1.85868	2.33091	2.43013	3.60737	3.90211	3.39795	3.66698	2.17168	3.3987	4.49069	5.09745	4.66664	3.32459	3.93276	4.69435	S	2			___1	0.999998	1.0591e-62	181.49	181.49	141.79	-0.098254	1679900000	637	Q2M2I8-2;Q2M2I8	637;637	Q2M2I8-2	Q2M2I8-2	AP2-associated protein kinase 1	AAK1	PSSPKTQRAGHRRILSDVTHSAVFGVPASKS	UID5929
NaN	NaN	NaN	NaN	NaN	NaN	NaN	NaN	NaN	NaN	NaN	NaN	NaN	NaN	NaN	NaN	NaN	NaN	NaN	NaN	NaN	NaN	NaN	NaN	S	2			___1	0.901462	3.28374e-06	127.78	127.78	91.307	0.37155	1218100000	623	Q2M2I8-2;Q2M2I8	623;623	Q2M2I8-2	Q2M2I8-2	AP2-associated protein kinase 1	AAK1	PPAVQGQKVGSLTPPSSPKTQRAGHRRILSD	UID5930
NaN	NaN	NaN	NaN	NaN	NaN	NaN	NaN	NaN	NaN	NaN	NaN	NaN	NaN	NaN	NaN	NaN	NaN	NaN	NaN	NaN	NaN	NaN	NaN	S	2			___1	0.823379	0.000399282	120.29	116.9	104.9	0.35079	473520000	624	Q2M2I8-2;Q2M2I8	624;624	Q2M2I8-2	Q2M2I8-2	AP2-associated protein kinase 1	AAK1	PAVQGQKVGSLTPPSSPKTQRAGHRRILSDV	UID5931
-0.658283	NaN	NaN	NaN	-0.481047	-1.11885	-0.943708	NaN	-1.28507	-3.22654	NaN	NaN	NaN	0.746134	NaN	NaN	NaN	NaN	NaN	NaN	NaN	NaN	0.771397	1.28649	T	3			___1	0.875243	5.80293e-05	102.79	52.487	57.788	0.06487	51102000	640	Q2M2I8-2;Q2M2I8	640;640	Q2M2I8-2	Q2M2I8-2	AP2-associated protein kinase 1	AAK1	PKTQRAGHRRILSDVTHSAVFGVPASKSTQL	UID14361
2.12429	2.65612	2.50894	2.50047	2.16119	1.72184	3.44994	3.40668	3.55175	3.20907	3.69333	3.76276	2.09525	1.64006	2.20763	1.25623	1.14465	1.42418	3.72065	4.71441	3.96171	4.74483	4.7555	3.99002	T	2			___1	0.933905	1.7607e-121	206.92	138.93	123.87	0.041563	1240700000	653	Q2M2I8-2;Q2M2I8	653;653	Q2M2I8-2	Q2M2I8-2	AP2-associated protein kinase 1	AAK1	DVTHSAVFGVPASKSTQLLQAAAAEASLNKS	UID14362
NaN	NaN	NaN	NaN	NaN	NaN	-2.93828	NaN	-1.87906	NaN	NaN	-1.07044	NaN	-3.60117	NaN	-3.39295	NaN	-3.93347	-0.580473	-0.605453	-0.934872	-0.463531	-0.78693	0.117952	T	2			___1	0.999461	3.28374e-06	127.78	127.78	106.55	0.35601	1517700000	620	Q2M2I8-2;Q2M2I8	620;620	Q2M2I8-2	Q2M2I8-2	AP2-associated protein kinase 1	AAK1	TTPPPAVQGQKVGSLTPPSSPKTQRAGHRRI	UID14363
-1.18497	-1.421	-0.713079	-2.29682	-3.12939	NaN	-4.94988	-1.82066	-2.33099	NaN	NaN	NaN	0.78977	1.19346	0.70982	0.388235	-0.59384	-0.67272	0.453344	0.94636	0.146921	-0.77622	-0.444054	-0.0843182	T	2			___1	0.998842	4.47677e-10	137.27	87.122	122.16	0.14311	109880000	606	Q2M2I8-2;Q2M2I8	606;606	Q2M2I8-2	Q2M2I8-2	AP2-associated protein kinase 1	AAK1	PAIQAPVRQQPKVQTTPPPAVQGQKVGSLTP	UID14364
NaN	NaN	NaN	NaN	NaN	NaN	NaN	NaN	NaN	NaN	NaN	NaN	NaN	NaN	NaN	NaN	NaN	NaN	NaN	NaN	NaN	NaN	NaN	NaN	S	2			___2	0.84936	2.65621e-16	99.873	73.458	46.593	0.10551	45123000	18	Q2M2I8-2;Q2M2I8	18;18	Q2M2I8-2	Q2M2I8-2	AP2-associated protein kinase 1	AAK1	KFFDSRREQGGSGLGSGSSGGGGSTSGLGSG	UID21388
NaN	NaN	NaN	NaN	NaN	NaN	NaN	NaN	NaN	NaN	NaN	NaN	NaN	NaN	NaN	NaN	NaN	NaN	NaN	NaN	NaN	NaN	NaN	NaN	S	3			___2	0.793186	5.33217e-12	101.04	80.901	101.04	0.44745	24830000	26	Q2M2I8-2;Q2M2I8	26;26	Q2M2I8-2	Q2M2I8-2	AP2-associated protein kinase 1	AAK1	QGGSGLGSGSSGGGGSTSGLGSGYIGRVFGI	UID21389
NaN	NaN	NaN	NaN	NaN	NaN	NaN	NaN	NaN	NaN	NaN	NaN	NaN	NaN	NaN	NaN	NaN	NaN	NaN	NaN	NaN	NaN	NaN	NaN	S	3			___2	0.869098	9.18727e-08	86.997	57.42	50.556	0.070968	3077100	28	Q2M2I8-2;Q2M2I8	28;28	Q2M2I8-2	Q2M2I8-2	AP2-associated protein kinase 1	AAK1	GSGLGSGSSGGGGSTSGLGSGYIGRVFGIGR	UID21390
NaN	NaN	NaN	NaN	NaN	NaN	NaN	NaN	NaN	NaN	NaN	NaN	NaN	NaN	NaN	NaN	NaN	NaN	NaN	NaN	NaN	NaN	NaN	NaN	S	2			___2	0.999998	1.0591e-62	181.49	181.49	141.79	-0.098254	1679900000	637	Q2M2I8-2;Q2M2I8	637;637	Q2M2I8-2	Q2M2I8-2	AP2-associated protein kinase 1	AAK1	PSSPKTQRAGHRRILSDVTHSAVFGVPASKS	UID21391
3.35603	1.5776	2.87045	3.11402	2.74089	2.48451	2.55032	3.23848	3.86204	NaN	NaN	3.25547	3.32012	3.41913	2.7812	3.32246	3.51856	2.32064	3.90166	4.07393	3.40741	1.80019	3.18298	3.08527	S	2			___2	0.901462	3.28374e-06	127.78	127.78	91.307	0.37155	1218100000	623	Q2M2I8-2;Q2M2I8	623;623	Q2M2I8-2	Q2M2I8-2	AP2-associated protein kinase 1	AAK1	PPAVQGQKVGSLTPPSSPKTQRAGHRRILSD	UID21392
NaN	2.62707	1.67546	NaN	NaN	1.52895	1.91251	-2.08597	NaN	NaN	NaN	NaN	NaN	2.87834	1.79873	1.84044	NaN	1.36217	2.3585	4.02968	3.56103	2.78623	2.57784	1.63263	S	2			___2	0.823379	0.000399282	120.29	116.9	104.9	0.35079	473520000	624	Q2M2I8-2;Q2M2I8	624;624	Q2M2I8-2	Q2M2I8-2	AP2-associated protein kinase 1	AAK1	PAVQGQKVGSLTPPSSPKTQRAGHRRILSDV	UID21393
NaN	NaN	NaN	NaN	NaN	NaN	NaN	NaN	NaN	NaN	NaN	NaN	NaN	NaN	NaN	NaN	NaN	NaN	NaN	NaN	NaN	NaN	NaN	NaN	T	3			___2	0.875243	5.80293e-05	102.79	52.487	57.788	0.06487	51102000	640	Q2M2I8-2;Q2M2I8	640;640	Q2M2I8-2	Q2M2I8-2	AP2-associated protein kinase 1	AAK1	PKTQRAGHRRILSDVTHSAVFGVPASKSTQL	UID29823
NaN	NaN	NaN	NaN	NaN	NaN	NaN	NaN	NaN	NaN	NaN	NaN	NaN	NaN	NaN	NaN	NaN	NaN	NaN	NaN	NaN	NaN	NaN	NaN	T	2			___2	0.933905	1.7607e-121	206.92	138.93	123.87	0.041563	1240700000	653	Q2M2I8-2;Q2M2I8	653;653	Q2M2I8-2	Q2M2I8-2	AP2-associated protein kinase 1	AAK1	DVTHSAVFGVPASKSTQLLQAAAAEASLNKS	UID29824
3.35603	3.19573	3.39328	3.11402	2.74089	3.06882	3.21895	3.25758	3.86204	NaN	NaN	3.25547	3.32012	3.41913	3.372	3.32246	3.51856	2.91958	3.90166	4.63779	4.0458	3.3759	3.18298	3.08527	T	2			___2	0.999461	3.28374e-06	127.78	127.78	106.55	0.35601	1517700000	620	Q2M2I8-2;Q2M2I8	620;620	Q2M2I8-2	Q2M2I8-2	AP2-associated protein kinase 1	AAK1	TTPPPAVQGQKVGSLTPPSSPKTQRAGHRRI	UID29825
NaN	NaN	NaN	NaN	NaN	NaN	NaN	NaN	NaN	NaN	NaN	NaN	NaN	NaN	NaN	NaN	NaN	NaN	NaN	NaN	NaN	NaN	NaN	NaN	T	2			___2	0.998842	4.47677e-10	137.27	87.122	122.16	0.14311	109880000	606	Q2M2I8-2;Q2M2I8	606;606	Q2M2I8-2	Q2M2I8-2	AP2-associated protein kinase 1	AAK1	PAIQAPVRQQPKVQTTPPPAVQGQKVGSLTP	UID29826
NaN	NaN	NaN	NaN	NaN	NaN	NaN	NaN	NaN	NaN	NaN	NaN	NaN	NaN	NaN	NaN	NaN	NaN	NaN	NaN	NaN	NaN	NaN	NaN	S	2			___3	0.84936	2.65621e-16	99.873	73.458	46.593	0.10551	45123000	18	Q2M2I8-2;Q2M2I8	18;18	Q2M2I8-2	Q2M2I8-2	AP2-associated protein kinase 1	AAK1	KFFDSRREQGGSGLGSGSSGGGGSTSGLGSG	UID36850
NaN	NaN	NaN	NaN	NaN	NaN	NaN	NaN	NaN	NaN	NaN	NaN	NaN	NaN	NaN	NaN	NaN	NaN	NaN	NaN	NaN	NaN	NaN	NaN	S	3			___3	0.793186	5.33217e-12	101.04	80.901	101.04	0.44745	24830000	26	Q2M2I8-2;Q2M2I8	26;26	Q2M2I8-2	Q2M2I8-2	AP2-associated protein kinase 1	AAK1	QGGSGLGSGSSGGGGSTSGLGSGYIGRVFGI	UID36851
NaN	NaN	NaN	NaN	NaN	NaN	NaN	NaN	NaN	NaN	NaN	NaN	NaN	NaN	NaN	NaN	NaN	NaN	NaN	NaN	NaN	NaN	NaN	NaN	S	3			___3	0.869098	9.18727e-08	86.997	57.42	50.556	0.070968	3077100	28	Q2M2I8-2;Q2M2I8	28;28	Q2M2I8-2	Q2M2I8-2	AP2-associated protein kinase 1	AAK1	GSGLGSGSSGGGGSTSGLGSGYIGRVFGIGR	UID36852
NaN	NaN	NaN	NaN	NaN	NaN	NaN	NaN	NaN	NaN	NaN	NaN	NaN	NaN	NaN	NaN	NaN	NaN	NaN	NaN	NaN	NaN	NaN	NaN	S	2			___3	0.999998	1.0591e-62	181.49	181.49	141.79	-0.098254	1679900000	637	Q2M2I8-2;Q2M2I8	637;637	Q2M2I8-2	Q2M2I8-2	AP2-associated protein kinase 1	AAK1	PSSPKTQRAGHRRILSDVTHSAVFGVPASKS	UID36853
NaN	NaN	NaN	NaN	NaN	NaN	NaN	NaN	NaN	NaN	NaN	NaN	NaN	NaN	NaN	NaN	NaN	NaN	NaN	NaN	NaN	NaN	NaN	NaN	S	2			___3	0.901462	3.28374e-06	127.78	127.78	91.307	0.37155	1218100000	623	Q2M2I8-2;Q2M2I8	623;623	Q2M2I8-2	Q2M2I8-2	AP2-associated protein kinase 1	AAK1	PPAVQGQKVGSLTPPSSPKTQRAGHRRILSD	UID36854
NaN	NaN	NaN	NaN	NaN	NaN	NaN	NaN	NaN	NaN	NaN	NaN	NaN	NaN	NaN	NaN	NaN	NaN	NaN	NaN	NaN	NaN	NaN	NaN	S	2			___3	0.823379	0.000399282	120.29	116.9	104.9	0.35079	473520000	624	Q2M2I8-2;Q2M2I8	624;624	Q2M2I8-2	Q2M2I8-2	AP2-associated protein kinase 1	AAK1	PAVQGQKVGSLTPPSSPKTQRAGHRRILSDV	UID36855
NaN	NaN	NaN	NaN	NaN	NaN	NaN	NaN	NaN	NaN	NaN	NaN	NaN	NaN	NaN	NaN	NaN	NaN	NaN	NaN	NaN	NaN	NaN	NaN	T	3			___3	0.875243	5.80293e-05	102.79	52.487	57.788	0.06487	51102000	640	Q2M2I8-2;Q2M2I8	640;640	Q2M2I8-2	Q2M2I8-2	AP2-associated protein kinase 1	AAK1	PKTQRAGHRRILSDVTHSAVFGVPASKSTQL	UID45285
NaN	NaN	NaN	NaN	NaN	NaN	NaN	NaN	NaN	NaN	NaN	NaN	NaN	NaN	NaN	NaN	NaN	NaN	NaN	NaN	NaN	NaN	NaN	NaN	T	2			___3	0.933905	1.7607e-121	206.92	138.93	123.87	0.041563	1240700000	653	Q2M2I8-2;Q2M2I8	653;653	Q2M2I8-2	Q2M2I8-2	AP2-associated protein kinase 1	AAK1	DVTHSAVFGVPASKSTQLLQAAAAEASLNKS	UID45286
NaN	NaN	NaN	NaN	NaN	NaN	NaN	NaN	NaN	NaN	NaN	NaN	NaN	NaN	NaN	NaN	NaN	NaN	NaN	NaN	NaN	NaN	NaN	NaN	T	2			___3	0.999461	3.28374e-06	127.78	127.78	106.55	0.35601	1517700000	620	Q2M2I8-2;Q2M2I8	620;620	Q2M2I8-2	Q2M2I8-2	AP2-associated protein kinase 1	AAK1	TTPPPAVQGQKVGSLTPPSSPKTQRAGHRRI	UID45287
NaN	NaN	NaN	NaN	NaN	NaN	NaN	NaN	NaN	NaN	NaN	NaN	NaN	NaN	NaN	NaN	NaN	NaN	NaN	NaN	NaN	NaN	NaN	NaN	T	2			___3	0.998842	4.47677e-10	137.27	87.122	122.16	0.14311	109880000	606	Q2M2I8-2;Q2M2I8	606;606	Q2M2I8-2	Q2M2I8-2	AP2-associated protein kinase 1	AAK1	PAIQAPVRQQPKVQTTPPPAVQGQKVGSLTP	UID45288
NaN	NaN	NaN	NaN	-2.16454	-3.19864	NaN	NaN	NaN	NaN	-3.96062	NaN	NaN	NaN	NaN	NaN	NaN	NaN	NaN	NaN	NaN	NaN	NaN	NaN	S	2			___1	0.999998	0.00264013	97.779	51.807	97.779	0.15589	3018200	399	P49588;P49588-2	399;407	P49588	P49588	Alanine--tRNA ligase, cytoplasmic	AARS	KTLSRGRRILDRKIQSLGDSKTIPGDTAWLL	UID3349
NaN	NaN	NaN	NaN	NaN	NaN	NaN	NaN	NaN	NaN	NaN	NaN	NaN	NaN	NaN	NaN	NaN	NaN	NaN	NaN	NaN	NaN	NaN	NaN	S	2			___2	0.999998	0.00264013	97.779	51.807	97.779	0.15589	3018200	399	P49588;P49588-2	399;407	P49588	P49588	Alanine--tRNA ligase, cytoplasmic	AARS	KTLSRGRRILDRKIQSLGDSKTIPGDTAWLL	UID18811
NaN	NaN	NaN	NaN	NaN	NaN	NaN	NaN	NaN	NaN	NaN	NaN	NaN	NaN	NaN	NaN	NaN	NaN	NaN	NaN	NaN	NaN	NaN	NaN	S	2			___3	0.999998	0.00264013	97.779	51.807	97.779	0.15589	3018200	399	P49588;P49588-2	399;407	P49588	P49588	Alanine--tRNA ligase, cytoplasmic	AARS	KTLSRGRRILDRKIQSLGDSKTIPGDTAWLL	UID34273
NaN	NaN	NaN	0.627976	0.371643	0.516405	0.905731	1.04016	1.04993	0.98921	-0.414698	-0.280167	NaN	NaN	NaN	NaN	NaN	NaN	NaN	NaN	NaN	NaN	NaN	NaN	S	2			___1	1	9.51345e-05	119.48	102.22	119.48	-0.1539	86478000	174	Q9BTE6;Q9BTE6-2;Q9BTE6-3	174;287;348	Q9BTE6	Q9BTE6	Alanyl-tRNA editing protein Aarsd1	AARSD1	NEKIRDRLPVNVRELSLDDPEVEQVSGRGLP	UID10375
NaN	NaN	NaN	NaN	NaN	NaN	NaN	NaN	NaN	NaN	NaN	NaN	NaN	NaN	NaN	NaN	NaN	NaN	NaN	NaN	NaN	NaN	NaN	NaN	S	2			___2	1	9.51345e-05	119.48	102.22	119.48	-0.1539	86478000	174	Q9BTE6;Q9BTE6-2;Q9BTE6-3	174;287;348	Q9BTE6	Q9BTE6	Alanyl-tRNA editing protein Aarsd1	AARSD1	NEKIRDRLPVNVRELSLDDPEVEQVSGRGLP	UID25837
NaN	NaN	NaN	NaN	NaN	NaN	NaN	NaN	NaN	NaN	NaN	NaN	NaN	NaN	NaN	NaN	NaN	NaN	NaN	NaN	NaN	NaN	NaN	NaN	S	2			___3	1	9.51345e-05	119.48	102.22	119.48	-0.1539	86478000	174	Q9BTE6;Q9BTE6-2;Q9BTE6-3	174;287;348	Q9BTE6	Q9BTE6	Alanyl-tRNA editing protein Aarsd1	AARSD1	NEKIRDRLPVNVRELSLDDPEVEQVSGRGLP	UID41299
NaN	NaN	NaN	NaN	NaN	NaN	NaN	NaN	NaN	NaN	NaN	NaN	NaN	NaN	NaN	-1.27072	-0.295677	-1.43373	-1.62652	NaN	NaN	NaN	-2.72521	NaN	S	2			___1	0.750001	2.03079e-08	122.39	70.825	122.39	-0.1199	16829000	320	Q9NY61	320	Q9NY61	Q9NY61	Protein AATF	AATF	YLVDGTKPNAGSEEISSEDDELVEEKKQQRR	UID11690
NaN	NaN	NaN	-3.37169	-3.05157	NaN	-1.6269	NaN	-3.30353	-0.016655	-0.418636	0.410763	-1.96678	-2.2998	-1.63414	-0.173904	-0.290766	-0.62846	-1.55849	-3.57161	NaN	NaN	-3.86975	NaN	S	2			___1	0.845572	9.22173e-24	145.83	94.955	145.83	-0.34744	44413000	321	Q9NY61	321	Q9NY61	Q9NY61	Protein AATF	AATF	LVDGTKPNAGSEEISSEDDELVEEKKQQRRR	UID11691
NaN	NaN	NaN	NaN	NaN	NaN	NaN	NaN	NaN	NaN	NaN	NaN	NaN	NaN	NaN	NaN	NaN	NaN	NaN	NaN	NaN	NaN	NaN	NaN	S	2			___2	0.750001	2.03079e-08	122.39	70.825	122.39	-0.1199	16829000	320	Q9NY61	320	Q9NY61	Q9NY61	Protein AATF	AATF	YLVDGTKPNAGSEEISSEDDELVEEKKQQRR	UID27152
NaN	NaN	NaN	NaN	NaN	NaN	NaN	NaN	NaN	NaN	NaN	NaN	NaN	NaN	NaN	NaN	NaN	NaN	NaN	NaN	NaN	NaN	NaN	NaN	S	2			___2	0.845572	9.22173e-24	145.83	94.955	145.83	-0.34744	44413000	321	Q9NY61	321	Q9NY61	Q9NY61	Protein AATF	AATF	LVDGTKPNAGSEEISSEDDELVEEKKQQRRR	UID27153
NaN	NaN	NaN	NaN	NaN	NaN	NaN	NaN	NaN	NaN	NaN	NaN	NaN	NaN	NaN	NaN	NaN	NaN	NaN	NaN	NaN	NaN	NaN	NaN	S	2			___3	0.750001	2.03079e-08	122.39	70.825	122.39	-0.1199	16829000	320	Q9NY61	320	Q9NY61	Q9NY61	Protein AATF	AATF	YLVDGTKPNAGSEEISSEDDELVEEKKQQRR	UID42614
NaN	NaN	NaN	NaN	NaN	NaN	NaN	NaN	NaN	NaN	NaN	NaN	NaN	NaN	NaN	NaN	NaN	NaN	NaN	NaN	NaN	NaN	NaN	NaN	S	2			___3	0.845572	9.22173e-24	145.83	94.955	145.83	-0.34744	44413000	321	Q9NY61	321	Q9NY61	Q9NY61	Protein AATF	AATF	LVDGTKPNAGSEEISSEDDELVEEKKQQRRR	UID42615
NaN	-2.50636	-2.93804	-0.941952	NaN	-0.953322	-1.9088	-2.07032	NaN	-0.951469	-0.89529	-2.21988	-3.12123	-1.23269	-1.42823	-2.04156	-0.997379	-0.897291	-2.19756	-1.09849	-1.58102	-1.12333	-1.28566	-1.44039	S	2			___1	0.999999	1.10311e-24	157.53	97.435	118.09	0.21219	116180000	1327	Q9BZC7;Q9BZC7-3;Q9BZC7-2	1327;1328;1327	Q9BZC7	Q9BZC7	ATP-binding cassette sub-family A member 2	ABCA2	TTLEEVFLKVSEEDQSLENSEADVKESRKDV	UID10621
NaN	NaN	NaN	NaN	NaN	NaN	NaN	NaN	NaN	NaN	NaN	NaN	NaN	NaN	NaN	NaN	NaN	NaN	NaN	NaN	NaN	NaN	NaN	NaN	S	2			___1	1	1.76201e-16	144.95	113.06	118.05	0.59311	69897000	1331	Q9BZC7;Q9BZC7-3;Q9BZC7-2	1331;1332;1331	Q9BZC7	Q9BZC7	ATP-binding cassette sub-family A member 2	ABCA2	EVFLKVSEEDQSLENSEADVKESRKDVLPGA	UID10622
-0.389807	-0.290405	0.104012	-0.555979	-1.59596	-2.50387	0.19738	-1.03191	-0.253754	-1.39443	NaN	NaN	-0.410997	0.206116	-1.30891	-1.71957	NaN	NaN	-0.0418301	NaN	-2.74567	-1.51691	-0.615272	-1.8925	T	2			___1	1	2.09338e-15	118.44	76.954	118.44	-0.63672	128230000	2412	Q9BZC7;Q9BZC7-3	2412;2413	Q9BZC7	Q9BZC7	ATP-binding cassette sub-family A member 2	ABCA2	TELRALVADEPEDLDTEDEGLISFEEERAQL	UID14954
-0.796324	-0.158205	0.340658	-0.30323	-0.118261	-0.0423984	-1.5163	NaN	NaN	NaN	-1.59128	NaN	-2.61735	-1.72081	-1.66941	-1.34686	-0.103035	-0.622379	NaN	NaN	NaN	NaN	NaN	NaN	S	2			___2	0.999999	1.10311e-24	157.53	97.435	118.09	0.21219	116180000	1327	Q9BZC7;Q9BZC7-3;Q9BZC7-2	1327;1328;1327	Q9BZC7	Q9BZC7	ATP-binding cassette sub-family A member 2	ABCA2	TTLEEVFLKVSEEDQSLENSEADVKESRKDV	UID26083
-0.796324	-0.158205	0.340658	-0.30323	-0.118261	-0.0423984	-1.5163	NaN	NaN	NaN	-1.59128	NaN	-2.61735	-1.72081	-1.66941	-1.34686	-0.103035	-0.622379	NaN	NaN	NaN	NaN	NaN	NaN	S	2			___2	1	1.76201e-16	144.95	113.06	118.05	0.59311	69897000	1331	Q9BZC7;Q9BZC7-3;Q9BZC7-2	1331;1332;1331	Q9BZC7	Q9BZC7	ATP-binding cassette sub-family A member 2	ABCA2	EVFLKVSEEDQSLENSEADVKESRKDVLPGA	UID26084
NaN	NaN	NaN	NaN	NaN	NaN	NaN	NaN	NaN	NaN	NaN	NaN	NaN	NaN	NaN	NaN	NaN	NaN	NaN	NaN	NaN	NaN	NaN	NaN	T	2			___2	1	2.09338e-15	118.44	76.954	118.44	-0.63672	128230000	2412	Q9BZC7;Q9BZC7-3	2412;2413	Q9BZC7	Q9BZC7	ATP-binding cassette sub-family A member 2	ABCA2	TELRALVADEPEDLDTEDEGLISFEEERAQL	UID30416
NaN	NaN	NaN	NaN	NaN	NaN	NaN	NaN	NaN	NaN	NaN	NaN	NaN	NaN	NaN	NaN	NaN	NaN	NaN	NaN	NaN	NaN	NaN	NaN	S	2			___3	0.999999	1.10311e-24	157.53	97.435	118.09	0.21219	116180000	1327	Q9BZC7;Q9BZC7-3;Q9BZC7-2	1327;1328;1327	Q9BZC7	Q9BZC7	ATP-binding cassette sub-family A member 2	ABCA2	TTLEEVFLKVSEEDQSLENSEADVKESRKDV	UID41545
NaN	NaN	NaN	NaN	NaN	NaN	NaN	NaN	NaN	NaN	NaN	NaN	NaN	NaN	NaN	NaN	NaN	NaN	NaN	NaN	NaN	NaN	NaN	NaN	S	2			___3	1	1.76201e-16	144.95	113.06	118.05	0.59311	69897000	1331	Q9BZC7;Q9BZC7-3;Q9BZC7-2	1331;1332;1331	Q9BZC7	Q9BZC7	ATP-binding cassette sub-family A member 2	ABCA2	EVFLKVSEEDQSLENSEADVKESRKDVLPGA	UID41546
NaN	NaN	NaN	NaN	NaN	NaN	NaN	NaN	NaN	NaN	NaN	NaN	NaN	NaN	NaN	NaN	NaN	NaN	NaN	NaN	NaN	NaN	NaN	NaN	T	2			___3	1	2.09338e-15	118.44	76.954	118.44	-0.63672	128230000	2412	Q9BZC7;Q9BZC7-3	2412;2413	Q9BZC7	Q9BZC7	ATP-binding cassette sub-family A member 2	ABCA2	TELRALVADEPEDLDTEDEGLISFEEERAQL	UID45878
NaN	NaN	NaN	NaN	NaN	NaN	NaN	NaN	NaN	NaN	NaN	NaN	NaN	NaN	NaN	NaN	NaN	NaN	NaN	NaN	NaN	NaN	NaN	NaN	T	2			___1	0.936201	0.00226918	109.16	16.969	84.892	-1.0303	37660000	1537	P78363	1537	P78363	P78363	Retinal-specific ATP-binding cassette transporter	ABCA4	LQDLTDRNISDFLVKTYPALIRSSLKSKFWV	UID14059
NaN	NaN	NaN	NaN	NaN	NaN	NaN	NaN	NaN	NaN	NaN	NaN	NaN	NaN	NaN	NaN	NaN	NaN	NaN	NaN	NaN	NaN	NaN	NaN	Y	2			___1	0.923164	0.00226918	109.16	16.969	109.16	-0.98757	37660000	1538	P78363	1538	P78363	P78363	Retinal-specific ATP-binding cassette transporter	ABCA4	QDLTDRNISDFLVKTYPALIRSSLKSKFWVN	UID15385
NaN	NaN	-0.760691	-1.06466	-0.377785	-0.550987	0.00367928	-2.4247	-2.73754	NaN	-1.47349	-1.19032	-3.29073	NaN	-3.64928	-2.00334	NaN	NaN	NaN	-2.2575	-2.59068	NaN	-3.84053	NaN	T	2			___2	0.936201	0.00226918	109.16	16.969	84.892	-1.0303	37660000	1537	P78363	1537	P78363	P78363	Retinal-specific ATP-binding cassette transporter	ABCA4	LQDLTDRNISDFLVKTYPALIRSSLKSKFWV	UID29521
NaN	NaN	-0.760691	-1.06466	-0.377785	-0.550987	0.00367928	-2.4247	-2.73754	NaN	-1.47349	-1.19032	-3.29073	NaN	-3.64928	-2.00334	NaN	NaN	NaN	-2.2575	-2.59068	NaN	-3.84053	NaN	Y	2			___2	0.923164	0.00226918	109.16	16.969	109.16	-0.98757	37660000	1538	P78363	1538	P78363	P78363	Retinal-specific ATP-binding cassette transporter	ABCA4	QDLTDRNISDFLVKTYPALIRSSLKSKFWVN	UID30847
NaN	NaN	NaN	NaN	NaN	NaN	NaN	NaN	NaN	NaN	NaN	NaN	NaN	NaN	NaN	NaN	NaN	NaN	NaN	NaN	NaN	NaN	NaN	NaN	T	2			___3	0.936201	0.00226918	109.16	16.969	84.892	-1.0303	37660000	1537	P78363	1537	P78363	P78363	Retinal-specific ATP-binding cassette transporter	ABCA4	LQDLTDRNISDFLVKTYPALIRSSLKSKFWV	UID44983
NaN	NaN	NaN	NaN	NaN	NaN	NaN	NaN	NaN	NaN	NaN	NaN	NaN	NaN	NaN	NaN	NaN	NaN	NaN	NaN	NaN	NaN	NaN	NaN	Y	2			___3	0.923164	0.00226918	109.16	16.969	109.16	-0.98757	37660000	1538	P78363	1538	P78363	P78363	Retinal-specific ATP-binding cassette transporter	ABCA4	QDLTDRNISDFLVKTYPALIRSSLKSKFWVN	UID46309
NaN	NaN	NaN	NaN	NaN	NaN	NaN	NaN	NaN	NaN	NaN	NaN	-2.74465	NaN	NaN	NaN	NaN	NaN	NaN	NaN	NaN	NaN	NaN	NaN	S	2			___1	1	3.33967e-30	157.02	116.83	157.02	0.26793	1201100	38	Q8WWZ7-3;Q8WWZ7-2;Q8WWZ7	38;815;815	Q8WWZ7-3	Q8WWZ7-3	ATP-binding cassette sub-family A member 5	ABCA5	SVFTQQPLEEEMDSKSFDEMEQSLLILSETK	UID8983
NaN	NaN	NaN	NaN	NaN	NaN	NaN	NaN	NaN	NaN	NaN	NaN	NaN	NaN	NaN	NaN	NaN	NaN	NaN	NaN	NaN	NaN	NaN	NaN	S	2			___2	1	3.33967e-30	157.02	116.83	157.02	0.26793	1201100	38	Q8WWZ7-3;Q8WWZ7-2;Q8WWZ7	38;815;815	Q8WWZ7-3	Q8WWZ7-3	ATP-binding cassette sub-family A member 5	ABCA5	SVFTQQPLEEEMDSKSFDEMEQSLLILSETK	UID24445
NaN	NaN	NaN	NaN	NaN	NaN	NaN	NaN	NaN	NaN	NaN	NaN	NaN	NaN	NaN	NaN	NaN	NaN	NaN	NaN	NaN	NaN	NaN	NaN	S	2			___3	1	3.33967e-30	157.02	116.83	157.02	0.26793	1201100	38	Q8WWZ7-3;Q8WWZ7-2;Q8WWZ7	38;815;815	Q8WWZ7-3	Q8WWZ7-3	ATP-binding cassette sub-family A member 5	ABCA5	SVFTQQPLEEEMDSKSFDEMEQSLLILSETK	UID39907
NaN	NaN	NaN	NaN	NaN	-1.76417	NaN	NaN	-1.75808	NaN	NaN	NaN	NaN	NaN	NaN	NaN	NaN	NaN	NaN	NaN	NaN	NaN	NaN	NaN	S	3			___1	0.918219	2.96205e-05	101.53	83.147	84.859	0.07293	8188200	596	P08183-2;P08183	596;660	P08183-2	P08183-2	Multidrug resistance protein 1	ABCB1	KSEIDALEMSSNDSRSSLIRKRSTRRSVRGS	UID1798
NaN	NaN	NaN	NaN	NaN	NaN	NaN	NaN	NaN	NaN	NaN	NaN	NaN	NaN	NaN	NaN	NaN	NaN	NaN	NaN	NaN	NaN	NaN	NaN	S	3			___2	0.918219	2.96205e-05	101.53	83.147	84.859	0.07293	8188200	596	P08183-2;P08183	596;660	P08183-2	P08183-2	Multidrug resistance protein 1	ABCB1	KSEIDALEMSSNDSRSSLIRKRSTRRSVRGS	UID17260
NaN	NaN	NaN	NaN	NaN	NaN	NaN	NaN	NaN	NaN	NaN	NaN	NaN	NaN	NaN	NaN	NaN	NaN	NaN	NaN	NaN	NaN	NaN	NaN	S	3			___3	0.918219	2.96205e-05	101.53	83.147	84.859	0.07293	8188200	596	P08183-2;P08183	596;660	P08183-2	P08183-2	Multidrug resistance protein 1	ABCB1	KSEIDALEMSSNDSRSSLIRKRSTRRSVRGS	UID32722
-1.83201	NaN	-1.63788	-0.0774994	-0.425964	-0.0619812	0.91637	0.0381279	0.0140247	-0.132894	0.284655	-0.447685	NaN	NaN	NaN	NaN	NaN	NaN	NaN	NaN	NaN	NaN	NaN	NaN	S	2			___1	0.999653	1.80775e-09	125.19	107.45	125.19	0.38571	62193000	680	P21439-3;P21439-2;P21439	680;680;680	P21439-3	P21439-3	Multidrug resistance protein 3	ABCB4	HSTQKNLKNSQMCQKSLDVETDGLEANVPPV	UID2340
NaN	NaN	NaN	NaN	NaN	NaN	NaN	NaN	NaN	NaN	NaN	NaN	NaN	NaN	NaN	NaN	NaN	NaN	NaN	NaN	NaN	NaN	NaN	NaN	S	2			___2	0.999653	1.80775e-09	125.19	107.45	125.19	0.38571	62193000	680	P21439-3;P21439-2;P21439	680;680;680	P21439-3	P21439-3	Multidrug resistance protein 3	ABCB4	HSTQKNLKNSQMCQKSLDVETDGLEANVPPV	UID17802
NaN	NaN	NaN	NaN	NaN	NaN	NaN	NaN	NaN	NaN	NaN	NaN	NaN	NaN	NaN	NaN	NaN	NaN	NaN	NaN	NaN	NaN	NaN	NaN	S	2			___3	0.999653	1.80775e-09	125.19	107.45	125.19	0.38571	62193000	680	P21439-3;P21439-2;P21439	680;680;680	P21439-3	P21439-3	Multidrug resistance protein 3	ABCB4	HSTQKNLKNSQMCQKSLDVETDGLEANVPPV	UID33264
-1.26322	-1.53682	NaN	0.263369	0.734306	NaN	-0.599356	-0.73184	-0.123384	0.432348	-0.0327282	-1.86639	0.749937	0.933054	-0.848593	1.14604	1.19878	-0.811436	NaN	0.894476	0.87188	-0.194857	0.446575	0.903631	S	2			___1	0.995298	0.00019587	108.47	60.19	102.15	0.35658	237700000	800	P33527-8;P33527-6;P33527-7;P33527-5;P33527-4;P33527-2;P33527-3;P33527;P33527-9	800;856;859;800;915;856;859;915;925	P33527-8	P33527-8	Multidrug resistance-associated protein 1	ABCC1	MLVTDSAGKQLQRQLSSSSSYSGDISRHHNS	UID2725
NaN	NaN	NaN	NaN	NaN	NaN	NaN	NaN	NaN	NaN	NaN	NaN	NaN	NaN	NaN	NaN	NaN	NaN	NaN	NaN	-0.159058	NaN	NaN	NaN	S	2			___1	0.791525	0.00173571	78.401	54.02	73.76	0.48402	9929900	801	P33527-8;P33527-6;P33527-7;P33527-5;P33527-4;P33527-2;P33527-3;P33527;P33527-9	801;857;860;801;916;857;860;916;926	P33527-8	P33527-8	Multidrug resistance-associated protein 1	ABCC1	LVTDSAGKQLQRQLSSSSSYSGDISRHHNST	UID2726
-1.36058	NaN	-3.08602	-0.412783	-3.60072	-2.67106	NaN	NaN	NaN	-2.45858	NaN	NaN	-0.895506	-1.43257	0.0854263	-2.07553	-1.51788	NaN	-1.77084	NaN	0.360121	-0.600542	0.193316	-0.733309	S	2			___1	0.815458	8.95122e-06	127.03	97.722	110.26	0.078622	86913000	804	P33527-8;P33527-6;P33527-7;P33527-5;P33527-4;P33527-2;P33527-3;P33527;P33527-9	804;860;863;804;919;860;863;919;929	P33527-8	P33527-8	Multidrug resistance-associated protein 1	ABCC1	DSAGKQLQRQLSSSSSYSGDISRHHNSTAEL	UID2727
-1.46837	-3.12505	-2.71919	0.433285	0.27735	0.0443726	-0.318867	NaN	-1.48699	-0.355335	-0.891001	-0.993563	-1.07891	-1.53564	-4.09746	-5.30802	-0.657532	-2.19441	NaN	-4.82196	-2.27717	-1.81934	NaN	NaN	S	2			___2	0.995298	0.00019587	108.47	60.19	102.15	0.35658	237700000	800	P33527-8;P33527-6;P33527-7;P33527-5;P33527-4;P33527-2;P33527-3;P33527;P33527-9	800;856;859;800;915;856;859;915;925	P33527-8	P33527-8	Multidrug resistance-associated protein 1	ABCC1	MLVTDSAGKQLQRQLSSSSSYSGDISRHHNS	UID18187
NaN	NaN	NaN	NaN	NaN	NaN	NaN	NaN	NaN	NaN	NaN	NaN	NaN	NaN	NaN	-2.14162	NaN	NaN	-1.70172	NaN	NaN	NaN	NaN	NaN	S	2			___2	0.791525	0.00173571	78.401	54.02	73.76	0.48402	9929900	801	P33527-8;P33527-6;P33527-7;P33527-5;P33527-4;P33527-2;P33527-3;P33527;P33527-9	801;857;860;801;916;857;860;916;926	P33527-8	P33527-8	Multidrug resistance-associated protein 1	ABCC1	LVTDSAGKQLQRQLSSSSSYSGDISRHHNST	UID18188
NaN	NaN	NaN	0.0241146	-0.636396	NaN	-3.66095	NaN	-1.48699	-1.66712	NaN	-0.993563	-1.30555	-1.53564	-4.09746	NaN	-1.38558	NaN	NaN	NaN	-2.27717	NaN	NaN	NaN	S	2			___2	0.815458	8.95122e-06	127.03	97.722	110.26	0.078622	86913000	804	P33527-8;P33527-6;P33527-7;P33527-5;P33527-4;P33527-2;P33527-3;P33527;P33527-9	804;860;863;804;919;860;863;919;929	P33527-8	P33527-8	Multidrug resistance-associated protein 1	ABCC1	DSAGKQLQRQLSSSSSYSGDISRHHNSTAEL	UID18189
NaN	NaN	NaN	NaN	NaN	NaN	NaN	NaN	NaN	NaN	NaN	NaN	NaN	NaN	NaN	NaN	NaN	NaN	NaN	NaN	NaN	NaN	NaN	NaN	S	2			___3	0.995298	0.00019587	108.47	60.19	102.15	0.35658	237700000	800	P33527-8;P33527-6;P33527-7;P33527-5;P33527-4;P33527-2;P33527-3;P33527;P33527-9	800;856;859;800;915;856;859;915;925	P33527-8	P33527-8	Multidrug resistance-associated protein 1	ABCC1	MLVTDSAGKQLQRQLSSSSSYSGDISRHHNS	UID33649
NaN	NaN	NaN	NaN	NaN	NaN	NaN	NaN	NaN	NaN	NaN	NaN	NaN	NaN	NaN	NaN	NaN	NaN	NaN	NaN	NaN	NaN	NaN	NaN	S	2			___3	0.791525	0.00173571	78.401	54.02	73.76	0.48402	9929900	801	P33527-8;P33527-6;P33527-7;P33527-5;P33527-4;P33527-2;P33527-3;P33527;P33527-9	801;857;860;801;916;857;860;916;926	P33527-8	P33527-8	Multidrug resistance-associated protein 1	ABCC1	LVTDSAGKQLQRQLSSSSSYSGDISRHHNST	UID33650
NaN	NaN	NaN	NaN	NaN	NaN	NaN	NaN	NaN	NaN	NaN	NaN	NaN	NaN	NaN	NaN	NaN	NaN	NaN	NaN	NaN	NaN	NaN	NaN	S	2			___3	0.815458	8.95122e-06	127.03	97.722	110.26	0.078622	86913000	804	P33527-8;P33527-6;P33527-7;P33527-5;P33527-4;P33527-2;P33527-3;P33527;P33527-9	804;860;863;804;919;860;863;919;929	P33527-8	P33527-8	Multidrug resistance-associated protein 1	ABCC1	DSAGKQLQRQLSSSSSYSGDISRHHNSTAEL	UID33651
-1.96892	-0.720053	-0.927988	-0.139784	0.390101	0.372963	-3.30269	NaN	NaN	NaN	NaN	NaN	NaN	NaN	NaN	NaN	NaN	NaN	NaN	NaN	NaN	-0.313604	NaN	-2.03258	S	2			___1	0.999965	1.88789e-11	141.7	95.978	139.28	-0.75194	43815000	281	Q92887	281	Q92887	Q92887	Canalicular multispecific organic anion transporter 1	ABCC2	QQNSGARLPGLNKNQSQSQDALVLEDVEKKK	UID9274
NaN	NaN	NaN	NaN	NaN	NaN	NaN	NaN	NaN	NaN	NaN	NaN	NaN	NaN	NaN	NaN	-2.05168	NaN	-1.45261	-1.22009	-2.14743	NaN	NaN	NaN	S	2			___1	0.999286	0.000271328	108.99	61.972	108.99	-0.70758	6284200	283	Q92887	283	Q92887	Q92887	Canalicular multispecific organic anion transporter 1	ABCC2	NSGARLPGLNKNQSQSQDALVLEDVEKKKKK	UID9275
NaN	NaN	NaN	NaN	NaN	NaN	NaN	NaN	NaN	NaN	NaN	NaN	NaN	NaN	NaN	NaN	NaN	NaN	NaN	NaN	NaN	NaN	NaN	NaN	S	2			___2	0.999965	1.88789e-11	141.7	95.978	139.28	-0.75194	43815000	281	Q92887	281	Q92887	Q92887	Canalicular multispecific organic anion transporter 1	ABCC2	QQNSGARLPGLNKNQSQSQDALVLEDVEKKK	UID24736
NaN	NaN	NaN	NaN	NaN	NaN	NaN	NaN	NaN	NaN	NaN	NaN	NaN	NaN	NaN	NaN	NaN	NaN	NaN	NaN	NaN	NaN	NaN	NaN	S	2			___2	0.999286	0.000271328	108.99	61.972	108.99	-0.70758	6284200	283	Q92887	283	Q92887	Q92887	Canalicular multispecific organic anion transporter 1	ABCC2	NSGARLPGLNKNQSQSQDALVLEDVEKKKKK	UID24737
NaN	NaN	NaN	NaN	NaN	NaN	NaN	NaN	NaN	NaN	NaN	NaN	NaN	NaN	NaN	NaN	NaN	NaN	NaN	NaN	NaN	NaN	NaN	NaN	S	2			___3	0.999965	1.88789e-11	141.7	95.978	139.28	-0.75194	43815000	281	Q92887	281	Q92887	Q92887	Canalicular multispecific organic anion transporter 1	ABCC2	QQNSGARLPGLNKNQSQSQDALVLEDVEKKK	UID40198
NaN	NaN	NaN	NaN	NaN	NaN	NaN	NaN	NaN	NaN	NaN	NaN	NaN	NaN	NaN	NaN	NaN	NaN	NaN	NaN	NaN	NaN	NaN	NaN	S	2			___3	0.999286	0.000271328	108.99	61.972	108.99	-0.70758	6284200	283	Q92887	283	Q92887	Q92887	Canalicular multispecific organic anion transporter 1	ABCC2	NSGARLPGLNKNQSQSQDALVLEDVEKKKKK	UID40199
NaN	NaN	-2.3838	NaN	-1.00988	NaN	-2.9821	NaN	NaN	NaN	-2.53185	NaN	NaN	NaN	NaN	NaN	NaN	NaN	NaN	NaN	NaN	NaN	NaN	NaN	T	3			___1	0.773817	0.000244297	72.399	50.038	72.399	-0.075054	6866500	882	O15438;O15438-4;O15438-2	882;933;882	O15438	O15438	Canalicular multispecific organic anion transporter 2	ABCC3	ALEGAEDKEALLIEDTLSNHTDLTDNDPVTY	UID13519
NaN	NaN	NaN	NaN	NaN	NaN	NaN	NaN	NaN	NaN	NaN	NaN	NaN	NaN	NaN	NaN	NaN	NaN	NaN	NaN	NaN	NaN	NaN	NaN	T	3			___2	0.773817	0.000244297	72.399	50.038	72.399	-0.075054	6866500	882	O15438;O15438-4;O15438-2	882;933;882	O15438	O15438	Canalicular multispecific organic anion transporter 2	ABCC3	ALEGAEDKEALLIEDTLSNHTDLTDNDPVTY	UID28981
NaN	NaN	NaN	NaN	NaN	NaN	NaN	NaN	NaN	NaN	NaN	NaN	NaN	NaN	NaN	NaN	NaN	NaN	NaN	NaN	NaN	NaN	NaN	NaN	T	3			___3	0.773817	0.000244297	72.399	50.038	72.399	-0.075054	6866500	882	O15438;O15438-4;O15438-2	882;933;882	O15438	O15438	Canalicular multispecific organic anion transporter 2	ABCC3	ALEGAEDKEALLIEDTLSNHTDLTDNDPVTY	UID44443
NaN	NaN	NaN	NaN	NaN	NaN	NaN	NaN	NaN	NaN	NaN	NaN	-2.83818	-1.90919	-3.93982	-3.06459	NaN	-3.4523	NaN	-3.64109	-5.25039	-5.1457	NaN	NaN	S	2			___1	0.999991	0.00373666	78.814	23.702	78.814	0.1682	5940800	554	O15439-4;O15439-3;O15439-2;O15439	554;629;629;629	O15439-4	O15439-4	Multidrug resistance-associated protein 4	ABCC4	KGTYTEFLKSGIDFGSLLKKDNEESEQPPVP	UID488
NaN	NaN	NaN	NaN	NaN	NaN	NaN	NaN	NaN	NaN	NaN	NaN	0.601339	-0.731401	-0.560083	0.372913	-0.378796	-0.403261	-0.515827	0.0570774	NaN	NaN	NaN	NaN	S	2			___1	0.906817	0.000620511	98.887	98.887	98.887	-0.16225	148550000	590	O15439-4;O15439-3;O15439-2;O15439	590;665;665;665	O15439-4	O15439-4	Multidrug resistance-associated protein 4	ABCC4	RNRTFSESSVWSQQSSRPSLKDGALESQDTE	UID489
NaN	NaN	NaN	NaN	NaN	NaN	NaN	NaN	NaN	NaN	NaN	NaN	-0.625786	NaN	NaN	-1.16239	-3.5013	0.476307	0.193249	-0.0222168	-0.333916	-1.18567	-0.684524	-0.561945	S	2			___1	0.999997	2.05528e-19	148.53	117.22	148.53	0.13343	225470000	593	O15439-4;O15439-3;O15439-2;O15439	593;668;668;668	O15439-4	O15439-4	Multidrug resistance-associated protein 4	ABCC4	TFSESSVWSQQSSRPSLKDGALESQDTENVP	UID490
NaN	0.0861072	-0.0896263	-0.72443	0.0603771	-0.430506	-4.07564	-1.69854	-1.11892	-1.01809	-0.852819	-2.21048	3.59912	3.74254	3.38105	4.13096	3.67263	3.66932	2.45931	2.64209	2.32893	0.604145	1.40819	2.11571	T	2			___1	0.997892	7.6182e-20	151.2	151.2	113.71	-0.83027	1065900000	571	O15439-4;O15439-3;O15439-2;O15439	571;646;646;646	O15439-4	O15439-4	Multidrug resistance-associated protein 4	ABCC4	LKKDNEESEQPPVPGTPTLRNRTFSESSVWS	UID13520
NaN	NaN	NaN	NaN	NaN	NaN	NaN	NaN	NaN	NaN	NaN	NaN	NaN	NaN	NaN	NaN	NaN	NaN	1.31664	NaN	NaN	0.792204	0.622303	NaN	T	2			___1	0.795248	0.000134839	118.37	89.237	118.37	-0.086042	23505000	573	O15439-4;O15439-3;O15439-2;O15439	573;648;648;648	O15439-4	O15439-4	Multidrug resistance-associated protein 4	ABCC4	KDNEESEQPPVPGTPTLRNRTFSESSVWSQQ	UID13521
NaN	NaN	NaN	NaN	NaN	NaN	NaN	NaN	NaN	NaN	NaN	NaN	NaN	NaN	NaN	NaN	NaN	NaN	NaN	NaN	NaN	NaN	NaN	NaN	S	2			___2	0.999991	0.00373666	78.814	23.702	78.814	0.1682	5940800	554	O15439-4;O15439-3;O15439-2;O15439	554;629;629;629	O15439-4	O15439-4	Multidrug resistance-associated protein 4	ABCC4	KGTYTEFLKSGIDFGSLLKKDNEESEQPPVP	UID15950
NaN	NaN	NaN	NaN	NaN	-3.80719	NaN	NaN	NaN	NaN	NaN	NaN	0.923245	0.624908	0.467213	0.295878	0.872046	0.713903	-2.33322	NaN	NaN	-3.07046	NaN	NaN	S	2			___2	0.906817	0.000620511	98.887	98.887	98.887	-0.16225	148550000	590	O15439-4;O15439-3;O15439-2;O15439	590;665;665;665	O15439-4	O15439-4	Multidrug resistance-associated protein 4	ABCC4	RNRTFSESSVWSQQSSRPSLKDGALESQDTE	UID15951
NaN	NaN	-3.4192	NaN	NaN	NaN	NaN	-2.3484	NaN	NaN	NaN	NaN	1.16164	0.988386	1.65356	0.699099	1.10888	-0.891243	NaN	NaN	NaN	-1.23793	NaN	NaN	S	2			___2	0.999997	2.05528e-19	148.53	117.22	148.53	0.13343	225470000	593	O15439-4;O15439-3;O15439-2;O15439	593;668;668;668	O15439-4	O15439-4	Multidrug resistance-associated protein 4	ABCC4	TFSESSVWSQQSSRPSLKDGALESQDTENVP	UID15952
NaN	NaN	NaN	NaN	NaN	NaN	NaN	NaN	NaN	NaN	NaN	NaN	NaN	NaN	NaN	NaN	NaN	NaN	NaN	NaN	NaN	NaN	NaN	NaN	T	2			___2	0.997892	7.6182e-20	151.2	151.2	113.71	-0.83027	1065900000	571	O15439-4;O15439-3;O15439-2;O15439	571;646;646;646	O15439-4	O15439-4	Multidrug resistance-associated protein 4	ABCC4	LKKDNEESEQPPVPGTPTLRNRTFSESSVWS	UID28982
NaN	NaN	NaN	NaN	NaN	NaN	NaN	NaN	NaN	NaN	NaN	NaN	NaN	NaN	NaN	NaN	NaN	NaN	NaN	NaN	NaN	NaN	NaN	NaN	T	2			___2	0.795248	0.000134839	118.37	89.237	118.37	-0.086042	23505000	573	O15439-4;O15439-3;O15439-2;O15439	573;648;648;648	O15439-4	O15439-4	Multidrug resistance-associated protein 4	ABCC4	KDNEESEQPPVPGTPTLRNRTFSESSVWSQQ	UID28983
NaN	NaN	NaN	NaN	NaN	NaN	NaN	NaN	NaN	NaN	NaN	NaN	NaN	NaN	NaN	NaN	NaN	NaN	NaN	NaN	NaN	NaN	NaN	NaN	S	2			___3	0.999991	0.00373666	78.814	23.702	78.814	0.1682	5940800	554	O15439-4;O15439-3;O15439-2;O15439	554;629;629;629	O15439-4	O15439-4	Multidrug resistance-associated protein 4	ABCC4	KGTYTEFLKSGIDFGSLLKKDNEESEQPPVP	UID31412
NaN	NaN	NaN	NaN	NaN	NaN	NaN	NaN	NaN	NaN	NaN	NaN	NaN	NaN	NaN	NaN	NaN	NaN	NaN	NaN	NaN	NaN	NaN	NaN	S	2			___3	0.906817	0.000620511	98.887	98.887	98.887	-0.16225	148550000	590	O15439-4;O15439-3;O15439-2;O15439	590;665;665;665	O15439-4	O15439-4	Multidrug resistance-associated protein 4	ABCC4	RNRTFSESSVWSQQSSRPSLKDGALESQDTE	UID31413
NaN	NaN	NaN	NaN	NaN	NaN	NaN	NaN	NaN	NaN	NaN	NaN	NaN	NaN	NaN	NaN	NaN	NaN	NaN	NaN	NaN	NaN	NaN	NaN	S	2			___3	0.999997	2.05528e-19	148.53	117.22	148.53	0.13343	225470000	593	O15439-4;O15439-3;O15439-2;O15439	593;668;668;668	O15439-4	O15439-4	Multidrug resistance-associated protein 4	ABCC4	TFSESSVWSQQSSRPSLKDGALESQDTENVP	UID31414
NaN	NaN	NaN	NaN	NaN	NaN	NaN	NaN	NaN	NaN	NaN	NaN	NaN	NaN	NaN	NaN	NaN	NaN	NaN	NaN	NaN	NaN	NaN	NaN	T	2			___3	0.997892	7.6182e-20	151.2	151.2	113.71	-0.83027	1065900000	571	O15439-4;O15439-3;O15439-2;O15439	571;646;646;646	O15439-4	O15439-4	Multidrug resistance-associated protein 4	ABCC4	LKKDNEESEQPPVPGTPTLRNRTFSESSVWS	UID44444
NaN	NaN	NaN	NaN	NaN	NaN	NaN	NaN	NaN	NaN	NaN	NaN	NaN	NaN	NaN	NaN	NaN	NaN	NaN	NaN	NaN	NaN	NaN	NaN	T	2			___3	0.795248	0.000134839	118.37	89.237	118.37	-0.086042	23505000	573	O15439-4;O15439-3;O15439-2;O15439	573;648;648;648	O15439-4	O15439-4	Multidrug resistance-associated protein 4	ABCC4	KDNEESEQPPVPGTPTLRNRTFSESSVWSQQ	UID44445
NaN	NaN	NaN	NaN	NaN	NaN	NaN	NaN	NaN	NaN	NaN	NaN	NaN	NaN	NaN	NaN	NaN	NaN	NaN	NaN	1.21754	0.629398	0.604717	-1.62104	S	3			___1	0.999995	1.13041e-06	112.67	83.085	112.67	0.56132	28386000	553	O15440-5;O15440	553;553	O15440-5	O15440-5	Multidrug resistance-associated protein 5	ABCC5	HQAVLAEQKGHLLLDSDERPSPEEEEGKHIH	UID491
NaN	NaN	NaN	NaN	NaN	NaN	NaN	NaN	NaN	NaN	NaN	NaN	-0.490017	-0.174568	-0.369728	0.351065	0.267969	-0.447315	-0.169807	-0.194576	-0.803436	-1.50819	-0.969393	-1.41344	S	3			___1	0.999871	0.000114583	81.594	56.677	81.594	0.10834	66036000	558	O15440-5;O15440	558;558	O15440-5	O15440-5	Multidrug resistance-associated protein 5	ABCC5	AEQKGHLLLDSDERPSPEEEEGKHIHLGHLR	UID492
NaN	NaN	NaN	NaN	NaN	NaN	NaN	NaN	NaN	NaN	NaN	NaN	NaN	NaN	NaN	NaN	NaN	NaN	NaN	NaN	NaN	NaN	NaN	NaN	S	3			___1	0.76945	3.69653e-06	121.35	98.808	53.565	0.14936	14310000	501	O15440-5;O15440	501;501	O15440-5	O15440-5	Multidrug resistance-associated protein 5	ABCC5	PHIKIEMKNATLAWDSSHSSIQNSPKLTPKM	UID493
NaN	NaN	NaN	NaN	NaN	NaN	NaN	NaN	NaN	NaN	NaN	NaN	NaN	NaN	NaN	NaN	NaN	NaN	NaN	NaN	NaN	NaN	NaN	NaN	S	3			___1	0.771622	9.14567e-05	106.3	82.773	84.508	-0.11972	323660000	504	O15440-5;O15440	504;504	O15440-5	O15440-5	Multidrug resistance-associated protein 5	ABCC5	KIEMKNATLAWDSSHSSIQNSPKLTPKMKKD	UID494
NaN	NaN	NaN	NaN	NaN	NaN	NaN	NaN	NaN	NaN	NaN	NaN	NaN	NaN	NaN	NaN	NaN	NaN	NaN	NaN	NaN	NaN	NaN	NaN	S	2			___1	0.952789	3.01928e-50	174.61	174.61	47.796	0.42632	188810000	505	O15440-5;O15440	505;505	O15440-5	O15440-5	Multidrug resistance-associated protein 5	ABCC5	IEMKNATLAWDSSHSSIQNSPKLTPKMKKDK	UID495
NaN	NaN	NaN	NaN	NaN	-3.15207	NaN	NaN	NaN	-2.3597	NaN	NaN	0.692986	0.784041	0.0115337	0.269564	0.177286	0.767437	1.4839	1.53889	1.98257	1.88157	1.46438	1.58345	S	2			___1	1	1.88041e-92	197.15	167.43	174.61	0.12319	942330000	509	O15440-5;O15440	509;509	O15440-5	O15440-5	Multidrug resistance-associated protein 5	ABCC5	NATLAWDSSHSSIQNSPKLTPKMKKDKRASR	UID496
NaN	NaN	NaN	NaN	NaN	NaN	NaN	NaN	NaN	NaN	NaN	NaN	NaN	NaN	NaN	NaN	NaN	NaN	NaN	NaN	NaN	NaN	NaN	NaN	S	3			___2	0.999995	1.13041e-06	112.67	83.085	112.67	0.56132	28386000	553	O15440-5;O15440	553;553	O15440-5	O15440-5	Multidrug resistance-associated protein 5	ABCC5	HQAVLAEQKGHLLLDSDERPSPEEEEGKHIH	UID15953
NaN	NaN	NaN	NaN	NaN	NaN	NaN	NaN	NaN	NaN	NaN	NaN	NaN	NaN	NaN	NaN	NaN	NaN	NaN	NaN	NaN	NaN	NaN	NaN	S	3			___2	0.999871	0.000114583	81.594	56.677	81.594	0.10834	66036000	558	O15440-5;O15440	558;558	O15440-5	O15440-5	Multidrug resistance-associated protein 5	ABCC5	AEQKGHLLLDSDERPSPEEEEGKHIHLGHLR	UID15954
NaN	NaN	NaN	NaN	NaN	NaN	NaN	NaN	NaN	NaN	NaN	NaN	NaN	NaN	NaN	NaN	NaN	NaN	NaN	NaN	0.676777	NaN	NaN	NaN	S	3			___2	0.76945	3.69653e-06	121.35	98.808	53.565	0.14936	14310000	501	O15440-5;O15440	501;501	O15440-5	O15440-5	Multidrug resistance-associated protein 5	ABCC5	PHIKIEMKNATLAWDSSHSSIQNSPKLTPKM	UID15955
-2.05906	-1.09282	-2.12725	-0.649727	-0.653862	-0.885443	-0.836422	-2.9257	-1.12234	NaN	-1.67132	-1.7548	1.70006	0.903795	-0.0226555	1.40687	2.3128	0.314764	2.606	2.46782	0.561123	NaN	1.47637	0.973253	S	3			___2	0.771622	9.14567e-05	106.3	82.773	84.508	-0.11972	323660000	504	O15440-5;O15440	504;504	O15440-5	O15440-5	Multidrug resistance-associated protein 5	ABCC5	KIEMKNATLAWDSSHSSIQNSPKLTPKMKKD	UID15956
-1.98305	-1.55737	-2.32819	-0.825127	-0.39282	-1.32842	-0.955563	-1.63417	-0.577642	NaN	-1.1263	-1.07292	0.598265	0.891085	0.502358	1.6209	1.80817	0.461182	1.37789	2.50069	0.553064	0.630089	0.630394	1.91985	S	2			___2	0.952789	3.01928e-50	174.61	174.61	47.796	0.42632	188810000	505	O15440-5;O15440	505;505	O15440-5	O15440-5	Multidrug resistance-associated protein 5	ABCC5	IEMKNATLAWDSSHSSIQNSPKLTPKMKKDK	UID15957
-1.98305	-1.55737	-2.32819	-0.197494	-0.39282	-0.726069	-0.955563	-1.63417	-0.577642	NaN	-1.1263	-1.07292	2.00722	1.61087	2.24006	2.17012	2.61413	2.2618	2.99333	2.50069	2.13884	2.1376	2.33587	1.91985	S	2			___2	1	1.88041e-92	197.15	167.43	174.61	0.12319	942330000	509	O15440-5;O15440	509;509	O15440-5	O15440-5	Multidrug resistance-associated protein 5	ABCC5	NATLAWDSSHSSIQNSPKLTPKMKKDKRASR	UID15958
NaN	NaN	NaN	NaN	NaN	NaN	NaN	NaN	NaN	NaN	NaN	NaN	NaN	NaN	NaN	NaN	NaN	NaN	NaN	NaN	NaN	NaN	NaN	NaN	S	3			___3	0.999995	1.13041e-06	112.67	83.085	112.67	0.56132	28386000	553	O15440-5;O15440	553;553	O15440-5	O15440-5	Multidrug resistance-associated protein 5	ABCC5	HQAVLAEQKGHLLLDSDERPSPEEEEGKHIH	UID31415
NaN	NaN	NaN	NaN	NaN	NaN	NaN	NaN	NaN	NaN	NaN	NaN	NaN	NaN	NaN	NaN	NaN	NaN	NaN	NaN	NaN	NaN	NaN	NaN	S	3			___3	0.999871	0.000114583	81.594	56.677	81.594	0.10834	66036000	558	O15440-5;O15440	558;558	O15440-5	O15440-5	Multidrug resistance-associated protein 5	ABCC5	AEQKGHLLLDSDERPSPEEEEGKHIHLGHLR	UID31416
NaN	NaN	NaN	NaN	NaN	NaN	NaN	NaN	NaN	NaN	NaN	NaN	NaN	NaN	NaN	NaN	NaN	NaN	NaN	NaN	NaN	NaN	NaN	NaN	S	3			___3	0.76945	3.69653e-06	121.35	98.808	53.565	0.14936	14310000	501	O15440-5;O15440	501;501	O15440-5	O15440-5	Multidrug resistance-associated protein 5	ABCC5	PHIKIEMKNATLAWDSSHSSIQNSPKLTPKM	UID31417
NaN	NaN	NaN	NaN	NaN	NaN	NaN	NaN	NaN	NaN	NaN	NaN	NaN	NaN	NaN	NaN	NaN	NaN	NaN	NaN	NaN	NaN	NaN	NaN	S	3			___3	0.771622	9.14567e-05	106.3	82.773	84.508	-0.11972	323660000	504	O15440-5;O15440	504;504	O15440-5	O15440-5	Multidrug resistance-associated protein 5	ABCC5	KIEMKNATLAWDSSHSSIQNSPKLTPKMKKD	UID31418
NaN	NaN	NaN	NaN	NaN	NaN	NaN	NaN	NaN	NaN	NaN	NaN	NaN	NaN	NaN	NaN	NaN	NaN	NaN	NaN	NaN	NaN	NaN	NaN	S	2			___3	0.952789	3.01928e-50	174.61	174.61	47.796	0.42632	188810000	505	O15440-5;O15440	505;505	O15440-5	O15440-5	Multidrug resistance-associated protein 5	ABCC5	IEMKNATLAWDSSHSSIQNSPKLTPKMKKDK	UID31419
NaN	NaN	NaN	NaN	NaN	NaN	NaN	NaN	NaN	NaN	NaN	NaN	NaN	NaN	NaN	NaN	NaN	NaN	NaN	NaN	NaN	NaN	NaN	NaN	S	2			___3	1	1.88041e-92	197.15	167.43	174.61	0.12319	942330000	509	O15440-5;O15440	509;509	O15440-5	O15440-5	Multidrug resistance-associated protein 5	ABCC5	NATLAWDSSHSSIQNSPKLTPKMKKDKRASR	UID31420
NaN	NaN	NaN	NaN	NaN	NaN	NaN	NaN	NaN	NaN	NaN	NaN	-0.258871	NaN	-0.0245933	NaN	-1.29212	-1.77379	-2.9426	NaN	NaN	NaN	NaN	NaN	S	3			___1	0.995689	1.08159e-10	75.301	57.683	75.301	-0.21059	23360000	733	P33897	733	P33897	P33897	ATP-binding cassette sub-family D member 1	ABCD1	QILGEAVAPAHVPAPSPQGPGGLQGAST___	UID2728
NaN	NaN	NaN	NaN	NaN	NaN	NaN	NaN	NaN	NaN	NaN	NaN	NaN	NaN	NaN	NaN	NaN	NaN	NaN	NaN	NaN	NaN	NaN	NaN	S	3			___2	0.995689	1.08159e-10	75.301	57.683	75.301	-0.21059	23360000	733	P33897	733	P33897	P33897	ATP-binding cassette sub-family D member 1	ABCD1	QILGEAVAPAHVPAPSPQGPGGLQGAST___	UID18190
NaN	NaN	NaN	NaN	NaN	NaN	NaN	NaN	NaN	NaN	NaN	NaN	NaN	NaN	NaN	NaN	NaN	NaN	NaN	NaN	NaN	NaN	NaN	NaN	S	3			___3	0.995689	1.08159e-10	75.301	57.683	75.301	-0.21059	23360000	733	P33897	733	P33897	P33897	ATP-binding cassette sub-family D member 1	ABCD1	QILGEAVAPAHVPAPSPQGPGGLQGAST___	UID33652
NaN	NaN	NaN	NaN	NaN	NaN	NaN	NaN	NaN	NaN	NaN	NaN	NaN	NaN	NaN	NaN	NaN	NaN	NaN	NaN	NaN	NaN	NaN	NaN	S	3			___1	1	9.88911e-10	118.44	85.931	110.34	0.21977	0	228	Q8NE71	228	Q8NE71	Q8NE71	ATP-binding cassette sub-family F member 1	ABCF1	PPKQGKEKAKKAEQGSEEEGEGEEEEEEGGE	UID8477
3.04225	3.09362	3.10229	2.71583	2.6214	2.96791	4.29777	4.58261	3.90225	4.36296	3.77865	3.61479	NaN	NaN	NaN	NaN	NaN	NaN	NaN	NaN	0.00919533	-0.371912	-0.690508	-0.416075	S	2			___1	1	7.81359e-05	127.05	84.367	71.354	-0.015512	924070000	166	Q8NE71;Q8NE71-2	166;166	Q8NE71	Q8NE71	ATP-binding cassette sub-family F member 1	ABCF1	PKPAKPEKNRINKAVSEEQQPALKGKKGKEE	UID8478
4.78962	5.24556	6.35545	5.35165	6.78603	6.3844	6.58582	5.85502	4.94783	4.75404	5.54742	6.27756	5.7602	4.74534	5.31831	4.25814	5.29709	5.44175	6.18217	3.34241	4.4878	3.74763	6.15979	5.21565	S	3			___1	1	4.33419e-76	175.77	138.33	96.562	0.24293	9069200000	140	Q8NE71;Q8NE71-2	140;140	Q8NE71	Q8NE71	ATP-binding cassette sub-family F member 1	ABCF1	KTKGGNVFAALIQDQSEEEEEEEKHPPKPAK	UID8479
NaN	-2.4035	NaN	NaN	NaN	NaN	NaN	NaN	NaN	NaN	NaN	-1.69809	-2.13882	NaN	NaN	NaN	NaN	NaN	NaN	-0.838942	NaN	NaN	NaN	NaN	S	2			___1	1	6.10274e-05	117.2	75.939	89.879	-0.46934	580190000	105	Q8NE71;Q8NE71-2	105;105	Q8NE71	Q8NE71	ATP-binding cassette sub-family F member 1	ABCF1	DDGEEKELMERLKKLSVPTSDEEDEVPAPKP	UID8480
5.59582	5.0764	NaN	4.75908	5.01536	5.094	5.61851	7.10887	-3.83229	NaN	6.20571	6.09096	4.33963	4.52351	5.42642	NaN	4.62071	NaN	6.63859	7.26269	6.62475	7.12048	6.25007	5.27302	S	2			___1	1	5.19632e-45	171.52	127.41	89.879	-0.46934	7192900000	109	Q8NE71;Q8NE71-2	109;109	Q8NE71	Q8NE71	ATP-binding cassette sub-family F member 1	ABCF1	EKELMERLKKLSVPTSDEEDEVPAPKPRGGK	UID8481
0.398676	0.0524158	-1.30239	0.286173	-1.85536	-0.223658	0.963066	0.206444	-0.512709	1.17237	1.3809	-0.629582	NaN	NaN	NaN	NaN	NaN	NaN	NaN	NaN	NaN	NaN	NaN	NaN	S	2			___1	1	7.14275e-32	166.34	104.11	120.56	0.756	92125000	595	Q8NE71;Q8NE71-2	595;557	Q8NE71	Q8NE71	ATP-binding cassette sub-family F member 1	ABCF1	TRKQQKCRRKNQDEESQEAPELLKRPKEYTV	UID8482
NaN	1.98317	1.22606	-0.418516	1.17446	0.650663	0.792427	0.0427475	0.991068	-0.680145	-1.29161	0.246082	1.89384	0.050827	1.13899	-1.30462	0.122231	-0.292473	NaN	-1.05773	-0.911741	-1.29922	-1.41816	-1.75899	S	3			___1	0.917593	1.56506e-24	145.65	113.2	102.67	-0.29574	269430000	22	Q8NE71;Q8NE71-2	22;22	Q8NE71	Q8NE71	ATP-binding cassette sub-family F member 1	ABCF1	QQPPEPEWIGDGESTSPSDKVVKKGKKDKKI	UID8483
0.884752	NaN	NaN	NaN	NaN	NaN	NaN	NaN	NaN	NaN	NaN	NaN	NaN	0.462311	NaN	NaN	NaN	NaN	NaN	NaN	NaN	NaN	NaN	NaN	S	2			___1	0.857888	1.56506e-24	145.65	113.2	44.735	0.43085	22632000	24	Q8NE71;Q8NE71-2	24;24	Q8NE71	Q8NE71	ATP-binding cassette sub-family F member 1	ABCF1	PPEPEWIGDGESTSPSDKVVKKGKKDKKIKK	UID8484
6.69566	6.03383	6.83637	5.93131	5.98712	6.28483	6.7728	5.98088	7.55417	7.45464	6.10541	6.04045	5.46023	5.57616	4.46364	6.21395	5.48652	5.76731	5.5563	6.07255	5.75681	NaN	5.19449	6.07559	T	2			___1	1	5.0754e-121	208.07	164.96	89.879	-0.46934	11162000000	108	Q8NE71;Q8NE71-2	108;108	Q8NE71	Q8NE71	ATP-binding cassette sub-family F member 1	ABCF1	EEKELMERLKKLSVPTSDEEDEVPAPKPRGG	UID14700
NaN	NaN	NaN	NaN	NaN	NaN	NaN	NaN	NaN	NaN	NaN	NaN	NaN	NaN	NaN	NaN	NaN	NaN	NaN	NaN	NaN	NaN	NaN	NaN	S	3			___2	1	9.88911e-10	118.44	85.931	110.34	0.21977	0	228	Q8NE71	228	Q8NE71	Q8NE71	ATP-binding cassette sub-family F member 1	ABCF1	PPKQGKEKAKKAEQGSEEEGEGEEEEEEGGE	UID23939
NaN	NaN	NaN	NaN	NaN	NaN	NaN	NaN	NaN	NaN	NaN	NaN	NaN	NaN	NaN	NaN	NaN	NaN	NaN	NaN	NaN	NaN	NaN	NaN	S	2			___2	1	7.81359e-05	127.05	84.367	71.354	-0.015512	924070000	166	Q8NE71;Q8NE71-2	166;166	Q8NE71	Q8NE71	ATP-binding cassette sub-family F member 1	ABCF1	PKPAKPEKNRINKAVSEEQQPALKGKKGKEE	UID23940
NaN	NaN	NaN	NaN	NaN	NaN	NaN	NaN	NaN	NaN	NaN	NaN	NaN	NaN	NaN	NaN	NaN	NaN	NaN	NaN	NaN	NaN	NaN	NaN	S	3			___2	1	4.33419e-76	175.77	138.33	96.562	0.24293	9069200000	140	Q8NE71;Q8NE71-2	140;140	Q8NE71	Q8NE71	ATP-binding cassette sub-family F member 1	ABCF1	KTKGGNVFAALIQDQSEEEEEEEKHPPKPAK	UID23941
-0.0630302	0.141893	-0.763174	-0.49424	-0.70907	-0.138598	-0.486569	-0.420504	-0.789883	-2.27558	NaN	NaN	-1.10782	-0.951685	-0.466967	-0.437843	-0.167629	-2.60215	-0.486675	-1.13775	-1.3456	-2.50696	-2.66483	NaN	S	2			___2	1	6.10274e-05	117.2	75.939	89.879	-0.46934	580190000	105	Q8NE71;Q8NE71-2	105;105	Q8NE71	Q8NE71	ATP-binding cassette sub-family F member 1	ABCF1	DDGEEKELMERLKKLSVPTSDEEDEVPAPKP	UID23942
-0.0630302	0.141893	-0.763174	0.0455055	-0.70907	-0.138598	-0.486569	-0.420504	-0.789883	-2.27558	NaN	NaN	-1.10782	-0.951685	-0.466967	-0.437843	-1.45861	-2.60215	-0.486675	-1.13775	-1.3456	-2.50696	-2.66483	NaN	S	2			___2	1	5.19632e-45	171.52	127.41	89.879	-0.46934	7192900000	109	Q8NE71;Q8NE71-2	109;109	Q8NE71	Q8NE71	ATP-binding cassette sub-family F member 1	ABCF1	EKELMERLKKLSVPTSDEEDEVPAPKPRGGK	UID23943
NaN	NaN	NaN	NaN	NaN	NaN	NaN	NaN	NaN	NaN	NaN	NaN	NaN	NaN	NaN	NaN	NaN	NaN	NaN	NaN	NaN	NaN	NaN	NaN	S	2			___2	1	7.14275e-32	166.34	104.11	120.56	0.756	92125000	595	Q8NE71;Q8NE71-2	595;557	Q8NE71	Q8NE71	ATP-binding cassette sub-family F member 1	ABCF1	TRKQQKCRRKNQDEESQEAPELLKRPKEYTV	UID23944
NaN	NaN	NaN	NaN	NaN	NaN	NaN	NaN	NaN	NaN	NaN	NaN	NaN	NaN	NaN	NaN	NaN	NaN	NaN	NaN	NaN	NaN	NaN	NaN	S	3			___2	0.917593	1.56506e-24	145.65	113.2	102.67	-0.29574	269430000	22	Q8NE71;Q8NE71-2	22;22	Q8NE71	Q8NE71	ATP-binding cassette sub-family F member 1	ABCF1	QQPPEPEWIGDGESTSPSDKVVKKGKKDKKI	UID23945
NaN	NaN	NaN	NaN	NaN	NaN	NaN	NaN	NaN	NaN	NaN	NaN	NaN	NaN	NaN	NaN	NaN	NaN	NaN	NaN	NaN	NaN	NaN	NaN	S	2			___2	0.857888	1.56506e-24	145.65	113.2	44.735	0.43085	22632000	24	Q8NE71;Q8NE71-2	24;24	Q8NE71	Q8NE71	ATP-binding cassette sub-family F member 1	ABCF1	PPEPEWIGDGESTSPSDKVVKKGKKDKKIKK	UID23946
-0.0630302	0.141893	-0.763174	0.0455055	-0.70907	-0.138598	-0.486569	-0.420504	-0.789883	-2.27558	NaN	NaN	-1.72704	-0.951685	-0.466967	-0.437843	-0.167629	-2.60215	-0.486675	-1.13775	-1.3456	-2.50696	-2.66483	NaN	T	2			___2	1	5.0754e-121	208.07	164.96	89.879	-0.46934	11162000000	108	Q8NE71;Q8NE71-2	108;108	Q8NE71	Q8NE71	ATP-binding cassette sub-family F member 1	ABCF1	EEKELMERLKKLSVPTSDEEDEVPAPKPRGG	UID30162
NaN	NaN	NaN	NaN	NaN	NaN	NaN	NaN	NaN	NaN	NaN	NaN	NaN	NaN	NaN	NaN	NaN	NaN	NaN	NaN	NaN	NaN	NaN	NaN	S	3			___3	1	9.88911e-10	118.44	85.931	110.34	0.21977	0	228	Q8NE71	228	Q8NE71	Q8NE71	ATP-binding cassette sub-family F member 1	ABCF1	PPKQGKEKAKKAEQGSEEEGEGEEEEEEGGE	UID39401
NaN	NaN	NaN	NaN	NaN	NaN	NaN	NaN	NaN	NaN	NaN	NaN	NaN	NaN	NaN	NaN	NaN	NaN	NaN	NaN	NaN	NaN	NaN	NaN	S	2			___3	1	7.81359e-05	127.05	84.367	71.354	-0.015512	924070000	166	Q8NE71;Q8NE71-2	166;166	Q8NE71	Q8NE71	ATP-binding cassette sub-family F member 1	ABCF1	PKPAKPEKNRINKAVSEEQQPALKGKKGKEE	UID39402
NaN	NaN	NaN	NaN	NaN	NaN	NaN	NaN	NaN	NaN	NaN	NaN	NaN	NaN	NaN	NaN	NaN	NaN	NaN	NaN	NaN	NaN	NaN	NaN	S	3			___3	1	4.33419e-76	175.77	138.33	96.562	0.24293	9069200000	140	Q8NE71;Q8NE71-2	140;140	Q8NE71	Q8NE71	ATP-binding cassette sub-family F member 1	ABCF1	KTKGGNVFAALIQDQSEEEEEEEKHPPKPAK	UID39403
1.35191	-0.529921	1.82519	1.27067	1.29491	-0.563866	0.0608978	-2.20513	-3.40911	NaN	NaN	-0.567362	0.167955	NaN	0.142202	-2.91773	0.258135	-0.437824	NaN	NaN	NaN	NaN	NaN	NaN	S	2			___3	1	6.10274e-05	117.2	75.939	89.879	-0.46934	580190000	105	Q8NE71;Q8NE71-2	105;105	Q8NE71	Q8NE71	ATP-binding cassette sub-family F member 1	ABCF1	DDGEEKELMERLKKLSVPTSDEEDEVPAPKP	UID39404
1.35191	-0.529921	1.82519	1.27067	1.29491	-0.563866	0.0608978	-2.20513	-3.40911	NaN	NaN	-0.567362	0.167955	NaN	0.142202	-2.91773	0.258135	-0.437824	NaN	NaN	NaN	NaN	NaN	NaN	S	2			___3	1	5.19632e-45	171.52	127.41	89.879	-0.46934	7192900000	109	Q8NE71;Q8NE71-2	109;109	Q8NE71	Q8NE71	ATP-binding cassette sub-family F member 1	ABCF1	EKELMERLKKLSVPTSDEEDEVPAPKPRGGK	UID39405
NaN	NaN	NaN	NaN	NaN	NaN	NaN	NaN	NaN	NaN	NaN	NaN	NaN	NaN	NaN	NaN	NaN	NaN	NaN	NaN	NaN	NaN	NaN	NaN	S	2			___3	1	7.14275e-32	166.34	104.11	120.56	0.756	92125000	595	Q8NE71;Q8NE71-2	595;557	Q8NE71	Q8NE71	ATP-binding cassette sub-family F member 1	ABCF1	TRKQQKCRRKNQDEESQEAPELLKRPKEYTV	UID39406
NaN	NaN	NaN	NaN	NaN	NaN	NaN	NaN	NaN	NaN	NaN	NaN	NaN	NaN	NaN	NaN	NaN	NaN	NaN	NaN	NaN	NaN	NaN	NaN	S	3			___3	0.917593	1.56506e-24	145.65	113.2	102.67	-0.29574	269430000	22	Q8NE71;Q8NE71-2	22;22	Q8NE71	Q8NE71	ATP-binding cassette sub-family F member 1	ABCF1	QQPPEPEWIGDGESTSPSDKVVKKGKKDKKI	UID39407
NaN	NaN	NaN	NaN	NaN	NaN	NaN	NaN	NaN	NaN	NaN	NaN	NaN	NaN	NaN	NaN	NaN	NaN	NaN	NaN	NaN	NaN	NaN	NaN	S	2			___3	0.857888	1.56506e-24	145.65	113.2	44.735	0.43085	22632000	24	Q8NE71;Q8NE71-2	24;24	Q8NE71	Q8NE71	ATP-binding cassette sub-family F member 1	ABCF1	PPEPEWIGDGESTSPSDKVVKKGKKDKKIKK	UID39408
1.35191	-0.529921	1.82519	1.27067	1.29491	-0.563866	0.0608978	-2.20513	-3.40911	NaN	NaN	-0.567362	0.167955	NaN	0.142202	-2.91773	0.258135	-0.437824	NaN	NaN	NaN	NaN	NaN	NaN	T	2			___3	1	5.0754e-121	208.07	164.96	89.879	-0.46934	11162000000	108	Q8NE71;Q8NE71-2	108;108	Q8NE71	Q8NE71	ATP-binding cassette sub-family F member 1	ABCF1	EEKELMERLKKLSVPTSDEEDEVPAPKPRGG	UID45624
NaN	NaN	NaN	NaN	NaN	NaN	-3.66205	-3.4125	-2.514	-2.7279	NaN	-4.21391	NaN	-3.47939	NaN	NaN	NaN	NaN	-3.98586	-1.79706	-2.80808	-2.4981	-3.27606	-3.40863	S	2			___1	1	0.00147664	90.827	22.875	75.89	0.0038008	6788700	282	Q5VST6	282	Q5VST6	Q5VST6	Alpha/beta hydrolase domain-containing protein 17B	ABHD17B	VELYGQYLERLKQFVSQELVNL_________	UID6521
NaN	NaN	NaN	NaN	NaN	NaN	NaN	NaN	NaN	NaN	NaN	NaN	NaN	NaN	NaN	NaN	NaN	NaN	NaN	NaN	NaN	NaN	NaN	NaN	S	2			___2	1	0.00147664	90.827	22.875	75.89	0.0038008	6788700	282	Q5VST6	282	Q5VST6	Q5VST6	Alpha/beta hydrolase domain-containing protein 17B	ABHD17B	VELYGQYLERLKQFVSQELVNL_________	UID21983
NaN	NaN	NaN	NaN	NaN	NaN	NaN	NaN	NaN	NaN	NaN	NaN	NaN	NaN	NaN	NaN	NaN	NaN	NaN	NaN	NaN	NaN	NaN	NaN	S	2			___3	1	0.00147664	90.827	22.875	75.89	0.0038008	6788700	282	Q5VST6	282	Q5VST6	Q5VST6	Alpha/beta hydrolase domain-containing protein 17B	ABHD17B	VELYGQYLERLKQFVSQELVNL_________	UID37445
0.147261	NaN	0.575115	-0.328775	1.07538	0.753202	0.622091	0.194176	0.658455	-0.221086	-0.0510235	-1.17407	-0.520132	NaN	-0.693773	NaN	NaN	NaN	-0.610104	-2.26483	-2.69035	-2.71652	-1.50393	-0.802097	S	2			___1	0.759161	0.000789442	88.78	44.344	47.506	-0.61194	110720000	415	P08910	415	P08910	P08910	Abhydrolase domain-containing protein 2	ABHD2	YANAICQWERNKLQCSDTEQVEADLE_____	UID1861
NaN	NaN	NaN	NaN	NaN	NaN	NaN	NaN	NaN	NaN	NaN	NaN	NaN	NaN	NaN	NaN	NaN	NaN	NaN	NaN	NaN	NaN	NaN	NaN	S	2			___2	0.759161	0.000789442	88.78	44.344	47.506	-0.61194	110720000	415	P08910	415	P08910	P08910	Abhydrolase domain-containing protein 2	ABHD2	YANAICQWERNKLQCSDTEQVEADLE_____	UID17323
NaN	NaN	NaN	NaN	NaN	NaN	NaN	NaN	NaN	NaN	NaN	NaN	NaN	NaN	NaN	NaN	NaN	NaN	NaN	NaN	NaN	NaN	NaN	NaN	S	2			___3	0.759161	0.000789442	88.78	44.344	47.506	-0.61194	110720000	415	P08910	415	P08910	P08910	Abhydrolase domain-containing protein 2	ABHD2	YANAICQWERNKLQCSDTEQVEADLE_____	UID32785
-0.662634	0.81945	-0.546763	1.70314	1.81618	2.16424	1.84362	1.75737	2.7153	2.27844	2.73956	1.92618	3.40469	3.70688	3.59029	3.89949	2.69787	3.78548	4.6974	4.09007	4.28831	4.28599	4.04291	4.03256	S	2			___1	0.999401	0.000778618	112.57	85.305	79.695	0.26583	2315000000	178	Q8IZP0-10;Q8IZP0-8;Q8IZP0-7;Q8IZP0-2;Q8IZP0-4;Q8IZP0-3;Q8IZP0-5;Q8IZP0-6;Q8IZP0-9;Q8IZP0-12;Q8IZP0;Q8IZP0-11	178;183;183;178;183;183;178;183;183;200;183;119	Q8IZP0-10	Q8IZP0-10	Abl interactor 1	ABI1	TGTLSRTNPPTQKPPSPPMSGRGTLGRNTPY	UID8107
NaN	NaN	NaN	NaN	NaN	NaN	NaN	NaN	NaN	NaN	NaN	NaN	NaN	NaN	NaN	NaN	NaN	1.75252	2.51934	1.58518	2.48747	NaN	NaN	NaN	T	2			___1	0.920944	0.00482807	106.89	80.245	86.539	-0.070645	120420000	173	Q8IZP0-10;Q8IZP0-8;Q8IZP0-7;Q8IZP0-2;Q8IZP0-4;Q8IZP0-3;Q8IZP0-5;Q8IZP0-6;Q8IZP0-9;Q8IZP0-12;Q8IZP0;Q8IZP0-11	173;178;178;173;178;178;173;178;178;195;178;114	Q8IZP0-10	Q8IZP0-10	Abl interactor 1	ABI1	NQPARTGTLSRTNPPTQKPPSPPMSGRGTLG	UID14645
NaN	NaN	NaN	NaN	NaN	NaN	NaN	NaN	NaN	NaN	NaN	NaN	NaN	NaN	NaN	NaN	NaN	NaN	NaN	NaN	NaN	NaN	NaN	NaN	S	2			___2	0.999401	0.000778618	112.57	85.305	79.695	0.26583	2315000000	178	Q8IZP0-10;Q8IZP0-8;Q8IZP0-7;Q8IZP0-2;Q8IZP0-4;Q8IZP0-3;Q8IZP0-5;Q8IZP0-6;Q8IZP0-9;Q8IZP0-12;Q8IZP0;Q8IZP0-11	178;183;183;178;183;183;178;183;183;200;183;119	Q8IZP0-10	Q8IZP0-10	Abl interactor 1	ABI1	TGTLSRTNPPTQKPPSPPMSGRGTLGRNTPY	UID23569
NaN	NaN	NaN	NaN	NaN	NaN	NaN	NaN	NaN	NaN	NaN	NaN	NaN	NaN	NaN	NaN	NaN	NaN	NaN	NaN	NaN	NaN	NaN	NaN	T	2			___2	0.920944	0.00482807	106.89	80.245	86.539	-0.070645	120420000	173	Q8IZP0-10;Q8IZP0-8;Q8IZP0-7;Q8IZP0-2;Q8IZP0-4;Q8IZP0-3;Q8IZP0-5;Q8IZP0-6;Q8IZP0-9;Q8IZP0-12;Q8IZP0;Q8IZP0-11	173;178;178;173;178;178;173;178;178;195;178;114	Q8IZP0-10	Q8IZP0-10	Abl interactor 1	ABI1	NQPARTGTLSRTNPPTQKPPSPPMSGRGTLG	UID30107
NaN	NaN	NaN	NaN	NaN	NaN	NaN	NaN	NaN	NaN	NaN	NaN	NaN	NaN	NaN	NaN	NaN	NaN	NaN	NaN	NaN	NaN	NaN	NaN	S	2			___3	0.999401	0.000778618	112.57	85.305	79.695	0.26583	2315000000	178	Q8IZP0-10;Q8IZP0-8;Q8IZP0-7;Q8IZP0-2;Q8IZP0-4;Q8IZP0-3;Q8IZP0-5;Q8IZP0-6;Q8IZP0-9;Q8IZP0-12;Q8IZP0;Q8IZP0-11	178;183;183;178;183;183;178;183;183;200;183;119	Q8IZP0-10	Q8IZP0-10	Abl interactor 1	ABI1	TGTLSRTNPPTQKPPSPPMSGRGTLGRNTPY	UID39031
NaN	NaN	NaN	NaN	NaN	NaN	NaN	NaN	NaN	NaN	NaN	NaN	NaN	NaN	NaN	NaN	NaN	NaN	NaN	NaN	NaN	NaN	NaN	NaN	T	2			___3	0.920944	0.00482807	106.89	80.245	86.539	-0.070645	120420000	173	Q8IZP0-10;Q8IZP0-8;Q8IZP0-7;Q8IZP0-2;Q8IZP0-4;Q8IZP0-3;Q8IZP0-5;Q8IZP0-6;Q8IZP0-9;Q8IZP0-12;Q8IZP0;Q8IZP0-11	173;178;178;173;178;178;173;178;178;195;178;114	Q8IZP0-10	Q8IZP0-10	Abl interactor 1	ABI1	NQPARTGTLSRTNPPTQKPPSPPMSGRGTLG	UID45569
-0.604557	-0.0674992	-1.61904	-0.851046	-0.538473	-0.605803	0.48415	0.6276	0.314879	-0.874647	0.0174351	0.220268	-1.20934	-1.5441	-1.55251	-0.00930405	-0.635483	-0.467005	0.918892	1.74941	-0.305109	-1.8621	-1.46806	-0.597689	S	3			___1	0.999999	4.04074e-22	152.07	121.99	122.78	0.20958	521960000	256	Q9NYB9-3;Q9NYB9-2;Q9NYB9-4;Q9NYB9	256;301;362;368	Q9NYB9-3	Q9NYB9-3	Abl interactor 2	ABI2	MNRPASRHTPPTIGGSLPYRRPPSITSQTSL	UID11694
1.07375	NaN	NaN	-0.887516	NaN	-2.64557	-2.32714	-1.99149	NaN	NaN	NaN	NaN	0.0867329	NaN	NaN	NaN	NaN	NaN	NaN	NaN	NaN	NaN	NaN	NaN	S	2			___1	0.89898	0.000716435	102.06	73.629	92.538	0.24294	39618000	173	Q9NYB9-3;Q9NYB9-2;Q9NYB9-4;Q9NYB9	173;218;218;224	Q9NYB9-3	Q9NYB9-3	Abl interactor 2	ABI2	VPNDYVPSPTRNMAPSQQSPVRTASVNQRNR	UID11695
0.631142	1.79972	2.02426	0.701851	0.565928	-0.541307	-2.66021	NaN	NaN	-3.93132	NaN	NaN	-0.208923	1.2715	0.813919	0.656887	0.754282	NaN	NaN	-0.0593204	NaN	NaN	NaN	NaN	S	2			___1	0.999896	0.0001651	119.34	86.858	119.03	-0.092707	322370000	176	Q9NYB9-3;Q9NYB9-2;Q9NYB9-4;Q9NYB9	176;221;221;227	Q9NYB9-3	Q9NYB9-3	Abl interactor 2	ABI2	DYVPSPTRNMAPSQQSPVRTASVNQRNRTYS	UID11696
NaN	NaN	NaN	NaN	NaN	-1.70087	NaN	NaN	NaN	NaN	NaN	NaN	NaN	NaN	NaN	NaN	NaN	NaN	NaN	NaN	NaN	NaN	NaN	NaN	S	2			___1	0.989662	0.00380887	72.797	40.095	72.158	-0.21194	147700000	182	Q9NYB9-3;Q9NYB9-2;Q9NYB9-4;Q9NYB9	182;227;227;233	Q9NYB9-3	Q9NYB9-3	Abl interactor 2	ABI2	TRNMAPSQQSPVRTASVNQRNRTYSSSGSSG	UID11697
-1.08173	-0.017601	-0.0236988	-0.0763607	0.360706	0.31543	2.42465	1.68363	NaN	1.83254	0.580366	1.16978	-0.0705128	-4.52469	1.58796	1.49815	NaN	1.43879	2.32057	0.268629	1.95823	1.81297	1.53878	1.73824	S	2			___1	0.998918	0.000831164	106.76	64.332	84.62	-0.2489	640090000	132	Q9NYB9-3;Q9NYB9-2;Q9NYB9-4;Q9NYB9	132;177;177;183	Q9NYB9-3	Q9NYB9-3	Abl interactor 2	ABI2	MGGLPRTTPPTQKPPSPPMSGKGTLGRHSPY	UID11698
NaN	NaN	-0.0891628	-0.601179	1.34315	1.01034	2.66638	1.07886	NaN	NaN	1.27983	NaN	NaN	NaN	NaN	NaN	NaN	NaN	NaN	NaN	NaN	NaN	NaN	NaN	T	2			___1	0.962638	6.66263e-05	116.87	90.583	81.526	0.15881	112450000	252	Q9NYB9-3;Q9NYB9-2;Q9NYB9-4;Q9NYB9	252;297;358;364	Q9NYB9-3	Q9NYB9-3	Abl interactor 2	ABI2	QFYSMNRPASRHTPPTIGGSLPYRRPPSITS	UID15074
NaN	NaN	NaN	NaN	NaN	NaN	NaN	NaN	NaN	NaN	NaN	NaN	NaN	NaN	NaN	NaN	NaN	NaN	NaN	NaN	NaN	NaN	NaN	NaN	S	3			___2	0.999999	4.04074e-22	152.07	121.99	122.78	0.20958	521960000	256	Q9NYB9-3;Q9NYB9-2;Q9NYB9-4;Q9NYB9	256;301;362;368	Q9NYB9-3	Q9NYB9-3	Abl interactor 2	ABI2	MNRPASRHTPPTIGGSLPYRRPPSITSQTSL	UID27156
NaN	NaN	NaN	NaN	NaN	NaN	NaN	NaN	NaN	NaN	NaN	NaN	NaN	NaN	NaN	NaN	NaN	NaN	NaN	NaN	NaN	NaN	NaN	NaN	S	2			___2	0.89898	0.000716435	102.06	73.629	92.538	0.24294	39618000	173	Q9NYB9-3;Q9NYB9-2;Q9NYB9-4;Q9NYB9	173;218;218;224	Q9NYB9-3	Q9NYB9-3	Abl interactor 2	ABI2	VPNDYVPSPTRNMAPSQQSPVRTASVNQRNR	UID27157
-1.43235	-0.869924	NaN	-0.797182	0.519785	0.582035	0.661863	0.209721	-1.03048	-1.16229	-0.499536	-0.897417	NaN	NaN	NaN	NaN	NaN	NaN	-4.94927	NaN	NaN	NaN	NaN	NaN	S	2			___2	0.999896	0.0001651	119.34	86.858	119.03	-0.092707	322370000	176	Q9NYB9-3;Q9NYB9-2;Q9NYB9-4;Q9NYB9	176;221;221;227	Q9NYB9-3	Q9NYB9-3	Abl interactor 2	ABI2	DYVPSPTRNMAPSQQSPVRTASVNQRNRTYS	UID27158
-1.43235	-0.869924	NaN	-0.797182	0.519785	1.34866	0.661863	0.209721	-1.03048	-1.16229	-0.499536	-0.897417	NaN	NaN	NaN	NaN	NaN	NaN	-4.94927	NaN	NaN	NaN	NaN	NaN	S	2			___2	0.989662	0.00380887	72.797	40.095	72.158	-0.21194	147700000	182	Q9NYB9-3;Q9NYB9-2;Q9NYB9-4;Q9NYB9	182;227;227;233	Q9NYB9-3	Q9NYB9-3	Abl interactor 2	ABI2	TRNMAPSQQSPVRTASVNQRNRTYSSSGSSG	UID27159
NaN	NaN	NaN	NaN	NaN	NaN	NaN	NaN	NaN	NaN	NaN	NaN	NaN	NaN	NaN	NaN	NaN	NaN	NaN	NaN	NaN	NaN	NaN	NaN	S	2			___2	0.998918	0.000831164	106.76	64.332	84.62	-0.2489	640090000	132	Q9NYB9-3;Q9NYB9-2;Q9NYB9-4;Q9NYB9	132;177;177;183	Q9NYB9-3	Q9NYB9-3	Abl interactor 2	ABI2	MGGLPRTTPPTQKPPSPPMSGKGTLGRHSPY	UID27160
NaN	NaN	NaN	NaN	NaN	NaN	NaN	NaN	NaN	NaN	NaN	NaN	NaN	NaN	NaN	NaN	NaN	NaN	NaN	NaN	NaN	NaN	NaN	NaN	T	2			___2	0.962638	6.66263e-05	116.87	90.583	81.526	0.15881	112450000	252	Q9NYB9-3;Q9NYB9-2;Q9NYB9-4;Q9NYB9	252;297;358;364	Q9NYB9-3	Q9NYB9-3	Abl interactor 2	ABI2	QFYSMNRPASRHTPPTIGGSLPYRRPPSITS	UID30536
NaN	NaN	NaN	NaN	NaN	NaN	NaN	NaN	NaN	NaN	NaN	NaN	NaN	NaN	NaN	NaN	NaN	NaN	NaN	NaN	NaN	NaN	NaN	NaN	S	3			___3	0.999999	4.04074e-22	152.07	121.99	122.78	0.20958	521960000	256	Q9NYB9-3;Q9NYB9-2;Q9NYB9-4;Q9NYB9	256;301;362;368	Q9NYB9-3	Q9NYB9-3	Abl interactor 2	ABI2	MNRPASRHTPPTIGGSLPYRRPPSITSQTSL	UID42618
NaN	NaN	NaN	NaN	NaN	NaN	NaN	NaN	NaN	NaN	NaN	NaN	NaN	NaN	NaN	NaN	NaN	NaN	NaN	NaN	NaN	NaN	NaN	NaN	S	2			___3	0.89898	0.000716435	102.06	73.629	92.538	0.24294	39618000	173	Q9NYB9-3;Q9NYB9-2;Q9NYB9-4;Q9NYB9	173;218;218;224	Q9NYB9-3	Q9NYB9-3	Abl interactor 2	ABI2	VPNDYVPSPTRNMAPSQQSPVRTASVNQRNR	UID42619
NaN	NaN	NaN	NaN	NaN	NaN	NaN	NaN	NaN	NaN	NaN	NaN	NaN	NaN	NaN	NaN	NaN	NaN	NaN	NaN	NaN	NaN	NaN	NaN	S	2			___3	0.999896	0.0001651	119.34	86.858	119.03	-0.092707	322370000	176	Q9NYB9-3;Q9NYB9-2;Q9NYB9-4;Q9NYB9	176;221;221;227	Q9NYB9-3	Q9NYB9-3	Abl interactor 2	ABI2	DYVPSPTRNMAPSQQSPVRTASVNQRNRTYS	UID42620
NaN	NaN	NaN	NaN	NaN	NaN	NaN	NaN	NaN	NaN	NaN	NaN	NaN	NaN	NaN	NaN	NaN	NaN	NaN	NaN	NaN	NaN	NaN	NaN	S	2			___3	0.989662	0.00380887	72.797	40.095	72.158	-0.21194	147700000	182	Q9NYB9-3;Q9NYB9-2;Q9NYB9-4;Q9NYB9	182;227;227;233	Q9NYB9-3	Q9NYB9-3	Abl interactor 2	ABI2	TRNMAPSQQSPVRTASVNQRNRTYSSSGSSG	UID42621
NaN	NaN	NaN	NaN	NaN	NaN	NaN	NaN	NaN	NaN	NaN	NaN	NaN	NaN	NaN	NaN	NaN	NaN	NaN	NaN	NaN	NaN	NaN	NaN	S	2			___3	0.998918	0.000831164	106.76	64.332	84.62	-0.2489	640090000	132	Q9NYB9-3;Q9NYB9-2;Q9NYB9-4;Q9NYB9	132;177;177;183	Q9NYB9-3	Q9NYB9-3	Abl interactor 2	ABI2	MGGLPRTTPPTQKPPSPPMSGKGTLGRHSPY	UID42622
NaN	NaN	NaN	NaN	NaN	NaN	NaN	NaN	NaN	NaN	NaN	NaN	NaN	NaN	NaN	NaN	NaN	NaN	NaN	NaN	NaN	NaN	NaN	NaN	T	2			___3	0.962638	6.66263e-05	116.87	90.583	81.526	0.15881	112450000	252	Q9NYB9-3;Q9NYB9-2;Q9NYB9-4;Q9NYB9	252;297;358;364	Q9NYB9-3	Q9NYB9-3	Abl interactor 2	ABI2	QFYSMNRPASRHTPPTIGGSLPYRRPPSITS	UID45998
NaN	NaN	NaN	NaN	NaN	NaN	NaN	NaN	NaN	NaN	NaN	NaN	NaN	NaN	NaN	NaN	NaN	NaN	NaN	NaN	NaN	NaN	NaN	NaN	S	2			___1	0.93339	0.00435805	78.674	42.631	78.674	0.48745	0	804	P00519;P00519-2	804;823	P00519	P00519	Tyrosine-protein kinase ABL1	ABL1	KNEEAADEVFKDIMESSPGSSPPNLTPKPLR	UID1581
NaN	NaN	NaN	NaN	NaN	NaN	NaN	NaN	NaN	NaN	NaN	NaN	NaN	NaN	NaN	NaN	NaN	NaN	NaN	NaN	NaN	NaN	NaN	NaN	S	2			___1	0.810753	0.000747626	80.719	47.922	80.719	-0.036535	6816500	808	P00519;P00519-2	808;827	P00519	P00519	Tyrosine-protein kinase ABL1	ABL1	AADEVFKDIMESSPGSSPPNLTPKPLRRQVT	UID1582
NaN	NaN	NaN	NaN	NaN	NaN	NaN	NaN	NaN	NaN	NaN	NaN	NaN	NaN	NaN	NaN	NaN	NaN	NaN	NaN	NaN	NaN	NaN	NaN	S	2			___1	0.957896	0.000747626	80.719	47.922	80.719	-0.036535	6816500	809	P00519;P00519-2	809;828	P00519	P00519	Tyrosine-protein kinase ABL1	ABL1	ADEVFKDIMESSPGSSPPNLTPKPLRRQVTV	UID1583
NaN	NaN	NaN	NaN	NaN	NaN	NaN	NaN	NaN	NaN	NaN	NaN	1.88649	0.439024	0.982733	0.875847	-0.289095	0.838394	1.30862	1.07354	1.24296	0.0817089	-0.679783	0.731008	S	3			___1	1	8.74608e-13	129.05	105.42	129.05	-0.024811	138020000	569	P00519;P00519-2	569;588	P00519	P00519	Tyrosine-protein kinase ABL1	ABL1	KGQGESDPLDHEPAVSPLLPRKERGPPEGGL	UID1584
NaN	NaN	-2.64096	-3.70317	-1.43158	-3.01701	-3.08359	NaN	-3.90301	NaN	-3.18525	NaN	NaN	NaN	NaN	NaN	NaN	NaN	NaN	NaN	NaN	NaN	NaN	NaN	S	2			___1	0.994804	0.00138527	83.869	59.877	68.044	0.51607	7448800	718	P00519;P00519-2	718;737	P00519	P00519	Tyrosine-protein kinase ABL1	ABL1	EEGGGSSSKRFLRSCSASCVPHGAKDTEWRS	UID1585
NaN	NaN	NaN	NaN	NaN	NaN	NaN	NaN	NaN	NaN	NaN	NaN	NaN	NaN	NaN	NaN	NaN	NaN	NaN	NaN	NaN	NaN	NaN	NaN	S	2			___2	0.93339	0.00435805	78.674	42.631	78.674	0.48745	0	804	P00519;P00519-2	804;823	P00519	P00519	Tyrosine-protein kinase ABL1	ABL1	KNEEAADEVFKDIMESSPGSSPPNLTPKPLR	UID17043
-0.558226	-2.76658	-2.92904	NaN	NaN	NaN	NaN	NaN	NaN	NaN	NaN	NaN	NaN	NaN	NaN	NaN	NaN	NaN	NaN	NaN	NaN	NaN	NaN	NaN	S	2			___2	0.810753	0.000747626	80.719	47.922	80.719	-0.036535	6816500	808	P00519;P00519-2	808;827	P00519	P00519	Tyrosine-protein kinase ABL1	ABL1	AADEVFKDIMESSPGSSPPNLTPKPLRRQVT	UID17044
-0.558226	-2.76658	-2.92904	NaN	NaN	NaN	NaN	NaN	NaN	NaN	NaN	NaN	NaN	NaN	NaN	NaN	NaN	NaN	NaN	NaN	NaN	NaN	NaN	NaN	S	2			___2	0.957896	0.000747626	80.719	47.922	80.719	-0.036535	6816500	809	P00519;P00519-2	809;828	P00519	P00519	Tyrosine-protein kinase ABL1	ABL1	ADEVFKDIMESSPGSSPPNLTPKPLRRQVTV	UID17045
NaN	NaN	NaN	NaN	NaN	NaN	NaN	NaN	NaN	NaN	NaN	NaN	NaN	NaN	NaN	NaN	NaN	NaN	NaN	NaN	NaN	NaN	NaN	NaN	S	3			___2	1	8.74608e-13	129.05	105.42	129.05	-0.024811	138020000	569	P00519;P00519-2	569;588	P00519	P00519	Tyrosine-protein kinase ABL1	ABL1	KGQGESDPLDHEPAVSPLLPRKERGPPEGGL	UID17046
NaN	NaN	NaN	NaN	NaN	NaN	NaN	NaN	NaN	NaN	NaN	NaN	NaN	NaN	NaN	NaN	NaN	NaN	NaN	NaN	NaN	NaN	NaN	NaN	S	2			___2	0.994804	0.00138527	83.869	59.877	68.044	0.51607	7448800	718	P00519;P00519-2	718;737	P00519	P00519	Tyrosine-protein kinase ABL1	ABL1	EEGGGSSSKRFLRSCSASCVPHGAKDTEWRS	UID17047
NaN	NaN	NaN	NaN	NaN	NaN	NaN	NaN	NaN	NaN	NaN	NaN	NaN	NaN	NaN	NaN	NaN	NaN	NaN	NaN	NaN	NaN	NaN	NaN	S	2			___3	0.93339	0.00435805	78.674	42.631	78.674	0.48745	0	804	P00519;P00519-2	804;823	P00519	P00519	Tyrosine-protein kinase ABL1	ABL1	KNEEAADEVFKDIMESSPGSSPPNLTPKPLR	UID32505
NaN	NaN	NaN	NaN	NaN	NaN	NaN	NaN	NaN	NaN	NaN	NaN	NaN	NaN	NaN	NaN	NaN	NaN	NaN	NaN	NaN	NaN	NaN	NaN	S	2			___3	0.810753	0.000747626	80.719	47.922	80.719	-0.036535	6816500	808	P00519;P00519-2	808;827	P00519	P00519	Tyrosine-protein kinase ABL1	ABL1	AADEVFKDIMESSPGSSPPNLTPKPLRRQVT	UID32506
NaN	NaN	NaN	NaN	NaN	NaN	NaN	NaN	NaN	NaN	NaN	NaN	NaN	NaN	NaN	NaN	NaN	NaN	NaN	NaN	NaN	NaN	NaN	NaN	S	2			___3	0.957896	0.000747626	80.719	47.922	80.719	-0.036535	6816500	809	P00519;P00519-2	809;828	P00519	P00519	Tyrosine-protein kinase ABL1	ABL1	ADEVFKDIMESSPGSSPPNLTPKPLRRQVTV	UID32507
NaN	NaN	NaN	NaN	NaN	NaN	NaN	NaN	NaN	NaN	NaN	NaN	NaN	NaN	NaN	NaN	NaN	NaN	NaN	NaN	NaN	NaN	NaN	NaN	S	3			___3	1	8.74608e-13	129.05	105.42	129.05	-0.024811	138020000	569	P00519;P00519-2	569;588	P00519	P00519	Tyrosine-protein kinase ABL1	ABL1	KGQGESDPLDHEPAVSPLLPRKERGPPEGGL	UID32508
NaN	NaN	NaN	NaN	NaN	NaN	NaN	NaN	NaN	NaN	NaN	NaN	NaN	NaN	NaN	NaN	NaN	NaN	NaN	NaN	NaN	NaN	NaN	NaN	S	2			___3	0.994804	0.00138527	83.869	59.877	68.044	0.51607	7448800	718	P00519;P00519-2	718;737	P00519	P00519	Tyrosine-protein kinase ABL1	ABL1	EEGGGSSSKRFLRSCSASCVPHGAKDTEWRS	UID32509
NaN	NaN	NaN	NaN	-1.78916	NaN	NaN	NaN	NaN	NaN	NaN	NaN	NaN	NaN	NaN	NaN	NaN	NaN	NaN	NaN	NaN	NaN	NaN	NaN	S	2			___1	0.780158	0.00214444	81.346	61.705	81.346	-0.22652	2309900	582	P42684-2;P42684-6;P42684-3;P42684;P42684-4;P42684-7;P42684-10;P42684-5	582;597;603;618;582;597;603;618	P42684-2	P42684-2	Abelson tyrosine-protein kinase 2	ABL2	ASSLAPGFIRGAQASSGSPALPRKQRDKSPS	UID2979
NaN	NaN	-3.24458	NaN	-1.24158	-0.308239	NaN	-4.76241	NaN	-4.28594	NaN	NaN	-1.45668	-1.66498	-1.58411	-2.41542	-1.41181	-2.71328	-4.77536	-2.49335	NaN	NaN	NaN	NaN	S	2			___1	0.992569	3.15477e-11	142.4	97.966	81.01	0.058791	58248000	584	P42684-2;P42684-6;P42684-3;P42684;P42684-4;P42684-7;P42684-10;P42684-5	584;599;605;620;584;599;605;620	P42684-2	P42684-2	Abelson tyrosine-protein kinase 2	ABL2	SLAPGFIRGAQASSGSPALPRKQRDKSPSSL	UID2980
NaN	NaN	NaN	-2.11437	-1.46832	-1.52367	NaN	NaN	NaN	NaN	NaN	NaN	NaN	NaN	NaN	NaN	NaN	NaN	NaN	NaN	NaN	NaN	NaN	NaN	S	2			___1	0.774763	0.00139993	98.754	41.605	56.432	0.21617	7918300	619	P42684-2;P42684-6;P42684-3;P42684;P42684-4;P42684-7;P42684-10;P42684-5	619;634;640;655;619;634;640;655	P42684-2	P42684-2	Abelson tyrosine-protein kinase 2	ABL2	KETCFTRDRKGGFFSSFMKKRNAPTPPKRSS	UID2981
NaN	NaN	NaN	NaN	NaN	-0.309355	NaN	NaN	NaN	NaN	NaN	NaN	NaN	-1.2687	-2.33204	-1.63363	-1.25017	-3.58376	-3.8898	-3.71495	-2.34464	-1.03455	-2.39504	-3.34349	S	2			___1	0.750363	5.55973e-45	171.59	103.43	125.37	-0.49279	22800000	747	P42684-2;P42684-6;P42684-3;P42684	747;762;768;783	P42684-2	P42684-2	Abelson tyrosine-protein kinase 2	ABL2	PTASDDTSKPFPRSNSTSSMSSGLPEQDRMA	UID2982
0.815084	1.87858	2.27936	1.36681	2.11684	1.85859	-0.618042	-0.332901	-0.432465	-1.61655	-0.982565	-0.857233	2.20729	2.42232	1.99874	2.28728	1.71151	1.58959	0.910091	1.38002	-0.89307	NaN	-0.304497	-1.05499	S	2			___1	0.989012	2.29556e-05	128.57	95.024	92.906	0.21114	414180000	595	P42684-2;P42684-6;P42684-3;P42684;P42684-4;P42684-7;P42684-10;P42684-5	595;610;616;631;595;610;616;631	P42684-2	P42684-2	Abelson tyrosine-protein kinase 2	ABL2	ASSGSPALPRKQRDKSPSSLLEDAKETCFTR	UID2983
0.967575	NaN	NaN	0.345871	NaN	NaN	NaN	NaN	NaN	NaN	NaN	NaN	NaN	NaN	NaN	NaN	NaN	NaN	NaN	NaN	-0.120426	NaN	NaN	NaN	S	2			___1	0.815705	0.000711522	99.669	64.173	86.262	0.0051977	31042000	597	P42684-2;P42684-6;P42684-3;P42684;P42684-4;P42684-7;P42684-10;P42684-5	597;612;618;633;597;612;618;633	P42684-2	P42684-2	Abelson tyrosine-protein kinase 2	ABL2	SGSPALPRKQRDKSPSSLLEDAKETCFTRDR	UID2984
0.288765	1.61665	0.181809	1.64716	1.13477	0.442209	-2.15163	-2.53011	-1.79589	NaN	NaN	-3.10524	-2.41752	NaN	-1.20601	-1.55258	-0.0178089	-1.25136	-2.23676	-1.92572	-1.70773	-3.61585	NaN	-2.32009	S	2			___1	0.969549	5.93705e-54	176.46	133.09	155.24	0.059661	173950000	781	P42684-2;P42684-6;P42684-3;P42684;P42684-4;P42684-7;P42684-10;P42684-5	781;796;802;817;678;693;699;714	P42684-2	P42684-2	Abelson tyrosine-protein kinase 2	ABL2	PRNCQRSKLQLERTVSTSSQPEENVDRANDM	UID2985
NaN	NaN	-3.18009	NaN	-1.45339	0.174288	NaN	NaN	-1.79168	-2.26827	NaN	-1.86248	NaN	NaN	NaN	-1.8424	NaN	-1.99597	NaN	-3.20901	NaN	NaN	NaN	NaN	S	2			___1	0.987471	1.81661e-06	128.75	97.801	76.015	0.019318	61666000	784	P42684-2;P42684-6;P42684-3;P42684;P42684-4;P42684-7;P42684-10;P42684-5	784;799;805;820;681;696;702;717	P42684-2	P42684-2	Abelson tyrosine-protein kinase 2	ABL2	CQRSKLQLERTVSTSSQPEENVDRANDMLPK	UID2986
NaN	NaN	NaN	NaN	NaN	NaN	NaN	NaN	NaN	NaN	NaN	NaN	-1.96636	-1.48034	-1.75134	NaN	NaN	NaN	NaN	NaN	NaN	NaN	NaN	NaN	S	2			___1	0.95875	0.000267006	110.38	78.745	91.307	-0.073701	7870200	900	P42684-2;P42684-6;P42684-3;P42684;P42684-4;P42684-7;P42684-10;P42684-5	900;915;921;936;797;812;818;833	P42684-2	P42684-2	Abelson tyrosine-protein kinase 2	ABL2	PVLPTTHNHKVPVLISPTLKHTPADVQLIGT	UID2987
NaN	NaN	0.32711	NaN	NaN	-3.1818	NaN	NaN	NaN	NaN	NaN	NaN	-2.25378	-1.82146	NaN	-1.54	NaN	NaN	NaN	NaN	NaN	NaN	NaN	NaN	T	2			___1	0.827354	0.000114393	122.46	70.693	94.325	0.070627	16300000	782	P42684-2;P42684-6;P42684-3;P42684;P42684-4;P42684-7;P42684-10;P42684-5	782;797;803;818;679;694;700;715	P42684-2	P42684-2	Abelson tyrosine-protein kinase 2	ABL2	RNCQRSKLQLERTVSTSSQPEENVDRANDML	UID13911
NaN	NaN	NaN	NaN	NaN	NaN	NaN	NaN	NaN	NaN	NaN	NaN	NaN	-2.55912	-2.97467	NaN	NaN	NaN	NaN	NaN	NaN	NaN	NaN	NaN	T	2			___1	0.941378	0.00271328	97.463	66.177	86.898	0.097969	2608800	902	P42684-2;P42684-6;P42684-3;P42684;P42684-4;P42684-7;P42684-10;P42684-5	902;917;923;938;799;814;820;835	P42684-2	P42684-2	Abelson tyrosine-protein kinase 2	ABL2	LPTTHNHKVPVLISPTLKHTPADVQLIGTDS	UID13912
NaN	NaN	NaN	NaN	NaN	NaN	NaN	NaN	NaN	NaN	NaN	NaN	NaN	NaN	NaN	NaN	NaN	NaN	NaN	NaN	NaN	NaN	NaN	NaN	S	2			___2	0.780158	0.00214444	81.346	61.705	81.346	-0.22652	2309900	582	P42684-2;P42684-6;P42684-3;P42684;P42684-4;P42684-7;P42684-10;P42684-5	582;597;603;618;582;597;603;618	P42684-2	P42684-2	Abelson tyrosine-protein kinase 2	ABL2	ASSLAPGFIRGAQASSGSPALPRKQRDKSPS	UID18441
NaN	NaN	NaN	NaN	NaN	NaN	NaN	NaN	NaN	NaN	NaN	NaN	NaN	NaN	NaN	NaN	NaN	NaN	NaN	NaN	NaN	NaN	NaN	NaN	S	2			___2	0.992569	3.15477e-11	142.4	97.966	81.01	0.058791	58248000	584	P42684-2;P42684-6;P42684-3;P42684;P42684-4;P42684-7;P42684-10;P42684-5	584;599;605;620;584;599;605;620	P42684-2	P42684-2	Abelson tyrosine-protein kinase 2	ABL2	SLAPGFIRGAQASSGSPALPRKQRDKSPSSL	UID18442
NaN	NaN	NaN	NaN	NaN	NaN	NaN	NaN	NaN	NaN	NaN	NaN	NaN	NaN	NaN	NaN	NaN	NaN	NaN	NaN	NaN	NaN	NaN	NaN	S	2			___2	0.774763	0.00139993	98.754	41.605	56.432	0.21617	7918300	619	P42684-2;P42684-6;P42684-3;P42684;P42684-4;P42684-7;P42684-10;P42684-5	619;634;640;655;619;634;640;655	P42684-2	P42684-2	Abelson tyrosine-protein kinase 2	ABL2	KETCFTRDRKGGFFSSFMKKRNAPTPPKRSS	UID18443
NaN	NaN	NaN	NaN	NaN	NaN	NaN	NaN	NaN	NaN	NaN	NaN	NaN	NaN	NaN	NaN	NaN	NaN	NaN	NaN	NaN	NaN	NaN	NaN	S	2			___2	0.750363	5.55973e-45	171.59	103.43	125.37	-0.49279	22800000	747	P42684-2;P42684-6;P42684-3;P42684	747;762;768;783	P42684-2	P42684-2	Abelson tyrosine-protein kinase 2	ABL2	PTASDDTSKPFPRSNSTSSMSSGLPEQDRMA	UID18444
NaN	NaN	NaN	NaN	NaN	NaN	NaN	NaN	NaN	NaN	NaN	NaN	NaN	NaN	NaN	NaN	NaN	NaN	NaN	NaN	NaN	NaN	NaN	NaN	S	2			___2	0.989012	2.29556e-05	128.57	95.024	92.906	0.21114	414180000	595	P42684-2;P42684-6;P42684-3;P42684;P42684-4;P42684-7;P42684-10;P42684-5	595;610;616;631;595;610;616;631	P42684-2	P42684-2	Abelson tyrosine-protein kinase 2	ABL2	ASSGSPALPRKQRDKSPSSLLEDAKETCFTR	UID18445
NaN	NaN	NaN	NaN	NaN	NaN	NaN	NaN	NaN	NaN	NaN	NaN	NaN	NaN	NaN	NaN	NaN	NaN	NaN	NaN	NaN	NaN	NaN	NaN	S	2			___2	0.815705	0.000711522	99.669	64.173	86.262	0.0051977	31042000	597	P42684-2;P42684-6;P42684-3;P42684;P42684-4;P42684-7;P42684-10;P42684-5	597;612;618;633;597;612;618;633	P42684-2	P42684-2	Abelson tyrosine-protein kinase 2	ABL2	SGSPALPRKQRDKSPSSLLEDAKETCFTRDR	UID18446
0.022234	0.322449	0.563915	0.244055	-1.78118	-0.871572	NaN	NaN	NaN	NaN	NaN	NaN	NaN	NaN	NaN	NaN	NaN	NaN	NaN	NaN	NaN	NaN	NaN	NaN	S	2			___2	0.969549	5.93705e-54	176.46	133.09	155.24	0.059661	173950000	781	P42684-2;P42684-6;P42684-3;P42684;P42684-4;P42684-7;P42684-10;P42684-5	781;796;802;817;678;693;699;714	P42684-2	P42684-2	Abelson tyrosine-protein kinase 2	ABL2	PRNCQRSKLQLERTVSTSSQPEENVDRANDM	UID18447
0.022234	-1.38885	-1.18857	0.244055	-1.78118	-0.871572	NaN	NaN	NaN	NaN	NaN	NaN	NaN	NaN	NaN	NaN	NaN	NaN	NaN	NaN	NaN	NaN	NaN	NaN	S	2			___2	0.987471	1.81661e-06	128.75	97.801	76.015	0.019318	61666000	784	P42684-2;P42684-6;P42684-3;P42684;P42684-4;P42684-7;P42684-10;P42684-5	784;799;805;820;681;696;702;717	P42684-2	P42684-2	Abelson tyrosine-protein kinase 2	ABL2	CQRSKLQLERTVSTSSQPEENVDRANDMLPK	UID18448
NaN	NaN	NaN	NaN	NaN	NaN	NaN	NaN	NaN	NaN	NaN	NaN	NaN	NaN	NaN	NaN	NaN	NaN	NaN	NaN	NaN	NaN	NaN	NaN	S	2			___2	0.95875	0.000267006	110.38	78.745	91.307	-0.073701	7870200	900	P42684-2;P42684-6;P42684-3;P42684;P42684-4;P42684-7;P42684-10;P42684-5	900;915;921;936;797;812;818;833	P42684-2	P42684-2	Abelson tyrosine-protein kinase 2	ABL2	PVLPTTHNHKVPVLISPTLKHTPADVQLIGT	UID18449
NaN	NaN	NaN	NaN	NaN	NaN	NaN	NaN	NaN	NaN	NaN	NaN	NaN	NaN	NaN	NaN	NaN	NaN	NaN	NaN	NaN	NaN	NaN	NaN	T	2			___2	0.827354	0.000114393	122.46	70.693	94.325	0.070627	16300000	782	P42684-2;P42684-6;P42684-3;P42684;P42684-4;P42684-7;P42684-10;P42684-5	782;797;803;818;679;694;700;715	P42684-2	P42684-2	Abelson tyrosine-protein kinase 2	ABL2	RNCQRSKLQLERTVSTSSQPEENVDRANDML	UID29373
NaN	NaN	NaN	NaN	NaN	NaN	NaN	NaN	NaN	NaN	NaN	NaN	NaN	NaN	NaN	NaN	NaN	NaN	NaN	NaN	NaN	NaN	NaN	NaN	T	2			___2	0.941378	0.00271328	97.463	66.177	86.898	0.097969	2608800	902	P42684-2;P42684-6;P42684-3;P42684;P42684-4;P42684-7;P42684-10;P42684-5	902;917;923;938;799;814;820;835	P42684-2	P42684-2	Abelson tyrosine-protein kinase 2	ABL2	LPTTHNHKVPVLISPTLKHTPADVQLIGTDS	UID29374
NaN	NaN	NaN	NaN	NaN	NaN	NaN	NaN	NaN	NaN	NaN	NaN	NaN	NaN	NaN	NaN	NaN	NaN	NaN	NaN	NaN	NaN	NaN	NaN	S	2			___3	0.780158	0.00214444	81.346	61.705	81.346	-0.22652	2309900	582	P42684-2;P42684-6;P42684-3;P42684;P42684-4;P42684-7;P42684-10;P42684-5	582;597;603;618;582;597;603;618	P42684-2	P42684-2	Abelson tyrosine-protein kinase 2	ABL2	ASSLAPGFIRGAQASSGSPALPRKQRDKSPS	UID33903
NaN	NaN	NaN	NaN	NaN	NaN	NaN	NaN	NaN	NaN	NaN	NaN	NaN	NaN	NaN	NaN	NaN	NaN	NaN	NaN	NaN	NaN	NaN	NaN	S	2			___3	0.992569	3.15477e-11	142.4	97.966	81.01	0.058791	58248000	584	P42684-2;P42684-6;P42684-3;P42684;P42684-4;P42684-7;P42684-10;P42684-5	584;599;605;620;584;599;605;620	P42684-2	P42684-2	Abelson tyrosine-protein kinase 2	ABL2	SLAPGFIRGAQASSGSPALPRKQRDKSPSSL	UID33904
NaN	NaN	NaN	NaN	NaN	NaN	NaN	NaN	NaN	NaN	NaN	NaN	NaN	NaN	NaN	NaN	NaN	NaN	NaN	NaN	NaN	NaN	NaN	NaN	S	2			___3	0.774763	0.00139993	98.754	41.605	56.432	0.21617	7918300	619	P42684-2;P42684-6;P42684-3;P42684;P42684-4;P42684-7;P42684-10;P42684-5	619;634;640;655;619;634;640;655	P42684-2	P42684-2	Abelson tyrosine-protein kinase 2	ABL2	KETCFTRDRKGGFFSSFMKKRNAPTPPKRSS	UID33905
NaN	NaN	NaN	NaN	NaN	NaN	NaN	NaN	NaN	NaN	NaN	NaN	NaN	NaN	NaN	NaN	NaN	NaN	NaN	NaN	NaN	NaN	NaN	NaN	S	2			___3	0.750363	5.55973e-45	171.59	103.43	125.37	-0.49279	22800000	747	P42684-2;P42684-6;P42684-3;P42684	747;762;768;783	P42684-2	P42684-2	Abelson tyrosine-protein kinase 2	ABL2	PTASDDTSKPFPRSNSTSSMSSGLPEQDRMA	UID33906
NaN	NaN	NaN	NaN	NaN	NaN	NaN	NaN	NaN	NaN	NaN	NaN	NaN	NaN	NaN	NaN	NaN	NaN	NaN	NaN	NaN	NaN	NaN	NaN	S	2			___3	0.989012	2.29556e-05	128.57	95.024	92.906	0.21114	414180000	595	P42684-2;P42684-6;P42684-3;P42684;P42684-4;P42684-7;P42684-10;P42684-5	595;610;616;631;595;610;616;631	P42684-2	P42684-2	Abelson tyrosine-protein kinase 2	ABL2	ASSGSPALPRKQRDKSPSSLLEDAKETCFTR	UID33907
NaN	NaN	NaN	NaN	NaN	NaN	NaN	NaN	NaN	NaN	NaN	NaN	NaN	NaN	NaN	NaN	NaN	NaN	NaN	NaN	NaN	NaN	NaN	NaN	S	2			___3	0.815705	0.000711522	99.669	64.173	86.262	0.0051977	31042000	597	P42684-2;P42684-6;P42684-3;P42684;P42684-4;P42684-7;P42684-10;P42684-5	597;612;618;633;597;612;618;633	P42684-2	P42684-2	Abelson tyrosine-protein kinase 2	ABL2	SGSPALPRKQRDKSPSSLLEDAKETCFTRDR	UID33908
NaN	NaN	NaN	NaN	NaN	NaN	NaN	NaN	NaN	NaN	NaN	NaN	NaN	NaN	NaN	NaN	NaN	NaN	NaN	NaN	NaN	NaN	NaN	NaN	S	2			___3	0.969549	5.93705e-54	176.46	133.09	155.24	0.059661	173950000	781	P42684-2;P42684-6;P42684-3;P42684;P42684-4;P42684-7;P42684-10;P42684-5	781;796;802;817;678;693;699;714	P42684-2	P42684-2	Abelson tyrosine-protein kinase 2	ABL2	PRNCQRSKLQLERTVSTSSQPEENVDRANDM	UID33909
NaN	NaN	NaN	NaN	NaN	NaN	NaN	NaN	NaN	NaN	NaN	NaN	NaN	NaN	NaN	NaN	NaN	NaN	NaN	NaN	NaN	NaN	NaN	NaN	S	2			___3	0.987471	1.81661e-06	128.75	97.801	76.015	0.019318	61666000	784	P42684-2;P42684-6;P42684-3;P42684;P42684-4;P42684-7;P42684-10;P42684-5	784;799;805;820;681;696;702;717	P42684-2	P42684-2	Abelson tyrosine-protein kinase 2	ABL2	CQRSKLQLERTVSTSSQPEENVDRANDMLPK	UID33910
NaN	NaN	NaN	NaN	NaN	NaN	NaN	NaN	NaN	NaN	NaN	NaN	NaN	NaN	NaN	NaN	NaN	NaN	NaN	NaN	NaN	NaN	NaN	NaN	S	2			___3	0.95875	0.000267006	110.38	78.745	91.307	-0.073701	7870200	900	P42684-2;P42684-6;P42684-3;P42684;P42684-4;P42684-7;P42684-10;P42684-5	900;915;921;936;797;812;818;833	P42684-2	P42684-2	Abelson tyrosine-protein kinase 2	ABL2	PVLPTTHNHKVPVLISPTLKHTPADVQLIGT	UID33911
NaN	NaN	NaN	NaN	NaN	NaN	NaN	NaN	NaN	NaN	NaN	NaN	NaN	NaN	NaN	NaN	NaN	NaN	NaN	NaN	NaN	NaN	NaN	NaN	T	2			___3	0.827354	0.000114393	122.46	70.693	94.325	0.070627	16300000	782	P42684-2;P42684-6;P42684-3;P42684;P42684-4;P42684-7;P42684-10;P42684-5	782;797;803;818;679;694;700;715	P42684-2	P42684-2	Abelson tyrosine-protein kinase 2	ABL2	RNCQRSKLQLERTVSTSSQPEENVDRANDML	UID44835
NaN	NaN	NaN	NaN	NaN	NaN	NaN	NaN	NaN	NaN	NaN	NaN	NaN	NaN	NaN	NaN	NaN	NaN	NaN	NaN	NaN	NaN	NaN	NaN	T	2			___3	0.941378	0.00271328	97.463	66.177	86.898	0.097969	2608800	902	P42684-2;P42684-6;P42684-3;P42684;P42684-4;P42684-7;P42684-10;P42684-5	902;917;923;938;799;814;820;835	P42684-2	P42684-2	Abelson tyrosine-protein kinase 2	ABL2	LPTTHNHKVPVLISPTLKHTPADVQLIGTDS	UID44836
NaN	NaN	-1.85417	NaN	NaN	NaN	NaN	NaN	NaN	NaN	NaN	-1.41811	-1.75175	-0.789583	-1.98833	0.0723305	-0.909786	-0.108097	NaN	-0.816311	-0.877146	-1.2249	NaN	-0.70566	S	2			___1	0.86402	4.28191e-16	150.92	89.398	65.565	0.90941	40845000	110	O14639-4;O14639-3;O14639-5;O14639-2;O14639-6;O14639	110;136;164;392;420;452	O14639-4	O14639-4	Actin-binding LIM protein 1	ABLIM1	EGYQDVRDRMIHRSTSQGSINSPVYSRHSYT	UID259
NaN	NaN	NaN	NaN	NaN	NaN	NaN	NaN	NaN	NaN	NaN	NaN	NaN	NaN	NaN	NaN	NaN	NaN	NaN	NaN	NaN	NaN	NaN	NaN	S	2			___2	0.86402	4.28191e-16	150.92	89.398	65.565	0.90941	40845000	110	O14639-4;O14639-3;O14639-5;O14639-2;O14639-6;O14639	110;136;164;392;420;452	O14639-4	O14639-4	Actin-binding LIM protein 1	ABLIM1	EGYQDVRDRMIHRSTSQGSINSPVYSRHSYT	UID15721
NaN	NaN	NaN	NaN	NaN	NaN	NaN	NaN	NaN	NaN	NaN	NaN	NaN	NaN	NaN	NaN	NaN	NaN	NaN	NaN	NaN	NaN	NaN	NaN	S	2			___3	0.86402	4.28191e-16	150.92	89.398	65.565	0.90941	40845000	110	O14639-4;O14639-3;O14639-5;O14639-2;O14639-6;O14639	110;136;164;392;420;452	O14639-4	O14639-4	Actin-binding LIM protein 1	ABLIM1	EGYQDVRDRMIHRSTSQGSINSPVYSRHSYT	UID31183
NaN	-1.4461	-1.5552	-1.44533	-1.33237	-0.832314	-1.27708	-0.989725	-0.908443	-0.297976	-1.06963	-0.760818	0.457098	1.49462	NaN	0.386461	0.672617	0.552105	-1.15093	NaN	-2.00032	-0.552967	NaN	NaN	S	2			___1	0.999951	1.04588e-06	129.88	87.65	70.121	0.17796	374970000	310	O94929-2;O94929-3;O94929	310;310;372	O94929-2	O94929-2	Actin-binding LIM protein 3	ABLIM3	ICDIYENLDLRQRRASSPGYIDSPTYSRQGM	UID1326
NaN	0.630436	0.744347	0.826044	0.797949	1.06257	0.204559	-1.32572	0.367207	1.20998	0.956671	0.907084	2.42064	2.65159	1.47287	2.70824	1.58343	1.63716	3.03639	3.8538	2.66527	2.21501	1.96307	2.62577	S	2			___1	0.999084	8.22993e-42	170.47	105.17	107.06	0.25979	900060000	311	O94929-2;O94929-3;O94929	311;311;373	O94929-2	O94929-2	Actin-binding LIM protein 3	ABLIM3	CDIYENLDLRQRRASSPGYIDSPTYSRQGMS	UID1327
0.902	1.51548	1.19476	1.54553	1.66687	1.90336	0.876804	1.45231	1.89672	1.94362	1.57317	0.790873	2.50455	2.83042	1.93949	3.35112	3.4731	3.19786	0.111517	3.0034	3.59562	2.88882	2.68927	2.66223	S	2			___1	1	2.17108e-06	127.01	127.01	104.52	0.064959	911200000	392	O94929-2;O94929-3;O94929	392;408;503	O94929-2	O94929-2	Actin-binding LIM protein 3	ABLIM3	WTYHGSPKVPRARRFSSGGEEDDFDRSMHKL	UID1328
NaN	-0.94636	-2.56313	-2.21365	-3.21859	-1.17513	-2.54401	-0.801064	-0.914631	-1.37747	-1.09097	-0.890299	0.00277519	0.0118446	-0.962244	0.354486	0.387438	0.446135	0.00622177	0.751946	1.00252	0.29281	-0.207901	-0.665749	S	2			___1	1	9.58849e-06	113.08	48.517	104.52	0.064959	139560000	393	O94929-2;O94929-3;O94929	393;409;504	O94929-2	O94929-2	Actin-binding LIM protein 3	ABLIM3	TYHGSPKVPRARRFSSGGEEDDFDRSMHKLQ	UID1329
NaN	-1.88055	-2.29849	NaN	NaN	NaN	NaN	NaN	NaN	NaN	NaN	NaN	NaN	NaN	NaN	-1.59477	-1.16479	-1.74631	NaN	-0.381195	0.0301418	NaN	NaN	NaN	S	2			___1	0.978339	2.35799e-11	130.72	95.251	99.836	-0.089134	123060000	277	O94929-2;O94929-3;O94929	277;277;277	O94929-2	O94929-2	Actin-binding LIM protein 3	ABLIM3	KQAARAEKKLKHRRTSETSISPPGSSIGSPN	UID1330
NaN	NaN	-1.77139	-0.747973	-0.812199	-1.27216	NaN	-1.05142	-0.463875	1.19863	0.929459	-0.397427	0.0612278	0.452843	0.416979	0.388586	-0.0689011	0.0897045	2.63384	2.58921	1.67537	2.47628	1.5318	0.673464	S	2			___1	0.99952	2.2907e-109	203.75	171.86	158.33	-0.11906	404050000	282	O94929-2;O94929-3;O94929	282;282;282	O94929-2	O94929-2	Actin-binding LIM protein 3	ABLIM3	AEKKLKHRRTSETSISPPGSSIGSPNRVICD	UID1331
-0.90604	-0.620317	-0.701803	-2.97715	-2.58903	-3.51869	NaN	NaN	NaN	NaN	NaN	-4.36642	-0.613697	NaN	-1.56782	-1.40996	-1.47601	-1.36442	-0.654087	0.851229	-0.547424	NaN	-3.48043	-3.49736	S	2			___1	0.996601	0.00260513	83.182	35.579	75.088	0.091888	134950000	326	O94929-2;O94929-3;O94929	326;326;388	O94929-2	O94929-2	Actin-binding LIM protein 3	ABLIM3	SPGYIDSPTYSRQGMSPTFSRSPHHYYRSGD	UID1332
NaN	NaN	NaN	NaN	NaN	-1.71195	NaN	NaN	-0.910772	-1.01587	NaN	NaN	-1.47445	-1.25897	-0.259377	-1.73891	NaN	-0.197969	-0.616289	-0.168306	-0.122517	0.0911541	-0.0169315	0.517292	S	3			___1	0.798098	0.00103078	63.883	45.884	63.883	-0.3529	53804000	488	O94929-2;O94929-3;O94929;O94929-4	488;504;599;85	O94929-2	O94929-2	Actin-binding LIM protein 3	ABLIM3	ASLPAYRRNGLHRTPSADLFHYDSMNAVNWG	UID1333
NaN	NaN	NaN	NaN	-1.94917	-1.56239	-2.48479	NaN	-1.71741	-2.39965	-1.29126	-1.51524	-0.378485	-0.0880566	-0.644133	-0.442894	-1.69746	-0.363539	-0.547014	-1.11688	NaN	NaN	NaN	NaN	T	2			___1	0.830328	1.81669e-07	122.68	92.024	122.68	0.010235	56190000	276	O94929-2;O94929-3;O94929	276;276;276	O94929-2	O94929-2	Actin-binding LIM protein 3	ABLIM3	CKQAARAEKKLKHRRTSETSISPPGSSIGSP	UID13648
NaN	NaN	NaN	NaN	NaN	NaN	NaN	NaN	NaN	NaN	NaN	NaN	NaN	NaN	NaN	NaN	NaN	NaN	NaN	NaN	NaN	NaN	NaN	-1.72977	T	2			___1	0.814342	1.68954e-11	135.37	108.78	135.37	-0.3612	28234000	279	O94929-2;O94929-3;O94929	279;279;279	O94929-2	O94929-2	Actin-binding LIM protein 3	ABLIM3	AARAEKKLKHRRTSETSISPPGSSIGSPNRV	UID13649
NaN	NaN	NaN	NaN	NaN	NaN	NaN	NaN	NaN	NaN	NaN	-2.28937	NaN	-0.386665	-0.612774	NaN	NaN	NaN	NaN	-0.114405	-0.577938	0.621031	NaN	-3.32084	Y	2			___1	0.930103	0.000148476	105.99	79.049	102.24	0.1139	39218000	314	O94929-2;O94929-3;O94929	314;314;376	O94929-2	O94929-2	Actin-binding LIM protein 3	ABLIM3	YENLDLRQRRASSPGYIDSPTYSRQGMSPTF	UID15345
1.39032	1.83901	1.57591	0.849997	NaN	NaN	NaN	-2.39886	-3.09399	NaN	-3.57228	-2.87593	-0.119883	-0.272873	0.0769272	-0.810553	0.328171	-1.48349	-2.59337	NaN	NaN	NaN	NaN	-2.99848	S	2			___2	0.999951	1.04588e-06	129.88	87.65	70.121	0.17796	374970000	310	O94929-2;O94929-3;O94929	310;310;372	O94929-2	O94929-2	Actin-binding LIM protein 3	ABLIM3	ICDIYENLDLRQRRASSPGYIDSPTYSRQGM	UID16788
0.119066	1.83901	1.57591	0.849997	NaN	NaN	NaN	-2.39886	-3.09399	NaN	-3.57228	-2.87593	-0.119883	-0.272873	0.0769272	-0.810553	0.328171	-1.48349	-2.59337	NaN	NaN	NaN	NaN	-2.99848	S	2			___2	0.999084	8.22993e-42	170.47	105.17	107.06	0.25979	900060000	311	O94929-2;O94929-3;O94929	311;311;373	O94929-2	O94929-2	Actin-binding LIM protein 3	ABLIM3	CDIYENLDLRQRRASSPGYIDSPTYSRQGMS	UID16789
NaN	NaN	NaN	NaN	NaN	NaN	NaN	NaN	NaN	NaN	NaN	NaN	NaN	NaN	NaN	NaN	NaN	NaN	NaN	NaN	NaN	NaN	NaN	NaN	S	2			___2	1	2.17108e-06	127.01	127.01	104.52	0.064959	911200000	392	O94929-2;O94929-3;O94929	392;408;503	O94929-2	O94929-2	Actin-binding LIM protein 3	ABLIM3	WTYHGSPKVPRARRFSSGGEEDDFDRSMHKL	UID16790
NaN	NaN	NaN	NaN	NaN	NaN	NaN	NaN	NaN	NaN	NaN	NaN	NaN	NaN	NaN	NaN	NaN	NaN	NaN	NaN	NaN	NaN	NaN	NaN	S	2			___2	1	9.58849e-06	113.08	48.517	104.52	0.064959	139560000	393	O94929-2;O94929-3;O94929	393;409;504	O94929-2	O94929-2	Actin-binding LIM protein 3	ABLIM3	TYHGSPKVPRARRFSSGGEEDDFDRSMHKLQ	UID16791
-0.562443	-0.798893	-1.41295	-0.867147	NaN	-1.33567	NaN	NaN	-2.57731	-1.27003	NaN	NaN	-0.261877	0.278359	-0.525728	0.327181	0.0126266	-0.493147	-1.95485	-1.64109	-0.0865936	-1.43971	NaN	NaN	S	2			___2	0.978339	2.35799e-11	130.72	95.251	99.836	-0.089134	123060000	277	O94929-2;O94929-3;O94929	277;277;277	O94929-2	O94929-2	Actin-binding LIM protein 3	ABLIM3	KQAARAEKKLKHRRTSETSISPPGSSIGSPN	UID16792
0.121696	-0.798893	-0.449747	-0.393288	NaN	-1.33567	NaN	NaN	-2.57731	-1.27003	-3.15688	-1.19947	0.273138	0.278359	-0.0646381	0.327181	0.262436	0.0065918	-0.32225	-0.977917	0.385372	-0.400213	-0.634325	-0.185375	S	2			___2	0.99952	2.2907e-109	203.75	171.86	158.33	-0.11906	404050000	282	O94929-2;O94929-3;O94929	282;282;282	O94929-2	O94929-2	Actin-binding LIM protein 3	ABLIM3	AEKKLKHRRTSETSISPPGSSIGSPNRVICD	UID16793
NaN	NaN	NaN	NaN	NaN	NaN	NaN	NaN	NaN	NaN	NaN	NaN	NaN	NaN	NaN	NaN	NaN	NaN	NaN	NaN	NaN	NaN	NaN	NaN	S	2			___2	0.996601	0.00260513	83.182	35.579	75.088	0.091888	134950000	326	O94929-2;O94929-3;O94929	326;326;388	O94929-2	O94929-2	Actin-binding LIM protein 3	ABLIM3	SPGYIDSPTYSRQGMSPTFSRSPHHYYRSGD	UID16794
NaN	NaN	NaN	NaN	NaN	NaN	NaN	NaN	NaN	NaN	NaN	NaN	NaN	NaN	NaN	NaN	NaN	NaN	NaN	NaN	NaN	NaN	NaN	NaN	S	3			___2	0.798098	0.00103078	63.883	45.884	63.883	-0.3529	53804000	488	O94929-2;O94929-3;O94929;O94929-4	488;504;599;85	O94929-2	O94929-2	Actin-binding LIM protein 3	ABLIM3	ASLPAYRRNGLHRTPSADLFHYDSMNAVNWG	UID16795
NaN	NaN	NaN	NaN	NaN	NaN	NaN	NaN	NaN	NaN	NaN	NaN	NaN	NaN	NaN	NaN	NaN	NaN	NaN	NaN	-0.927166	NaN	NaN	NaN	T	2			___2	0.830328	1.81669e-07	122.68	92.024	122.68	0.010235	56190000	276	O94929-2;O94929-3;O94929	276;276;276	O94929-2	O94929-2	Actin-binding LIM protein 3	ABLIM3	CKQAARAEKKLKHRRTSETSISPPGSSIGSP	UID29110
-1.28328	NaN	-1.4875	NaN	NaN	NaN	NaN	NaN	NaN	NaN	-3.15688	-1.19947	-1.41723	NaN	-1.93485	NaN	-2.39053	-1.44923	-0.883942	-2.41808	NaN	-0.902649	-0.634325	-0.185375	T	2			___2	0.814342	1.68954e-11	135.37	108.78	135.37	-0.3612	28234000	279	O94929-2;O94929-3;O94929	279;279;279	O94929-2	O94929-2	Actin-binding LIM protein 3	ABLIM3	AARAEKKLKHRRTSETSISPPGSSIGSPNRV	UID29111
0.618593	NaN	NaN	NaN	NaN	NaN	NaN	NaN	NaN	NaN	NaN	NaN	NaN	NaN	NaN	NaN	NaN	NaN	NaN	NaN	NaN	NaN	NaN	NaN	Y	2			___2	0.930103	0.000148476	105.99	79.049	102.24	0.1139	39218000	314	O94929-2;O94929-3;O94929	314;314;376	O94929-2	O94929-2	Actin-binding LIM protein 3	ABLIM3	YENLDLRQRRASSPGYIDSPTYSRQGMSPTF	UID30807
NaN	NaN	NaN	NaN	NaN	NaN	NaN	NaN	NaN	NaN	NaN	NaN	NaN	NaN	NaN	NaN	NaN	NaN	NaN	NaN	NaN	NaN	NaN	NaN	S	2			___3	0.999951	1.04588e-06	129.88	87.65	70.121	0.17796	374970000	310	O94929-2;O94929-3;O94929	310;310;372	O94929-2	O94929-2	Actin-binding LIM protein 3	ABLIM3	ICDIYENLDLRQRRASSPGYIDSPTYSRQGM	UID32250
NaN	NaN	NaN	NaN	NaN	NaN	NaN	NaN	NaN	NaN	NaN	NaN	NaN	NaN	NaN	NaN	NaN	NaN	NaN	NaN	NaN	NaN	NaN	NaN	S	2			___3	0.999084	8.22993e-42	170.47	105.17	107.06	0.25979	900060000	311	O94929-2;O94929-3;O94929	311;311;373	O94929-2	O94929-2	Actin-binding LIM protein 3	ABLIM3	CDIYENLDLRQRRASSPGYIDSPTYSRQGMS	UID32251
NaN	NaN	NaN	NaN	NaN	NaN	NaN	NaN	NaN	NaN	NaN	NaN	NaN	NaN	NaN	NaN	NaN	NaN	NaN	NaN	NaN	NaN	NaN	NaN	S	2			___3	1	2.17108e-06	127.01	127.01	104.52	0.064959	911200000	392	O94929-2;O94929-3;O94929	392;408;503	O94929-2	O94929-2	Actin-binding LIM protein 3	ABLIM3	WTYHGSPKVPRARRFSSGGEEDDFDRSMHKL	UID32252
NaN	NaN	NaN	NaN	NaN	NaN	NaN	NaN	NaN	NaN	NaN	NaN	NaN	NaN	NaN	NaN	NaN	NaN	NaN	NaN	NaN	NaN	NaN	NaN	S	2			___3	1	9.58849e-06	113.08	48.517	104.52	0.064959	139560000	393	O94929-2;O94929-3;O94929	393;409;504	O94929-2	O94929-2	Actin-binding LIM protein 3	ABLIM3	TYHGSPKVPRARRFSSGGEEDDFDRSMHKLQ	UID32253
NaN	NaN	NaN	NaN	NaN	NaN	NaN	NaN	NaN	NaN	NaN	NaN	NaN	NaN	NaN	NaN	NaN	NaN	NaN	NaN	NaN	NaN	NaN	NaN	S	2			___3	0.978339	2.35799e-11	130.72	95.251	99.836	-0.089134	123060000	277	O94929-2;O94929-3;O94929	277;277;277	O94929-2	O94929-2	Actin-binding LIM protein 3	ABLIM3	KQAARAEKKLKHRRTSETSISPPGSSIGSPN	UID32254
NaN	NaN	NaN	NaN	NaN	NaN	NaN	NaN	NaN	NaN	NaN	NaN	NaN	NaN	NaN	NaN	NaN	NaN	NaN	NaN	NaN	NaN	NaN	NaN	S	2			___3	0.99952	2.2907e-109	203.75	171.86	158.33	-0.11906	404050000	282	O94929-2;O94929-3;O94929	282;282;282	O94929-2	O94929-2	Actin-binding LIM protein 3	ABLIM3	AEKKLKHRRTSETSISPPGSSIGSPNRVICD	UID32255
NaN	NaN	NaN	NaN	NaN	NaN	NaN	NaN	NaN	NaN	NaN	NaN	NaN	NaN	NaN	NaN	NaN	NaN	NaN	NaN	NaN	NaN	NaN	NaN	S	2			___3	0.996601	0.00260513	83.182	35.579	75.088	0.091888	134950000	326	O94929-2;O94929-3;O94929	326;326;388	O94929-2	O94929-2	Actin-binding LIM protein 3	ABLIM3	SPGYIDSPTYSRQGMSPTFSRSPHHYYRSGD	UID32256
NaN	NaN	NaN	NaN	NaN	NaN	NaN	NaN	NaN	NaN	NaN	NaN	NaN	NaN	NaN	NaN	NaN	NaN	NaN	NaN	NaN	NaN	NaN	NaN	S	3			___3	0.798098	0.00103078	63.883	45.884	63.883	-0.3529	53804000	488	O94929-2;O94929-3;O94929;O94929-4	488;504;599;85	O94929-2	O94929-2	Actin-binding LIM protein 3	ABLIM3	ASLPAYRRNGLHRTPSADLFHYDSMNAVNWG	UID32257
NaN	NaN	NaN	NaN	NaN	NaN	NaN	NaN	NaN	NaN	NaN	NaN	NaN	NaN	NaN	NaN	NaN	NaN	NaN	NaN	NaN	NaN	NaN	NaN	T	2			___3	0.830328	1.81669e-07	122.68	92.024	122.68	0.010235	56190000	276	O94929-2;O94929-3;O94929	276;276;276	O94929-2	O94929-2	Actin-binding LIM protein 3	ABLIM3	CKQAARAEKKLKHRRTSETSISPPGSSIGSP	UID44572
NaN	NaN	NaN	NaN	NaN	NaN	NaN	NaN	NaN	NaN	NaN	NaN	NaN	NaN	NaN	NaN	NaN	NaN	NaN	NaN	NaN	NaN	NaN	NaN	T	2			___3	0.814342	1.68954e-11	135.37	108.78	135.37	-0.3612	28234000	279	O94929-2;O94929-3;O94929	279;279;279	O94929-2	O94929-2	Actin-binding LIM protein 3	ABLIM3	AARAEKKLKHRRTSETSISPPGSSIGSPNRV	UID44573
NaN	NaN	NaN	NaN	NaN	NaN	NaN	NaN	NaN	NaN	NaN	NaN	NaN	NaN	NaN	NaN	NaN	NaN	NaN	NaN	NaN	NaN	NaN	NaN	Y	2			___3	0.930103	0.000148476	105.99	79.049	102.24	0.1139	39218000	314	O94929-2;O94929-3;O94929	314;314;376	O94929-2	O94929-2	Actin-binding LIM protein 3	ABLIM3	YENLDLRQRRASSPGYIDSPTYSRQGMSPTF	UID46269
NaN	NaN	NaN	NaN	NaN	NaN	NaN	NaN	NaN	NaN	NaN	NaN	-1.96182	0.103777	0.548077	-0.217483	-1.57734	-0.829983	0.652151	-1.24805	-3.29967	-0.404726	-0.242067	NaN	S	3			___1	0.987197	2.00952e-08	99.603	82.457	99.603	-0.8972	59875000	53	Q12979	53	Q12979	Q12979	Active breakpoint cluster region-related protein	ABR	KGPPEGSETMPYIDESPTMSPQLSARSQGGG	UID4750
NaN	NaN	NaN	NaN	NaN	NaN	NaN	NaN	NaN	NaN	NaN	NaN	NaN	NaN	NaN	NaN	NaN	NaN	NaN	NaN	NaN	NaN	-0.847021	NaN	S	2			___1	0.826361	0.00325451	46.252	13.884	46.252	0.018135	1791600	64	Q12979;Q12979-4	64;18	Q12979;Q12979-4	Q12979	Active breakpoint cluster region-related protein	ABR	YIDESPTMSPQLSARSQGGGDGVSPTPPEGL	UID4751
NaN	NaN	NaN	NaN	NaN	NaN	NaN	NaN	-1.90214	NaN	NaN	NaN	NaN	-1.6177	-0.614275	-1.15437	-0.179375	-0.515486	0.231218	0.702417	0.952622	0.304476	-0.615272	0.665073	S	2			___1	0.960678	1.07937e-11	111.98	72.616	106.66	-0.26703	62860000	72	Q12979;Q12979-4	72;26	Q12979;Q12979-4	Q12979	Active breakpoint cluster region-related protein	ABR	SPQLSARSQGGGDGVSPTPPEGLAPGVEAGK	UID4752
NaN	NaN	NaN	NaN	NaN	NaN	NaN	NaN	NaN	NaN	NaN	NaN	-3.65059	NaN	-2.47053	-0.765818	-1.56543	-1.04746	-2.54553	-0.574408	-1.40311	NaN	NaN	NaN	S	2			___1	0.987815	0.000468205	98.443	41.724	97.384	1.0419	27634000	7	Q12979-4	7	Q12979-4	Q12979-4	Active breakpoint cluster region-related protein	ABR	_________MPYIDESPTMSPQLSARSQGGG	UID4753
NaN	NaN	NaN	NaN	NaN	NaN	NaN	NaN	NaN	NaN	NaN	NaN	NaN	NaN	NaN	NaN	NaN	NaN	NaN	NaN	-1.5187	NaN	NaN	NaN	T	3			___1	0.768133	0.00117775	59.996	37.874	55.705	-0.54627	3681500	55	Q12979	55	Q12979	Q12979	Active breakpoint cluster region-related protein	ABR	PPEGSETMPYIDESPTMSPQLSARSQGGGDG	UID14181
NaN	NaN	NaN	NaN	NaN	NaN	NaN	NaN	NaN	NaN	NaN	NaN	NaN	NaN	NaN	NaN	NaN	NaN	NaN	NaN	NaN	NaN	NaN	NaN	S	3			___2	0.987197	2.00952e-08	99.603	82.457	99.603	-0.8972	59875000	53	Q12979	53	Q12979	Q12979	Active breakpoint cluster region-related protein	ABR	KGPPEGSETMPYIDESPTMSPQLSARSQGGG	UID20212
NaN	NaN	NaN	NaN	NaN	NaN	NaN	NaN	NaN	NaN	NaN	NaN	NaN	NaN	NaN	NaN	NaN	NaN	NaN	NaN	NaN	NaN	NaN	NaN	S	2			___2	0.826361	0.00325451	46.252	13.884	46.252	0.018135	1791600	64	Q12979;Q12979-4	64;18	Q12979;Q12979-4	Q12979	Active breakpoint cluster region-related protein	ABR	YIDESPTMSPQLSARSQGGGDGVSPTPPEGL	UID20213
NaN	NaN	NaN	NaN	NaN	NaN	NaN	NaN	NaN	NaN	NaN	NaN	NaN	NaN	NaN	NaN	NaN	NaN	NaN	NaN	NaN	NaN	NaN	NaN	S	2			___2	0.960678	1.07937e-11	111.98	72.616	106.66	-0.26703	62860000	72	Q12979;Q12979-4	72;26	Q12979;Q12979-4	Q12979	Active breakpoint cluster region-related protein	ABR	SPQLSARSQGGGDGVSPTPPEGLAPGVEAGK	UID20214
NaN	NaN	NaN	NaN	NaN	NaN	NaN	NaN	NaN	NaN	NaN	NaN	NaN	NaN	NaN	NaN	NaN	NaN	NaN	NaN	NaN	NaN	NaN	NaN	S	2			___2	0.987815	0.000468205	98.443	41.724	97.384	1.0419	27634000	7	Q12979-4	7	Q12979-4	Q12979-4	Active breakpoint cluster region-related protein	ABR	_________MPYIDESPTMSPQLSARSQGGG	UID20215
NaN	NaN	NaN	NaN	NaN	NaN	NaN	NaN	NaN	NaN	NaN	NaN	NaN	NaN	NaN	NaN	NaN	NaN	NaN	NaN	NaN	NaN	NaN	NaN	T	3			___2	0.768133	0.00117775	59.996	37.874	55.705	-0.54627	3681500	55	Q12979	55	Q12979	Q12979	Active breakpoint cluster region-related protein	ABR	PPEGSETMPYIDESPTMSPQLSARSQGGGDG	UID29643
NaN	NaN	NaN	NaN	NaN	NaN	NaN	NaN	NaN	NaN	NaN	NaN	NaN	NaN	NaN	NaN	NaN	NaN	NaN	NaN	NaN	NaN	NaN	NaN	S	3			___3	0.987197	2.00952e-08	99.603	82.457	99.603	-0.8972	59875000	53	Q12979	53	Q12979	Q12979	Active breakpoint cluster region-related protein	ABR	KGPPEGSETMPYIDESPTMSPQLSARSQGGG	UID35674
NaN	NaN	NaN	NaN	NaN	NaN	NaN	NaN	NaN	NaN	NaN	NaN	NaN	NaN	NaN	NaN	NaN	NaN	NaN	NaN	NaN	NaN	NaN	NaN	S	2			___3	0.826361	0.00325451	46.252	13.884	46.252	0.018135	1791600	64	Q12979;Q12979-4	64;18	Q12979;Q12979-4	Q12979	Active breakpoint cluster region-related protein	ABR	YIDESPTMSPQLSARSQGGGDGVSPTPPEGL	UID35675
NaN	NaN	NaN	NaN	NaN	NaN	NaN	NaN	NaN	NaN	NaN	NaN	NaN	NaN	NaN	NaN	NaN	NaN	NaN	NaN	NaN	NaN	NaN	NaN	S	2			___3	0.960678	1.07937e-11	111.98	72.616	106.66	-0.26703	62860000	72	Q12979;Q12979-4	72;26	Q12979;Q12979-4	Q12979	Active breakpoint cluster region-related protein	ABR	SPQLSARSQGGGDGVSPTPPEGLAPGVEAGK	UID35676
NaN	NaN	NaN	NaN	NaN	NaN	NaN	NaN	NaN	NaN	NaN	NaN	NaN	NaN	NaN	NaN	NaN	NaN	NaN	NaN	NaN	NaN	NaN	NaN	S	2			___3	0.987815	0.000468205	98.443	41.724	97.384	1.0419	27634000	7	Q12979-4	7	Q12979-4	Q12979-4	Active breakpoint cluster region-related protein	ABR	_________MPYIDESPTMSPQLSARSQGGG	UID35677
NaN	NaN	NaN	NaN	NaN	NaN	NaN	NaN	NaN	NaN	NaN	NaN	NaN	NaN	NaN	NaN	NaN	NaN	NaN	NaN	NaN	NaN	NaN	NaN	T	3			___3	0.768133	0.00117775	59.996	37.874	55.705	-0.54627	3681500	55	Q12979	55	Q12979	Q12979	Active breakpoint cluster region-related protein	ABR	PPEGSETMPYIDESPTMSPQLSARSQGGGDG	UID45105
NaN	NaN	0.575913	NaN	NaN	NaN	NaN	NaN	NaN	NaN	NaN	NaN	NaN	NaN	NaN	NaN	-1.00917	-0.924753	NaN	-2.65946	NaN	NaN	NaN	NaN	S	3			___1	0.996998	5.76751e-06	81.406	56.496	64.592	-0.22862	19792000	32	Q9ULW3	32	Q9ULW3	Q9ULW3	Activator of basal transcription 1	ABT1	EGTEQTLDAEEEQEESEEAACGSKKRVVPGI	UID12538
NaN	NaN	NaN	NaN	NaN	NaN	NaN	NaN	NaN	NaN	NaN	NaN	NaN	NaN	NaN	NaN	NaN	NaN	NaN	NaN	NaN	NaN	NaN	NaN	S	3			___2	0.996998	5.76751e-06	81.406	56.496	64.592	-0.22862	19792000	32	Q9ULW3	32	Q9ULW3	Q9ULW3	Activator of basal transcription 1	ABT1	EGTEQTLDAEEEQEESEEAACGSKKRVVPGI	UID28000
NaN	NaN	NaN	NaN	NaN	NaN	NaN	NaN	NaN	NaN	NaN	NaN	NaN	NaN	NaN	NaN	NaN	NaN	NaN	NaN	NaN	NaN	NaN	NaN	S	3			___3	0.996998	5.76751e-06	81.406	56.496	64.592	-0.22862	19792000	32	Q9ULW3	32	Q9ULW3	Q9ULW3	Activator of basal transcription 1	ABT1	EGTEQTLDAEEEQEESEEAACGSKKRVVPGI	UID43462
NaN	NaN	NaN	NaN	NaN	NaN	NaN	NaN	NaN	-1.8021	NaN	NaN	NaN	NaN	NaN	NaN	NaN	NaN	NaN	NaN	-2.86767	NaN	NaN	NaN	S	3			___1	0.904716	0.000892512	56.29	28.767	50.237	-0.80245	2381900	67	Q8N961	67	Q8N961	Q8N961	Ankyrin repeat and BTB/POZ domain-containing protein 2	ABTB2	AAWWCYSGSMNSRHNSWDTVNTVLPEDPEVA	UID8353
NaN	-2.07303	NaN	NaN	NaN	-1.7193	-2.81231	-1.05418	NaN	NaN	NaN	NaN	-0.624708	-1.66196	-0.7817	NaN	NaN	NaN	-1.67324	-1.08076	-3.85496	-2.9938	NaN	NaN	T	3			___1	0.824948	1.78215e-06	101.38	63.533	101.38	-0.4663	25559000	73	Q8N961	73	Q8N961	Q8N961	Ankyrin repeat and BTB/POZ domain-containing protein 2	ABTB2	SGSMNSRHNSWDTVNTVLPEDPEVADLFSRC	UID14677
NaN	NaN	NaN	NaN	NaN	NaN	NaN	NaN	NaN	NaN	NaN	NaN	NaN	NaN	NaN	NaN	NaN	NaN	NaN	NaN	NaN	NaN	NaN	NaN	S	3			___2	0.904716	0.000892512	56.29	28.767	50.237	-0.80245	2381900	67	Q8N961	67	Q8N961	Q8N961	Ankyrin repeat and BTB/POZ domain-containing protein 2	ABTB2	AAWWCYSGSMNSRHNSWDTVNTVLPEDPEVA	UID23815
NaN	NaN	NaN	NaN	NaN	NaN	NaN	NaN	NaN	NaN	NaN	NaN	NaN	NaN	NaN	NaN	NaN	NaN	NaN	NaN	NaN	NaN	NaN	NaN	T	3			___2	0.824948	1.78215e-06	101.38	63.533	101.38	-0.4663	25559000	73	Q8N961	73	Q8N961	Q8N961	Ankyrin repeat and BTB/POZ domain-containing protein 2	ABTB2	SGSMNSRHNSWDTVNTVLPEDPEVADLFSRC	UID30139
NaN	NaN	NaN	NaN	NaN	NaN	NaN	NaN	NaN	NaN	NaN	NaN	NaN	NaN	NaN	NaN	NaN	NaN	NaN	NaN	NaN	NaN	NaN	NaN	S	3			___3	0.904716	0.000892512	56.29	28.767	50.237	-0.80245	2381900	67	Q8N961	67	Q8N961	Q8N961	Ankyrin repeat and BTB/POZ domain-containing protein 2	ABTB2	AAWWCYSGSMNSRHNSWDTVNTVLPEDPEVA	UID39277
NaN	NaN	NaN	NaN	NaN	NaN	NaN	NaN	NaN	NaN	NaN	NaN	NaN	NaN	NaN	NaN	NaN	NaN	NaN	NaN	NaN	NaN	NaN	NaN	T	3			___3	0.824948	1.78215e-06	101.38	63.533	101.38	-0.4663	25559000	73	Q8N961	73	Q8N961	Q8N961	Ankyrin repeat and BTB/POZ domain-containing protein 2	ABTB2	SGSMNSRHNSWDTVNTVLPEDPEVADLFSRC	UID45601
NaN	NaN	2.14848	NaN	NaN	NaN	NaN	NaN	NaN	NaN	0.16279	0.0351868	NaN	NaN	NaN	NaN	NaN	NaN	NaN	NaN	NaN	NaN	NaN	NaN	S	2			___1	0.960899	2.32038e-17	136.37	108.21	81.329	0.1061	73154000	23	Q13085;Q13085-4	23;60	Q13085	Q13085	Acetyl-CoA carboxylase 1;Biotin carboxylase	ACACA	AQPLELNQHSRFIIGSVSEDNSEDEISNLVK	UID4797
3.54929	4.21692	3.69457	3.39909	3.4065	3.31278	4.298	3.93958	3.70334	3.38549	3.64181	3.53482	0.517815	0.224651	-0.0610809	0.853804	NaN	0.864498	3.40594	1.05226	2.42832	0.878731	3.3111	1.27449	S	2			___1	0.999985	9.32305e-233	239.13	208.15	189.07	-0.11874	1394300000	25	Q13085;Q13085-4	25;62	Q13085	Q13085	Acetyl-CoA carboxylase 1;Biotin carboxylase	ACACA	PLELNQHSRFIIGSVSEDNSEDEISNLVKLD	UID4798
2.43108	2.99908	3.37353	3.00002	2.46533	NaN	0.717396	NaN	1.03495	1.59056	0.976965	2.31829	4.63406	3.66312	4.79666	3.71559	4.01959	2.90426	3.46845	3.7574	2.79326	2.90022	2.85856	2.99299	S	2			___1	1	8.19701e-262	250.39	216.39	125.99	0.25831	1613700000	29	Q13085;Q13085-4	29;66	Q13085	Q13085	Acetyl-CoA carboxylase 1;Biotin carboxylase	ACACA	NQHSRFIIGSVSEDNSEDEISNLVKLDLLEE	UID4799
NaN	NaN	-1.30259	0.858471	1.80939	1.89582	1.77194	1.06196	NaN	0.5131	-1.33578	3.21127	0.612869	-2.30747	1.18956	NaN	1.74866	NaN	3.45941	0.820059	0.000673294	1.49191	2.87147	2.25883	S	3			___1	0.930323	1.98008e-28	110.7	96.215	90.946	-0.40114	411870000	1259	Q13085;Q13085-4;Q13085-2;Q13085-3	1259;1296;1201;1181	Q13085	Q13085	Acetyl-CoA carboxylase 1;Biotin carboxylase	ACACA	DFVRIFDEVMGCFSDSPPQSPTFPEAGHTSL	UID4800
NaN	NaN	NaN	NaN	NaN	1.02449	1.56614	NaN	2.20531	2.27771	NaN	NaN	-0.649147	NaN	NaN	0.905283	NaN	1.40083	NaN	NaN	1.72616	NaN	NaN	1.52898	S	3			___1	0.808265	5.15285e-07	65.801	46.937	65.801	-0.1753	158480000	1263	Q13085;Q13085-4;Q13085-2;Q13085-3	1263;1300;1205;1185	Q13085	Q13085	Acetyl-CoA carboxylase 1;Biotin carboxylase	ACACA	IFDEVMGCFSDSPPQSPTFPEAGHTSLYDED	UID4801
NaN	-1.2703	-1.72317	-1.60857	-0.317923	0.693174	1.14359	1.26742	2.39431	NaN	2.07309	2.15315	1.24392	1.86207	1.30642	1.63934	0.915693	-0.940895	1.53579	2.42911	1.54361	1.01584	0.0490265	1.66084	S	2			___1	0.999955	0.000292264	109.16	63.506	109.16	-0.63396	443830000	80	Q13085;Q13085-4;Q13085-2	80;117;22	Q13085	Q13085	Acetyl-CoA carboxylase 1;Biotin carboxylase	ACACA	SSLQDGLALHIRSSMSGLHLVKQGRDRKKID	UID4802
-1.18203	-0.483604	-0.21508	NaN	0.432898	NaN	NaN	NaN	NaN	NaN	NaN	NaN	-1.27279	NaN	NaN	NaN	NaN	-2.00677	NaN	NaN	NaN	NaN	NaN	NaN	S	2			___2	0.960899	2.32038e-17	136.37	108.21	81.329	0.1061	73154000	23	Q13085;Q13085-4	23;60	Q13085	Q13085	Acetyl-CoA carboxylase 1;Biotin carboxylase	ACACA	AQPLELNQHSRFIIGSVSEDNSEDEISNLVK	UID20259
-0.391499	-0.430155	1.88593	0.148405	0.545025	0.638521	-0.767616	-4.26082	NaN	-2.59926	-1.813	NaN	-1.26381	NaN	-1.26218	NaN	-0.372696	-1.25901	-2.26029	NaN	NaN	NaN	NaN	NaN	S	2			___2	0.999985	9.32305e-233	239.13	208.15	189.07	-0.11874	1394300000	25	Q13085;Q13085-4	25;62	Q13085	Q13085	Acetyl-CoA carboxylase 1;Biotin carboxylase	ACACA	PLELNQHSRFIIGSVSEDNSEDEISNLVKLD	UID20260
-0.322649	-0.162132	1.88593	0.148405	1.04662	0.638521	-0.767616	-4.26082	NaN	-2.59926	-1.813	NaN	-0.546953	NaN	-1.26218	NaN	-0.372696	-1.21268	-2.26029	NaN	NaN	NaN	NaN	NaN	S	2			___2	1	8.19701e-262	250.39	216.39	125.99	0.25831	1613700000	29	Q13085;Q13085-4	29;66	Q13085	Q13085	Acetyl-CoA carboxylase 1;Biotin carboxylase	ACACA	NQHSRFIIGSVSEDNSEDEISNLVKLDLLEE	UID20261
NaN	NaN	NaN	NaN	NaN	NaN	NaN	NaN	NaN	NaN	NaN	NaN	NaN	NaN	NaN	NaN	NaN	NaN	NaN	NaN	NaN	NaN	NaN	NaN	S	3			___2	0.930323	1.98008e-28	110.7	96.215	90.946	-0.40114	411870000	1259	Q13085;Q13085-4;Q13085-2;Q13085-3	1259;1296;1201;1181	Q13085	Q13085	Acetyl-CoA carboxylase 1;Biotin carboxylase	ACACA	DFVRIFDEVMGCFSDSPPQSPTFPEAGHTSL	UID20262
NaN	NaN	NaN	NaN	NaN	NaN	NaN	NaN	NaN	NaN	NaN	NaN	NaN	NaN	NaN	NaN	NaN	NaN	NaN	NaN	NaN	NaN	NaN	NaN	S	3			___2	0.808265	5.15285e-07	65.801	46.937	65.801	-0.1753	158480000	1263	Q13085;Q13085-4;Q13085-2;Q13085-3	1263;1300;1205;1185	Q13085	Q13085	Acetyl-CoA carboxylase 1;Biotin carboxylase	ACACA	IFDEVMGCFSDSPPQSPTFPEAGHTSLYDED	UID20263
NaN	NaN	NaN	NaN	NaN	NaN	NaN	NaN	NaN	NaN	NaN	NaN	NaN	NaN	NaN	NaN	NaN	NaN	NaN	NaN	NaN	NaN	NaN	NaN	S	2			___2	0.999955	0.000292264	109.16	63.506	109.16	-0.63396	443830000	80	Q13085;Q13085-4;Q13085-2	80;117;22	Q13085	Q13085	Acetyl-CoA carboxylase 1;Biotin carboxylase	ACACA	SSLQDGLALHIRSSMSGLHLVKQGRDRKKID	UID20264
NaN	NaN	NaN	NaN	NaN	NaN	NaN	NaN	NaN	NaN	NaN	NaN	NaN	NaN	NaN	NaN	NaN	NaN	NaN	NaN	NaN	NaN	NaN	NaN	S	2			___3	0.960899	2.32038e-17	136.37	108.21	81.329	0.1061	73154000	23	Q13085;Q13085-4	23;60	Q13085	Q13085	Acetyl-CoA carboxylase 1;Biotin carboxylase	ACACA	AQPLELNQHSRFIIGSVSEDNSEDEISNLVK	UID35721
NaN	NaN	NaN	NaN	NaN	NaN	NaN	NaN	NaN	NaN	NaN	NaN	NaN	NaN	NaN	NaN	NaN	NaN	NaN	NaN	NaN	NaN	NaN	NaN	S	2			___3	0.999985	9.32305e-233	239.13	208.15	189.07	-0.11874	1394300000	25	Q13085;Q13085-4	25;62	Q13085	Q13085	Acetyl-CoA carboxylase 1;Biotin carboxylase	ACACA	PLELNQHSRFIIGSVSEDNSEDEISNLVKLD	UID35722
NaN	NaN	NaN	NaN	NaN	NaN	NaN	NaN	NaN	NaN	NaN	NaN	NaN	NaN	NaN	NaN	NaN	NaN	NaN	NaN	NaN	NaN	NaN	NaN	S	2			___3	1	8.19701e-262	250.39	216.39	125.99	0.25831	1613700000	29	Q13085;Q13085-4	29;66	Q13085	Q13085	Acetyl-CoA carboxylase 1;Biotin carboxylase	ACACA	NQHSRFIIGSVSEDNSEDEISNLVKLDLLEE	UID35723
NaN	NaN	NaN	NaN	NaN	NaN	NaN	NaN	NaN	NaN	NaN	NaN	NaN	NaN	NaN	NaN	NaN	NaN	NaN	NaN	NaN	NaN	NaN	NaN	S	3			___3	0.930323	1.98008e-28	110.7	96.215	90.946	-0.40114	411870000	1259	Q13085;Q13085-4;Q13085-2;Q13085-3	1259;1296;1201;1181	Q13085	Q13085	Acetyl-CoA carboxylase 1;Biotin carboxylase	ACACA	DFVRIFDEVMGCFSDSPPQSPTFPEAGHTSL	UID35724
NaN	NaN	NaN	NaN	NaN	NaN	NaN	NaN	NaN	NaN	NaN	NaN	NaN	NaN	NaN	NaN	NaN	NaN	NaN	NaN	NaN	NaN	NaN	NaN	S	3			___3	0.808265	5.15285e-07	65.801	46.937	65.801	-0.1753	158480000	1263	Q13085;Q13085-4;Q13085-2;Q13085-3	1263;1300;1205;1185	Q13085	Q13085	Acetyl-CoA carboxylase 1;Biotin carboxylase	ACACA	IFDEVMGCFSDSPPQSPTFPEAGHTSLYDED	UID35725
NaN	NaN	NaN	NaN	NaN	NaN	NaN	NaN	NaN	NaN	NaN	NaN	NaN	NaN	NaN	NaN	NaN	NaN	NaN	NaN	NaN	NaN	NaN	NaN	S	2			___3	0.999955	0.000292264	109.16	63.506	109.16	-0.63396	443830000	80	Q13085;Q13085-4;Q13085-2	80;117;22	Q13085	Q13085	Acetyl-CoA carboxylase 1;Biotin carboxylase	ACACA	SSLQDGLALHIRSSMSGLHLVKQGRDRKKID	UID35726
NaN	NaN	NaN	NaN	NaN	NaN	NaN	NaN	NaN	NaN	NaN	NaN	NaN	NaN	-0.16898	0.545406	0.242941	0.390703	0.546202	3.41164	NaN	NaN	NaN	NaN	T	2			___1	1	0.000853574	102.06	37.838	102.06	0.77836	85161000	10	P16112-3;P16112-2;P16112	10;10;10	P16112-3	P16112-3	Aggrecan core protein;Aggrecan core protein 2	ACAN	______MTTLLWVFVTLRVITAAVTVETSDH	UID13757
NaN	NaN	NaN	NaN	NaN	NaN	NaN	NaN	NaN	NaN	NaN	NaN	NaN	NaN	NaN	NaN	NaN	NaN	NaN	NaN	NaN	NaN	NaN	NaN	T	2			___2	1	0.000853574	102.06	37.838	102.06	0.77836	85161000	10	P16112-3;P16112-2;P16112	10;10;10	P16112-3	P16112-3	Aggrecan core protein;Aggrecan core protein 2	ACAN	______MTTLLWVFVTLRVITAAVTVETSDH	UID29219
NaN	NaN	NaN	NaN	NaN	NaN	NaN	NaN	NaN	NaN	NaN	NaN	NaN	NaN	NaN	NaN	NaN	NaN	NaN	NaN	NaN	NaN	NaN	NaN	T	2			___3	1	0.000853574	102.06	37.838	102.06	0.77836	85161000	10	P16112-3;P16112-2;P16112	10;10;10	P16112-3	P16112-3	Aggrecan core protein;Aggrecan core protein 2	ACAN	______MTTLLWVFVTLRVITAAVTVETSDH	UID44681
-1.93835	-1.01861	-2.73228	-0.562416	0.0758743	-1.07734	-0.839144	0.440968	-0.0368996	-0.213617	NaN	0.232189	NaN	NaN	NaN	NaN	-2.26081	NaN	NaN	NaN	-1.51798	-0.935225	-1.38154	-1.18543	S	2			___1	1	0.000833542	119.03	64.769	82.831	-0.45131	58914000	775	Q15057	775	Q15057	Q15057	Arf-GAP with coiled-coil, ANK repeat and PH domain-containing protein 2	ACAP2	MASNNPEKLNRFQQDSQKF____________	UID5535
0.675304	-0.419666	-0.0795555	0.333906	-0.947634	-0.52129	NaN	NaN	NaN	NaN	-1.28839	NaN	-5.99534	-2.16987	NaN	NaN	-1.3403	-0.769125	-1.62337	-2.20643	NaN	NaN	NaN	NaN	S	2			___1	0.927911	1.35629e-15	132.52	97.762	63.392	0.64302	58588000	384	Q15057	384	Q15057	Q15057	Arf-GAP with coiled-coil, ANK repeat and PH domain-containing protein 2	ACAP2	DESEKLDKKSSPSTGSLDSGNESKEKLLKGE	UID5536
NaN	-0.0463028	NaN	NaN	NaN	NaN	-0.535059	NaN	NaN	NaN	NaN	NaN	NaN	NaN	NaN	NaN	NaN	0.422411	NaN	NaN	NaN	NaN	NaN	NaN	S	2			___1	0.967583	0.00199609	79.804	55.987	79.804	0.15087	24786000	519	Q15057	519	Q15057	Q15057	Arf-GAP with coiled-coil, ANK repeat and PH domain-containing protein 2	ACAP2	RAKYVERKFVDKYSISLSPPEQQKKFVSKSS	UID5537
1.88207	0.985968	1.90407	-0.686035	-0.611278	-0.229569	0.320988	1.50237	1.57976	-0.844193	-1.37304	-2.15049	3.23089	3.32826	3.21703	2.42971	1.79339	1.42497	3.30134	4.01937	3.12859	1.34496	0.670351	1.23717	S	2			___1	0.999995	2.40857e-37	169.98	135.66	137.39	0.010503	643580000	521	Q15057	521	Q15057	Q15057	Arf-GAP with coiled-coil, ANK repeat and PH domain-containing protein 2	ACAP2	KYVERKFVDKYSISLSPPEQQKKFVSKSSEE	UID5538
-5.59868	-1.77988	-2.79118	-3.28354	0.18372	-1.55869	-1.45668	NaN	-0.99258	NaN	-0.880754	NaN	-1.80386	NaN	-0.455862	NaN	-1.65667	NaN	-1.12169	NaN	-1.72717	NaN	NaN	NaN	T	2			___1	0.964511	1.22745e-06	127.59	106.24	127.59	0.21456	43588000	382	Q15057	382	Q15057	Q15057	Arf-GAP with coiled-coil, ANK repeat and PH domain-containing protein 2	ACAP2	KGDESEKLDKKSSPSTGSLDSGNESKEKLLK	UID14305
NaN	NaN	NaN	NaN	NaN	NaN	NaN	NaN	NaN	NaN	NaN	NaN	NaN	NaN	NaN	NaN	NaN	NaN	NaN	NaN	NaN	NaN	NaN	NaN	S	2			___2	1	0.000833542	119.03	64.769	82.831	-0.45131	58914000	775	Q15057	775	Q15057	Q15057	Arf-GAP with coiled-coil, ANK repeat and PH domain-containing protein 2	ACAP2	MASNNPEKLNRFQQDSQKF____________	UID20997
NaN	NaN	NaN	NaN	NaN	NaN	NaN	NaN	NaN	NaN	NaN	NaN	NaN	NaN	NaN	NaN	NaN	NaN	NaN	NaN	NaN	NaN	NaN	NaN	S	2			___2	0.927911	1.35629e-15	132.52	97.762	63.392	0.64302	58588000	384	Q15057	384	Q15057	Q15057	Arf-GAP with coiled-coil, ANK repeat and PH domain-containing protein 2	ACAP2	DESEKLDKKSSPSTGSLDSGNESKEKLLKGE	UID20998
NaN	NaN	NaN	NaN	NaN	NaN	NaN	NaN	NaN	NaN	NaN	NaN	NaN	NaN	NaN	NaN	NaN	NaN	NaN	NaN	NaN	NaN	NaN	NaN	S	2			___2	0.967583	0.00199609	79.804	55.987	79.804	0.15087	24786000	519	Q15057	519	Q15057	Q15057	Arf-GAP with coiled-coil, ANK repeat and PH domain-containing protein 2	ACAP2	RAKYVERKFVDKYSISLSPPEQQKKFVSKSS	UID20999
NaN	NaN	NaN	NaN	NaN	NaN	NaN	NaN	NaN	NaN	NaN	NaN	NaN	NaN	NaN	NaN	NaN	NaN	NaN	NaN	NaN	NaN	NaN	NaN	S	2			___2	0.999995	2.40857e-37	169.98	135.66	137.39	0.010503	643580000	521	Q15057	521	Q15057	Q15057	Arf-GAP with coiled-coil, ANK repeat and PH domain-containing protein 2	ACAP2	KYVERKFVDKYSISLSPPEQQKKFVSKSSEE	UID21000
NaN	NaN	NaN	NaN	NaN	NaN	NaN	NaN	NaN	NaN	NaN	NaN	NaN	NaN	NaN	NaN	NaN	NaN	NaN	NaN	NaN	NaN	NaN	NaN	T	2			___2	0.964511	1.22745e-06	127.59	106.24	127.59	0.21456	43588000	382	Q15057	382	Q15057	Q15057	Arf-GAP with coiled-coil, ANK repeat and PH domain-containing protein 2	ACAP2	KGDESEKLDKKSSPSTGSLDSGNESKEKLLK	UID29767
NaN	NaN	NaN	NaN	NaN	NaN	NaN	NaN	NaN	NaN	NaN	NaN	NaN	NaN	NaN	NaN	NaN	NaN	NaN	NaN	NaN	NaN	NaN	NaN	S	2			___3	1	0.000833542	119.03	64.769	82.831	-0.45131	58914000	775	Q15057	775	Q15057	Q15057	Arf-GAP with coiled-coil, ANK repeat and PH domain-containing protein 2	ACAP2	MASNNPEKLNRFQQDSQKF____________	UID36459
NaN	NaN	NaN	NaN	NaN	NaN	NaN	NaN	NaN	NaN	NaN	NaN	NaN	NaN	NaN	NaN	NaN	NaN	NaN	NaN	NaN	NaN	NaN	NaN	S	2			___3	0.927911	1.35629e-15	132.52	97.762	63.392	0.64302	58588000	384	Q15057	384	Q15057	Q15057	Arf-GAP with coiled-coil, ANK repeat and PH domain-containing protein 2	ACAP2	DESEKLDKKSSPSTGSLDSGNESKEKLLKGE	UID36460
NaN	NaN	NaN	NaN	NaN	NaN	NaN	NaN	NaN	NaN	NaN	NaN	NaN	NaN	NaN	NaN	NaN	NaN	NaN	NaN	NaN	NaN	NaN	NaN	S	2			___3	0.967583	0.00199609	79.804	55.987	79.804	0.15087	24786000	519	Q15057	519	Q15057	Q15057	Arf-GAP with coiled-coil, ANK repeat and PH domain-containing protein 2	ACAP2	RAKYVERKFVDKYSISLSPPEQQKKFVSKSS	UID36461
NaN	NaN	NaN	NaN	NaN	NaN	NaN	NaN	NaN	NaN	NaN	NaN	NaN	NaN	NaN	NaN	NaN	NaN	NaN	NaN	NaN	NaN	NaN	NaN	S	2			___3	0.999995	2.40857e-37	169.98	135.66	137.39	0.010503	643580000	521	Q15057	521	Q15057	Q15057	Arf-GAP with coiled-coil, ANK repeat and PH domain-containing protein 2	ACAP2	KYVERKFVDKYSISLSPPEQQKKFVSKSSEE	UID36462
NaN	NaN	NaN	NaN	NaN	NaN	NaN	NaN	NaN	NaN	NaN	NaN	NaN	NaN	NaN	NaN	NaN	NaN	NaN	NaN	NaN	NaN	NaN	NaN	T	2			___3	0.964511	1.22745e-06	127.59	106.24	127.59	0.21456	43588000	382	Q15057	382	Q15057	Q15057	Arf-GAP with coiled-coil, ANK repeat and PH domain-containing protein 2	ACAP2	KGDESEKLDKKSSPSTGSLDSGNESKEKLLK	UID45229
NaN	-2.48862	NaN	NaN	NaN	NaN	NaN	NaN	NaN	NaN	NaN	NaN	NaN	NaN	NaN	NaN	-2.42996	NaN	NaN	NaN	NaN	NaN	NaN	NaN	S	2			___1	0.766704	0.000900866	86.411	61.069	83.877	0.20675	3008800	111	Q96AP0-2;Q96AP0	111;111	Q96AP0-2	Q96AP0-2	Adrenocortical dysplasia protein homolog	ACD	RPWIRELILGSETPSSPRAGQLLEDAEAAVA	UID9404
NaN	NaN	NaN	NaN	NaN	NaN	NaN	NaN	NaN	NaN	NaN	NaN	NaN	NaN	NaN	NaN	NaN	NaN	NaN	NaN	NaN	NaN	NaN	NaN	S	2			___2	0.766704	0.000900866	86.411	61.069	83.877	0.20675	3008800	111	Q96AP0-2;Q96AP0	111;111	Q96AP0-2	Q96AP0-2	Adrenocortical dysplasia protein homolog	ACD	RPWIRELILGSETPSSPRAGQLLEDAEAAVA	UID24866
NaN	NaN	NaN	NaN	NaN	NaN	NaN	NaN	NaN	NaN	NaN	NaN	NaN	NaN	NaN	NaN	NaN	NaN	NaN	NaN	NaN	NaN	NaN	NaN	S	2			___3	0.766704	0.000900866	86.411	61.069	83.877	0.20675	3008800	111	Q96AP0-2;Q96AP0	111;111	Q96AP0-2	Q96AP0-2	Adrenocortical dysplasia protein homolog	ACD	RPWIRELILGSETPSSPRAGQLLEDAEAAVA	UID40328
NaN	NaN	NaN	NaN	NaN	NaN	NaN	NaN	NaN	NaN	-3.50638	NaN	NaN	NaN	-2.17338	NaN	-1.4196	-0.719109	NaN	-1.33151	NaN	NaN	-1.10139	-2.43349	S	2			___1	0.999942	0.00758558	65.219	13.459	65.219	-0.39033	13929000	247	Q8TDN7	247	Q8TDN7	Q8TDN7	Alkaline ceramidase 1	ACER1	EMPGETLKVRYWPRDSWPVGLPYVEIRGDDK	UID8730
NaN	NaN	NaN	NaN	NaN	NaN	NaN	NaN	NaN	NaN	NaN	NaN	NaN	NaN	NaN	NaN	NaN	NaN	NaN	NaN	NaN	NaN	NaN	NaN	S	2			___2	0.999942	0.00758558	65.219	13.459	65.219	-0.39033	13929000	247	Q8TDN7	247	Q8TDN7	Q8TDN7	Alkaline ceramidase 1	ACER1	EMPGETLKVRYWPRDSWPVGLPYVEIRGDDK	UID24192
NaN	NaN	NaN	NaN	NaN	NaN	NaN	NaN	NaN	NaN	NaN	NaN	NaN	NaN	NaN	NaN	NaN	NaN	NaN	NaN	NaN	NaN	NaN	NaN	S	2			___3	0.999942	0.00758558	65.219	13.459	65.219	-0.39033	13929000	247	Q8TDN7	247	Q8TDN7	Q8TDN7	Alkaline ceramidase 1	ACER1	EMPGETLKVRYWPRDSWPVGLPYVEIRGDDK	UID39654
0.356504	0.209604	0.225058	1.00833	0.960928	1.19432	2.06122	2.02106	0.630796	-1.43925	-1.25518	1.18768	0.564732	0.0564728	0.750147	0.200043	-0.50116	-0.000965118	-4.62112	-1.71836	-0.767395	-0.930744	-0.343441	-0.164389	S	2			___1	1	1.18998e-82	185.58	147.22	96.913	0.50574	440240000	240	Q9UKV3;Q9UKV3-5	240;240	Q9UKV3;Q9UKV3-5	Q9UKV3	Apoptotic chromatin condensation inducer in the nucleus	ACIN1	ERRSSRVRQARAAKLSEGSQPAEEEEDQETP	UID12383
1.07488	1.75577	1.75939	2.10921	1.43323	1.03316	2.04131	1.35259	1.38301	2.30625	2.19283	1.55426	0.00845337	0.642294	-0.0232086	-1.02918	-0.0564976	-0.000965118	-0.860834	-0.738897	-0.671919	-0.324516	-0.364901	-0.645788	S	2			___1	1	6.20148e-180	222.18	177.84	96.913	0.50574	541620000	243	Q9UKV3;Q9UKV3-5	243;243	Q9UKV3;Q9UKV3-5	Q9UKV3	Apoptotic chromatin condensation inducer in the nucleus	ACIN1	SSRVRQARAAKLSEGSQPAEEEEDQETPSRN	UID12384
NaN	NaN	NaN	NaN	NaN	-1.72524	-1.08906	-1.31308	-0.136896	NaN	-0.866299	-1.30902	-2.01827	-1.28181	NaN	-0.177753	NaN	NaN	NaN	NaN	-0.55876	-2.34576	NaN	-1.37912	S	3			___1	0.995218	0.000107284	70.57	48.164	52.654	0.089432	34934000	400	Q9UKV3;Q9UKV3-5	400;400	Q9UKV3;Q9UKV3-5	Q9UKV3	Apoptotic chromatin condensation inducer in the nucleus	ACIN1	KSPSPPRLTEDRKKASLVALPEQTASEEETP	UID12385
0.214874	1.04482	-0.279543	-0.058342	0.377497	-0.54628	NaN	0.416298	1.93408	0.39422	0.657269	0.650627	0.453962	1.68378	1.97949	1.83775	1.02926	1.07733	2.07004	NaN	1.77568	0.644186	0.410622	0.3964	S	2			___1	0.999518	1.75873e-57	162.52	111.05	154.48	-0.14898	936740000	410	Q9UKV3;Q9UKV3-5	410;410	Q9UKV3;Q9UKV3-5	Q9UKV3	Apoptotic chromatin condensation inducer in the nucleus	ACIN1	DRKKASLVALPEQTASEEETPPPLLTKEASS	UID12386
1.4202	2.66163	0.79711	0.364378	3.26166	2.87155	3.21689	1.90895	2.48781	-0.527548	2.81655	3.15628	NaN	NaN	NaN	NaN	NaN	NaN	NaN	NaN	NaN	NaN	NaN	NaN	S	2			___1	0.99996	4.2009e-55	151.89	135.17	91.706	-0.11443	542790000	478	Q9UKV3;Q9UKV3-5	478;478	Q9UKV3;Q9UKV3-5	Q9UKV3	Apoptotic chromatin condensation inducer in the nucleus	ACIN1	ELLVSQHTVQLVGGLSPLSSPSDTKAESPAE	UID12387
NaN	NaN	NaN	1.07892	NaN	NaN	NaN	NaN	-1.42392	1.90164	NaN	NaN	NaN	NaN	NaN	NaN	NaN	NaN	NaN	NaN	NaN	NaN	NaN	NaN	S	3			___1	0.780388	6.36472e-05	73.994	60.883	52.359	-0.13355	47793000	481	Q9UKV3;Q9UKV3-5	481;481	Q9UKV3;Q9UKV3-5	Q9UKV3	Apoptotic chromatin condensation inducer in the nucleus	ACIN1	VSQHTVQLVGGLSPLSSPSDTKAESPAEKVP	UID12388
NaN	NaN	NaN	NaN	NaN	NaN	NaN	NaN	NaN	NaN	NaN	NaN	NaN	NaN	NaN	NaN	NaN	NaN	NaN	NaN	NaN	NaN	NaN	NaN	S	3			___1	0.947755	4.36515e-08	97.776	71.118	77.576	-0.25642	75793000	482	Q9UKV3;Q9UKV3-5	482;482	Q9UKV3;Q9UKV3-5	Q9UKV3	Apoptotic chromatin condensation inducer in the nucleus	ACIN1	SQHTVQLVGGLSPLSSPSDTKAESPAEKVPE	UID12389
-1.40209	NaN	-0.0505581	NaN	NaN	-3.42704	-2.36272	-0.943405	-2.51546	-0.721703	-1.73013	-0.280085	-1.3458	-1.52337	-0.951771	-0.708044	-1.61099	-2.10755	-0.504791	-1.6504	-0.0704327	-1.91833	-0.694487	-0.463043	S	2			___1	0.999907	1.10844e-37	166.21	131	127.67	0.11889	943960000	838	Q9UKV3;Q9UKV3-3;Q9UKV3-2;Q9UKV3-5	838;80;111;837	Q9UKV3;Q9UKV3-5	Q9UKV3	Apoptotic chromatin condensation inducer in the nucleus	ACIN1	KISVVSATKGVPAGNSDTEGGQPGRKRRWGA;RKISVVSTKGVPAGNSDTEGGQPGRKRRWGA	UID12390
NaN	NaN	NaN	NaN	NaN	NaN	NaN	NaN	-0.681263	-0.87933	-0.884489	NaN	NaN	NaN	NaN	NaN	NaN	NaN	NaN	NaN	NaN	NaN	NaN	NaN	S	3			___1	0.889357	0.000584866	55.846	35.55	55.846	0.05911	8184400	132	Q9UKV3;Q9UKV3-5	132;132	Q9UKV3;Q9UKV3-5	Q9UKV3	Apoptotic chromatin condensation inducer in the nucleus	ACIN1	PHAAFQPNSQIGEEMSQNSFIKQYLEKQQEL	UID12391
NaN	NaN	NaN	NaN	NaN	NaN	NaN	NaN	NaN	NaN	-2.19878	NaN	1.18839	0.636189	0.488052	0.317314	0.430325	0.953667	1.29598	-1.71772	0.672163	-1.15375	0.0140324	-1.26087	S	3			___1	0.945032	7.73785e-09	103.25	91.03	46.878	-0.01307	113430000	895	Q9UKV3;Q9UKV3-3;Q9UKV3-2	895;137;168	Q9UKV3	Q9UKV3	Apoptotic chromatin condensation inducer in the nucleus	ACIN1	PLAGQEAVVDLHADDSRISEDETERNGDDGT	UID12392
NaN	NaN	-1.49451	-3.2107	NaN	-0.892862	-0.742256	-1.64302	NaN	NaN	NaN	NaN	-1.91802	-0.92742	-1.43021	-0.658226	-2.07753	-0.603321	NaN	NaN	-3.29603	NaN	NaN	NaN	S	3			___1	0.979422	0.00316646	69.721	22.419	57.885	-0.13836	36666000	561	Q9UKV3;Q9UKV3-5	561;561	Q9UKV3;Q9UKV3-5	Q9UKV3	Apoptotic chromatin condensation inducer in the nucleus	ACIN1	CLKQPSLEQKEGRRASHTLLPSHRLKQSADS	UID12393
NaN	NaN	0.790718	-3.38932	1.23652	-1.2852	-0.650505	-5.42754	-2.45813	-3.49298	-0.363409	-1.9074	-3.42014	-3.72223	-3.4526	-3.04401	-2.39368	0.610151	0.738287	-3.18423	NaN	NaN	NaN	NaN	S	2			___1	0.999919	0.000243511	104.94	73.653	89.136	0.082053	70532000	710	Q9UKV3;Q9UKV3-5	710;710	Q9UKV3;Q9UKV3-5	Q9UKV3	Apoptotic chromatin condensation inducer in the nucleus	ACIN1	ERTSTSSSSVQARRLSQPESAEKHVTQRLQP	UID12394
1.29047	0.17384	2.00364	0.00646019	-0.38612	0.251593	1.54339	1.35075	1.85571	1.81842	1.2571	1.53015	0.376978	0.0400143	-0.184084	-0.580788	-1.69334	-1.20542	-0.360601	0.721676	-0.00921822	-0.497242	-0.00857544	-0.0673294	S	2			___1	0.999653	5.90872e-13	145.49	116.42	108.36	0.47561	242310000	987	Q9UKV3;Q9UKV3-3;Q9UKV3-2;Q9UKV3-5	987;229;260;974	Q9UKV3;Q9UKV3-5	Q9UKV3	Apoptotic chromatin condensation inducer in the nucleus	ACIN1	TLGDTLTRRSISQQKSGVSITIDDPVRTAQV	UID12395
0.338778	0.597902	1.05568	0.00182724	0.707443	0.430677	2.28902	2.19544	2.20788	2.2707	2.10831	1.98424	NaN	NaN	NaN	NaN	NaN	NaN	NaN	NaN	NaN	NaN	NaN	NaN	S	2			___1	0.999193	7.62917e-09	141.06	89.052	141.06	0.19458	230690000	990	Q9UKV3;Q9UKV3-3;Q9UKV3-2;Q9UKV3-5	990;232;263;977	Q9UKV3;Q9UKV3-5	Q9UKV3	Apoptotic chromatin condensation inducer in the nucleus	ACIN1	DTLTRRSISQQKSGVSITIDDPVRTAQVPSP	UID12396
NaN	NaN	NaN	NaN	NaN	NaN	NaN	NaN	NaN	NaN	NaN	NaN	NaN	NaN	NaN	NaN	NaN	NaN	NaN	NaN	NaN	NaN	NaN	NaN	S	2			___1	1	6.08864e-05	127.53	95.202	78.456	-0.35391	120390000	384	Q9UKV3;Q9UKV3-5	384;384	Q9UKV3;Q9UKV3-5	Q9UKV3	Apoptotic chromatin condensation inducer in the nucleus	ACIN1	EEEREIKSSQGLKEKSKSPSPPRLTEDRKKA	UID12397
NaN	NaN	NaN	NaN	NaN	NaN	NaN	NaN	NaN	NaN	NaN	NaN	NaN	NaN	NaN	NaN	NaN	NaN	NaN	NaN	NaN	NaN	NaN	NaN	S	2			___1	0.999989	9.2645e-06	131.54	96.462	78.456	-0.35391	1816300000	386	Q9UKV3;Q9UKV3-5	386;386	Q9UKV3;Q9UKV3-5	Q9UKV3	Apoptotic chromatin condensation inducer in the nucleus	ACIN1	EREIKSSQGLKEKSKSPSPPRLTEDRKKASL	UID12398
NaN	NaN	NaN	NaN	NaN	NaN	-2.55613	-1.99014	-1.86443	-2.30755	-0.92326	-1.03221	-4.34285	NaN	NaN	-2.67275	NaN	NaN	NaN	NaN	NaN	NaN	NaN	NaN	S	3			___1	0.999599	6.7035e-05	122.5	57.915	84.859	-0.061305	1445100000	388	Q9UKV3;Q9UKV3-5	388;388	Q9UKV3;Q9UKV3-5	Q9UKV3	Apoptotic chromatin condensation inducer in the nucleus	ACIN1	EIKSSQGLKEKSKSPSPPRLTEDRKKASLVA	UID12399
NaN	NaN	NaN	NaN	NaN	NaN	-3.65267	NaN	NaN	NaN	NaN	NaN	NaN	NaN	NaN	-1.77152	-1.40628	NaN	-2.2092	NaN	NaN	NaN	NaN	NaN	S	2			___1	1	0.000273964	136.52	28.428	103.31	0.070695	1162900000	655	Q9UKV3;Q9UKV3-5	655;655	Q9UKV3;Q9UKV3-5	Q9UKV3	Apoptotic chromatin condensation inducer in the nucleus	ACIN1	RSRSRSRSASSNSRKSLSPGVSRDSSTSYTE	UID12400
-0.393955	0.247934	0.548847	-0.594068	0.214058	0.250917	-0.513414	1.60711	1.09149	1.20284	1.04224	0.438551	0.499168	1.63906	1.26462	1.88471	1.17326	0.359812	1.98391	3.38568	0.544592	NaN	NaN	NaN	S	2			___1	1	0.000273964	136.52	28.428	136.52	-0.065228	1457800000	657	Q9UKV3;Q9UKV3-5	657;657	Q9UKV3;Q9UKV3-5	Q9UKV3	Apoptotic chromatin condensation inducer in the nucleus	ACIN1	RSRSRSASSNSRKSLSPGVSRDSSTSYTETK	UID12401
1.87323	1.84287	1.99234	0.956623	0.885853	0.115091	0.684107	0.560276	0.696203	0.0506515	0.578844	0.539171	2.10349	2.80488	2.03083	2.6774	1.68158	2.12838	3.03386	3.1436	2.30502	1.63286	1.38971	2.34462	S	2			___1	1	0.00015284	129.17	77.407	109.99	-0.1344	2475600000	1004	Q9UKV3;Q9UKV3-3;Q9UKV3-2;Q9UKV3-5	1004;246;277;991	Q9UKV3;Q9UKV3-5	Q9UKV3	Apoptotic chromatin condensation inducer in the nucleus	ACIN1	VSITIDDPVRTAQVPSPPRGKISNIVHISNL	UID12402
NaN	NaN	NaN	-0.317041	-0.715912	-0.976845	1.30668	0.719564	1.21967	1.68072	1.40069	1.53433	-3.90945	-3.52876	NaN	-2.98899	-2.90417	NaN	NaN	NaN	-1.29544	-2.20543	-2.67155	-2.00487	S	2			___1	0.998819	0.000486423	117.2	56.646	106.6	-0.35394	118180000	328	Q9UKV3;Q9UKV3-5	328;328	Q9UKV3;Q9UKV3-5	Q9UKV3	Apoptotic chromatin condensation inducer in the nucleus	ACIN1	RVKPEEMMDERPKTRSQEQEVLERGGRFTRS	UID12403
-1.03502	-0.412847	-0.983553	NaN	NaN	-0.161411	0.10813	0.448084	1.01229	0.384634	0.268192	-0.102373	-0.727901	0.292023	-0.428871	1.76105	0.627256	0.870415	-4.15665	0.626459	-0.837988	0.409372	-0.418758	NaN	S	2			___1	0.999893	0.00028062	111.31	84.654	109.6	-0.081274	281880000	365	Q9UKV3;Q9UKV3-5	365;365	Q9UKV3;Q9UKV3-5	Q9UKV3	Apoptotic chromatin condensation inducer in the nucleus	ACIN1	SHLARQQQEKEMKTTSPLEEEEREIKSSQGL	UID12404
NaN	NaN	NaN	NaN	NaN	NaN	NaN	NaN	NaN	NaN	NaN	NaN	0.0183601	-1.1659	-1.14662	NaN	-1.31547	NaN	-2.36982	NaN	NaN	NaN	NaN	NaN	S	3			___1	0.810797	0.00516387	51.089	27.562	51.089	0.3121	20083000	882	Q9UKV3-5	882	Q9UKV3-5	Q9UKV3-5	Apoptotic chromatin condensation inducer in the nucleus	ACIN1	TESLKEAVVDLHADDSRISEDETERNGDDGT	UID12405
-1.51009	-0.987522	-0.957115	-1.7891	-2.14643	-2.54863	-2.06422	-2.30493	NaN	NaN	-3.34907	-3.8254	NaN	NaN	NaN	NaN	NaN	NaN	NaN	NaN	NaN	NaN	NaN	NaN	T	2			___1	0.990981	9.05718e-17	141.91	109.38	122.68	0.21821	19653000	254	Q9UKV3;Q9UKV3-5	254;254	Q9UKV3;Q9UKV3-5	Q9UKV3	Apoptotic chromatin condensation inducer in the nucleus	ACIN1	LSEGSQPAEEEEDQETPSRNLRVRADRNLKT	UID15160
0.202538	NaN	0.222448	-1.306	NaN	NaN	0.456516	-0.119238	NaN	0.770575	0.668562	0.76992	1.13226	NaN	NaN	NaN	NaN	NaN	NaN	2.27095	NaN	NaN	0.633341	1.08186	T	2			___1	0.990624	6.13627e-36	147.84	103.54	82.362	-0.0071054	236500000	408	Q9UKV3;Q9UKV3-5	408;408	Q9UKV3;Q9UKV3-5	Q9UKV3	Apoptotic chromatin condensation inducer in the nucleus	ACIN1	TEDRKKASLVALPEQTASEEETPPPLLTKEA	UID15161
-0.28682	-0.017601	0.17989	-2.45781	-0.922172	-0.0566349	0.684532	0.931711	-0.425686	NaN	-0.485785	-1.04498	0.0632877	1.33833	-0.264343	0.955097	-0.767734	0.141849	0.536699	0.738581	1.23008	0.126328	0.424097	-1.64073	T	3			___1	0.999725	5.46977e-15	119.37	87.333	113.23	0.080549	605200000	414	Q9UKV3;Q9UKV3-5	414;414	Q9UKV3;Q9UKV3-5	Q9UKV3	Apoptotic chromatin condensation inducer in the nucleus	ACIN1	ASLVALPEQTASEEETPPPLLTKEASSPPPH	UID15162
-0.455784	-1.24976	NaN	NaN	NaN	NaN	NaN	NaN	NaN	NaN	NaN	NaN	-0.283897	NaN	-0.112747	NaN	NaN	-0.729402	NaN	NaN	-1.10381	NaN	-1.1583	NaN	T	2			___1	0.982277	0.00086823	74.657	39.47	59.857	0.38063	44169000	420	Q9UKV3;Q9UKV3-5	420;420	Q9UKV3;Q9UKV3-5	Q9UKV3	Apoptotic chromatin condensation inducer in the nucleus	ACIN1	PEQTASEEETPPPLLTKEASSPPPHPQLHSE	UID15163
-0.383537	-0.118141	-0.186474	-3.52296	-0.784105	-0.550728	-0.889763	0.365046	0.105263	0.0684929	-0.508661	-1.17924	-0.677559	-0.00577545	-0.0937805	0.921381	0.0765114	0.847422	-0.00495911	0.454426	0.431923	0.394638	-0.343441	-1.2018	T	2			___1	0.999999	6.19029e-06	97.784	75.403	97.784	-0.13206	238630000	682	Q9UKV3;Q9UKV3-5	682;682	Q9UKV3;Q9UKV3-5	Q9UKV3	Apoptotic chromatin condensation inducer in the nucleus	ACIN1	SYTETKDPSSGQEVATPPVPQLQVCEPKERT	UID15164
NaN	NaN	NaN	NaN	NaN	NaN	-1.91333	NaN	NaN	NaN	-1.76836	NaN	NaN	-1.0443	-1.85132	-1.70259	-1.46526	-1.69648	NaN	NaN	NaN	NaN	NaN	NaN	T	3			___1	0.988763	0.00576635	77.357	57.153	45.992	-0.016599	30965000	840	Q9UKV3;Q9UKV3-3;Q9UKV3-2;Q9UKV3-5	840;82;113;839	Q9UKV3;Q9UKV3-5	Q9UKV3	Apoptotic chromatin condensation inducer in the nucleus	ACIN1	ISVVSTKGVPAGNSDTEGGQPGRKRRWGAST;SVVSATKGVPAGNSDTEGGQPGRKRRWGAST	UID15165
NaN	NaN	NaN	NaN	NaN	NaN	NaN	NaN	NaN	NaN	NaN	NaN	NaN	NaN	NaN	NaN	NaN	NaN	NaN	NaN	NaN	NaN	NaN	NaN	T	2			___1	0.999925	9.2645e-06	131.54	96.462	114.28	-0.031286	480200000	393	Q9UKV3;Q9UKV3-5	393;393	Q9UKV3;Q9UKV3-5	Q9UKV3	Apoptotic chromatin condensation inducer in the nucleus	ACIN1	QGLKEKSKSPSPPRLTEDRKKASLVALPEQT	UID15166
-0.496431	-0.0826359	0.826303	0.0830288	-0.282476	-0.409798	NaN	NaN	NaN	NaN	NaN	NaN	0.0967064	-1.5856	-0.791122	NaN	NaN	NaN	NaN	NaN	NaN	NaN	NaN	NaN	S	2			___2	1	1.18998e-82	185.58	147.22	96.913	0.50574	440240000	240	Q9UKV3;Q9UKV3-5	240;240	Q9UKV3;Q9UKV3-5	Q9UKV3	Apoptotic chromatin condensation inducer in the nucleus	ACIN1	ERRSSRVRQARAAKLSEGSQPAEEEEDQETP	UID27845
-0.496431	-0.0826359	0.826303	0.0830288	-0.282476	-0.409798	NaN	NaN	NaN	NaN	NaN	NaN	0.0967064	-1.5856	-0.791122	NaN	NaN	NaN	NaN	NaN	NaN	NaN	NaN	NaN	S	2			___2	1	6.20148e-180	222.18	177.84	96.913	0.50574	541620000	243	Q9UKV3;Q9UKV3-5	243;243	Q9UKV3;Q9UKV3-5	Q9UKV3	Apoptotic chromatin condensation inducer in the nucleus	ACIN1	SSRVRQARAAKLSEGSQPAEEEEDQETPSRN	UID27846
NaN	NaN	NaN	NaN	NaN	NaN	NaN	NaN	NaN	NaN	NaN	NaN	NaN	NaN	NaN	NaN	NaN	NaN	NaN	NaN	NaN	NaN	NaN	NaN	S	3			___2	0.995218	0.000107284	70.57	48.164	52.654	0.089432	34934000	400	Q9UKV3;Q9UKV3-5	400;400	Q9UKV3;Q9UKV3-5	Q9UKV3	Apoptotic chromatin condensation inducer in the nucleus	ACIN1	KSPSPPRLTEDRKKASLVALPEQTASEEETP	UID27847
0.332541	0.0695	0.552225	0.449945	-0.526684	0.166998	-0.324806	-0.318148	-1.03431	-1.50708	-0.37673	-1.29188	-0.288814	-0.58284	-0.829464	-1.05098	-3.00865	-1.0389	-0.900496	-2.58189	-3.30892	NaN	-2.24364	NaN	S	2			___2	0.999518	1.75873e-57	162.52	111.05	154.48	-0.14898	936740000	410	Q9UKV3;Q9UKV3-5	410;410	Q9UKV3;Q9UKV3-5	Q9UKV3	Apoptotic chromatin condensation inducer in the nucleus	ACIN1	DRKKASLVALPEQTASEEETPPPLLTKEASS	UID27848
NaN	NaN	0.150618	-0.265959	1.73137	0.779028	0.952297	NaN	-3.2826	NaN	-1.53077	NaN	NaN	NaN	NaN	NaN	NaN	NaN	NaN	NaN	NaN	NaN	NaN	NaN	S	2			___2	0.99996	4.2009e-55	151.89	135.17	91.706	-0.11443	542790000	478	Q9UKV3;Q9UKV3-5	478;478	Q9UKV3;Q9UKV3-5	Q9UKV3	Apoptotic chromatin condensation inducer in the nucleus	ACIN1	ELLVSQHTVQLVGGLSPLSSPSDTKAESPAE	UID27849
NaN	NaN	-0.118418	NaN	NaN	NaN	NaN	NaN	-1.88354	NaN	-1.88548	-1.03194	NaN	NaN	NaN	NaN	NaN	NaN	NaN	NaN	NaN	NaN	NaN	NaN	S	3			___2	0.780388	6.36472e-05	73.994	60.883	52.359	-0.13355	47793000	481	Q9UKV3;Q9UKV3-5	481;481	Q9UKV3;Q9UKV3-5	Q9UKV3	Apoptotic chromatin condensation inducer in the nucleus	ACIN1	VSQHTVQLVGGLSPLSSPSDTKAESPAEKVP	UID27850
NaN	NaN	1.02236	-0.265959	1.73137	0.779028	0.0472546	NaN	-1.41972	NaN	-1.53077	-1.03194	NaN	NaN	NaN	NaN	NaN	NaN	NaN	NaN	NaN	NaN	NaN	NaN	S	3			___2	0.947755	4.36515e-08	97.776	71.118	77.576	-0.25642	75793000	482	Q9UKV3;Q9UKV3-5	482;482	Q9UKV3;Q9UKV3-5	Q9UKV3	Apoptotic chromatin condensation inducer in the nucleus	ACIN1	SQHTVQLVGGLSPLSSPSDTKAESPAEKVPE	UID27851
NaN	NaN	NaN	NaN	NaN	NaN	NaN	NaN	NaN	NaN	NaN	NaN	NaN	NaN	NaN	NaN	NaN	NaN	NaN	NaN	NaN	NaN	NaN	NaN	S	2			___2	0.999907	1.10844e-37	166.21	131	127.67	0.11889	943960000	838	Q9UKV3;Q9UKV3-3;Q9UKV3-2;Q9UKV3-5	838;80;111;837	Q9UKV3;Q9UKV3-5	Q9UKV3	Apoptotic chromatin condensation inducer in the nucleus	ACIN1	KISVVSATKGVPAGNSDTEGGQPGRKRRWGA;RKISVVSTKGVPAGNSDTEGGQPGRKRRWGA	UID27852
NaN	NaN	NaN	NaN	NaN	NaN	NaN	NaN	NaN	NaN	NaN	NaN	NaN	NaN	NaN	NaN	NaN	NaN	NaN	NaN	NaN	NaN	NaN	NaN	S	3			___2	0.889357	0.000584866	55.846	35.55	55.846	0.05911	8184400	132	Q9UKV3;Q9UKV3-5	132;132	Q9UKV3;Q9UKV3-5	Q9UKV3	Apoptotic chromatin condensation inducer in the nucleus	ACIN1	PHAAFQPNSQIGEEMSQNSFIKQYLEKQQEL	UID27853
NaN	NaN	NaN	NaN	NaN	NaN	NaN	NaN	NaN	NaN	NaN	NaN	NaN	NaN	NaN	NaN	NaN	NaN	NaN	NaN	NaN	NaN	NaN	NaN	S	3			___2	0.945032	7.73785e-09	103.25	91.03	46.878	-0.01307	113430000	895	Q9UKV3;Q9UKV3-3;Q9UKV3-2	895;137;168	Q9UKV3	Q9UKV3	Apoptotic chromatin condensation inducer in the nucleus	ACIN1	PLAGQEAVVDLHADDSRISEDETERNGDDGT	UID27854
NaN	NaN	NaN	NaN	NaN	NaN	NaN	NaN	NaN	NaN	NaN	NaN	NaN	NaN	NaN	NaN	NaN	NaN	NaN	NaN	NaN	NaN	NaN	NaN	S	3			___2	0.979422	0.00316646	69.721	22.419	57.885	-0.13836	36666000	561	Q9UKV3;Q9UKV3-5	561;561	Q9UKV3;Q9UKV3-5	Q9UKV3	Apoptotic chromatin condensation inducer in the nucleus	ACIN1	CLKQPSLEQKEGRRASHTLLPSHRLKQSADS	UID27855
NaN	NaN	NaN	NaN	NaN	NaN	NaN	NaN	NaN	NaN	NaN	NaN	NaN	NaN	NaN	NaN	NaN	NaN	NaN	NaN	NaN	NaN	NaN	NaN	S	2			___2	0.999919	0.000243511	104.94	73.653	89.136	0.082053	70532000	710	Q9UKV3;Q9UKV3-5	710;710	Q9UKV3;Q9UKV3-5	Q9UKV3	Apoptotic chromatin condensation inducer in the nucleus	ACIN1	ERTSTSSSSVQARRLSQPESAEKHVTQRLQP	UID27856
NaN	NaN	-3.98945	-2.4341	NaN	NaN	-0.962193	NaN	-4.30018	-2.64514	-3.18939	NaN	NaN	NaN	NaN	NaN	NaN	NaN	NaN	NaN	NaN	NaN	NaN	NaN	S	2			___2	0.999653	5.90872e-13	145.49	116.42	108.36	0.47561	242310000	987	Q9UKV3;Q9UKV3-3;Q9UKV3-2;Q9UKV3-5	987;229;260;974	Q9UKV3;Q9UKV3-5	Q9UKV3	Apoptotic chromatin condensation inducer in the nucleus	ACIN1	TLGDTLTRRSISQQKSGVSITIDDPVRTAQV	UID27857
NaN	NaN	-3.98945	-2.4341	NaN	NaN	-0.962193	NaN	-4.30018	-2.64514	-3.18939	NaN	NaN	NaN	NaN	NaN	NaN	NaN	NaN	NaN	NaN	NaN	NaN	NaN	S	2			___2	0.999193	7.62917e-09	141.06	89.052	141.06	0.19458	230690000	990	Q9UKV3;Q9UKV3-3;Q9UKV3-2;Q9UKV3-5	990;232;263;977	Q9UKV3;Q9UKV3-5	Q9UKV3	Apoptotic chromatin condensation inducer in the nucleus	ACIN1	DTLTRRSISQQKSGVSITIDDPVRTAQVPSP	UID27858
1.12138	NaN	1.25287	NaN	NaN	NaN	1.27735	1.44033	1.39864	0.905041	NaN	NaN	-0.584003	0.627422	NaN	-3.48948	NaN	NaN	-2.84363	NaN	NaN	NaN	NaN	-0.751999	S	2			___2	1	6.08864e-05	127.53	95.202	78.456	-0.35391	120390000	384	Q9UKV3;Q9UKV3-5	384;384	Q9UKV3;Q9UKV3-5	Q9UKV3	Apoptotic chromatin condensation inducer in the nucleus	ACIN1	EEEREIKSSQGLKEKSKSPSPPRLTEDRKKA	UID27859
3.18204	3.46547	3.15106	3.60181	2.85711	3.02233	3.49677	3.8991	3.85748	2.91137	2.91503	3.35232	2.53198	2.34472	2.82459	2.91529	3.6225	2.75765	3.07408	4.19576	2.91198	3.10901	2.7607	1.96067	S	2			___2	0.999989	9.2645e-06	131.54	96.462	78.456	-0.35391	1816300000	386	Q9UKV3;Q9UKV3-5	386;386	Q9UKV3;Q9UKV3-5	Q9UKV3	Apoptotic chromatin condensation inducer in the nucleus	ACIN1	EREIKSSQGLKEKSKSPSPPRLTEDRKKASL	UID27860
3.18204	3.46547	3.15106	3.60181	2.85711	3.02233	3.49677	3.8991	3.85748	2.91137	2.91503	3.35232	2.53198	2.34472	2.82459	2.91529	3.6225	2.75765	3.07408	4.19576	2.91198	3.10901	2.7607	1.96067	S	3			___2	0.999599	6.7035e-05	122.5	57.915	84.859	-0.061305	1445100000	388	Q9UKV3;Q9UKV3-5	388;388	Q9UKV3;Q9UKV3-5	Q9UKV3	Apoptotic chromatin condensation inducer in the nucleus	ACIN1	EIKSSQGLKEKSKSPSPPRLTEDRKKASLVA	UID27861
3.80272	3.42742	3.53212	3.02972	1.68912	1.89586	2.74983	2.42053	2.3059	1.40299	1.46493	1.58371	3.14854	3.22545	3.40928	3.20607	3.57435	2.67558	3.64001	4.11773	1.94522	1.64827	1.62977	1.20608	S	2			___2	1	0.000273964	136.52	28.428	103.31	0.070695	1162900000	655	Q9UKV3;Q9UKV3-5	655;655	Q9UKV3;Q9UKV3-5	Q9UKV3	Apoptotic chromatin condensation inducer in the nucleus	ACIN1	RSRSRSRSASSNSRKSLSPGVSRDSSTSYTE	UID27862
3.80272	3.42742	3.53212	3.02972	1.68912	1.89586	2.74983	2.42053	2.3059	1.40299	1.46493	1.58371	3.14854	3.22545	3.40928	3.20607	3.57435	2.67558	3.64001	4.11773	1.94522	1.64827	1.62977	1.20608	S	2			___2	1	0.000273964	136.52	28.428	136.52	-0.065228	1457800000	657	Q9UKV3;Q9UKV3-5	657;657	Q9UKV3;Q9UKV3-5	Q9UKV3	Apoptotic chromatin condensation inducer in the nucleus	ACIN1	RSRSRSASSNSRKSLSPGVSRDSSTSYTETK	UID27863
NaN	NaN	NaN	NaN	NaN	NaN	NaN	NaN	NaN	NaN	NaN	NaN	NaN	NaN	NaN	NaN	NaN	NaN	NaN	NaN	NaN	NaN	NaN	NaN	S	2			___2	1	0.00015284	129.17	77.407	109.99	-0.1344	2475600000	1004	Q9UKV3;Q9UKV3-3;Q9UKV3-2;Q9UKV3-5	1004;246;277;991	Q9UKV3;Q9UKV3-5	Q9UKV3	Apoptotic chromatin condensation inducer in the nucleus	ACIN1	VSITIDDPVRTAQVPSPPRGKISNIVHISNL	UID27864
NaN	NaN	NaN	NaN	NaN	NaN	NaN	NaN	NaN	NaN	NaN	NaN	NaN	NaN	NaN	NaN	NaN	NaN	NaN	NaN	NaN	NaN	NaN	NaN	S	2			___2	0.998819	0.000486423	117.2	56.646	106.6	-0.35394	118180000	328	Q9UKV3;Q9UKV3-5	328;328	Q9UKV3;Q9UKV3-5	Q9UKV3	Apoptotic chromatin condensation inducer in the nucleus	ACIN1	RVKPEEMMDERPKTRSQEQEVLERGGRFTRS	UID27865
NaN	NaN	NaN	NaN	NaN	NaN	NaN	NaN	NaN	NaN	NaN	NaN	NaN	NaN	NaN	NaN	NaN	NaN	NaN	NaN	NaN	NaN	NaN	NaN	S	2			___2	0.999893	0.00028062	111.31	84.654	109.6	-0.081274	281880000	365	Q9UKV3;Q9UKV3-5	365;365	Q9UKV3;Q9UKV3-5	Q9UKV3	Apoptotic chromatin condensation inducer in the nucleus	ACIN1	SHLARQQQEKEMKTTSPLEEEEREIKSSQGL	UID27866
NaN	NaN	NaN	NaN	NaN	NaN	NaN	NaN	NaN	NaN	NaN	NaN	NaN	NaN	NaN	NaN	NaN	NaN	NaN	NaN	NaN	NaN	NaN	NaN	S	3			___2	0.810797	0.00516387	51.089	27.562	51.089	0.3121	20083000	882	Q9UKV3-5	882	Q9UKV3-5	Q9UKV3-5	Apoptotic chromatin condensation inducer in the nucleus	ACIN1	TESLKEAVVDLHADDSRISEDETERNGDDGT	UID27867
NaN	NaN	NaN	NaN	NaN	NaN	NaN	NaN	NaN	NaN	NaN	NaN	NaN	NaN	NaN	NaN	NaN	NaN	NaN	NaN	NaN	NaN	NaN	NaN	T	2			___2	0.990981	9.05718e-17	141.91	109.38	122.68	0.21821	19653000	254	Q9UKV3;Q9UKV3-5	254;254	Q9UKV3;Q9UKV3-5	Q9UKV3	Apoptotic chromatin condensation inducer in the nucleus	ACIN1	LSEGSQPAEEEEDQETPSRNLRVRADRNLKT	UID30622
-1.37295	-0.884243	0.269152	-3.33513	-0.6346	-1.66014	-0.227957	-0.872534	-1.76667	-1.41917	NaN	-1.62942	-1.97472	-0.650343	-1.78194	-1.83053	0.126697	-0.929886	NaN	-3.52239	-3.40331	-3.27037	NaN	NaN	T	2			___2	0.990624	6.13627e-36	147.84	103.54	82.362	-0.0071054	236500000	408	Q9UKV3;Q9UKV3-5	408;408	Q9UKV3;Q9UKV3-5	Q9UKV3	Apoptotic chromatin condensation inducer in the nucleus	ACIN1	TEDRKKASLVALPEQTASEEETPPPLLTKEA	UID30623
-0.469742	-0.0420589	0.552225	0.449945	-0.526684	0.166998	-1.09221	-0.318148	-1.03431	-1.08616	-0.37673	-1.29188	-0.288814	-0.58284	-0.829464	-1.05098	-3.00865	-1.0389	-0.900496	-2.58189	-3.30892	NaN	-2.24364	NaN	T	3			___2	0.999725	5.46977e-15	119.37	87.333	113.23	0.080549	605200000	414	Q9UKV3;Q9UKV3-5	414;414	Q9UKV3;Q9UKV3-5	Q9UKV3	Apoptotic chromatin condensation inducer in the nucleus	ACIN1	ASLVALPEQTASEEETPPPLLTKEASSPPPH	UID30624
-0.896641	-1.58796	NaN	NaN	NaN	NaN	-1.60225	NaN	NaN	NaN	NaN	NaN	NaN	NaN	NaN	NaN	NaN	NaN	NaN	NaN	NaN	NaN	NaN	NaN	T	2			___2	0.982277	0.00086823	74.657	39.47	59.857	0.38063	44169000	420	Q9UKV3;Q9UKV3-5	420;420	Q9UKV3;Q9UKV3-5	Q9UKV3	Apoptotic chromatin condensation inducer in the nucleus	ACIN1	PEQTASEEETPPPLLTKEASSPPPHPQLHSE	UID30625
NaN	NaN	NaN	NaN	NaN	NaN	NaN	NaN	NaN	NaN	NaN	NaN	NaN	NaN	NaN	NaN	NaN	NaN	NaN	NaN	NaN	NaN	NaN	NaN	T	2			___2	0.999999	6.19029e-06	97.784	75.403	97.784	-0.13206	238630000	682	Q9UKV3;Q9UKV3-5	682;682	Q9UKV3;Q9UKV3-5	Q9UKV3	Apoptotic chromatin condensation inducer in the nucleus	ACIN1	SYTETKDPSSGQEVATPPVPQLQVCEPKERT	UID30626
NaN	NaN	NaN	NaN	NaN	NaN	NaN	NaN	NaN	NaN	NaN	NaN	NaN	NaN	NaN	NaN	NaN	NaN	NaN	NaN	NaN	NaN	NaN	NaN	T	3			___2	0.988763	0.00576635	77.357	57.153	45.992	-0.016599	30965000	840	Q9UKV3;Q9UKV3-3;Q9UKV3-2;Q9UKV3-5	840;82;113;839	Q9UKV3;Q9UKV3-5	Q9UKV3	Apoptotic chromatin condensation inducer in the nucleus	ACIN1	ISVVSTKGVPAGNSDTEGGQPGRKRRWGAST;SVVSATKGVPAGNSDTEGGQPGRKRRWGAST	UID30627
1.66137	1.56704	1.23247	2.43776	1.7155	1.72598	2.57044	2.06639	2.21591	1.33705	1.94206	2.11968	1.21727	1.24595	1.70054	0.633223	2.49389	-0.423166	0.207098	1.62503	1.31332	1.35573	1.13199	0.0471611	T	2			___2	0.999925	9.2645e-06	131.54	96.462	114.28	-0.031286	480200000	393	Q9UKV3;Q9UKV3-5	393;393	Q9UKV3;Q9UKV3-5	Q9UKV3	Apoptotic chromatin condensation inducer in the nucleus	ACIN1	QGLKEKSKSPSPPRLTEDRKKASLVALPEQT	UID30628
NaN	NaN	NaN	NaN	NaN	NaN	NaN	NaN	NaN	NaN	NaN	NaN	NaN	NaN	NaN	NaN	NaN	NaN	NaN	NaN	NaN	NaN	NaN	NaN	S	2			___3	1	1.18998e-82	185.58	147.22	96.913	0.50574	440240000	240	Q9UKV3;Q9UKV3-5	240;240	Q9UKV3;Q9UKV3-5	Q9UKV3	Apoptotic chromatin condensation inducer in the nucleus	ACIN1	ERRSSRVRQARAAKLSEGSQPAEEEEDQETP	UID43307
NaN	NaN	NaN	NaN	NaN	NaN	NaN	NaN	NaN	NaN	NaN	NaN	NaN	NaN	NaN	NaN	NaN	NaN	NaN	NaN	NaN	NaN	NaN	NaN	S	2			___3	1	6.20148e-180	222.18	177.84	96.913	0.50574	541620000	243	Q9UKV3;Q9UKV3-5	243;243	Q9UKV3;Q9UKV3-5	Q9UKV3	Apoptotic chromatin condensation inducer in the nucleus	ACIN1	SSRVRQARAAKLSEGSQPAEEEEDQETPSRN	UID43308
NaN	NaN	NaN	NaN	NaN	NaN	NaN	NaN	NaN	NaN	NaN	NaN	NaN	NaN	NaN	NaN	NaN	NaN	NaN	NaN	NaN	NaN	NaN	NaN	S	3			___3	0.995218	0.000107284	70.57	48.164	52.654	0.089432	34934000	400	Q9UKV3;Q9UKV3-5	400;400	Q9UKV3;Q9UKV3-5	Q9UKV3	Apoptotic chromatin condensation inducer in the nucleus	ACIN1	KSPSPPRLTEDRKKASLVALPEQTASEEETP	UID43309
NaN	NaN	NaN	NaN	NaN	NaN	NaN	NaN	NaN	NaN	NaN	NaN	NaN	NaN	NaN	NaN	NaN	NaN	NaN	NaN	NaN	NaN	NaN	NaN	S	2			___3	0.999518	1.75873e-57	162.52	111.05	154.48	-0.14898	936740000	410	Q9UKV3;Q9UKV3-5	410;410	Q9UKV3;Q9UKV3-5	Q9UKV3	Apoptotic chromatin condensation inducer in the nucleus	ACIN1	DRKKASLVALPEQTASEEETPPPLLTKEASS	UID43310
NaN	NaN	NaN	NaN	NaN	NaN	NaN	NaN	NaN	NaN	NaN	NaN	NaN	NaN	NaN	NaN	NaN	NaN	NaN	NaN	NaN	NaN	NaN	NaN	S	2			___3	0.99996	4.2009e-55	151.89	135.17	91.706	-0.11443	542790000	478	Q9UKV3;Q9UKV3-5	478;478	Q9UKV3;Q9UKV3-5	Q9UKV3	Apoptotic chromatin condensation inducer in the nucleus	ACIN1	ELLVSQHTVQLVGGLSPLSSPSDTKAESPAE	UID43311
NaN	NaN	NaN	NaN	NaN	NaN	NaN	NaN	NaN	NaN	NaN	NaN	NaN	NaN	NaN	NaN	NaN	NaN	NaN	NaN	NaN	NaN	NaN	NaN	S	3			___3	0.780388	6.36472e-05	73.994	60.883	52.359	-0.13355	47793000	481	Q9UKV3;Q9UKV3-5	481;481	Q9UKV3;Q9UKV3-5	Q9UKV3	Apoptotic chromatin condensation inducer in the nucleus	ACIN1	VSQHTVQLVGGLSPLSSPSDTKAESPAEKVP	UID43312
NaN	NaN	NaN	NaN	NaN	NaN	NaN	NaN	NaN	NaN	NaN	NaN	NaN	NaN	NaN	NaN	NaN	NaN	NaN	NaN	NaN	NaN	NaN	NaN	S	3			___3	0.947755	4.36515e-08	97.776	71.118	77.576	-0.25642	75793000	482	Q9UKV3;Q9UKV3-5	482;482	Q9UKV3;Q9UKV3-5	Q9UKV3	Apoptotic chromatin condensation inducer in the nucleus	ACIN1	SQHTVQLVGGLSPLSSPSDTKAESPAEKVPE	UID43313
NaN	NaN	NaN	NaN	NaN	NaN	NaN	NaN	NaN	NaN	NaN	NaN	NaN	NaN	NaN	NaN	NaN	NaN	NaN	NaN	NaN	NaN	NaN	NaN	S	2			___3	0.999907	1.10844e-37	166.21	131	127.67	0.11889	943960000	838	Q9UKV3;Q9UKV3-3;Q9UKV3-2;Q9UKV3-5	838;80;111;837	Q9UKV3;Q9UKV3-5	Q9UKV3	Apoptotic chromatin condensation inducer in the nucleus	ACIN1	KISVVSATKGVPAGNSDTEGGQPGRKRRWGA;RKISVVSTKGVPAGNSDTEGGQPGRKRRWGA	UID43314
NaN	NaN	NaN	NaN	NaN	NaN	NaN	NaN	NaN	NaN	NaN	NaN	NaN	NaN	NaN	NaN	NaN	NaN	NaN	NaN	NaN	NaN	NaN	NaN	S	3			___3	0.889357	0.000584866	55.846	35.55	55.846	0.05911	8184400	132	Q9UKV3;Q9UKV3-5	132;132	Q9UKV3;Q9UKV3-5	Q9UKV3	Apoptotic chromatin condensation inducer in the nucleus	ACIN1	PHAAFQPNSQIGEEMSQNSFIKQYLEKQQEL	UID43315
NaN	NaN	NaN	NaN	NaN	NaN	NaN	NaN	NaN	NaN	NaN	NaN	NaN	NaN	NaN	NaN	NaN	NaN	NaN	NaN	NaN	NaN	NaN	NaN	S	3			___3	0.945032	7.73785e-09	103.25	91.03	46.878	-0.01307	113430000	895	Q9UKV3;Q9UKV3-3;Q9UKV3-2	895;137;168	Q9UKV3	Q9UKV3	Apoptotic chromatin condensation inducer in the nucleus	ACIN1	PLAGQEAVVDLHADDSRISEDETERNGDDGT	UID43316
NaN	NaN	NaN	NaN	NaN	NaN	NaN	NaN	NaN	NaN	NaN	NaN	NaN	NaN	NaN	NaN	NaN	NaN	NaN	NaN	NaN	NaN	NaN	NaN	S	3			___3	0.979422	0.00316646	69.721	22.419	57.885	-0.13836	36666000	561	Q9UKV3;Q9UKV3-5	561;561	Q9UKV3;Q9UKV3-5	Q9UKV3	Apoptotic chromatin condensation inducer in the nucleus	ACIN1	CLKQPSLEQKEGRRASHTLLPSHRLKQSADS	UID43317
NaN	NaN	NaN	NaN	NaN	NaN	NaN	NaN	NaN	NaN	NaN	NaN	NaN	NaN	NaN	NaN	NaN	NaN	NaN	NaN	NaN	NaN	NaN	NaN	S	2			___3	0.999919	0.000243511	104.94	73.653	89.136	0.082053	70532000	710	Q9UKV3;Q9UKV3-5	710;710	Q9UKV3;Q9UKV3-5	Q9UKV3	Apoptotic chromatin condensation inducer in the nucleus	ACIN1	ERTSTSSSSVQARRLSQPESAEKHVTQRLQP	UID43318
NaN	NaN	NaN	NaN	NaN	NaN	NaN	NaN	NaN	NaN	NaN	NaN	NaN	NaN	NaN	NaN	NaN	NaN	NaN	NaN	NaN	NaN	NaN	NaN	S	2			___3	0.999653	5.90872e-13	145.49	116.42	108.36	0.47561	242310000	987	Q9UKV3;Q9UKV3-3;Q9UKV3-2;Q9UKV3-5	987;229;260;974	Q9UKV3;Q9UKV3-5	Q9UKV3	Apoptotic chromatin condensation inducer in the nucleus	ACIN1	TLGDTLTRRSISQQKSGVSITIDDPVRTAQV	UID43319
NaN	NaN	NaN	NaN	NaN	NaN	NaN	NaN	NaN	NaN	NaN	NaN	NaN	NaN	NaN	NaN	NaN	NaN	NaN	NaN	NaN	NaN	NaN	NaN	S	2			___3	0.999193	7.62917e-09	141.06	89.052	141.06	0.19458	230690000	990	Q9UKV3;Q9UKV3-3;Q9UKV3-2;Q9UKV3-5	990;232;263;977	Q9UKV3;Q9UKV3-5	Q9UKV3	Apoptotic chromatin condensation inducer in the nucleus	ACIN1	DTLTRRSISQQKSGVSITIDDPVRTAQVPSP	UID43320
NaN	NaN	NaN	NaN	NaN	NaN	-1.26452	-1.16923	-1.97358	NaN	-2.62465	-1.45836	-2.80374	NaN	NaN	-2.326	-1.55862	-2.98965	-3.04321	NaN	NaN	NaN	NaN	NaN	S	2			___3	1	6.08864e-05	127.53	95.202	78.456	-0.35391	120390000	384	Q9UKV3;Q9UKV3-5	384;384	Q9UKV3;Q9UKV3-5	Q9UKV3	Apoptotic chromatin condensation inducer in the nucleus	ACIN1	EEEREIKSSQGLKEKSKSPSPPRLTEDRKKA	UID43321
NaN	NaN	NaN	NaN	NaN	NaN	-1.26452	-1.16923	-1.97358	NaN	-2.62465	-1.45836	-2.80374	NaN	NaN	-2.326	-1.55862	-2.98965	-3.04321	NaN	NaN	NaN	NaN	NaN	S	2			___3	0.999989	9.2645e-06	131.54	96.462	78.456	-0.35391	1816300000	386	Q9UKV3;Q9UKV3-5	386;386	Q9UKV3;Q9UKV3-5	Q9UKV3	Apoptotic chromatin condensation inducer in the nucleus	ACIN1	EREIKSSQGLKEKSKSPSPPRLTEDRKKASL	UID43322
NaN	NaN	NaN	NaN	NaN	NaN	-1.26452	-1.16923	-1.97358	NaN	-2.62465	-1.45836	-2.80374	NaN	NaN	-2.326	-1.55862	-2.98965	-3.04321	NaN	NaN	NaN	NaN	NaN	S	3			___3	0.999599	6.7035e-05	122.5	57.915	84.859	-0.061305	1445100000	388	Q9UKV3;Q9UKV3-5	388;388	Q9UKV3;Q9UKV3-5	Q9UKV3	Apoptotic chromatin condensation inducer in the nucleus	ACIN1	EIKSSQGLKEKSKSPSPPRLTEDRKKASLVA	UID43323
NaN	NaN	NaN	NaN	NaN	NaN	NaN	NaN	NaN	NaN	NaN	NaN	NaN	NaN	NaN	NaN	NaN	NaN	NaN	NaN	NaN	NaN	NaN	NaN	S	2			___3	1	0.000273964	136.52	28.428	103.31	0.070695	1162900000	655	Q9UKV3;Q9UKV3-5	655;655	Q9UKV3;Q9UKV3-5	Q9UKV3	Apoptotic chromatin condensation inducer in the nucleus	ACIN1	RSRSRSRSASSNSRKSLSPGVSRDSSTSYTE	UID43324
NaN	NaN	NaN	NaN	NaN	NaN	NaN	NaN	NaN	NaN	NaN	NaN	NaN	NaN	NaN	NaN	NaN	NaN	NaN	NaN	NaN	NaN	NaN	NaN	S	2			___3	1	0.000273964	136.52	28.428	136.52	-0.065228	1457800000	657	Q9UKV3;Q9UKV3-5	657;657	Q9UKV3;Q9UKV3-5	Q9UKV3	Apoptotic chromatin condensation inducer in the nucleus	ACIN1	RSRSRSASSNSRKSLSPGVSRDSSTSYTETK	UID43325
NaN	NaN	NaN	NaN	NaN	NaN	NaN	NaN	NaN	NaN	NaN	NaN	NaN	NaN	NaN	NaN	NaN	NaN	NaN	NaN	NaN	NaN	NaN	NaN	S	2			___3	1	0.00015284	129.17	77.407	109.99	-0.1344	2475600000	1004	Q9UKV3;Q9UKV3-3;Q9UKV3-2;Q9UKV3-5	1004;246;277;991	Q9UKV3;Q9UKV3-5	Q9UKV3	Apoptotic chromatin condensation inducer in the nucleus	ACIN1	VSITIDDPVRTAQVPSPPRGKISNIVHISNL	UID43326
NaN	NaN	NaN	NaN	NaN	NaN	NaN	NaN	NaN	NaN	NaN	NaN	NaN	NaN	NaN	NaN	NaN	NaN	NaN	NaN	NaN	NaN	NaN	NaN	S	2			___3	0.998819	0.000486423	117.2	56.646	106.6	-0.35394	118180000	328	Q9UKV3;Q9UKV3-5	328;328	Q9UKV3;Q9UKV3-5	Q9UKV3	Apoptotic chromatin condensation inducer in the nucleus	ACIN1	RVKPEEMMDERPKTRSQEQEVLERGGRFTRS	UID43327
NaN	NaN	NaN	NaN	NaN	NaN	NaN	NaN	NaN	NaN	NaN	NaN	NaN	NaN	NaN	NaN	NaN	NaN	NaN	NaN	NaN	NaN	NaN	NaN	S	2			___3	0.999893	0.00028062	111.31	84.654	109.6	-0.081274	281880000	365	Q9UKV3;Q9UKV3-5	365;365	Q9UKV3;Q9UKV3-5	Q9UKV3	Apoptotic chromatin condensation inducer in the nucleus	ACIN1	SHLARQQQEKEMKTTSPLEEEEREIKSSQGL	UID43328
NaN	NaN	NaN	NaN	NaN	NaN	NaN	NaN	NaN	NaN	NaN	NaN	NaN	NaN	NaN	NaN	NaN	NaN	NaN	NaN	NaN	NaN	NaN	NaN	S	3			___3	0.810797	0.00516387	51.089	27.562	51.089	0.3121	20083000	882	Q9UKV3-5	882	Q9UKV3-5	Q9UKV3-5	Apoptotic chromatin condensation inducer in the nucleus	ACIN1	TESLKEAVVDLHADDSRISEDETERNGDDGT	UID43329
NaN	NaN	NaN	NaN	NaN	NaN	NaN	NaN	NaN	NaN	NaN	NaN	NaN	NaN	NaN	NaN	NaN	NaN	NaN	NaN	NaN	NaN	NaN	NaN	T	2			___3	0.990981	9.05718e-17	141.91	109.38	122.68	0.21821	19653000	254	Q9UKV3;Q9UKV3-5	254;254	Q9UKV3;Q9UKV3-5	Q9UKV3	Apoptotic chromatin condensation inducer in the nucleus	ACIN1	LSEGSQPAEEEEDQETPSRNLRVRADRNLKT	UID46084
NaN	NaN	NaN	NaN	NaN	NaN	NaN	NaN	NaN	NaN	NaN	NaN	NaN	NaN	NaN	NaN	NaN	NaN	NaN	NaN	NaN	NaN	NaN	NaN	T	2			___3	0.990624	6.13627e-36	147.84	103.54	82.362	-0.0071054	236500000	408	Q9UKV3;Q9UKV3-5	408;408	Q9UKV3;Q9UKV3-5	Q9UKV3	Apoptotic chromatin condensation inducer in the nucleus	ACIN1	TEDRKKASLVALPEQTASEEETPPPLLTKEA	UID46085
NaN	NaN	NaN	NaN	NaN	NaN	NaN	NaN	NaN	NaN	NaN	NaN	NaN	NaN	NaN	NaN	NaN	NaN	NaN	NaN	NaN	NaN	NaN	NaN	T	3			___3	0.999725	5.46977e-15	119.37	87.333	113.23	0.080549	605200000	414	Q9UKV3;Q9UKV3-5	414;414	Q9UKV3;Q9UKV3-5	Q9UKV3	Apoptotic chromatin condensation inducer in the nucleus	ACIN1	ASLVALPEQTASEEETPPPLLTKEASSPPPH	UID46086
NaN	NaN	NaN	NaN	NaN	NaN	NaN	NaN	NaN	NaN	NaN	NaN	NaN	NaN	NaN	NaN	NaN	NaN	NaN	NaN	NaN	NaN	NaN	NaN	T	2			___3	0.982277	0.00086823	74.657	39.47	59.857	0.38063	44169000	420	Q9UKV3;Q9UKV3-5	420;420	Q9UKV3;Q9UKV3-5	Q9UKV3	Apoptotic chromatin condensation inducer in the nucleus	ACIN1	PEQTASEEETPPPLLTKEASSPPPHPQLHSE	UID46087
NaN	NaN	NaN	NaN	NaN	NaN	NaN	NaN	NaN	NaN	NaN	NaN	NaN	NaN	NaN	NaN	NaN	NaN	NaN	NaN	NaN	NaN	NaN	NaN	T	2			___3	0.999999	6.19029e-06	97.784	75.403	97.784	-0.13206	238630000	682	Q9UKV3;Q9UKV3-5	682;682	Q9UKV3;Q9UKV3-5	Q9UKV3	Apoptotic chromatin condensation inducer in the nucleus	ACIN1	SYTETKDPSSGQEVATPPVPQLQVCEPKERT	UID46088
NaN	NaN	NaN	NaN	NaN	NaN	NaN	NaN	NaN	NaN	NaN	NaN	NaN	NaN	NaN	NaN	NaN	NaN	NaN	NaN	NaN	NaN	NaN	NaN	T	3			___3	0.988763	0.00576635	77.357	57.153	45.992	-0.016599	30965000	840	Q9UKV3;Q9UKV3-3;Q9UKV3-2;Q9UKV3-5	840;82;113;839	Q9UKV3;Q9UKV3-5	Q9UKV3	Apoptotic chromatin condensation inducer in the nucleus	ACIN1	ISVVSTKGVPAGNSDTEGGQPGRKRRWGAST;SVVSATKGVPAGNSDTEGGQPGRKRRWGAST	UID46089
NaN	NaN	NaN	NaN	NaN	NaN	NaN	NaN	NaN	NaN	NaN	NaN	NaN	NaN	NaN	NaN	NaN	NaN	NaN	NaN	NaN	NaN	NaN	NaN	T	2			___3	0.999925	9.2645e-06	131.54	96.462	114.28	-0.031286	480200000	393	Q9UKV3;Q9UKV3-5	393;393	Q9UKV3;Q9UKV3-5	Q9UKV3	Apoptotic chromatin condensation inducer in the nucleus	ACIN1	QGLKEKSKSPSPPRLTEDRKKASLVALPEQT	UID46090
NaN	NaN	NaN	NaN	0.215443	NaN	NaN	NaN	NaN	NaN	NaN	2.05063	NaN	NaN	NaN	NaN	NaN	NaN	NaN	NaN	NaN	NaN	NaN	NaN	S	2			___1	1	0.000746905	94.007	94.007	62.94	-0.43429	32929000	478	P53396	478	P53396	P53396	ATP-citrate synthase	ACLY	EVAPAKKAKPAMPQDSVPSPRSLQGKSTTLF	UID3614
0.870708	1.05456	1.41138	1.68949	1.95105	2.38601	2.12833	2.55507	3.4274	3.2806	2.8355	2.78204	3.21003	3.5755	3.44111	4.19903	3.21746	3.89188	4.56568	4.45257	3.77434	3.95185	3.45324	4.01926	S	2			___1	1	1.86735e-62	186.96	149.78	62.94	-0.43429	2935600000	481	P53396	481	P53396	P53396	ATP-citrate synthase	ACLY	PAKKAKPAMPQDSVPSPRSLQGKSTTLFSRH	UID3615
3.12002	4.70952	3.90499	4.0827	4.18848	4.40871	4.02208	5.66652	5.159	4.06996	5.11882	5.40179	4.90245	5.01785	4.22567	4.177	3.86659	3.74239	4.79308	5.31541	4.21911	3.78998	2.74014	3.65547	S	2			___1	0.999787	1.39347e-07	135.36	91.668	104.82	-0.14239	13461000000	455	P53396;P53396-2;P53396-3	455;455;194	P53396	P53396	ATP-citrate synthase	ACLY	NASGSTSTPAPSRTASFSESRADEVAPAKKA	UID3616
NaN	NaN	NaN	NaN	NaN	NaN	NaN	-3.43537	-2.50375	-1.59046	-1.64785	-1.44476	NaN	NaN	NaN	NaN	NaN	NaN	NaN	NaN	NaN	NaN	NaN	NaN	S	2			___2	1	0.000746905	94.007	94.007	62.94	-0.43429	32929000	478	P53396	478	P53396	P53396	ATP-citrate synthase	ACLY	EVAPAKKAKPAMPQDSVPSPRSLQGKSTTLF	UID19076
NaN	NaN	NaN	NaN	NaN	NaN	NaN	-3.43537	-2.50375	-1.59046	-1.64785	-1.44476	NaN	NaN	NaN	NaN	NaN	NaN	NaN	NaN	NaN	NaN	NaN	NaN	S	2			___2	1	1.86735e-62	186.96	149.78	62.94	-0.43429	2935600000	481	P53396	481	P53396	P53396	ATP-citrate synthase	ACLY	PAKKAKPAMPQDSVPSPRSLQGKSTTLFSRH	UID19077
NaN	NaN	NaN	NaN	NaN	NaN	NaN	NaN	NaN	NaN	NaN	NaN	NaN	NaN	NaN	NaN	NaN	NaN	NaN	NaN	NaN	NaN	NaN	NaN	S	2			___2	0.999787	1.39347e-07	135.36	91.668	104.82	-0.14239	13461000000	455	P53396;P53396-2;P53396-3	455;455;194	P53396	P53396	ATP-citrate synthase	ACLY	NASGSTSTPAPSRTASFSESRADEVAPAKKA	UID19078
NaN	NaN	NaN	NaN	NaN	NaN	NaN	NaN	NaN	NaN	NaN	NaN	NaN	NaN	NaN	NaN	NaN	NaN	NaN	NaN	NaN	NaN	NaN	NaN	S	2			___3	1	0.000746905	94.007	94.007	62.94	-0.43429	32929000	478	P53396	478	P53396	P53396	ATP-citrate synthase	ACLY	EVAPAKKAKPAMPQDSVPSPRSLQGKSTTLF	UID34538
NaN	NaN	NaN	NaN	NaN	NaN	NaN	NaN	NaN	NaN	NaN	NaN	NaN	NaN	NaN	NaN	NaN	NaN	NaN	NaN	NaN	NaN	NaN	NaN	S	2			___3	1	1.86735e-62	186.96	149.78	62.94	-0.43429	2935600000	481	P53396	481	P53396	P53396	ATP-citrate synthase	ACLY	PAKKAKPAMPQDSVPSPRSLQGKSTTLFSRH	UID34539
NaN	NaN	NaN	NaN	NaN	NaN	NaN	NaN	NaN	NaN	NaN	NaN	NaN	NaN	NaN	NaN	NaN	NaN	NaN	NaN	NaN	NaN	NaN	NaN	S	2			___3	0.999787	1.39347e-07	135.36	91.668	104.82	-0.14239	13461000000	455	P53396;P53396-2;P53396-3	455;455;194	P53396	P53396	ATP-citrate synthase	ACLY	NASGSTSTPAPSRTASFSESRADEVAPAKKA	UID34540
NaN	NaN	NaN	NaN	NaN	NaN	NaN	NaN	NaN	NaN	NaN	NaN	NaN	NaN	NaN	NaN	NaN	NaN	NaN	NaN	-1.03049	NaN	-1.72982	-2.28767	S	2			___1	0.980955	0.00257126	90.755	54.756	67.312	-1.1024	9434200	559	Q99798	559	Q99798	Q99798	Aconitate hydratase, mitochondrial	ACO2	YQHPPKDSSGQHVDVSPTSQRLQLLEPFDKW	UID10273
NaN	NaN	NaN	NaN	NaN	NaN	NaN	NaN	NaN	NaN	NaN	NaN	NaN	NaN	NaN	NaN	NaN	NaN	NaN	NaN	NaN	NaN	NaN	NaN	S	2			___2	0.980955	0.00257126	90.755	54.756	67.312	-1.1024	9434200	559	Q99798	559	Q99798	Q99798	Aconitate hydratase, mitochondrial	ACO2	YQHPPKDSSGQHVDVSPTSQRLQLLEPFDKW	UID25735
NaN	NaN	NaN	NaN	NaN	NaN	NaN	NaN	NaN	NaN	NaN	NaN	NaN	NaN	NaN	NaN	NaN	NaN	NaN	NaN	NaN	NaN	NaN	NaN	S	2			___3	0.980955	0.00257126	90.755	54.756	67.312	-1.1024	9434200	559	Q99798	559	Q99798	Q99798	Aconitate hydratase, mitochondrial	ACO2	YQHPPKDSSGQHVDVSPTSQRLQLLEPFDKW	UID41197
NaN	NaN	NaN	NaN	NaN	NaN	-2.41899	NaN	-3.28758	-2.52097	-2.35693	NaN	0.327562	-1.24028	-0.427221	-0.175083	-2.85998	-1.26856	-0.0956917	1.02018	-1.25634	-0.750687	-1.08316	-1.81827	S	2			___1	0.999897	0.000294986	96.143	58.489	96.143	-0.41737	51668000	2	O00154-4;O00154-7;O00154-2;O00154-3	2;34;2;2	O00154-4	O00154-4	Cytosolic acyl coenzyme A thioester hydrolase	ACOT7	______________MSGPDVETPSAIQICRI	UID126
NaN	NaN	NaN	NaN	NaN	NaN	NaN	NaN	NaN	NaN	NaN	NaN	NaN	NaN	NaN	NaN	NaN	NaN	NaN	NaN	NaN	NaN	NaN	NaN	S	2			___2	0.999897	0.000294986	96.143	58.489	96.143	-0.41737	51668000	2	O00154-4;O00154-7;O00154-2;O00154-3	2;34;2;2	O00154-4	O00154-4	Cytosolic acyl coenzyme A thioester hydrolase	ACOT7	______________MSGPDVETPSAIQICRI	UID15588
NaN	NaN	NaN	NaN	NaN	NaN	NaN	NaN	NaN	NaN	NaN	NaN	NaN	NaN	NaN	NaN	NaN	NaN	NaN	NaN	NaN	NaN	NaN	NaN	S	2			___3	0.999897	0.000294986	96.143	58.489	96.143	-0.41737	51668000	2	O00154-4;O00154-7;O00154-2;O00154-3	2;34;2;2	O00154-4	O00154-4	Cytosolic acyl coenzyme A thioester hydrolase	ACOT7	______________MSGPDVETPSAIQICRI	UID31050
-0.527866	NaN	-0.839151	-0.907946	-2.5835	-1.49981	-0.332087	-0.137873	-0.347471	-0.177721	-0.851215	-0.525501	-0.568108	0.624279	-0.32679	-1.64725	-0.129776	-0.713707	0.143379	0.618309	NaN	NaN	NaN	NaN	S	3			___1	0.79543	0.00187869	55.789	24.38	47.806	0.40491	116420000	3	O14734	3	O14734	O14734	Acyl-coenzyme A thioesterase 8	ACOT8	_____________MSSPQAPEDGQGCGDRGD	UID289
NaN	NaN	NaN	NaN	NaN	NaN	NaN	NaN	NaN	NaN	NaN	NaN	NaN	NaN	NaN	NaN	NaN	NaN	NaN	NaN	NaN	NaN	NaN	NaN	S	3			___2	0.79543	0.00187869	55.789	24.38	47.806	0.40491	116420000	3	O14734	3	O14734	O14734	Acyl-coenzyme A thioesterase 8	ACOT8	_____________MSSPQAPEDGQGCGDRGD	UID15751
NaN	NaN	NaN	NaN	NaN	NaN	NaN	NaN	NaN	NaN	NaN	NaN	NaN	NaN	NaN	NaN	NaN	NaN	NaN	NaN	NaN	NaN	NaN	NaN	S	3			___3	0.79543	0.00187869	55.789	24.38	47.806	0.40491	116420000	3	O14734	3	O14734	O14734	Acyl-coenzyme A thioesterase 8	ACOT8	_____________MSSPQAPEDGQGCGDRGD	UID31213
NaN	NaN	NaN	-3.26853	-2.6662	-2.95831	-1.27697	-2.9718	NaN	-2.2944	-0.083458	-1.97792	NaN	NaN	-2.58578	NaN	NaN	-1.46988	NaN	NaN	-3.69667	-2.39042	-1.99351	-1.66789	S	3			___1	0.795481	0.00410701	49.066	6.8122	49.066	-0.23282	19925000	13	Q15067-2;Q15067	13;13	Q15067-2	Q15067-2	Peroxisomal acyl-coenzyme A oxidase 1	ACOX1	___MNPDLRRERDSASFNPELLTHILDGSPE	UID5542
NaN	-0.955704	-1.25643	-0.770451	-0.00425339	-0.0955029	2.07127	1.7715	1.9449	1.07536	1.43685	1.43032	-1.63879	-1.55889	-2.00973	-3.33974	NaN	NaN	-0.330589	0.0201797	-0.545956	-1.63633	-2.66106	-2.47269	S	2			___1	1	1.04518e-83	188.01	158.11	115.92	0.32548	299470000	26	Q15067-2;Q15067	26;26	Q15067-2	Q15067-2	Peroxisomal acyl-coenzyme A oxidase 1	ACOX1	SASFNPELLTHILDGSPEKTRRRREIENMIL	UID5543
NaN	NaN	NaN	NaN	NaN	NaN	NaN	NaN	NaN	NaN	NaN	NaN	NaN	NaN	NaN	NaN	NaN	NaN	NaN	NaN	NaN	NaN	NaN	NaN	S	3			___2	0.795481	0.00410701	49.066	6.8122	49.066	-0.23282	19925000	13	Q15067-2;Q15067	13;13	Q15067-2	Q15067-2	Peroxisomal acyl-coenzyme A oxidase 1	ACOX1	___MNPDLRRERDSASFNPELLTHILDGSPE	UID21004
NaN	NaN	NaN	NaN	NaN	NaN	NaN	NaN	NaN	NaN	NaN	NaN	NaN	NaN	NaN	NaN	NaN	NaN	NaN	NaN	NaN	NaN	NaN	NaN	S	2			___2	1	1.04518e-83	188.01	158.11	115.92	0.32548	299470000	26	Q15067-2;Q15067	26;26	Q15067-2	Q15067-2	Peroxisomal acyl-coenzyme A oxidase 1	ACOX1	SASFNPELLTHILDGSPEKTRRRREIENMIL	UID21005
NaN	NaN	NaN	NaN	NaN	NaN	NaN	NaN	NaN	NaN	NaN	NaN	NaN	NaN	NaN	NaN	NaN	NaN	NaN	NaN	NaN	NaN	NaN	NaN	S	3			___3	0.795481	0.00410701	49.066	6.8122	49.066	-0.23282	19925000	13	Q15067-2;Q15067	13;13	Q15067-2	Q15067-2	Peroxisomal acyl-coenzyme A oxidase 1	ACOX1	___MNPDLRRERDSASFNPELLTHILDGSPE	UID36466
NaN	NaN	NaN	NaN	NaN	NaN	NaN	NaN	NaN	NaN	NaN	NaN	NaN	NaN	NaN	NaN	NaN	NaN	NaN	NaN	NaN	NaN	NaN	NaN	S	2			___3	1	1.04518e-83	188.01	158.11	115.92	0.32548	299470000	26	Q15067-2;Q15067	26;26	Q15067-2	Q15067-2	Peroxisomal acyl-coenzyme A oxidase 1	ACOX1	SASFNPELLTHILDGSPEKTRRRREIENMIL	UID36467
NaN	-0.749874	-1.77072	-4.58243	-1.79378	-2.16139	-1.11109	-2.44418	-2.09911	-0.907694	-1.49698	-1.81311	-0.153456	-0.947412	-0.0838852	-1.63019	NaN	-2.09828	0.724264	0.807835	-0.674984	-2.86779	-3.04613	-0.032793	S	3			___1	0.996822	3.18824e-05	88.486	66.051	78.225	0.25702	90317000	683	O95573	683	O95573	O95573	Long-chain-fatty-acid--CoA ligase 3	ACSL3	SASLEKFEIPVKIRLSPEPWTPETGLVTDAF	UID1461
NaN	NaN	NaN	NaN	NaN	NaN	NaN	NaN	NaN	NaN	NaN	NaN	NaN	NaN	NaN	NaN	NaN	NaN	NaN	NaN	NaN	NaN	NaN	NaN	S	3			___2	0.996822	3.18824e-05	88.486	66.051	78.225	0.25702	90317000	683	O95573	683	O95573	O95573	Long-chain-fatty-acid--CoA ligase 3	ACSL3	SASLEKFEIPVKIRLSPEPWTPETGLVTDAF	UID16923
NaN	NaN	NaN	NaN	NaN	NaN	NaN	NaN	NaN	NaN	NaN	NaN	NaN	NaN	NaN	NaN	NaN	NaN	NaN	NaN	NaN	NaN	NaN	NaN	S	3			___3	0.996822	3.18824e-05	88.486	66.051	78.225	0.25702	90317000	683	O95573	683	O95573	O95573	Long-chain-fatty-acid--CoA ligase 3	ACSL3	SASLEKFEIPVKIRLSPEPWTPETGLVTDAF	UID32385
NaN	NaN	NaN	NaN	NaN	NaN	NaN	NaN	NaN	NaN	NaN	NaN	NaN	NaN	NaN	NaN	NaN	NaN	NaN	NaN	-2.58679	NaN	NaN	NaN	S	3			___1	0.989343	0.00302222	56.347	23.099	56.347	-0.92921	1336800	633	O60488-2;O60488	633;674	O60488-2	O60488-2	Long-chain-fatty-acid--CoA ligase 4	ACSL4	AMKLERFEIPIKVRLSPEPWTPETGLVTDAF	UID823
NaN	NaN	NaN	NaN	NaN	NaN	NaN	NaN	NaN	NaN	NaN	NaN	NaN	NaN	NaN	NaN	NaN	NaN	NaN	NaN	NaN	NaN	NaN	NaN	S	3			___2	0.989343	0.00302222	56.347	23.099	56.347	-0.92921	1336800	633	O60488-2;O60488	633;674	O60488-2	O60488-2	Long-chain-fatty-acid--CoA ligase 4	ACSL4	AMKLERFEIPIKVRLSPEPWTPETGLVTDAF	UID16285
NaN	NaN	NaN	NaN	NaN	NaN	NaN	NaN	NaN	NaN	NaN	NaN	NaN	NaN	NaN	NaN	NaN	NaN	NaN	NaN	NaN	NaN	NaN	NaN	S	3			___3	0.989343	0.00302222	56.347	23.099	56.347	-0.92921	1336800	633	O60488-2;O60488	633;674	O60488-2	O60488-2	Long-chain-fatty-acid--CoA ligase 4	ACSL4	AMKLERFEIPIKVRLSPEPWTPETGLVTDAF	UID31747
-0.953764	-1.05146	NaN	-2.55542	NaN	NaN	NaN	-1.94823	-0.403093	-0.845468	-2.91442	-0.953056	1.03591	1.53603	1.48236	0.539951	-0.010376	0.322761	0.633394	0.254602	0.719297	0.980938	0.47584	0.404297	S	2			___1	0.999837	2.61588e-11	140.8	109.15	128.72	-0.027027	252330000	267	Q9NR19;Q9NR19-2	267;267	Q9NR19	Q9NR19	Acetyl-coenzyme A synthetase, cytoplasmic	ACSS2	HLGRAELGMGDSTSQSPPIKRSCPDVQISWN	UID11457
3.43438	2.9286	3.39355	2.56272	2.64106	2.83263	3.45364	3.80489	3.91781	3.44304	3.25892	3.41758	3.20529	3.60115	2.96034	3.78088	2.752	3.26248	4.50061	5.412	4.36398	3.69626	3.6595	4.20469	S	2			___1	0.999988	1.97658e-07	139.19	91.965	139.19	-0.30872	1710200000	30	Q9NR19;Q9NR19-2	30;30	Q9NR19	Q9NR19	Acetyl-coenzyme A synthetase, cytoplasmic	ACSS2	RGQEEAGAGGRARSWSPPPEVSRSAHVPSLQ	UID11458
NaN	NaN	NaN	NaN	NaN	NaN	NaN	NaN	NaN	NaN	NaN	NaN	NaN	NaN	NaN	NaN	NaN	NaN	NaN	NaN	NaN	NaN	NaN	NaN	S	2			___2	0.999837	2.61588e-11	140.8	109.15	128.72	-0.027027	252330000	267	Q9NR19;Q9NR19-2	267;267	Q9NR19	Q9NR19	Acetyl-coenzyme A synthetase, cytoplasmic	ACSS2	HLGRAELGMGDSTSQSPPIKRSCPDVQISWN	UID26919
NaN	NaN	NaN	NaN	NaN	NaN	NaN	NaN	NaN	NaN	NaN	NaN	NaN	NaN	NaN	NaN	NaN	NaN	NaN	NaN	NaN	NaN	NaN	NaN	S	2			___2	0.999988	1.97658e-07	139.19	91.965	139.19	-0.30872	1710200000	30	Q9NR19;Q9NR19-2	30;30	Q9NR19	Q9NR19	Acetyl-coenzyme A synthetase, cytoplasmic	ACSS2	RGQEEAGAGGRARSWSPPPEVSRSAHVPSLQ	UID26920
NaN	NaN	NaN	NaN	NaN	NaN	NaN	NaN	NaN	NaN	NaN	NaN	NaN	NaN	NaN	NaN	NaN	NaN	NaN	NaN	NaN	NaN	NaN	NaN	S	2			___3	0.999837	2.61588e-11	140.8	109.15	128.72	-0.027027	252330000	267	Q9NR19;Q9NR19-2	267;267	Q9NR19	Q9NR19	Acetyl-coenzyme A synthetase, cytoplasmic	ACSS2	HLGRAELGMGDSTSQSPPIKRSCPDVQISWN	UID42381
NaN	NaN	NaN	NaN	NaN	NaN	NaN	NaN	NaN	NaN	NaN	NaN	NaN	NaN	NaN	NaN	NaN	NaN	NaN	NaN	NaN	NaN	NaN	NaN	S	2			___3	0.999988	1.97658e-07	139.19	91.965	139.19	-0.30872	1710200000	30	Q9NR19;Q9NR19-2	30;30	Q9NR19	Q9NR19	Acetyl-coenzyme A synthetase, cytoplasmic	ACSS2	RGQEEAGAGGRARSWSPPPEVSRSAHVPSLQ	UID42382
NaN	NaN	NaN	NaN	NaN	NaN	NaN	NaN	-1.60648	1.77993	0.801243	-0.540869	-2.80249	NaN	-2.60198	-1.53332	NaN	NaN	NaN	NaN	NaN	NaN	NaN	NaN	S	2			___1	0.999234	0.000911261	98.676	66.261	98.676	-0.2589	36718000	52	P60709;P63261;P68133;P68032;P63267;P62736	52;52;54;54;53;54	P60709;P63261;P68133	P63261	Actin, cytoplasmic 1;Actin, cytoplasmic 1, N-terminally processed;Actin, cytoplasmic 2;Actin, cytoplasmic 2, N-terminally processed;Actin, alpha skeletal muscle;Actin, alpha cardiac muscle 1;Actin, gamma-enteric smooth muscle;Actin, aortic smooth muscle	ACTB;ACTG1;ACTA1;ACTC1;ACTG2;ACTA2	RPRHQGVMVGMGQKDSYVGDEAQSKRGILTL	UID3793
-0.912096	-1.61308	-1.04984	-2.82005	-1.72855	-4.10674	-2.65133	-4.20093	NaN	-1.42401	NaN	NaN	-1.33021	-1.47477	-0.813644	-3.15142	-0.832104	-2.21196	-0.13586	-0.212418	-1.90016	NaN	NaN	NaN	S	2			___1	0.999999	0.00414017	73.802	46.498	73.802	0.2627	47274000	60	P60709;P63261;P68133;P68032;P63267;P62736	60;60;62;62;61;62	P60709;P63261;P68133	P63261	Actin, cytoplasmic 1;Actin, cytoplasmic 1, N-terminally processed;Actin, cytoplasmic 2;Actin, cytoplasmic 2, N-terminally processed;Actin, alpha skeletal muscle;Actin, alpha cardiac muscle 1;Actin, gamma-enteric smooth muscle;Actin, aortic smooth muscle	ACTB;ACTG1;ACTA1;ACTC1;ACTG2;ACTA2	VGMGQKDSYVGDEAQSKRGILTLKYPIEHGI	UID3794
-2.04426	-3.44021	-1.10597	-2.07438	-2.15566	-2.05735	-1.30732	-1.11768	-1.00106	-1.46379	-1.27879	-0.61788	-0.814478	-0.227272	-1.2954	-0.782228	-1.75415	-0.969431	-0.550995	NaN	-0.349968	-1.00267	-1.36958	-1.12676	S	2			___1	0.84072	0.000260362	111.86	69.058	74.611	0.021499	68414000	323	P60709;P63261;P68133;P68032;P63267;P62736;P63267-2	323;323;325;325;324;325;281	P60709;P63261;P68133	P63261	Actin, cytoplasmic 1;Actin, cytoplasmic 1, N-terminally processed;Actin, cytoplasmic 2;Actin, cytoplasmic 2, N-terminally processed;Actin, alpha skeletal muscle;Actin, alpha cardiac muscle 1;Actin, gamma-enteric smooth muscle;Actin, aortic smooth muscle	ACTB;ACTG1;ACTA1;ACTC1;ACTG2;ACTA2	GIADRMQKEITALAPSTMKIKIIAPPERKYS	UID3795
NaN	NaN	NaN	NaN	NaN	NaN	NaN	NaN	NaN	NaN	NaN	NaN	NaN	NaN	NaN	NaN	NaN	NaN	NaN	NaN	NaN	NaN	NaN	NaN	S	2			___2	0.999234	0.000911261	98.676	66.261	98.676	-0.2589	36718000	52	P60709;P63261;P68133;P68032;P63267;P62736	52;52;54;54;53;54	P60709;P63261;P68133	P63261	Actin, cytoplasmic 1;Actin, cytoplasmic 1, N-terminally processed;Actin, cytoplasmic 2;Actin, cytoplasmic 2, N-terminally processed;Actin, alpha skeletal muscle;Actin, alpha cardiac muscle 1;Actin, gamma-enteric smooth muscle;Actin, aortic smooth muscle	ACTB;ACTG1;ACTA1;ACTC1;ACTG2;ACTA2	RPRHQGVMVGMGQKDSYVGDEAQSKRGILTL	UID19255
NaN	NaN	NaN	NaN	NaN	NaN	NaN	NaN	NaN	NaN	NaN	NaN	NaN	NaN	NaN	NaN	NaN	NaN	NaN	NaN	NaN	NaN	NaN	NaN	S	2			___2	0.999999	0.00414017	73.802	46.498	73.802	0.2627	47274000	60	P60709;P63261;P68133;P68032;P63267;P62736	60;60;62;62;61;62	P60709;P63261;P68133	P63261	Actin, cytoplasmic 1;Actin, cytoplasmic 1, N-terminally processed;Actin, cytoplasmic 2;Actin, cytoplasmic 2, N-terminally processed;Actin, alpha skeletal muscle;Actin, alpha cardiac muscle 1;Actin, gamma-enteric smooth muscle;Actin, aortic smooth muscle	ACTB;ACTG1;ACTA1;ACTC1;ACTG2;ACTA2	VGMGQKDSYVGDEAQSKRGILTLKYPIEHGI	UID19256
NaN	NaN	NaN	NaN	NaN	NaN	NaN	NaN	NaN	NaN	NaN	NaN	NaN	NaN	NaN	NaN	NaN	NaN	NaN	NaN	NaN	NaN	NaN	NaN	S	2			___2	0.84072	0.000260362	111.86	69.058	74.611	0.021499	68414000	323	P60709;P63261;P68133;P68032;P63267;P62736;P63267-2	323;323;325;325;324;325;281	P60709;P63261;P68133	P63261	Actin, cytoplasmic 1;Actin, cytoplasmic 1, N-terminally processed;Actin, cytoplasmic 2;Actin, cytoplasmic 2, N-terminally processed;Actin, alpha skeletal muscle;Actin, alpha cardiac muscle 1;Actin, gamma-enteric smooth muscle;Actin, aortic smooth muscle	ACTB;ACTG1;ACTA1;ACTC1;ACTG2;ACTA2	GIADRMQKEITALAPSTMKIKIIAPPERKYS	UID19257
NaN	NaN	NaN	NaN	NaN	NaN	NaN	NaN	NaN	NaN	NaN	NaN	NaN	NaN	NaN	NaN	NaN	NaN	NaN	NaN	NaN	NaN	NaN	NaN	S	2			___3	0.999234	0.000911261	98.676	66.261	98.676	-0.2589	36718000	52	P60709;P63261;P68133;P68032;P63267;P62736	52;52;54;54;53;54	P60709;P63261;P68133	P63261	Actin, cytoplasmic 1;Actin, cytoplasmic 1, N-terminally processed;Actin, cytoplasmic 2;Actin, cytoplasmic 2, N-terminally processed;Actin, alpha skeletal muscle;Actin, alpha cardiac muscle 1;Actin, gamma-enteric smooth muscle;Actin, aortic smooth muscle	ACTB;ACTG1;ACTA1;ACTC1;ACTG2;ACTA2	RPRHQGVMVGMGQKDSYVGDEAQSKRGILTL	UID34717
NaN	NaN	NaN	NaN	NaN	NaN	NaN	NaN	NaN	NaN	NaN	NaN	NaN	NaN	NaN	NaN	NaN	NaN	NaN	NaN	NaN	NaN	NaN	NaN	S	2			___3	0.999999	0.00414017	73.802	46.498	73.802	0.2627	47274000	60	P60709;P63261;P68133;P68032;P63267;P62736	60;60;62;62;61;62	P60709;P63261;P68133	P63261	Actin, cytoplasmic 1;Actin, cytoplasmic 1, N-terminally processed;Actin, cytoplasmic 2;Actin, cytoplasmic 2, N-terminally processed;Actin, alpha skeletal muscle;Actin, alpha cardiac muscle 1;Actin, gamma-enteric smooth muscle;Actin, aortic smooth muscle	ACTB;ACTG1;ACTA1;ACTC1;ACTG2;ACTA2	VGMGQKDSYVGDEAQSKRGILTLKYPIEHGI	UID34718
NaN	NaN	NaN	NaN	NaN	NaN	NaN	NaN	NaN	NaN	NaN	NaN	NaN	NaN	NaN	NaN	NaN	NaN	NaN	NaN	NaN	NaN	NaN	NaN	S	2			___3	0.84072	0.000260362	111.86	69.058	74.611	0.021499	68414000	323	P60709;P63261;P68133;P68032;P63267;P62736;P63267-2	323;323;325;325;324;325;281	P60709;P63261;P68133	P63261	Actin, cytoplasmic 1;Actin, cytoplasmic 1, N-terminally processed;Actin, cytoplasmic 2;Actin, cytoplasmic 2, N-terminally processed;Actin, alpha skeletal muscle;Actin, alpha cardiac muscle 1;Actin, gamma-enteric smooth muscle;Actin, aortic smooth muscle	ACTB;ACTG1;ACTA1;ACTC1;ACTG2;ACTA2	GIADRMQKEITALAPSTMKIKIIAPPERKYS	UID34719
NaN	-2.7738	-1.56605	NaN	NaN	NaN	NaN	NaN	NaN	-1.28175	NaN	NaN	-0.804991	NaN	-1.80061	NaN	-1.7016	-0.148495	-1.0257	NaN	-2.50375	NaN	-2.05082	NaN	S	3			___1	0.887428	6.03655e-07	98.684	79.706	91.655	-0.27531	52362000	233	P60709;P63261;Q6S8J3	233;233;933	P60709;P63261;Q6S8J3	P63261	Actin, cytoplasmic 1;Actin, cytoplasmic 1, N-terminally processed;Actin, cytoplasmic 2;Actin, cytoplasmic 2, N-terminally processed;POTE ankyrin domain family member E	ACTB;ACTG1;POTEE	YVALDFEQEMATAASSSSLEKSYELPDGQVI	UID3796
NaN	NaN	NaN	NaN	NaN	NaN	NaN	NaN	NaN	NaN	NaN	NaN	NaN	NaN	NaN	NaN	NaN	NaN	NaN	NaN	NaN	NaN	NaN	NaN	S	3			___2	0.887428	6.03655e-07	98.684	79.706	91.655	-0.27531	52362000	233	P60709;P63261;Q6S8J3	233;233;933	P60709;P63261;Q6S8J3	P63261	Actin, cytoplasmic 1;Actin, cytoplasmic 1, N-terminally processed;Actin, cytoplasmic 2;Actin, cytoplasmic 2, N-terminally processed;POTE ankyrin domain family member E	ACTB;ACTG1;POTEE	YVALDFEQEMATAASSSSLEKSYELPDGQVI	UID19258
NaN	NaN	NaN	NaN	NaN	NaN	NaN	NaN	NaN	NaN	NaN	NaN	NaN	NaN	NaN	NaN	NaN	NaN	NaN	NaN	NaN	NaN	NaN	NaN	S	3			___3	0.887428	6.03655e-07	98.684	79.706	91.655	-0.27531	52362000	233	P60709;P63261;Q6S8J3	233;233;933	P60709;P63261;Q6S8J3	P63261	Actin, cytoplasmic 1;Actin, cytoplasmic 1, N-terminally processed;Actin, cytoplasmic 2;Actin, cytoplasmic 2, N-terminally processed;POTE ankyrin domain family member E	ACTB;ACTG1;POTEE	YVALDFEQEMATAASSSSLEKSYELPDGQVI	UID34720
2.13687	2.38604	2.49188	1.60933	2.24249	2.48545	2.42626	2.78183	2.67969	3.29692	2.70819	2.71979	1.73084	2.53134	2.22035	2.8127	2.2687	2.27321	2.52052	3.1724	3.14692	2.81426	2.74789	2.6051	S	2			___1	0.99993	1.5356e-58	182.13	141.14	148.44	0.42337	856090000	239	P60709;Q9BYX7;P63261;P68133;P68032;P63267;P62736;P63267-2;Q562R1;Q6S8J3;A5A3E0	239;239;239;241;241;240;241;197;240;939;939	P60709;P63261;P68133;Q562R1;Q6S8J3	P63261	Actin, cytoplasmic 1;Actin, cytoplasmic 1, N-terminally processed;Putative beta-actin-like protein 3;Putative beta-actin-like protein 3, N-terminally processed;Actin, cytoplasmic 2;Actin, cytoplasmic 2, N-terminally processed;Actin, alpha skeletal muscle;Actin, alpha cardiac muscle 1;Actin, gamma-enteric smooth muscle;Actin, aortic smooth muscle;Beta-actin-like protein 2;POTE ankyrin domain famil…	ACTB;POTEKP;ACTG1;ACTA1;ACTC1;ACTG2;ACTA2;ACTBL2;POTEE;POTEF	ENEMATAASSSSLEKSYELPDGQVITIGNER;EQEMATAASSSSLEKSYELPDGQVITIGNER;EQEMVRAAASSSPERSYELPDGQVITIGNER	UID3797
NaN	NaN	NaN	NaN	NaN	NaN	NaN	NaN	NaN	NaN	NaN	NaN	NaN	NaN	NaN	NaN	NaN	NaN	NaN	NaN	NaN	NaN	NaN	NaN	S	2			___2	0.99993	1.5356e-58	182.13	141.14	148.44	0.42337	856090000	239	P60709;Q9BYX7;P63261;P68133;P68032;P63267;P62736;P63267-2;Q562R1;Q6S8J3;A5A3E0	239;239;239;241;241;240;241;197;240;939;939	P60709;P63261;P68133;Q562R1;Q6S8J3	P63261	Actin, cytoplasmic 1;Actin, cytoplasmic 1, N-terminally processed;Putative beta-actin-like protein 3;Putative beta-actin-like protein 3, N-terminally processed;Actin, cytoplasmic 2;Actin, cytoplasmic 2, N-terminally processed;Actin, alpha skeletal muscle;Actin, alpha cardiac muscle 1;Actin, gamma-enteric smooth muscle;Actin, aortic smooth muscle;Beta-actin-like protein 2;POTE ankyrin domain famil…	ACTB;POTEKP;ACTG1;ACTA1;ACTC1;ACTG2;ACTA2;ACTBL2;POTEE;POTEF	ENEMATAASSSSLEKSYELPDGQVITIGNER;EQEMATAASSSSLEKSYELPDGQVITIGNER;EQEMVRAAASSSPERSYELPDGQVITIGNER	UID19259
NaN	NaN	NaN	NaN	NaN	NaN	NaN	NaN	NaN	NaN	NaN	NaN	NaN	NaN	NaN	NaN	NaN	NaN	NaN	NaN	NaN	NaN	NaN	NaN	S	2			___3	0.99993	1.5356e-58	182.13	141.14	148.44	0.42337	856090000	239	P60709;Q9BYX7;P63261;P68133;P68032;P63267;P62736;P63267-2;Q562R1;Q6S8J3;A5A3E0	239;239;239;241;241;240;241;197;240;939;939	P60709;P63261;P68133;Q562R1;Q6S8J3	P63261	Actin, cytoplasmic 1;Actin, cytoplasmic 1, N-terminally processed;Putative beta-actin-like protein 3;Putative beta-actin-like protein 3, N-terminally processed;Actin, cytoplasmic 2;Actin, cytoplasmic 2, N-terminally processed;Actin, alpha skeletal muscle;Actin, alpha cardiac muscle 1;Actin, gamma-enteric smooth muscle;Actin, aortic smooth muscle;Beta-actin-like protein 2;POTE ankyrin domain famil…	ACTB;POTEKP;ACTG1;ACTA1;ACTC1;ACTG2;ACTA2;ACTBL2;POTEE;POTEF	ENEMATAASSSSLEKSYELPDGQVITIGNER;EQEMATAASSSSLEKSYELPDGQVITIGNER;EQEMVRAAASSSPERSYELPDGQVITIGNER	UID34721
NaN	NaN	NaN	NaN	NaN	NaN	NaN	NaN	-4.10014	-2.8635	NaN	NaN	-3.57056	-4.30078	-2.18839	NaN	NaN	-3.38703	-1.19204	-4.16415	-4.62826	-4.35779	-1.95615	-3.13637	S	2			___1	1	0.0003234	79.455	59.463	47.916	-1.1515	8503300	14	P63261	14	P63261	P63261	Actin, cytoplasmic 2;Actin, cytoplasmic 2, N-terminally processed	ACTG1	__MEEEIAALVIDNGSGMCKAGFAGDDAPRA	UID3872
NaN	NaN	NaN	NaN	NaN	NaN	NaN	NaN	NaN	NaN	NaN	NaN	NaN	NaN	NaN	NaN	NaN	NaN	NaN	NaN	NaN	NaN	NaN	NaN	S	2			___2	1	0.0003234	79.455	59.463	47.916	-1.1515	8503300	14	P63261	14	P63261	P63261	Actin, cytoplasmic 2;Actin, cytoplasmic 2, N-terminally processed	ACTG1	__MEEEIAALVIDNGSGMCKAGFAGDDAPRA	UID19334
NaN	NaN	NaN	NaN	NaN	NaN	NaN	NaN	NaN	NaN	NaN	NaN	NaN	NaN	NaN	NaN	NaN	NaN	NaN	NaN	NaN	NaN	NaN	NaN	S	2			___3	1	0.0003234	79.455	59.463	47.916	-1.1515	8503300	14	P63261	14	P63261	P63261	Actin, cytoplasmic 2;Actin, cytoplasmic 2, N-terminally processed	ACTG1	__MEEEIAALVIDNGSGMCKAGFAGDDAPRA	UID34796
NaN	0.0885735	-0.0727978	0.791666	1.04575	1.05779	0.502512	-0.872725	-0.115551	NaN	NaN	-0.446449	2.25774	2.80854	1.88273	2.63434	1.80319	2.04848	1.17177	2.50123	1.85614	0.967062	1.0151	1.64141	S	2			___1	1	4.37146e-08	137.93	83.123	71.085	0.055176	419500000	233	O96019;O96019-2	233;191	O96019	O96019	Actin-like protein 6A	ACTL6A	VPPYMIASKEAVREGSPANWKRKEKLPQVTR	UID1574
NaN	NaN	NaN	NaN	NaN	NaN	NaN	NaN	NaN	NaN	NaN	NaN	NaN	NaN	NaN	NaN	NaN	NaN	NaN	NaN	NaN	NaN	NaN	NaN	S	2			___2	1	4.37146e-08	137.93	83.123	71.085	0.055176	419500000	233	O96019;O96019-2	233;191	O96019	O96019	Actin-like protein 6A	ACTL6A	VPPYMIASKEAVREGSPANWKRKEKLPQVTR	UID17036
NaN	NaN	NaN	NaN	NaN	NaN	NaN	NaN	NaN	NaN	NaN	NaN	NaN	NaN	NaN	NaN	NaN	NaN	NaN	NaN	NaN	NaN	NaN	NaN	S	2			___3	1	4.37146e-08	137.93	83.123	71.085	0.055176	419500000	233	O96019;O96019-2	233;191	O96019	O96019	Actin-like protein 6A	ACTL6A	VPPYMIASKEAVREGSPANWKRKEKLPQVTR	UID32498
NaN	NaN	NaN	NaN	NaN	NaN	NaN	NaN	NaN	NaN	NaN	NaN	NaN	NaN	NaN	NaN	-2.30474	NaN	NaN	NaN	-2.88363	NaN	NaN	NaN	S	2			___1	0.984899	0.00645854	83.869	8.3853	83.869	-1.2222	2647000	677	P12814-2;P12814;P12814-3;P12814-4	677;677;677;677	P12814-2	P12814-2	Alpha-actinin-1	ACTN1	GTLEDQLSHLRQYEKSIVNYKPKIDQLEGDH	UID2008
NaN	NaN	NaN	NaN	NaN	NaN	NaN	NaN	NaN	NaN	NaN	NaN	NaN	NaN	NaN	NaN	NaN	NaN	NaN	NaN	NaN	NaN	NaN	NaN	S	2			___2	0.984899	0.00645854	83.869	8.3853	83.869	-1.2222	2647000	677	P12814-2;P12814;P12814-3;P12814-4	677;677;677;677	P12814-2	P12814-2	Alpha-actinin-1	ACTN1	GTLEDQLSHLRQYEKSIVNYKPKIDQLEGDH	UID17470
NaN	NaN	NaN	NaN	NaN	NaN	NaN	NaN	NaN	NaN	NaN	NaN	NaN	NaN	NaN	NaN	NaN	NaN	NaN	NaN	NaN	NaN	NaN	NaN	S	2			___3	0.984899	0.00645854	83.869	8.3853	83.869	-1.2222	2647000	677	P12814-2;P12814;P12814-3;P12814-4	677;677;677;677	P12814-2	P12814-2	Alpha-actinin-1	ACTN1	GTLEDQLSHLRQYEKSIVNYKPKIDQLEGDH	UID32932
-2.78999	-3.43815	-3.17846	-3.34208	NaN	-3.7576	-3.49252	-1.59263	-2.94493	-1.87269	-3.07383	NaN	NaN	NaN	NaN	NaN	NaN	NaN	NaN	NaN	-5.87902	NaN	NaN	NaN	S	2			___1	0.996428	0.00422469	55.776	41.69	49.081	-0.34964	9049400	909	O43707;O43707-2;O43707-3	909;690;519	O43707	O43707	Alpha-actinin-4	ACTN4	GALDYKSFSTALYGESDL_____________	UID657
NaN	NaN	NaN	NaN	NaN	NaN	NaN	NaN	NaN	NaN	NaN	NaN	NaN	NaN	NaN	NaN	NaN	NaN	NaN	NaN	NaN	NaN	NaN	NaN	S	2			___2	0.996428	0.00422469	55.776	41.69	49.081	-0.34964	9049400	909	O43707;O43707-2;O43707-3	909;690;519	O43707	O43707	Alpha-actinin-4	ACTN4	GALDYKSFSTALYGESDL_____________	UID16119
NaN	NaN	NaN	NaN	NaN	NaN	NaN	NaN	NaN	NaN	NaN	NaN	NaN	NaN	NaN	NaN	NaN	NaN	NaN	NaN	NaN	NaN	NaN	NaN	S	2			___3	0.996428	0.00422469	55.776	41.69	49.081	-0.34964	9049400	909	O43707;O43707-2;O43707-3	909;690;519	O43707	O43707	Alpha-actinin-4	ACTN4	GALDYKSFSTALYGESDL_____________	UID31581
0.759262	0.451468	1.07675	0.112694	0.1705	0.354332	1.02112	0.210127	1.37386	1.06353	-0.319859	0.965397	1.40086	0.997358	-0.759874	0.919392	-0.928024	0.628676	0.762882	0.112873	0.794863	0.68095	0.654398	0.957474	S	2			___1	0.999997	1.92689e-81	191.61	147.82	167.93	0.58308	233010000	159	O43707;P12814-2;P12814;P12814-3;P12814-4;P35609-2;P35609;Q08043	159;140;140;140;140;147;147;154	O43707;P12814-2;Q08043	O43707	Alpha-actinin-4;Alpha-actinin-1;Alpha-actinin-2;Alpha-actinin-3	ACTN4;ACTN1;ACTN2;ACTN3	GMIWTIILRFAIQDISVEETSAKEGLLLWCQ	UID656
NaN	NaN	NaN	NaN	NaN	NaN	NaN	-0.309095	NaN	NaN	NaN	NaN	NaN	NaN	NaN	NaN	NaN	NaN	NaN	NaN	NaN	NaN	NaN	NaN	T	2			___1	0.792687	0.00375293	82.483	46.72	82.483	0.31853	4460700	163	O43707;P12814-2;P12814;P12814-3;P12814-4;P35609-2;P35609;Q08043	163;144;144;144;144;151;151;158	O43707;P12814-2;Q08043	O43707	Alpha-actinin-4;Alpha-actinin-1;Alpha-actinin-2;Alpha-actinin-3	ACTN4;ACTN1;ACTN2;ACTN3	TIILRFAIQDISVEETSAKEGLLLWCQRKTA	UID13540
NaN	NaN	NaN	NaN	NaN	NaN	NaN	NaN	NaN	NaN	NaN	NaN	NaN	NaN	NaN	NaN	NaN	NaN	NaN	NaN	NaN	NaN	NaN	NaN	S	2			___2	0.999997	1.92689e-81	191.61	147.82	167.93	0.58308	233010000	159	O43707;P12814-2;P12814;P12814-3;P12814-4;P35609-2;P35609;Q08043	159;140;140;140;140;147;147;154	O43707;P12814-2;Q08043	O43707	Alpha-actinin-4;Alpha-actinin-1;Alpha-actinin-2;Alpha-actinin-3	ACTN4;ACTN1;ACTN2;ACTN3	GMIWTIILRFAIQDISVEETSAKEGLLLWCQ	UID16118
NaN	NaN	NaN	NaN	NaN	NaN	NaN	NaN	NaN	NaN	NaN	NaN	NaN	NaN	NaN	NaN	NaN	NaN	NaN	NaN	NaN	NaN	NaN	NaN	T	2			___2	0.792687	0.00375293	82.483	46.72	82.483	0.31853	4460700	163	O43707;P12814-2;P12814;P12814-3;P12814-4;P35609-2;P35609;Q08043	163;144;144;144;144;151;151;158	O43707;P12814-2;Q08043	O43707	Alpha-actinin-4;Alpha-actinin-1;Alpha-actinin-2;Alpha-actinin-3	ACTN4;ACTN1;ACTN2;ACTN3	TIILRFAIQDISVEETSAKEGLLLWCQRKTA	UID29002
NaN	NaN	NaN	NaN	NaN	NaN	NaN	NaN	NaN	NaN	NaN	NaN	NaN	NaN	NaN	NaN	NaN	NaN	NaN	NaN	NaN	NaN	NaN	NaN	S	2			___3	0.999997	1.92689e-81	191.61	147.82	167.93	0.58308	233010000	159	O43707;P12814-2;P12814;P12814-3;P12814-4;P35609-2;P35609;Q08043	159;140;140;140;140;147;147;154	O43707;P12814-2;Q08043	O43707	Alpha-actinin-4;Alpha-actinin-1;Alpha-actinin-2;Alpha-actinin-3	ACTN4;ACTN1;ACTN2;ACTN3	GMIWTIILRFAIQDISVEETSAKEGLLLWCQ	UID31580
NaN	NaN	NaN	NaN	NaN	NaN	NaN	NaN	NaN	NaN	NaN	NaN	NaN	NaN	NaN	NaN	NaN	NaN	NaN	NaN	NaN	NaN	NaN	NaN	T	2			___3	0.792687	0.00375293	82.483	46.72	82.483	0.31853	4460700	163	O43707;P12814-2;P12814;P12814-3;P12814-4;P35609-2;P35609;Q08043	163;144;144;144;144;151;151;158	O43707;P12814-2;Q08043	O43707	Alpha-actinin-4;Alpha-actinin-1;Alpha-actinin-2;Alpha-actinin-3	ACTN4;ACTN1;ACTN2;ACTN3	TIILRFAIQDISVEETSAKEGLLLWCQRKTA	UID44464
NaN	NaN	NaN	NaN	NaN	NaN	NaN	NaN	NaN	NaN	NaN	NaN	NaN	NaN	NaN	NaN	NaN	NaN	NaN	NaN	-0.751522	-1.64319	NaN	-2.24802	S	3			___1	0.99931	0.00107978	53.998	32.429	48.198	0.73454	6041200	241	Q9NZ32	241	Q9NZ32	Q9NZ32	Actin-related protein 10	ACTR10	IQAAKFNIDGNNERPSPPPNVDYPLDGEKIL	UID11759
NaN	NaN	NaN	NaN	NaN	NaN	NaN	NaN	NaN	NaN	NaN	NaN	NaN	NaN	NaN	NaN	NaN	NaN	NaN	NaN	NaN	NaN	NaN	NaN	S	3			___2	0.99931	0.00107978	53.998	32.429	48.198	0.73454	6041200	241	Q9NZ32	241	Q9NZ32	Q9NZ32	Actin-related protein 10	ACTR10	IQAAKFNIDGNNERPSPPPNVDYPLDGEKIL	UID27221
NaN	NaN	NaN	NaN	NaN	NaN	NaN	NaN	NaN	NaN	NaN	NaN	NaN	NaN	NaN	NaN	NaN	NaN	NaN	NaN	NaN	NaN	NaN	NaN	S	3			___3	0.99931	0.00107978	53.998	32.429	48.198	0.73454	6041200	241	Q9NZ32	241	Q9NZ32	Q9NZ32	Actin-related protein 10	ACTR10	IQAAKFNIDGNNERPSPPPNVDYPLDGEKIL	UID42683
NaN	NaN	NaN	NaN	NaN	-3.59804	-3.14309	-3.03848	-1.35014	-0.438765	-1.20458	NaN	NaN	NaN	NaN	NaN	NaN	NaN	NaN	NaN	NaN	NaN	NaN	NaN	T	2			___1	0.999988	0.00787696	90.697	90.697	90.697	0.20379	9426800	117	P61160;P61160-2	117;122	P61160	P61160	Actin-related protein 2	ACTR2	TRNCKILLTEPPMNPTKNREKIVEVMFETYQ	UID14039
NaN	NaN	NaN	NaN	NaN	NaN	NaN	NaN	NaN	NaN	NaN	NaN	NaN	NaN	NaN	NaN	NaN	NaN	NaN	NaN	NaN	NaN	NaN	NaN	T	2			___2	0.999988	0.00787696	90.697	90.697	90.697	0.20379	9426800	117	P61160;P61160-2	117;122	P61160	P61160	Actin-related protein 2	ACTR2	TRNCKILLTEPPMNPTKNREKIVEVMFETYQ	UID29501
NaN	NaN	NaN	NaN	NaN	NaN	NaN	NaN	NaN	NaN	NaN	NaN	NaN	NaN	NaN	NaN	NaN	NaN	NaN	NaN	NaN	NaN	NaN	NaN	T	2			___3	0.999988	0.00787696	90.697	90.697	90.697	0.20379	9426800	117	P61160;P61160-2	117;122	P61160	P61160	Actin-related protein 2	ACTR2	TRNCKILLTEPPMNPTKNREKIVEVMFETYQ	UID44963
NaN	NaN	NaN	NaN	NaN	NaN	NaN	NaN	NaN	NaN	NaN	NaN	NaN	-2.38259	NaN	-0.561373	-0.74373	-1.7918	0.699858	NaN	-0.207354	-0.625589	-0.21303	0.240913	S	2			___1	0.999942	0.0014017	98	69.918	76.868	0.89348	33213000	736	Q13444-10	736	Q13444-10	Q13444-10	Disintegrin and metalloproteinase domain-containing protein 15	ADAM15	LHQRLCQLKGPTCQYSLRGQPSPHPQGSHCL	UID4994
NaN	NaN	NaN	NaN	NaN	NaN	NaN	NaN	NaN	NaN	NaN	NaN	NaN	NaN	NaN	NaN	NaN	NaN	NaN	NaN	NaN	NaN	NaN	NaN	S	2			___2	0.999942	0.0014017	98	69.918	76.868	0.89348	33213000	736	Q13444-10	736	Q13444-10	Q13444-10	Disintegrin and metalloproteinase domain-containing protein 15	ADAM15	LHQRLCQLKGPTCQYSLRGQPSPHPQGSHCL	UID20456
NaN	NaN	NaN	NaN	NaN	NaN	NaN	NaN	NaN	NaN	NaN	NaN	NaN	NaN	NaN	NaN	NaN	NaN	NaN	NaN	NaN	NaN	NaN	NaN	S	2			___3	0.999942	0.0014017	98	69.918	76.868	0.89348	33213000	736	Q13444-10	736	Q13444-10	Q13444-10	Disintegrin and metalloproteinase domain-containing protein 15	ADAM15	LHQRLCQLKGPTCQYSLRGQPSPHPQGSHCL	UID35918
-1.45599	NaN	NaN	-2.66055	-1.86283	-3.21054	-0.594507	-0.856186	NaN	NaN	-1.0656	NaN	NaN	NaN	NaN	NaN	NaN	NaN	NaN	NaN	NaN	NaN	NaN	NaN	S	2			___1	0.868496	0.00189808	82.494	52.318	82.494	1.8861	16115000	785	P78536	785	P78536	P78536	Disintegrin and metalloproteinase domain-containing protein 17	ADAM17	SHMDEDGFEKDPFPNSSTAAKSFEDLTDHPV	UID3935
1.07824	1.99441	1.849	2.80625	3.06161	3.19381	3.05481	3.10185	2.94035	3.30462	2.98816	2.94703	1.73257	1.9674	1.44171	1.97289	1.36048	1.74663	2.1234	3.00915	2.8442	2.09802	1.88013	1.74885	S	2			___1	1	4.98577e-49	176.43	111.63	135.86	-0.30504	898610000	791	P78536	791	P78536	P78536	Disintegrin and metalloproteinase domain-containing protein 17	ADAM17	GFEKDPFPNSSTAAKSFEDLTDHPVTRSEKA	UID3936
NaN	NaN	NaN	NaN	NaN	NaN	NaN	NaN	NaN	NaN	NaN	NaN	NaN	NaN	NaN	NaN	NaN	NaN	NaN	NaN	NaN	NaN	NaN	NaN	T	3			___1	0.999998	0.002962	76.237	42.344	76.237	-0.21877	0	761	P78536	761	P78536	P78536	Disintegrin and metalloproteinase domain-containing protein 17	ADAM17	PSAPAAPKLDHQRMDTIQEDPSTDSHMDEDG	UID14060
NaN	NaN	NaN	NaN	NaN	NaN	NaN	NaN	NaN	NaN	NaN	NaN	NaN	NaN	NaN	NaN	NaN	NaN	NaN	NaN	NaN	NaN	NaN	NaN	S	2			___2	0.868496	0.00189808	82.494	52.318	82.494	1.8861	16115000	785	P78536	785	P78536	P78536	Disintegrin and metalloproteinase domain-containing protein 17	ADAM17	SHMDEDGFEKDPFPNSSTAAKSFEDLTDHPV	UID19397
NaN	NaN	NaN	NaN	NaN	NaN	NaN	NaN	NaN	NaN	NaN	NaN	NaN	NaN	NaN	NaN	NaN	NaN	NaN	NaN	NaN	NaN	NaN	NaN	S	2			___2	1	4.98577e-49	176.43	111.63	135.86	-0.30504	898610000	791	P78536	791	P78536	P78536	Disintegrin and metalloproteinase domain-containing protein 17	ADAM17	GFEKDPFPNSSTAAKSFEDLTDHPVTRSEKA	UID19398
NaN	NaN	NaN	NaN	NaN	NaN	NaN	NaN	NaN	NaN	NaN	NaN	NaN	NaN	NaN	NaN	NaN	NaN	NaN	NaN	NaN	NaN	NaN	NaN	T	3			___2	0.999998	0.002962	76.237	42.344	76.237	-0.21877	0	761	P78536	761	P78536	P78536	Disintegrin and metalloproteinase domain-containing protein 17	ADAM17	PSAPAAPKLDHQRMDTIQEDPSTDSHMDEDG	UID29522
NaN	NaN	NaN	NaN	NaN	NaN	NaN	NaN	NaN	NaN	NaN	NaN	NaN	NaN	NaN	NaN	NaN	NaN	NaN	NaN	NaN	NaN	NaN	NaN	S	2			___3	0.868496	0.00189808	82.494	52.318	82.494	1.8861	16115000	785	P78536	785	P78536	P78536	Disintegrin and metalloproteinase domain-containing protein 17	ADAM17	SHMDEDGFEKDPFPNSSTAAKSFEDLTDHPV	UID34859
NaN	NaN	NaN	NaN	NaN	NaN	NaN	NaN	NaN	NaN	NaN	NaN	NaN	NaN	NaN	NaN	NaN	NaN	NaN	NaN	NaN	NaN	NaN	NaN	S	2			___3	1	4.98577e-49	176.43	111.63	135.86	-0.30504	898610000	791	P78536	791	P78536	P78536	Disintegrin and metalloproteinase domain-containing protein 17	ADAM17	GFEKDPFPNSSTAAKSFEDLTDHPVTRSEKA	UID34860
NaN	NaN	NaN	NaN	NaN	NaN	NaN	NaN	NaN	NaN	NaN	NaN	NaN	NaN	NaN	NaN	NaN	NaN	NaN	NaN	NaN	NaN	NaN	NaN	T	3			___3	0.999998	0.002962	76.237	42.344	76.237	-0.21877	0	761	P78536	761	P78536	P78536	Disintegrin and metalloproteinase domain-containing protein 17	ADAM17	PSAPAAPKLDHQRMDTIQEDPSTDSHMDEDG	UID44984
NaN	NaN	-1.93963	-1.86963	-1.81017	-2.79644	-2.73934	-3.84396	-3.55609	-2.94401	-3.45582	-4.11516	NaN	NaN	NaN	NaN	NaN	NaN	NaN	NaN	NaN	NaN	NaN	NaN	S	2			___1	0.90262	4.47379e-05	130.47	70.301	130.47	-0.30786	10755000	821	Q9P0K1-5;Q9P0K1	821;857	Q9P0K1-5	Q9P0K1-5	Disintegrin and metalloproteinase domain-containing protein 22	ADAM22	NKKKIRGKRFRPRSNSTETLSPAKSPSSSTG	UID11821
-0.34766	0.400225	0.0931263	0.573574	0.20471	0.130003	0.0212364	0.52557	0.235912	0.290199	0.16802	-0.147553	-1.55916	-2.34335	NaN	-2.65276	-2.83304	NaN	-2.71348	NaN	NaN	-3.34342	NaN	NaN	S	2			___1	0.997251	5.26281e-05	118.71	87.819	84.41	0.18028	98333000	798	Q9P0K1-5;Q9P0K1;Q9P0K1-4;Q9P0K1-3;Q9P0K1-2	798;834;798;834;798	Q9P0K1-5	Q9P0K1-5	Disintegrin and metalloproteinase domain-containing protein 22	ADAM22	KHISDICENGRPRSNSWQGNLGGNKKKIRGK	UID11822
NaN	NaN	NaN	NaN	NaN	NaN	NaN	NaN	NaN	NaN	NaN	NaN	NaN	NaN	NaN	NaN	NaN	NaN	NaN	NaN	NaN	NaN	NaN	NaN	S	2			___2	0.90262	4.47379e-05	130.47	70.301	130.47	-0.30786	10755000	821	Q9P0K1-5;Q9P0K1	821;857	Q9P0K1-5	Q9P0K1-5	Disintegrin and metalloproteinase domain-containing protein 22	ADAM22	NKKKIRGKRFRPRSNSTETLSPAKSPSSSTG	UID27283
NaN	NaN	NaN	NaN	NaN	NaN	NaN	NaN	NaN	NaN	NaN	NaN	NaN	NaN	NaN	NaN	NaN	NaN	NaN	NaN	NaN	NaN	NaN	NaN	S	2			___2	0.997251	5.26281e-05	118.71	87.819	84.41	0.18028	98333000	798	Q9P0K1-5;Q9P0K1;Q9P0K1-4;Q9P0K1-3;Q9P0K1-2	798;834;798;834;798	Q9P0K1-5	Q9P0K1-5	Disintegrin and metalloproteinase domain-containing protein 22	ADAM22	KHISDICENGRPRSNSWQGNLGGNKKKIRGK	UID27284
NaN	NaN	NaN	NaN	NaN	NaN	NaN	NaN	NaN	NaN	NaN	NaN	NaN	NaN	NaN	NaN	NaN	NaN	NaN	NaN	NaN	NaN	NaN	NaN	S	2			___3	0.90262	4.47379e-05	130.47	70.301	130.47	-0.30786	10755000	821	Q9P0K1-5;Q9P0K1	821;857	Q9P0K1-5	Q9P0K1-5	Disintegrin and metalloproteinase domain-containing protein 22	ADAM22	NKKKIRGKRFRPRSNSTETLSPAKSPSSSTG	UID42745
NaN	NaN	NaN	NaN	NaN	NaN	NaN	NaN	NaN	NaN	NaN	NaN	NaN	NaN	NaN	NaN	NaN	NaN	NaN	NaN	NaN	NaN	NaN	NaN	S	2			___3	0.997251	5.26281e-05	118.71	87.819	84.41	0.18028	98333000	798	Q9P0K1-5;Q9P0K1;Q9P0K1-4;Q9P0K1-3;Q9P0K1-2	798;834;798;834;798	Q9P0K1-5	Q9P0K1-5	Disintegrin and metalloproteinase domain-containing protein 22	ADAM22	KHISDICENGRPRSNSWQGNLGGNKKKIRGK	UID42746
NaN	NaN	NaN	NaN	NaN	NaN	NaN	NaN	NaN	NaN	NaN	NaN	NaN	NaN	NaN	NaN	NaN	NaN	-3.19898	-0.221571	NaN	NaN	NaN	-2.20865	S	3			___1	1	0.000109653	106.26	75.529	66.708	-0.42234	130430000	747	Q13443	747	Q13443	Q13443	Disintegrin and metalloproteinase domain-containing protein 9	ADAM9	RSQTYESDGKNQANPSRQPGSVPRHVSPVTP	UID4991
NaN	-1.98285	-2.95804	-0.293299	-0.307352	0.576759	1.51782	2.67935	2.45984	2.31055	1.65072	1.85533	NaN	-4.49306	-5.04948	NaN	-3.97686	-4.68437	-2.16949	-1.02356	-0.226521	-0.559084	-1.16561	-0.422291	S	3			___1	1	2.01737e-05	119.21	87.224	66.708	-0.42234	307630000	752	Q13443	752	Q13443	Q13443	Disintegrin and metalloproteinase domain-containing protein 9	ADAM9	ESDGKNQANPSRQPGSVPRHVSPVTPPREVP	UID4992
-0.500929	-0.156897	0.149727	-0.999426	-0.848475	-0.256798	-2.30406	-2.02956	-1.24969	-1.8999	-1.61547	-0.334848	-0.976658	-1.58642	-1.41844	NaN	NaN	NaN	NaN	-1.12772	-2.69012	-2.10483	-1.70027	-1.83751	S	2			___1	0.781352	0.003485	59.011	34.058	43.732	-0.068006	63061000	799	Q13443	799	Q13443	Q13443	Disintegrin and metalloproteinase domain-containing protein 9	ADAM9	QQFPSRPPPPQPKVSSQGNLIPARPAPAPPL	UID4993
-1.83171	-0.717562	-1.07663	-0.299282	-0.703821	-1.12472	-0.968407	-0.691105	0.398735	-1.38386	-0.127119	-1.02296	NaN	NaN	NaN	NaN	NaN	NaN	NaN	NaN	NaN	NaN	NaN	NaN	S	3			___2	1	0.000109653	106.26	75.529	66.708	-0.42234	130430000	747	Q13443	747	Q13443	Q13443	Disintegrin and metalloproteinase domain-containing protein 9	ADAM9	RSQTYESDGKNQANPSRQPGSVPRHVSPVTP	UID20453
-1.83171	-0.717562	-1.07663	-0.299282	-0.703821	-1.12472	-0.968407	-0.691105	0.398735	-1.38386	-0.127119	-1.02296	NaN	NaN	NaN	NaN	NaN	NaN	NaN	NaN	NaN	NaN	NaN	NaN	S	3			___2	1	2.01737e-05	119.21	87.224	66.708	-0.42234	307630000	752	Q13443	752	Q13443	Q13443	Disintegrin and metalloproteinase domain-containing protein 9	ADAM9	ESDGKNQANPSRQPGSVPRHVSPVTPPREVP	UID20454
NaN	NaN	NaN	NaN	NaN	NaN	NaN	NaN	NaN	NaN	NaN	NaN	NaN	NaN	NaN	NaN	NaN	NaN	NaN	NaN	NaN	NaN	NaN	NaN	S	2			___2	0.781352	0.003485	59.011	34.058	43.732	-0.068006	63061000	799	Q13443	799	Q13443	Q13443	Disintegrin and metalloproteinase domain-containing protein 9	ADAM9	QQFPSRPPPPQPKVSSQGNLIPARPAPAPPL	UID20455
NaN	NaN	NaN	NaN	NaN	NaN	NaN	NaN	NaN	NaN	NaN	NaN	NaN	NaN	NaN	NaN	NaN	NaN	NaN	NaN	NaN	NaN	NaN	NaN	S	3			___3	1	0.000109653	106.26	75.529	66.708	-0.42234	130430000	747	Q13443	747	Q13443	Q13443	Disintegrin and metalloproteinase domain-containing protein 9	ADAM9	RSQTYESDGKNQANPSRQPGSVPRHVSPVTP	UID35915
NaN	NaN	NaN	NaN	NaN	NaN	NaN	NaN	NaN	NaN	NaN	NaN	NaN	NaN	NaN	NaN	NaN	NaN	NaN	NaN	NaN	NaN	NaN	NaN	S	3			___3	1	2.01737e-05	119.21	87.224	66.708	-0.42234	307630000	752	Q13443	752	Q13443	Q13443	Disintegrin and metalloproteinase domain-containing protein 9	ADAM9	ESDGKNQANPSRQPGSVPRHVSPVTPPREVP	UID35916
NaN	NaN	NaN	NaN	NaN	NaN	NaN	NaN	NaN	NaN	NaN	NaN	NaN	NaN	NaN	NaN	NaN	NaN	NaN	NaN	NaN	NaN	NaN	NaN	S	2			___3	0.781352	0.003485	59.011	34.058	43.732	-0.068006	63061000	799	Q13443	799	Q13443	Q13443	Disintegrin and metalloproteinase domain-containing protein 9	ADAM9	QQFPSRPPPPQPKVSSQGNLIPARPAPAPPL	UID35917
-0.540634	-2.12575	-1.50733	-1.75792	-0.546051	-0.285355	0.449276	0.467472	0.303484	-0.157526	-0.358025	-0.527437	NaN	NaN	NaN	-4.71022	NaN	NaN	NaN	NaN	NaN	NaN	NaN	NaN	S	2			___1	1	0.0069427	83.137	57.795	70.54	-0.27425	58244000	672	P55265-4;P55265-5;P55265;P55265-2;P55265-3	672;334;629;629;629	P55265-4	P55265-4	Double-stranded RNA-specific adenosine deaminase	ADAR	SPVTTLLECMHKLGNSCEFRLLSKEGPAHEP	UID3704
NaN	-0.834291	NaN	-2.17313	NaN	NaN	NaN	NaN	NaN	NaN	NaN	NaN	-2.62562	-1.81982	NaN	NaN	-2.33892	NaN	-2.0048	NaN	-0.923992	NaN	-2.78175	-2.96819	S	3			___1	0.934518	0.00477462	82.755	58.225	64.121	-0.59052	27121000	866	P55265-4;P55265-5;P55265	866;528;823	P55265-4	P55265-4	Double-stranded RNA-specific adenosine deaminase	ADAR	TPVTGASLRRTMLLLSRSPEAQPKTLPLTGS	UID3705
NaN	NaN	NaN	NaN	NaN	NaN	-2.74684	-1.0415	-1.13834	-2.34288	-1.25654	-0.754683	0.417795	0.677906	0.690704	0.0857506	-0.633854	0.31279	0.00986671	-0.340101	0.503492	0.780853	0.00384521	0.163309	S	3			___1	0.999681	0.000350996	101.71	81.475	89.301	-0.42338	195580000	868	P55265-4;P55265-5;P55265	868;530;825	P55265-4	P55265-4	Double-stranded RNA-specific adenosine deaminase	ADAR	VTGASLRRTMLLLSRSPEAQPKTLPLTGSTF	UID3706
1.11286	0.968943	1.34228	1.62888	1.53346	1.65731	0.577967	0.211391	0.837988	1.32769	1.3873	1.30985	0.82287	1.12509	0.948975	1.87829	0.697084	1.11428	0.028141	0.542099	NaN	-1.22079	-1.46856	NaN	T	2			___1	0.999102	2.49697e-148	215.49	141.56	205.78	0.82323	304130000	644	P55265-4;P55265-5;P55265;P55265-2;P55265-3	644;306;601;601;601	P55265-4	P55265-4	Double-stranded RNA-specific adenosine deaminase	ADAR	HYSTEKESEKTAESQTPTPSATSFFSGKSPV	UID14025
NaN	NaN	NaN	NaN	NaN	NaN	NaN	NaN	NaN	NaN	NaN	NaN	NaN	NaN	NaN	NaN	NaN	NaN	NaN	NaN	NaN	NaN	NaN	NaN	S	2			___2	1	0.0069427	83.137	57.795	70.54	-0.27425	58244000	672	P55265-4;P55265-5;P55265;P55265-2;P55265-3	672;334;629;629;629	P55265-4	P55265-4	Double-stranded RNA-specific adenosine deaminase	ADAR	SPVTTLLECMHKLGNSCEFRLLSKEGPAHEP	UID19166
NaN	NaN	NaN	NaN	NaN	NaN	NaN	NaN	NaN	NaN	NaN	NaN	NaN	NaN	NaN	NaN	NaN	NaN	NaN	NaN	NaN	NaN	NaN	NaN	S	3			___2	0.934518	0.00477462	82.755	58.225	64.121	-0.59052	27121000	866	P55265-4;P55265-5;P55265	866;528;823	P55265-4	P55265-4	Double-stranded RNA-specific adenosine deaminase	ADAR	TPVTGASLRRTMLLLSRSPEAQPKTLPLTGS	UID19167
NaN	NaN	NaN	NaN	NaN	NaN	NaN	NaN	NaN	NaN	NaN	NaN	NaN	NaN	NaN	NaN	NaN	NaN	NaN	NaN	NaN	NaN	NaN	NaN	S	3			___2	0.999681	0.000350996	101.71	81.475	89.301	-0.42338	195580000	868	P55265-4;P55265-5;P55265	868;530;825	P55265-4	P55265-4	Double-stranded RNA-specific adenosine deaminase	ADAR	VTGASLRRTMLLLSRSPEAQPKTLPLTGSTF	UID19168
NaN	NaN	NaN	NaN	NaN	NaN	NaN	NaN	NaN	NaN	NaN	NaN	NaN	NaN	NaN	NaN	NaN	NaN	NaN	NaN	NaN	NaN	NaN	NaN	T	2			___2	0.999102	2.49697e-148	215.49	141.56	205.78	0.82323	304130000	644	P55265-4;P55265-5;P55265;P55265-2;P55265-3	644;306;601;601;601	P55265-4	P55265-4	Double-stranded RNA-specific adenosine deaminase	ADAR	HYSTEKESEKTAESQTPTPSATSFFSGKSPV	UID29487
NaN	NaN	NaN	NaN	NaN	NaN	NaN	NaN	NaN	NaN	NaN	NaN	NaN	NaN	NaN	NaN	NaN	NaN	NaN	NaN	NaN	NaN	NaN	NaN	S	2			___3	1	0.0069427	83.137	57.795	70.54	-0.27425	58244000	672	P55265-4;P55265-5;P55265;P55265-2;P55265-3	672;334;629;629;629	P55265-4	P55265-4	Double-stranded RNA-specific adenosine deaminase	ADAR	SPVTTLLECMHKLGNSCEFRLLSKEGPAHEP	UID34628
NaN	NaN	NaN	NaN	NaN	NaN	NaN	NaN	NaN	NaN	NaN	NaN	NaN	NaN	NaN	NaN	NaN	NaN	NaN	NaN	NaN	NaN	NaN	NaN	S	3			___3	0.934518	0.00477462	82.755	58.225	64.121	-0.59052	27121000	866	P55265-4;P55265-5;P55265	866;528;823	P55265-4	P55265-4	Double-stranded RNA-specific adenosine deaminase	ADAR	TPVTGASLRRTMLLLSRSPEAQPKTLPLTGS	UID34629
NaN	NaN	NaN	NaN	NaN	NaN	NaN	NaN	NaN	NaN	NaN	NaN	NaN	NaN	NaN	NaN	NaN	NaN	NaN	NaN	NaN	NaN	NaN	NaN	S	3			___3	0.999681	0.000350996	101.71	81.475	89.301	-0.42338	195580000	868	P55265-4;P55265-5;P55265	868;530;825	P55265-4	P55265-4	Double-stranded RNA-specific adenosine deaminase	ADAR	VTGASLRRTMLLLSRSPEAQPKTLPLTGSTF	UID34630
NaN	NaN	NaN	NaN	NaN	NaN	NaN	NaN	NaN	NaN	NaN	NaN	NaN	NaN	NaN	NaN	NaN	NaN	NaN	NaN	NaN	NaN	NaN	NaN	T	2			___3	0.999102	2.49697e-148	215.49	141.56	205.78	0.82323	304130000	644	P55265-4;P55265-5;P55265;P55265-2;P55265-3	644;306;601;601;601	P55265-4	P55265-4	Double-stranded RNA-specific adenosine deaminase	ADAR	HYSTEKESEKTAESQTPTPSATSFFSGKSPV	UID44949
0.655783	-0.376225	0.403381	0.0273285	-0.270243	-0.783146	NaN	NaN	NaN	NaN	NaN	NaN	NaN	NaN	NaN	NaN	NaN	NaN	NaN	NaN	NaN	NaN	NaN	NaN	S	2			___1	1	0.00420713	92.247	47.929	71.153	-0.26835	47321000	26	P78563-6;P78563-2;P78563-3;P78563;P78563-4;P78563-5	26;26;26;26;54;75	P78563-6	P78563-6	Double-stranded RNA-specific editase 1	ADARB1	SSSTDVKENRNLDNVSPKDGSTPGPGEGSQL	UID3956
NaN	NaN	NaN	NaN	NaN	NaN	NaN	NaN	NaN	NaN	NaN	NaN	NaN	NaN	NaN	NaN	NaN	NaN	NaN	NaN	NaN	NaN	NaN	NaN	S	2			___2	1	0.00420713	92.247	47.929	71.153	-0.26835	47321000	26	P78563-6;P78563-2;P78563-3;P78563;P78563-4;P78563-5	26;26;26;26;54;75	P78563-6	P78563-6	Double-stranded RNA-specific editase 1	ADARB1	SSSTDVKENRNLDNVSPKDGSTPGPGEGSQL	UID19418
NaN	NaN	NaN	NaN	NaN	NaN	NaN	NaN	NaN	NaN	NaN	NaN	NaN	NaN	NaN	NaN	NaN	NaN	NaN	NaN	NaN	NaN	NaN	NaN	S	2			___3	1	0.00420713	92.247	47.929	71.153	-0.26835	47321000	26	P78563-6;P78563-2;P78563-3;P78563;P78563-4;P78563-5	26;26;26;26;54;75	P78563-6	P78563-6	Double-stranded RNA-specific editase 1	ADARB1	SSSTDVKENRNLDNVSPKDGSTPGPGEGSQL	UID34880
0.217649	0.610321	0.786022	-0.565453	-0.649603	0.114363	-3.94528	-1.95086	-2.0895	-3.48461	NaN	-1.44979	NaN	NaN	-1.80465	0.421665	NaN	0.313316	NaN	-5.06103	-2.95121	-3.9542	NaN	-4.01081	S	2			___1	0.965309	0.000308487	102.73	65.551	71.879	0.80291	84110000	54	O43306-2;O43306	54;54	O43306-2	O43306-2	Adenylate cyclase type 6	ADCY6	CTPRYMSCLRDAEPPSPTPAGPPRCPWQDDA	UID555
NaN	NaN	NaN	NaN	NaN	NaN	NaN	NaN	NaN	NaN	NaN	NaN	NaN	NaN	NaN	NaN	NaN	NaN	NaN	NaN	NaN	NaN	NaN	NaN	S	2			___2	0.965309	0.000308487	102.73	65.551	71.879	0.80291	84110000	54	O43306-2;O43306	54;54	O43306-2	O43306-2	Adenylate cyclase type 6	ADCY6	CTPRYMSCLRDAEPPSPTPAGPPRCPWQDDA	UID16017
NaN	NaN	NaN	NaN	NaN	NaN	NaN	NaN	NaN	NaN	NaN	NaN	NaN	NaN	NaN	NaN	NaN	NaN	NaN	NaN	NaN	NaN	NaN	NaN	S	2			___3	0.965309	0.000308487	102.73	65.551	71.879	0.80291	84110000	54	O43306-2;O43306	54;54	O43306-2	O43306-2	Adenylate cyclase type 6	ADCY6	CTPRYMSCLRDAEPPSPTPAGPPRCPWQDDA	UID31479
-1.04661	-1.09797	-1.39859	-0.49581	-2.10176	-2.49868	-2.72106	NaN	-2.21134	-1.86974	NaN	NaN	NaN	NaN	NaN	NaN	NaN	NaN	NaN	NaN	NaN	NaN	-2.98513	-2.49466	S	2			___1	0.900136	0.000253687	105.5	28.682	92.952	-0.56255	23645000	691	O60503	691	O60503	O60503	Adenylate cyclase type 9	ADCY9	LLSPPQEEKLTNSQTSLCEILQEKGRWAGVS	UID829
NaN	NaN	NaN	NaN	NaN	-2.43674	-2.90805	-1.90839	-1.79361	-0.965458	-0.589891	-1.40657	NaN	NaN	NaN	NaN	NaN	NaN	NaN	NaN	NaN	NaN	NaN	NaN	S	2			___1	0.98799	0.00677	76.586	40.783	76.586	0.048061	20174000	1257	O60503	1257	O60503	O60503	Adenylate cyclase type 9	ADCY9	YPKCTDHRVIPQHQLSISPDIRVQVDGSIGR	UID830
-3.3008	-1.80059	NaN	NaN	-1.71253	NaN	-0.752562	-3.34228	-1.94037	-2.46249	-1.06219	-1.17696	-4.39695	NaN	-3.294	NaN	NaN	NaN	NaN	NaN	NaN	NaN	NaN	NaN	S	2			___1	0.976629	0.00865865	62.658	35.387	54.875	-1.1459	17574000	706	O60503	706	O60503	O60503	Adenylate cyclase type 9	ADCY9	SLCEILQEKGRWAGVSLDQSALLPLRFKNIR	UID831
NaN	NaN	NaN	NaN	NaN	NaN	NaN	NaN	NaN	NaN	NaN	NaN	NaN	NaN	NaN	NaN	NaN	NaN	NaN	NaN	NaN	NaN	NaN	NaN	S	2			___2	0.900136	0.000253687	105.5	28.682	92.952	-0.56255	23645000	691	O60503	691	O60503	O60503	Adenylate cyclase type 9	ADCY9	LLSPPQEEKLTNSQTSLCEILQEKGRWAGVS	UID16291
NaN	NaN	NaN	NaN	NaN	NaN	NaN	NaN	NaN	NaN	NaN	NaN	NaN	NaN	NaN	NaN	NaN	NaN	NaN	NaN	NaN	NaN	NaN	NaN	S	2			___2	0.98799	0.00677	76.586	40.783	76.586	0.048061	20174000	1257	O60503	1257	O60503	O60503	Adenylate cyclase type 9	ADCY9	YPKCTDHRVIPQHQLSISPDIRVQVDGSIGR	UID16292
NaN	NaN	NaN	NaN	NaN	NaN	NaN	NaN	NaN	NaN	NaN	NaN	NaN	NaN	NaN	NaN	NaN	NaN	NaN	NaN	NaN	NaN	NaN	NaN	S	2			___2	0.976629	0.00865865	62.658	35.387	54.875	-1.1459	17574000	706	O60503	706	O60503	O60503	Adenylate cyclase type 9	ADCY9	SLCEILQEKGRWAGVSLDQSALLPLRFKNIR	UID16293
NaN	NaN	NaN	NaN	NaN	NaN	NaN	NaN	NaN	NaN	NaN	NaN	NaN	NaN	NaN	NaN	NaN	NaN	NaN	NaN	NaN	NaN	NaN	NaN	S	2			___3	0.900136	0.000253687	105.5	28.682	92.952	-0.56255	23645000	691	O60503	691	O60503	O60503	Adenylate cyclase type 9	ADCY9	LLSPPQEEKLTNSQTSLCEILQEKGRWAGVS	UID31753
NaN	NaN	NaN	NaN	NaN	NaN	NaN	NaN	NaN	NaN	NaN	NaN	NaN	NaN	NaN	NaN	NaN	NaN	NaN	NaN	NaN	NaN	NaN	NaN	S	2			___3	0.98799	0.00677	76.586	40.783	76.586	0.048061	20174000	1257	O60503	1257	O60503	O60503	Adenylate cyclase type 9	ADCY9	YPKCTDHRVIPQHQLSISPDIRVQVDGSIGR	UID31754
NaN	NaN	NaN	NaN	NaN	NaN	NaN	NaN	NaN	NaN	NaN	NaN	NaN	NaN	NaN	NaN	NaN	NaN	NaN	NaN	NaN	NaN	NaN	NaN	S	2			___3	0.976629	0.00865865	62.658	35.387	54.875	-1.1459	17574000	706	O60503	706	O60503	O60503	Adenylate cyclase type 9	ADCY9	SLCEILQEKGRWAGVSLDQSALLPLRFKNIR	UID31755
-0.721588	-1.70836	0.457422	0.42993	0.9813	1.13006	0.271822	0.158438	0.613504	1.80315	1.32184	1.63351	0.642563	0.176357	0.499468	1.06411	0.0736313	0.7752	-1.07071	1.07612	-0.17631	-0.661419	-0.637386	-0.300312	S	2			___1	0.981852	3.58479e-08	128.94	105.12	102.5	0.54799	240800000	12	P35611;P35611-3;P35611-2;P35611-6;P35611-4;P35611-5	12;12;12;12;12;12	P35611	P35611	Alpha-adducin	ADD1	____MNGDSRAAVVTSPPPTTAPHKERYFDR	UID2802
NaN	NaN	NaN	NaN	NaN	NaN	NaN	NaN	NaN	NaN	NaN	0.643461	NaN	NaN	NaN	NaN	NaN	NaN	NaN	NaN	NaN	NaN	NaN	NaN	S	3			___1	0.940401	0.0016821	53.359	17.432	53.359	-0.18953	6706600	483	P35611;P35611-3;P35611-2;P35611-6;P35611-4	483;514;483;514;483	P35611	P35611	Alpha-adducin	ADD1	SKTKWTKEDGHRTSTSAVPNLFVPLNTNPKE	UID2803
NaN	NaN	-3.2327	-3.07563	-2.35064	-3.8634	-4.41172	NaN	NaN	NaN	NaN	NaN	NaN	NaN	NaN	NaN	-5.31397	-5.29248	-3.92903	-4.95062	NaN	NaN	NaN	NaN	S	3			___1	1	0.00438099	67.749	46.2	53.136	-1.8895	84772000	586	P35611;P35611-3;P35611-2;P35611-6;P35611-4	586;617;586;617;617	P35611	P35611	Alpha-adducin	ADD1	ELEEYRREVERKQKGSEENLDEAREQKEKSP	UID2805
NaN	-1.06856	-1.11237	0.331972	0.886635	1.2419	-0.970856	0.289333	NaN	NaN	-0.467485	-1.32517	NaN	-0.0121212	-0.0539913	NaN	0.998838	0.402382	0.854704	NaN	0.478052	0.158083	-0.084198	-0.986918	S	2			___1	0.989599	7.91376e-12	99.078	78.596	68.353	-0.32729	692990000	431	P35611;P35611-3;P35611-2;P35611-6;P35611-4;P35611-5	431;431;431;431;431;431	P35611	P35611	Alpha-adducin	ADD1	VTGYSFASDGDSGTCSPLRHSFQKQQREKTR	UID2806
NaN	NaN	NaN	NaN	NaN	NaN	4.49818	NaN	2.61883	NaN	NaN	NaN	NaN	1.60514	NaN	NaN	NaN	3.89298	NaN	NaN	NaN	NaN	NaN	NaN	S	4			___1	0.860904	5.07442e-11	80.832	67.31	75.193	-0.06109	622310000	436	P35611;P35611-3;P35611-2;P35611-6;P35611-4;P35611-5	436;436;436;436;436;436	P35611	P35611	Alpha-adducin	ADD1	FASDGDSGTCSPLRHSFQKQQREKTRWLNSG	UID2807
NaN	-1.41956	-2.37413	NaN	NaN	NaN	NaN	NaN	NaN	NaN	NaN	NaN	NaN	NaN	NaN	NaN	NaN	NaN	NaN	NaN	NaN	NaN	NaN	NaN	S	2			___1	0.957218	0.00950267	47.155	19.316	44.848	-1.1007	4720400	645	P35611;P35611-3	645;676	P35611	P35611	Alpha-adducin	ADD1	DDSDAATFKPTLPDLSPDEPSEALGFPMLEK	UID2808
1.11186	0.55102	0.400686	-3.23264	2.38464	1.91863	1.23827	1.70516	1.9622	2.30534	-1.69714	1.73844	-0.0259495	0.951334	-0.537802	0.854843	-0.304672	0.0955486	-0.416954	0.643829	NaN	1.02622	-0.0873337	-0.0136719	S	3			___1	0.875134	1.93656e-06	125.61	95.039	82.267	0.40801	395470000	355	P35611;P35611-3;P35611-2;P35611-6;P35611-4;P35611-5	355;355;355;355;355;355	P35611	P35611	Alpha-adducin	ADD1	NLVLLNPEKYKAKSRSPGSPVGEGTGSPPKW	UID2809
3.41165	3.7594	2.81951	3.28179	2.79582	2.48111	2.06422	2.34931	2.51899	2.73753	2.65174	2.70049	2.5088	2.8938	2.19123	3.09615	2.5868	2.64396	2.28673	2.43804	2.87942	1.66504	0.788629	1.22935	S	2			___1	0.999997	3.58981e-137	214.54	171.75	191.41	-0.075323	1958900000	358	P35611;P35611-3;P35611-2;P35611-6;P35611-4;P35611-5	358;358;358;358;358;358	P35611	P35611	Alpha-adducin	ADD1	LLNPEKYKAKSRSPGSPVGEGTGSPPKWQIG	UID2810
NaN	-1.02966	-1.11941	-1.77909	-1.53159	-2.50086	-2.21449	-1.69001	-1.85141	-2.91001	-1.95006	-1.87081	-1.5225	-1.6487	-2.23663	-1.90265	-1.5121	-0.7316	-0.0686874	-0.801094	0.0180397	-1.40021	-1.43525	-1.64342	S	2			___1	0.991725	8.66265e-13	138.81	138.81	113.52	0.45207	384670000	366	P35611;P35611-3;P35611-2;P35611-6;P35611-4;P35611-5	366;366;366;366;366;366	P35611	P35611	Alpha-adducin	ADD1	AKSRSPGSPVGEGTGSPPKWQIGEQEFEALM	UID2811
NaN	-2.95135	1.98931	-2.65868	-2.30992	2.24074	-2.06984	-2.16782	2.16068	-1.73792	2.71411	3.18317	1.07259	0.609728	-0.775623	1.03859	0.408052	0.899376	NaN	0.470356	1.47831	1.14065	0.0851784	-1.44043	S	2			___1	0.912123	2.18815e-62	181.88	141.89	126.62	-0.1644	556840000	353	P35611;P35611-3;P35611-2;P35611-6;P35611-4;P35611-5	353;353;353;353;353;353	P35611	P35611	Alpha-adducin	ADD1	PDNLVLLNPEKYKAKSRSPGSPVGEGTGSPP	UID2812
NaN	NaN	NaN	NaN	NaN	NaN	2.34572	3.59949	3.44277	2.71036	1.27917	2.06588	0.587214	NaN	2.06542	NaN	2.90508	3.14609	2.5365	3.76017	3.80552	3.86935	3.15692	2.11584	S	2			___1	0.991328	1.54633e-62	170.22	130.68	125.54	-0.30205	841850000	465	P35611;P35611-3;P35611-2;P35611-6;P35611-4;P35611-5	465;465;465;465;465;465	P35611	P35611	Alpha-adducin	ADD1	SGRGDEASEEGQNGSSPKSKTKWTKEDGHRT	UID2813
NaN	-2.3795	-2.0555	NaN	NaN	NaN	-2.95933	-2.65687	-2.40289	NaN	NaN	NaN	-3.29294	-2.43179	-3.07579	-0.292786	-2.46573	NaN	NaN	NaN	NaN	NaN	NaN	-2.21396	T	2			___1	0.858345	0.00283326	88.565	42.104	71.263	0.2196	24251000	364	P35611;P35611-3;P35611-2;P35611-6;P35611-4;P35611-5	364;364;364;364;364;364	P35611	P35611	Alpha-adducin	ADD1	YKAKSRSPGSPVGEGTGSPPKWQIGEQEFEA	UID13882
NaN	NaN	NaN	NaN	NaN	NaN	NaN	NaN	NaN	NaN	NaN	NaN	NaN	NaN	NaN	NaN	NaN	NaN	NaN	NaN	NaN	NaN	NaN	NaN	S	2			___2	0.981852	3.58479e-08	128.94	105.12	102.5	0.54799	240800000	12	P35611;P35611-3;P35611-2;P35611-6;P35611-4;P35611-5	12;12;12;12;12;12	P35611	P35611	Alpha-adducin	ADD1	____MNGDSRAAVVTSPPPTTAPHKERYFDR	UID18264
NaN	NaN	NaN	NaN	NaN	NaN	NaN	NaN	NaN	NaN	NaN	NaN	NaN	NaN	NaN	NaN	NaN	NaN	NaN	NaN	NaN	NaN	NaN	NaN	S	3			___2	0.940401	0.0016821	53.359	17.432	53.359	-0.18953	6706600	483	P35611;P35611-3;P35611-2;P35611-6;P35611-4	483;514;483;514;483	P35611	P35611	Alpha-adducin	ADD1	SKTKWTKEDGHRTSTSAVPNLFVPLNTNPKE	UID18265
NaN	NaN	NaN	NaN	NaN	NaN	NaN	NaN	NaN	NaN	NaN	NaN	NaN	NaN	NaN	NaN	NaN	NaN	NaN	NaN	NaN	NaN	NaN	NaN	S	3			___2	1	0.00438099	67.749	46.2	53.136	-1.8895	84772000	586	P35611;P35611-3;P35611-2;P35611-6;P35611-4	586;617;586;617;617	P35611	P35611	Alpha-adducin	ADD1	ELEEYRREVERKQKGSEENLDEAREQKEKSP	UID18267
NaN	0.802473	NaN	2.30943	2.376	NaN	2.25127	2.40538	1.62476	NaN	2.62075	1.94	NaN	NaN	NaN	1.16696	2.60702	2.99821	NaN	NaN	NaN	0.679451	0.691988	NaN	S	2			___2	0.989599	7.91376e-12	99.078	78.596	68.353	-0.32729	692990000	431	P35611;P35611-3;P35611-2;P35611-6;P35611-4;P35611-5	431;431;431;431;431;431	P35611	P35611	Alpha-adducin	ADD1	VTGYSFASDGDSGTCSPLRHSFQKQQREKTR	UID18268
NaN	0.67668	NaN	-2.19943	1.23368	1.71446	0.228935	0.306871	-1.60509	-0.984366	0.435955	-0.102951	NaN	NaN	NaN	NaN	0.0122547	1.59496	NaN	-0.315931	NaN	NaN	NaN	NaN	S	4			___2	0.860904	5.07442e-11	80.832	67.31	75.193	-0.06109	622310000	436	P35611;P35611-3;P35611-2;P35611-6;P35611-4;P35611-5	436;436;436;436;436;436	P35611	P35611	Alpha-adducin	ADD1	FASDGDSGTCSPLRHSFQKQQREKTRWLNSG	UID18269
NaN	NaN	NaN	NaN	NaN	NaN	NaN	NaN	NaN	NaN	NaN	NaN	NaN	NaN	NaN	NaN	NaN	NaN	NaN	NaN	NaN	NaN	NaN	NaN	S	2			___2	0.957218	0.00950267	47.155	19.316	44.848	-1.1007	4720400	645	P35611;P35611-3	645;676	P35611	P35611	Alpha-adducin	ADD1	DDSDAATFKPTLPDLSPDEPSEALGFPMLEK	UID18270
-0.182669	1.06004	-1.39193	0.830358	-0.764694	-0.0661697	-0.753367	0.549185	-0.251282	-2.25964	-0.144653	0.285793	-0.78614	-0.833172	-1.20453	-0.853846	-1.49004	-1.54764	-2.0312	-3.15118	NaN	NaN	NaN	NaN	S	3			___2	0.875134	1.93656e-06	125.61	95.039	82.267	0.40801	395470000	355	P35611;P35611-3;P35611-2;P35611-6;P35611-4;P35611-5	355;355;355;355;355;355	P35611	P35611	Alpha-adducin	ADD1	NLVLLNPEKYKAKSRSPGSPVGEGTGSPPKW	UID18271
-0.154966	1.06004	0.203192	0.830358	-0.0299282	-0.0661697	0.173552	0.980818	0.482138	-0.45447	0.349665	0.285793	0.0685444	-0.291229	-0.712359	-0.853846	-0.90543	-1.54764	-2.0312	-3.15118	NaN	NaN	NaN	NaN	S	2			___2	0.999997	3.58981e-137	214.54	171.75	191.41	-0.075323	1958900000	358	P35611;P35611-3;P35611-2;P35611-6;P35611-4;P35611-5	358;358;358;358;358;358	P35611	P35611	Alpha-adducin	ADD1	LLNPEKYKAKSRSPGSPVGEGTGSPPKWQIG	UID18272
-0.604099	-1.31621	-0.147621	-0.118898	-0.475382	-1.72983	-0.563402	-0.0690002	-0.149778	-0.45447	-1.4357	NaN	NaN	NaN	NaN	NaN	NaN	NaN	NaN	NaN	NaN	NaN	NaN	NaN	S	2			___2	0.991725	8.66265e-13	138.81	138.81	113.52	0.45207	384670000	366	P35611;P35611-3;P35611-2;P35611-6;P35611-4;P35611-5	366;366;366;366;366;366	P35611	P35611	Alpha-adducin	ADD1	AKSRSPGSPVGEGTGSPPKWQIGEQEFEALM	UID18273
-0.707228	1.06004	0.106806	-0.155537	-0.043478	-1.06376	-0.753367	0.549185	-0.251282	-2.25964	-0.144653	-0.577757	0.0685444	-0.291229	-0.712359	-0.853846	-2.25436	-1.54764	-2.0312	-3.15118	NaN	NaN	NaN	NaN	S	2			___2	0.912123	2.18815e-62	181.88	141.89	126.62	-0.1644	556840000	353	P35611;P35611-3;P35611-2;P35611-6;P35611-4;P35611-5	353;353;353;353;353;353	P35611	P35611	Alpha-adducin	ADD1	PDNLVLLNPEKYKAKSRSPGSPVGEGTGSPP	UID18274
NaN	NaN	NaN	NaN	NaN	NaN	NaN	NaN	NaN	NaN	NaN	NaN	NaN	NaN	NaN	NaN	NaN	NaN	NaN	NaN	NaN	NaN	NaN	NaN	S	2			___2	0.991328	1.54633e-62	170.22	130.68	125.54	-0.30205	841850000	465	P35611;P35611-3;P35611-2;P35611-6;P35611-4;P35611-5	465;465;465;465;465;465	P35611	P35611	Alpha-adducin	ADD1	SGRGDEASEEGQNGSSPKSKTKWTKEDGHRT	UID18275
NaN	-1.523	-2.23239	NaN	NaN	NaN	NaN	NaN	NaN	NaN	NaN	NaN	NaN	NaN	NaN	NaN	NaN	NaN	NaN	NaN	NaN	NaN	NaN	NaN	T	2			___2	0.858345	0.00283326	88.565	42.104	71.263	0.2196	24251000	364	P35611;P35611-3;P35611-2;P35611-6;P35611-4;P35611-5	364;364;364;364;364;364	P35611	P35611	Alpha-adducin	ADD1	YKAKSRSPGSPVGEGTGSPPKWQIGEQEFEA	UID29344
NaN	NaN	NaN	NaN	NaN	NaN	NaN	NaN	NaN	NaN	NaN	NaN	NaN	NaN	NaN	NaN	NaN	NaN	NaN	NaN	NaN	NaN	NaN	NaN	S	2			___3	0.981852	3.58479e-08	128.94	105.12	102.5	0.54799	240800000	12	P35611;P35611-3;P35611-2;P35611-6;P35611-4;P35611-5	12;12;12;12;12;12	P35611	P35611	Alpha-adducin	ADD1	____MNGDSRAAVVTSPPPTTAPHKERYFDR	UID33726
NaN	NaN	NaN	NaN	NaN	NaN	NaN	NaN	NaN	NaN	NaN	NaN	NaN	NaN	NaN	NaN	NaN	NaN	NaN	NaN	NaN	NaN	NaN	NaN	S	3			___3	0.940401	0.0016821	53.359	17.432	53.359	-0.18953	6706600	483	P35611;P35611-3;P35611-2;P35611-6;P35611-4	483;514;483;514;483	P35611	P35611	Alpha-adducin	ADD1	SKTKWTKEDGHRTSTSAVPNLFVPLNTNPKE	UID33727
NaN	NaN	NaN	NaN	NaN	NaN	NaN	NaN	NaN	NaN	NaN	NaN	NaN	NaN	NaN	NaN	NaN	NaN	NaN	NaN	NaN	NaN	NaN	NaN	S	3			___3	1	0.00438099	67.749	46.2	53.136	-1.8895	84772000	586	P35611;P35611-3;P35611-2;P35611-6;P35611-4	586;617;586;617;617	P35611	P35611	Alpha-adducin	ADD1	ELEEYRREVERKQKGSEENLDEAREQKEKSP	UID33729
NaN	NaN	NaN	NaN	NaN	NaN	NaN	NaN	NaN	NaN	NaN	NaN	NaN	NaN	NaN	NaN	NaN	NaN	NaN	NaN	NaN	NaN	NaN	NaN	S	2			___3	0.989599	7.91376e-12	99.078	78.596	68.353	-0.32729	692990000	431	P35611;P35611-3;P35611-2;P35611-6;P35611-4;P35611-5	431;431;431;431;431;431	P35611	P35611	Alpha-adducin	ADD1	VTGYSFASDGDSGTCSPLRHSFQKQQREKTR	UID33730
NaN	NaN	NaN	NaN	NaN	NaN	NaN	NaN	NaN	NaN	NaN	NaN	NaN	NaN	NaN	NaN	NaN	NaN	NaN	NaN	NaN	NaN	NaN	NaN	S	4			___3	0.860904	5.07442e-11	80.832	67.31	75.193	-0.06109	622310000	436	P35611;P35611-3;P35611-2;P35611-6;P35611-4;P35611-5	436;436;436;436;436;436	P35611	P35611	Alpha-adducin	ADD1	FASDGDSGTCSPLRHSFQKQQREKTRWLNSG	UID33731
NaN	NaN	NaN	NaN	NaN	NaN	NaN	NaN	NaN	NaN	NaN	NaN	NaN	NaN	NaN	NaN	NaN	NaN	NaN	NaN	NaN	NaN	NaN	NaN	S	2			___3	0.957218	0.00950267	47.155	19.316	44.848	-1.1007	4720400	645	P35611;P35611-3	645;676	P35611	P35611	Alpha-adducin	ADD1	DDSDAATFKPTLPDLSPDEPSEALGFPMLEK	UID33732
NaN	NaN	NaN	NaN	NaN	NaN	NaN	NaN	NaN	NaN	NaN	NaN	NaN	NaN	NaN	NaN	NaN	NaN	NaN	NaN	NaN	NaN	NaN	NaN	S	3			___3	0.875134	1.93656e-06	125.61	95.039	82.267	0.40801	395470000	355	P35611;P35611-3;P35611-2;P35611-6;P35611-4;P35611-5	355;355;355;355;355;355	P35611	P35611	Alpha-adducin	ADD1	NLVLLNPEKYKAKSRSPGSPVGEGTGSPPKW	UID33733
NaN	NaN	NaN	NaN	NaN	NaN	NaN	NaN	NaN	NaN	NaN	NaN	NaN	NaN	NaN	NaN	NaN	NaN	NaN	NaN	NaN	NaN	NaN	NaN	S	2			___3	0.999997	3.58981e-137	214.54	171.75	191.41	-0.075323	1958900000	358	P35611;P35611-3;P35611-2;P35611-6;P35611-4;P35611-5	358;358;358;358;358;358	P35611	P35611	Alpha-adducin	ADD1	LLNPEKYKAKSRSPGSPVGEGTGSPPKWQIG	UID33734
NaN	NaN	NaN	NaN	NaN	NaN	NaN	NaN	NaN	NaN	NaN	NaN	NaN	NaN	NaN	NaN	NaN	NaN	NaN	NaN	NaN	NaN	NaN	NaN	S	2			___3	0.991725	8.66265e-13	138.81	138.81	113.52	0.45207	384670000	366	P35611;P35611-3;P35611-2;P35611-6;P35611-4;P35611-5	366;366;366;366;366;366	P35611	P35611	Alpha-adducin	ADD1	AKSRSPGSPVGEGTGSPPKWQIGEQEFEALM	UID33735
NaN	NaN	NaN	NaN	NaN	NaN	NaN	NaN	NaN	NaN	NaN	NaN	NaN	NaN	NaN	NaN	NaN	NaN	NaN	NaN	NaN	NaN	NaN	NaN	S	2			___3	0.912123	2.18815e-62	181.88	141.89	126.62	-0.1644	556840000	353	P35611;P35611-3;P35611-2;P35611-6;P35611-4;P35611-5	353;353;353;353;353;353	P35611	P35611	Alpha-adducin	ADD1	PDNLVLLNPEKYKAKSRSPGSPVGEGTGSPP	UID33736
NaN	NaN	NaN	NaN	NaN	NaN	NaN	NaN	NaN	NaN	NaN	NaN	NaN	NaN	NaN	NaN	NaN	NaN	NaN	NaN	NaN	NaN	NaN	NaN	S	2			___3	0.991328	1.54633e-62	170.22	130.68	125.54	-0.30205	841850000	465	P35611;P35611-3;P35611-2;P35611-6;P35611-4;P35611-5	465;465;465;465;465;465	P35611	P35611	Alpha-adducin	ADD1	SGRGDEASEEGQNGSSPKSKTKWTKEDGHRT	UID33737
NaN	NaN	NaN	NaN	NaN	NaN	NaN	NaN	NaN	NaN	NaN	NaN	NaN	NaN	NaN	NaN	NaN	NaN	NaN	NaN	NaN	NaN	NaN	NaN	T	2			___3	0.858345	0.00283326	88.565	42.104	71.263	0.2196	24251000	364	P35611;P35611-3;P35611-2;P35611-6;P35611-4;P35611-5	364;364;364;364;364;364	P35611	P35611	Alpha-adducin	ADD1	YKAKSRSPGSPVGEGTGSPPKWQIGEQEFEA	UID44806
-1.77379	NaN	-1.96629	-0.553345	-0.00486946	0.293282	0.280121	0.800466	0.779099	-0.77495	0.0998745	0.77248	NaN	-3.92546	-3.63647	-1.2776	-2.35963	-2.26836	-0.825916	-1.14593	-1.42784	-2.96924	-1.338	-1.2363	S	2			___1	0.999817	0.00299164	89.561	45.91	88.155	-0.051532	893990000	726	P35611;P35611-3;P35612;Q9UEY8-2;Q9UEY8	726;757;713;661;693	P35611;P35612;Q9UEY8-2	P35611	Alpha-adducin;Beta-adducin;Gamma-adducin	ADD1;ADD2;ADD3	PGKSPSKKKKKFRTPSFLKKSKKKSDS____;PSKSPSKKKKKFRTPSFLKKNKKKEKVEA__;PSKSPSKKKKKFRTPSFLKKSKKKEKVES__	UID2804
NaN	NaN	NaN	NaN	NaN	NaN	NaN	NaN	NaN	NaN	NaN	NaN	NaN	NaN	NaN	NaN	NaN	NaN	NaN	NaN	NaN	NaN	NaN	NaN	S	2			___2	0.999817	0.00299164	89.561	45.91	88.155	-0.051532	893990000	726	P35611;P35611-3;P35612;Q9UEY8-2;Q9UEY8	726;757;713;661;693	P35611;P35612;Q9UEY8-2	P35611	Alpha-adducin;Beta-adducin;Gamma-adducin	ADD1;ADD2;ADD3	PGKSPSKKKKKFRTPSFLKKSKKKSDS____;PSKSPSKKKKKFRTPSFLKKNKKKEKVEA__;PSKSPSKKKKKFRTPSFLKKSKKKEKVES__	UID18266
NaN	NaN	NaN	NaN	NaN	NaN	NaN	NaN	NaN	NaN	NaN	NaN	NaN	NaN	NaN	NaN	NaN	NaN	NaN	NaN	NaN	NaN	NaN	NaN	S	2			___3	0.999817	0.00299164	89.561	45.91	88.155	-0.051532	893990000	726	P35611;P35611-3;P35612;Q9UEY8-2;Q9UEY8	726;757;713;661;693	P35611;P35612;Q9UEY8-2	P35611	Alpha-adducin;Beta-adducin;Gamma-adducin	ADD1;ADD2;ADD3	PGKSPSKKKKKFRTPSFLKKSKKKSDS____;PSKSPSKKKKKFRTPSFLKKNKKKEKVEA__;PSKSPSKKKKKFRTPSFLKKSKKKEKVES__	UID33728
NaN	-3.52917	-2.44788	-1.95444	-2.95084	-2.81319	-4.59945	-3.25018	NaN	-2.85341	NaN	NaN	NaN	NaN	NaN	NaN	NaN	NaN	NaN	NaN	-5.20715	NaN	NaN	NaN	S	2			___1	0.999996	0.00514563	71.153	46.139	67.385	-0.21856	8229700	592	P35612	592	P35612	P35612	Beta-adducin	ADD2	LELDGEKETAPEEPGSPAKSAPASPVQSPAK	UID2814
NaN	NaN	NaN	NaN	NaN	NaN	NaN	NaN	NaN	NaN	NaN	NaN	NaN	NaN	NaN	NaN	NaN	NaN	NaN	NaN	NaN	NaN	NaN	NaN	S	2			___2	0.999996	0.00514563	71.153	46.139	67.385	-0.21856	8229700	592	P35612	592	P35612	P35612	Beta-adducin	ADD2	LELDGEKETAPEEPGSPAKSAPASPVQSPAK	UID18276
NaN	NaN	NaN	NaN	NaN	NaN	NaN	NaN	NaN	NaN	NaN	NaN	NaN	NaN	NaN	NaN	NaN	NaN	NaN	NaN	NaN	NaN	NaN	NaN	S	2			___3	0.999996	0.00514563	71.153	46.139	67.385	-0.21856	8229700	592	P35612	592	P35612	P35612	Beta-adducin	ADD2	LELDGEKETAPEEPGSPAKSAPASPVQSPAK	UID33738
-1.80171	-1.42475	NaN	-0.850544	-1.17904	-0.866108	NaN	-2.2108	-3.70727	-1.16931	-0.928459	-1.83645	-2.29945	-3.35972	NaN	-0.0555763	NaN	-1.54903	-1.3867	NaN	-2.71727	NaN	-2.29939	NaN	S	2			___1	0.997402	0.000190389	65.056	54.635	58.168	-0.33765	136390000	402	Q9UEY8-2;Q9UEY8	402;402	Q9UEY8-2	Q9UEY8-2	Gamma-adducin	ADD3	YAYRHPLIREKPRHKSDVEIPATVTAFSFED	UID12065
-0.310385	-1.77625	-0.367372	0.794178	-1.44451	NaN	0.392216	0.349579	1.02354	-1.04156	1.45796	NaN	-0.881405	-1.89772	-1.86624	NaN	NaN	NaN	-1.85747	-1.57406	-2.03737	NaN	-2.87017	-2.39142	S	3			___1	0.941241	2.72732e-12	106.42	86.838	106.42	0.15547	157620000	414	Q9UEY8-2;Q9UEY8	414;414	Q9UEY8-2	Q9UEY8-2	Gamma-adducin	ADD3	RHKSDVEIPATVTAFSFEDDTVPLSPLKYMA	UID12066
NaN	0.129778	2.5458	2.29052	2.40277	3.00464	NaN	1.91982	1.98743	NaN	NaN	NaN	0.682417	-1.22079	0.510891	1.27838	0.761593	1.04551	0.0167198	-1.03538	-1.36703	-3.43294	-0.878527	-0.924389	S	2			___1	0.999987	4.96713e-08	98.002	77.395	95.963	0.41517	402770000	423	Q9UEY8-2;Q9UEY8	423;423	Q9UEY8-2	Q9UEY8-2	Gamma-adducin	ADD3	ATVTAFSFEDDTVPLSPLKYMAQRQQREKTR	UID12067
-1.83539	-1.17826	-1.12164	-0.462881	-1.99894	-2.10507	-1.66345	NaN	-1.80002	-1.20742	NaN	NaN	0.111761	0.356113	-0.099535	1.21612	0.746263	0.848602	-0.377439	NaN	NaN	NaN	NaN	NaN	S	2			___1	1	2.54083e-66	185.2	185.2	180.03	0.095451	1591000000	641	Q9UEY8-2;Q9UEY8	641;673	Q9UEY8-2	Q9UEY8-2	Gamma-adducin	ADD3	IEITIKSPEKIEEVLSPEGSPSKSPSKKKKK	UID12068
3.86608	3.77411	3.4387	3.30403	3.99533	4.11086	3.23326	3.67261	3.61636	3.2644	2.96039	2.93038	3.04052	3.21174	1.67154	4.31628	3.85498	3.00102	3.78939	3.69749	3.50376	2.63644	3.13329	2.73385	S	2			___1	0.999628	3.1512e-120	203.53	121.74	101.28	0.13643	3566700000	645	Q9UEY8-2;Q9UEY8	645;677	Q9UEY8-2	Q9UEY8-2	Gamma-adducin	ADD3	IKSPEKIEEVLSPEGSPSKSPSKKKKKFRTP	UID12069
NaN	NaN	NaN	2.35611	-1.46886	NaN	NaN	-1.37199	-0.0104618	0.0903053	-0.210491	0.0187626	NaN	-3.8914	2.57189	-2.46581	-2.82651	-4.15969	-4.31199	NaN	-4.41102	1.65018	NaN	NaN	S	2			___1	0.990788	1.08271e-10	138.42	138.42	130.69	-0.56568	282490000	647	Q9UEY8-2;Q9UEY8	647;679	Q9UEY8-2	Q9UEY8-2	Gamma-adducin	ADD3	SPEKIEEVLSPEGSPSKSPSKKKKKFRTPSF	UID12070
NaN	NaN	NaN	-0.6555	-2.32814	0.353451	NaN	NaN	-0.508383	-1.58784	-0.504066	-1.22752	NaN	NaN	NaN	NaN	-3.02997	NaN	NaN	NaN	NaN	NaN	NaN	NaN	S	2			___1	0.999902	3.1512e-120	203.53	121.74	203.53	-0.033484	687360000	649	Q9UEY8-2;Q9UEY8	649;681	Q9UEY8-2	Q9UEY8-2	Gamma-adducin	ADD3	EKIEEVLSPEGSPSKSPSKKKKKFRTPSFLK	UID12071
NaN	NaN	NaN	NaN	NaN	NaN	NaN	NaN	NaN	NaN	NaN	NaN	NaN	NaN	NaN	NaN	NaN	NaN	NaN	NaN	NaN	NaN	NaN	NaN	S	2			___1	0.999638	0.00199054	83.221	50.891	71.042	0.53251	42740000	651	Q9UEY8-2;Q9UEY8	651;683	Q9UEY8-2	Q9UEY8-2	Gamma-adducin	ADD3	IEEVLSPEGSPSKSPSKKKKKFRTPSFLKKN	UID12072
NaN	NaN	-1.86949	NaN	NaN	-2.61371	NaN	NaN	NaN	NaN	NaN	NaN	NaN	NaN	NaN	NaN	NaN	NaN	NaN	NaN	NaN	NaN	NaN	NaN	S	2			___1	0.806254	0.00375828	58.054	27.786	52.359	0.63763	3460500	17	Q9UEY8-2;Q9UEY8	17;17	Q9UEY8-2	Q9UEY8-2	Gamma-adducin	ADD3	SSDASQGVITTPPPPSMPHKERYFDRINEND	UID12073
NaN	NaN	-0.468515	NaN	-0.373283	NaN	NaN	NaN	NaN	NaN	NaN	NaN	NaN	NaN	NaN	NaN	NaN	NaN	NaN	NaN	NaN	NaN	NaN	NaN	T	3			___1	0.793093	0.000112313	80.109	62.954	64.377	0.28052	26693000	411	Q9UEY8-2;Q9UEY8	411;411	Q9UEY8-2	Q9UEY8-2	Gamma-adducin	ADD3	EKPRHKSDVEIPATVTAFSFEDDTVPLSPLK	UID15115
NaN	NaN	NaN	NaN	NaN	NaN	NaN	NaN	-0.292582	1.68223	1.72033	NaN	NaN	NaN	NaN	NaN	NaN	NaN	NaN	NaN	NaN	NaN	NaN	NaN	T	2			___1	0.905939	0.000456703	74.308	59.737	74.308	0.22298	53253000	419	Q9UEY8-2;Q9UEY8	419;419	Q9UEY8-2	Q9UEY8-2	Gamma-adducin	ADD3	VEIPATVTAFSFEDDTVPLSPLKYMAQRQQR	UID15116
-0.413069	-1.91126	-0.625799	-2.46576	-1.53787	NaN	NaN	-3.39587	NaN	NaN	-2.02042	-2.59256	NaN	NaN	NaN	-2.55454	NaN	NaN	NaN	NaN	-3.33475	NaN	NaN	NaN	T	2			___1	0.941394	2.29494e-09	124.98	95.918	124.98	0.050354	51869000	12	Q9UEY8-2;Q9UEY8	12;12	Q9UEY8-2	Q9UEY8-2	Gamma-adducin	ADD3	____MSSDASQGVITTPPPPSMPHKERYFDR	UID15117
NaN	NaN	NaN	NaN	NaN	NaN	NaN	NaN	NaN	NaN	NaN	NaN	NaN	NaN	NaN	NaN	NaN	NaN	NaN	NaN	NaN	NaN	NaN	NaN	S	2			___2	0.997402	0.000190389	65.056	54.635	58.168	-0.33765	136390000	402	Q9UEY8-2;Q9UEY8	402;402	Q9UEY8-2	Q9UEY8-2	Gamma-adducin	ADD3	YAYRHPLIREKPRHKSDVEIPATVTAFSFED	UID27527
NaN	NaN	NaN	NaN	NaN	NaN	NaN	NaN	NaN	NaN	NaN	NaN	NaN	NaN	NaN	NaN	NaN	NaN	NaN	NaN	NaN	NaN	NaN	NaN	S	3			___2	0.941241	2.72732e-12	106.42	86.838	106.42	0.15547	157620000	414	Q9UEY8-2;Q9UEY8	414;414	Q9UEY8-2	Q9UEY8-2	Gamma-adducin	ADD3	RHKSDVEIPATVTAFSFEDDTVPLSPLKYMA	UID27528
NaN	NaN	NaN	NaN	NaN	NaN	NaN	NaN	NaN	NaN	NaN	NaN	NaN	NaN	NaN	NaN	NaN	NaN	NaN	NaN	NaN	NaN	NaN	NaN	S	2			___2	0.999987	4.96713e-08	98.002	77.395	95.963	0.41517	402770000	423	Q9UEY8-2;Q9UEY8	423;423	Q9UEY8-2	Q9UEY8-2	Gamma-adducin	ADD3	ATVTAFSFEDDTVPLSPLKYMAQRQQREKTR	UID27529
3.88378	3.59109	3.86277	4.14954	3.64574	3.50248	2.71992	2.38393	2.05036	1.0259	1.23398	1.20809	3.07599	2.9909	3.00111	2.78011	3.35617	2.79454	2.27741	1.96683	1.0762	1.22991	1.21158	0.919096	S	2			___2	1	2.54083e-66	185.2	185.2	180.03	0.095451	1591000000	641	Q9UEY8-2;Q9UEY8	641;673	Q9UEY8-2	Q9UEY8-2	Gamma-adducin	ADD3	IEITIKSPEKIEEVLSPEGSPSKSPSKKKKK	UID27530
3.88378	3.59109	3.86277	4.14954	3.64574	3.50248	2.71992	2.38393	2.05036	1.0259	1.23398	1.20809	3.07599	2.9909	3.00111	2.78011	3.35617	2.79454	2.27741	1.96683	1.0762	1.22991	1.21158	0.919096	S	2			___2	0.999628	3.1512e-120	203.53	121.74	101.28	0.13643	3566700000	645	Q9UEY8-2;Q9UEY8	645;677	Q9UEY8-2	Q9UEY8-2	Gamma-adducin	ADD3	IKSPEKIEEVLSPEGSPSKSPSKKKKKFRTP	UID27531
-2.16202	-0.107019	0.602478	1.50771	0.920256	1.34752	-1.7651	NaN	-1.44712	-3.14978	-1.01194	-1.2007	NaN	NaN	NaN	NaN	NaN	-1.47483	NaN	-2.04418	NaN	NaN	NaN	NaN	S	2			___2	0.990788	1.08271e-10	138.42	138.42	130.69	-0.56568	282490000	647	Q9UEY8-2;Q9UEY8	647;679	Q9UEY8-2	Q9UEY8-2	Gamma-adducin	ADD3	SPEKIEEVLSPEGSPSKSPSKKKKKFRTPSF	UID27532
0.501701	0.700809	1.75195	1.97498	2.38059	3.05196	0.976299	1.65763	1.58895	0.926462	1.11129	-0.0529079	NaN	-2.62462	NaN	-1.5937	1.58873	-0.65546	NaN	0.366449	NaN	-1.07713	NaN	NaN	S	2			___2	0.999902	3.1512e-120	203.53	121.74	203.53	-0.033484	687360000	649	Q9UEY8-2;Q9UEY8	649;681	Q9UEY8-2	Q9UEY8-2	Gamma-adducin	ADD3	EKIEEVLSPEGSPSKSPSKKKKKFRTPSFLK	UID27533
NaN	-2.05466	NaN	-2.18314	NaN	-0.800863	-1.9452	-0.946722	-0.260315	-1.13389	-0.967264	-0.437092	NaN	NaN	NaN	NaN	-3.51471	NaN	NaN	NaN	NaN	NaN	NaN	NaN	S	2			___2	0.999638	0.00199054	83.221	50.891	71.042	0.53251	42740000	651	Q9UEY8-2;Q9UEY8	651;683	Q9UEY8-2	Q9UEY8-2	Gamma-adducin	ADD3	IEEVLSPEGSPSKSPSKKKKKFRTPSFLKKN	UID27534
NaN	NaN	NaN	NaN	NaN	NaN	NaN	NaN	NaN	NaN	NaN	NaN	NaN	NaN	NaN	NaN	NaN	NaN	NaN	NaN	NaN	NaN	NaN	NaN	S	2			___2	0.806254	0.00375828	58.054	27.786	52.359	0.63763	3460500	17	Q9UEY8-2;Q9UEY8	17;17	Q9UEY8-2	Q9UEY8-2	Gamma-adducin	ADD3	SSDASQGVITTPPPPSMPHKERYFDRINEND	UID27535
NaN	NaN	NaN	NaN	NaN	NaN	NaN	NaN	NaN	NaN	NaN	NaN	NaN	NaN	NaN	NaN	NaN	NaN	NaN	NaN	NaN	NaN	NaN	NaN	T	3			___2	0.793093	0.000112313	80.109	62.954	64.377	0.28052	26693000	411	Q9UEY8-2;Q9UEY8	411;411	Q9UEY8-2	Q9UEY8-2	Gamma-adducin	ADD3	EKPRHKSDVEIPATVTAFSFEDDTVPLSPLK	UID30577
NaN	NaN	NaN	NaN	NaN	NaN	NaN	NaN	NaN	NaN	NaN	NaN	NaN	NaN	NaN	NaN	NaN	NaN	NaN	NaN	NaN	NaN	NaN	NaN	T	2			___2	0.905939	0.000456703	74.308	59.737	74.308	0.22298	53253000	419	Q9UEY8-2;Q9UEY8	419;419	Q9UEY8-2	Q9UEY8-2	Gamma-adducin	ADD3	VEIPATVTAFSFEDDTVPLSPLKYMAQRQQR	UID30578
NaN	NaN	NaN	NaN	NaN	NaN	NaN	NaN	NaN	NaN	NaN	NaN	NaN	NaN	NaN	NaN	NaN	NaN	NaN	NaN	NaN	NaN	NaN	NaN	T	2			___2	0.941394	2.29494e-09	124.98	95.918	124.98	0.050354	51869000	12	Q9UEY8-2;Q9UEY8	12;12	Q9UEY8-2	Q9UEY8-2	Gamma-adducin	ADD3	____MSSDASQGVITTPPPPSMPHKERYFDR	UID30579
NaN	NaN	NaN	NaN	NaN	NaN	NaN	NaN	NaN	NaN	NaN	NaN	NaN	NaN	NaN	NaN	NaN	NaN	NaN	NaN	NaN	NaN	NaN	NaN	S	2			___3	0.997402	0.000190389	65.056	54.635	58.168	-0.33765	136390000	402	Q9UEY8-2;Q9UEY8	402;402	Q9UEY8-2	Q9UEY8-2	Gamma-adducin	ADD3	YAYRHPLIREKPRHKSDVEIPATVTAFSFED	UID42989
NaN	NaN	NaN	NaN	NaN	NaN	NaN	NaN	NaN	NaN	NaN	NaN	NaN	NaN	NaN	NaN	NaN	NaN	NaN	NaN	NaN	NaN	NaN	NaN	S	3			___3	0.941241	2.72732e-12	106.42	86.838	106.42	0.15547	157620000	414	Q9UEY8-2;Q9UEY8	414;414	Q9UEY8-2	Q9UEY8-2	Gamma-adducin	ADD3	RHKSDVEIPATVTAFSFEDDTVPLSPLKYMA	UID42990
NaN	NaN	NaN	NaN	NaN	NaN	NaN	NaN	NaN	NaN	NaN	NaN	NaN	NaN	NaN	NaN	NaN	NaN	NaN	NaN	NaN	NaN	NaN	NaN	S	2			___3	0.999987	4.96713e-08	98.002	77.395	95.963	0.41517	402770000	423	Q9UEY8-2;Q9UEY8	423;423	Q9UEY8-2	Q9UEY8-2	Gamma-adducin	ADD3	ATVTAFSFEDDTVPLSPLKYMAQRQQREKTR	UID42991
1.19094	1.43037	1.83869	2.74135	1.31466	1.69412	-0.904922	-0.144957	-0.152925	NaN	-2.67395	-1.97014	NaN	NaN	-1.74791	-1.96659	NaN	NaN	NaN	-4.15028	-3.95918	NaN	NaN	NaN	S	2			___3	1	2.54083e-66	185.2	185.2	180.03	0.095451	1591000000	641	Q9UEY8-2;Q9UEY8	641;673	Q9UEY8-2	Q9UEY8-2	Gamma-adducin	ADD3	IEITIKSPEKIEEVLSPEGSPSKSPSKKKKK	UID42992
1.19094	1.43037	1.83869	2.74135	1.31466	1.69412	-0.904922	-0.144957	-0.152925	NaN	-2.67395	-1.97014	NaN	NaN	-1.74791	-1.96659	NaN	NaN	NaN	-4.15028	-3.95918	NaN	NaN	NaN	S	2			___3	0.999628	3.1512e-120	203.53	121.74	101.28	0.13643	3566700000	645	Q9UEY8-2;Q9UEY8	645;677	Q9UEY8-2	Q9UEY8-2	Gamma-adducin	ADD3	IKSPEKIEEVLSPEGSPSKSPSKKKKKFRTP	UID42993
NaN	NaN	NaN	NaN	NaN	NaN	NaN	NaN	NaN	NaN	NaN	NaN	NaN	NaN	NaN	NaN	NaN	NaN	NaN	NaN	NaN	NaN	NaN	NaN	S	2			___3	0.990788	1.08271e-10	138.42	138.42	130.69	-0.56568	282490000	647	Q9UEY8-2;Q9UEY8	647;679	Q9UEY8-2	Q9UEY8-2	Gamma-adducin	ADD3	SPEKIEEVLSPEGSPSKSPSKKKKKFRTPSF	UID42994
1.19094	1.43037	1.83869	2.74135	1.31466	1.69412	-0.904922	-0.144957	-0.152925	NaN	-2.67395	-1.97014	NaN	NaN	-1.74791	-1.96659	NaN	NaN	NaN	-4.15028	-3.95918	NaN	NaN	NaN	S	2			___3	0.999902	3.1512e-120	203.53	121.74	203.53	-0.033484	687360000	649	Q9UEY8-2;Q9UEY8	649;681	Q9UEY8-2	Q9UEY8-2	Gamma-adducin	ADD3	EKIEEVLSPEGSPSKSPSKKKKKFRTPSFLK	UID42995
NaN	NaN	NaN	NaN	NaN	NaN	NaN	NaN	NaN	NaN	NaN	NaN	NaN	NaN	NaN	NaN	NaN	NaN	NaN	NaN	NaN	NaN	NaN	NaN	S	2			___3	0.999638	0.00199054	83.221	50.891	71.042	0.53251	42740000	651	Q9UEY8-2;Q9UEY8	651;683	Q9UEY8-2	Q9UEY8-2	Gamma-adducin	ADD3	IEEVLSPEGSPSKSPSKKKKKFRTPSFLKKN	UID42996
NaN	NaN	NaN	NaN	NaN	NaN	NaN	NaN	NaN	NaN	NaN	NaN	NaN	NaN	NaN	NaN	NaN	NaN	NaN	NaN	NaN	NaN	NaN	NaN	S	2			___3	0.806254	0.00375828	58.054	27.786	52.359	0.63763	3460500	17	Q9UEY8-2;Q9UEY8	17;17	Q9UEY8-2	Q9UEY8-2	Gamma-adducin	ADD3	SSDASQGVITTPPPPSMPHKERYFDRINEND	UID42997
NaN	NaN	NaN	NaN	NaN	NaN	NaN	NaN	NaN	NaN	NaN	NaN	NaN	NaN	NaN	NaN	NaN	NaN	NaN	NaN	NaN	NaN	NaN	NaN	T	3			___3	0.793093	0.000112313	80.109	62.954	64.377	0.28052	26693000	411	Q9UEY8-2;Q9UEY8	411;411	Q9UEY8-2	Q9UEY8-2	Gamma-adducin	ADD3	EKPRHKSDVEIPATVTAFSFEDDTVPLSPLK	UID46039
NaN	NaN	NaN	NaN	NaN	NaN	NaN	NaN	NaN	NaN	NaN	NaN	NaN	NaN	NaN	NaN	NaN	NaN	NaN	NaN	NaN	NaN	NaN	NaN	T	2			___3	0.905939	0.000456703	74.308	59.737	74.308	0.22298	53253000	419	Q9UEY8-2;Q9UEY8	419;419	Q9UEY8-2	Q9UEY8-2	Gamma-adducin	ADD3	VEIPATVTAFSFEDDTVPLSPLKYMAQRQQR	UID46040
NaN	NaN	NaN	NaN	NaN	NaN	NaN	NaN	NaN	NaN	NaN	NaN	NaN	NaN	NaN	NaN	NaN	NaN	NaN	NaN	NaN	NaN	NaN	NaN	T	2			___3	0.941394	2.29494e-09	124.98	95.918	124.98	0.050354	51869000	12	Q9UEY8-2;Q9UEY8	12;12	Q9UEY8-2	Q9UEY8-2	Gamma-adducin	ADD3	____MSSDASQGVITTPPPPSMPHKERYFDR	UID46041
NaN	NaN	NaN	NaN	NaN	-1.5508	-0.364325	-0.41555	-1.12085	-0.0312271	-1.1358	0.119448	NaN	NaN	-4.27265	NaN	NaN	NaN	-1.76005	-2.10595	NaN	NaN	NaN	NaN	S	3			___1	0.999459	0.000200749	99.927	79.403	85.163	-0.094903	60303000	351	P11766	351	P11766	P11766	Alcohol dehydrogenase class-3	ADH5	MSKKIKVDEFVTHNLSFDEINKAFELMHSGK	UID1992
NaN	NaN	NaN	NaN	NaN	NaN	NaN	NaN	NaN	NaN	NaN	NaN	NaN	NaN	NaN	NaN	NaN	NaN	NaN	NaN	NaN	NaN	NaN	NaN	S	3			___2	0.999459	0.000200749	99.927	79.403	85.163	-0.094903	60303000	351	P11766	351	P11766	P11766	Alcohol dehydrogenase class-3	ADH5	MSKKIKVDEFVTHNLSFDEINKAFELMHSGK	UID17454
NaN	NaN	NaN	NaN	NaN	NaN	NaN	NaN	NaN	NaN	NaN	NaN	NaN	NaN	NaN	NaN	NaN	NaN	NaN	NaN	NaN	NaN	NaN	NaN	S	3			___3	0.999459	0.000200749	99.927	79.403	85.163	-0.094903	60303000	351	P11766	351	P11766	P11766	Alcohol dehydrogenase class-3	ADH5	MSKKIKVDEFVTHNLSFDEINKAFELMHSGK	UID32916
NaN	NaN	NaN	NaN	NaN	NaN	NaN	NaN	NaN	NaN	NaN	NaN	NaN	NaN	NaN	NaN	NaN	NaN	NaN	NaN	NaN	NaN	NaN	NaN	S	2			___1	0.89954	0.00354405	72.859	50.274	52.549	0.37978	0	970	Q9H2P0	970	Q9H2P0	Q9H2P0	Activity-dependent neuroprotector homeobox protein	ADNP	SEVDQDDVVEWKDGASPSESGPGSQQVSDFE	UID10940
-1.18893	-1.13924	-0.714117	-2.97236	0.469641	0.214499	NaN	NaN	NaN	NaN	NaN	NaN	1.63219	1.55959	1.53605	0.934568	0.542088	1.22169	-0.677347	-1.689	NaN	NaN	0.0947247	-0.273968	S	3			___1	0.984415	4.4072e-05	75.436	60.14	65.73	-0.56343	164790000	736	Q9H2P0	736	Q9H2P0	Q9H2P0	Activity-dependent neuroprotector homeobox protein	ADNP	QMEFPLLKKRKLDDDSDSPSFFEEKPEEPVV	UID10941
NaN	NaN	NaN	NaN	NaN	NaN	NaN	NaN	NaN	NaN	NaN	NaN	NaN	NaN	-0.00764847	0.65064	1.9541	1.82049	-0.0981178	NaN	0.469645	1.59663	NaN	0.393778	S	3			___1	0.940097	5.24293e-09	101.05	77.54	101.05	-0.64335	107760000	738	Q9H2P0	738	Q9H2P0	Q9H2P0	Activity-dependent neuroprotector homeobox protein	ADNP	EFPLLKKRKLDDDSDSPSFFEEKPEEPVVLA	UID10942
-1.32933	-0.511637	0.0288353	0.674086	1.43457	0.871973	0.633478	-0.993929	0.12739	NaN	-1.40159	-0.439369	2.05109	2.33237	2.84007	2.50914	2.6381	2.66577	2.59202	1.55794	2.49341	2.81054	2.57837	2.74742	S	3			___1	1	1.00806e-91	190.19	154.06	56.25	0.37152	1621400000	953	Q9H2P0	953	Q9H2P0	Q9H2P0	Activity-dependent neuroprotector homeobox protein	ADNP	TIHLTEEPTKLMHNASDSEVDQDDVVEWKDG	UID10943
NaN	-0.499254	-1.05666	0.498188	0.825745	1.87219	1.06634	1.2867	-0.192219	1.72025	-0.342031	1.04585	2.34872	3.07333	1.93604	2.33849	1.91361	2.31154	3.52329	NaN	2.93915	3.12963	3.6935	2.78858	S	3			___1	1	5.10712e-08	122.82	99.289	56.25	0.37152	823650000	955	Q9H2P0	955	Q9H2P0	Q9H2P0	Activity-dependent neuroprotector homeobox protein	ADNP	HLTEEPTKLMHNASDSEVDQDDVVEWKDGAS	UID10944
-1.36141	-1.49861	-1.07722	-1.52244	-1.47027	-1.10882	-2.02114	-1.20966	-1.78434	-1.63458	-2.8588	-1.75276	-0.321117	0.173624	-0.209662	0.481533	-0.332045	-0.565268	-0.478754	-0.440836	-0.749073	-0.90255	-0.755981	-0.69883	S	2			___1	0.998796	2.50303e-05	133.04	65.194	109.07	-0.097239	87862000	709	Q9H2P0	709	Q9H2P0	Q9H2P0	Activity-dependent neuroprotector homeobox protein	ADNP	QNGQDKTNAPSRLNQSPSLAPVKRTYEQMEF	UID10945
NaN	NaN	NaN	NaN	NaN	NaN	NaN	NaN	NaN	NaN	NaN	NaN	1.51405	0.860846	1.36467	1.39595	NaN	-0.596258	1.99656	-2.26448	-0.429339	-0.866993	0.71336	-0.533346	S	3			___1	0.831413	3.47657e-05	49.073	37.634	44.061	0.017824	117640000	1067	Q9H2P0	1067	Q9H2P0	Q9H2P0	Activity-dependent neuroprotector homeobox protein	ADNP	ENDERLSNPQIEWQNSTIDSEDGEQFDNMTD	UID10946
NaN	1.48587	NaN	1.46244	-0.335327	NaN	-0.975183	0.17922	-1.50633	NaN	-0.973532	NaN	-2.51669	-0.276606	-2.13004	1.84847	NaN	2.17541	0.947823	-0.267674	NaN	NaN	NaN	NaN	S	3			___1	0.871827	3.5287e-10	73.371	73.371	42.64	-0.45246	329680000	1071	Q9H2P0	1071	Q9H2P0	Q9H2P0	Activity-dependent neuroprotector homeobox protein	ADNP	RLSNPQIEWQNSTIDSEDGEQFDNMTDGVAE	UID10947
NaN	-2.87559	-3.38808	NaN	NaN	NaN	NaN	NaN	NaN	NaN	NaN	NaN	-2.47067	-3.40447	-3.2687	NaN	NaN	NaN	NaN	NaN	NaN	NaN	NaN	NaN	S	3			___1	1	0.00529976	76.228	56.772	68.557	0.65976	6999000	98	Q9H2P0	98	Q9H2P0	Q9H2P0	Activity-dependent neuroprotector homeobox protein	ADNP	SKFFSAYKSHFRNVHSEDFENRILLNCPYCT	UID10948
NaN	-0.615522	-1.15179	NaN	NaN	NaN	NaN	-2.33044	-2.45493	NaN	NaN	NaN	0.194727	0.465406	0.700127	1.38926	1.26426	-1.55003	1.15541	1.62173	0.867159	-0.325119	-1.29672	-1.01744	S	2			___1	0.999866	9.7146e-16	146.28	89.597	136.33	-0.019298	128020000	997	Q9H2P0	997	Q9H2P0	Q9H2P0	Activity-dependent neuroprotector homeobox protein	ADNP	SDFEDNTCEMKPGTWSDESSQSEDARSSKPA	UID10949
-0.972292	NaN	-2.37126	-1.23455	-2.80732	-1.51592	NaN	NaN	-0.940035	-0.618584	NaN	NaN	NaN	-1.18828	-1.76623	-0.293734	-0.118183	NaN	-1.02701	0.792196	NaN	NaN	NaN	-1.13148	S	2			___1	0.942917	1.15817e-11	143.69	97.557	94.188	0.26564	45281000	1000	Q9H2P0	1000	Q9H2P0	Q9H2P0	Activity-dependent neuroprotector homeobox protein	ADNP	EDNTCEMKPGTWSDESSQSEDARSSKPAAKK	UID10950
NaN	-1.35311	NaN	-1.03886	-1.25813	-1.7184	NaN	NaN	NaN	NaN	NaN	NaN	NaN	NaN	NaN	NaN	-1.05164	NaN	NaN	NaN	-0.0709228	-0.744864	0.558107	-1.20569	S	2			___1	0.84645	3.22085e-23	157.42	118.42	157.42	0.093873	32122000	1001	Q9H2P0	1001	Q9H2P0	Q9H2P0	Activity-dependent neuroprotector homeobox protein	ADNP	DNTCEMKPGTWSDESSQSEDARSSKPAAKKK	UID10951
2.06879	2.01384	2.31896	1.38339	1.8484	1.78846	2.04798	2.36622	2.25973	2.05384	1.88796	1.80236	2.71723	2.83007	2.59722	2.72042	2.94179	2.50983	2.32306	3.08816	3.05424	2.91098	2.79426	NaN	S	2			___1	0.998187	6.52598e-14	151.13	92.373	140.03	0.035264	791230000	921	Q9H2P0	921	Q9H2P0	Q9H2P0	Activity-dependent neuroprotector homeobox protein	ADNP	DNPEEHVLKVIPEDASESEEKLDQKEDGSKY	UID10952
NaN	NaN	NaN	NaN	NaN	NaN	NaN	NaN	NaN	NaN	NaN	NaN	NaN	NaN	NaN	NaN	NaN	NaN	NaN	NaN	NaN	NaN	NaN	NaN	S	2			___2	0.89954	0.00354405	72.859	50.274	52.549	0.37978	0	970	Q9H2P0	970	Q9H2P0	Q9H2P0	Activity-dependent neuroprotector homeobox protein	ADNP	SEVDQDDVVEWKDGASPSESGPGSQQVSDFE	UID26402
NaN	NaN	NaN	NaN	NaN	NaN	NaN	NaN	NaN	NaN	NaN	NaN	NaN	NaN	NaN	NaN	NaN	NaN	NaN	NaN	NaN	NaN	NaN	NaN	S	3			___2	0.984415	4.4072e-05	75.436	60.14	65.73	-0.56343	164790000	736	Q9H2P0	736	Q9H2P0	Q9H2P0	Activity-dependent neuroprotector homeobox protein	ADNP	QMEFPLLKKRKLDDDSDSPSFFEEKPEEPVV	UID26403
NaN	NaN	NaN	NaN	NaN	NaN	NaN	NaN	NaN	NaN	NaN	NaN	NaN	NaN	NaN	NaN	NaN	NaN	NaN	NaN	NaN	NaN	NaN	NaN	S	3			___2	0.940097	5.24293e-09	101.05	77.54	101.05	-0.64335	107760000	738	Q9H2P0	738	Q9H2P0	Q9H2P0	Activity-dependent neuroprotector homeobox protein	ADNP	EFPLLKKRKLDDDSDSPSFFEEKPEEPVVLA	UID26404
NaN	-1.91309	-0.359735	0.201094	0.0172081	-0.0891571	-1.26912	-1.82778	-2.30713	-1.43087	NaN	-0.546894	0.760237	-0.185362	-0.922066	-2.27108	0.454584	-0.0363026	-0.912537	NaN	-2.49582	-1.99593	-0.325884	NaN	S	3			___2	1	1.00806e-91	190.19	154.06	56.25	0.37152	1621400000	953	Q9H2P0	953	Q9H2P0	Q9H2P0	Activity-dependent neuroprotector homeobox protein	ADNP	TIHLTEEPTKLMHNASDSEVDQDDVVEWKDG	UID26405
NaN	-1.91309	-0.359735	0.201094	0.0172081	-0.0891571	-1.26912	-1.82778	-2.30713	-1.43087	NaN	-0.546894	0.760237	-0.185362	-0.922066	-2.27108	0.454584	-0.0363026	-0.912537	NaN	-2.49582	-1.99593	-0.325884	NaN	S	3			___2	1	5.10712e-08	122.82	99.289	56.25	0.37152	823650000	955	Q9H2P0	955	Q9H2P0	Q9H2P0	Activity-dependent neuroprotector homeobox protein	ADNP	HLTEEPTKLMHNASDSEVDQDDVVEWKDGAS	UID26406
NaN	NaN	NaN	NaN	NaN	NaN	NaN	NaN	NaN	NaN	NaN	NaN	NaN	NaN	NaN	NaN	NaN	NaN	NaN	NaN	NaN	NaN	NaN	NaN	S	2			___2	0.998796	2.50303e-05	133.04	65.194	109.07	-0.097239	87862000	709	Q9H2P0	709	Q9H2P0	Q9H2P0	Activity-dependent neuroprotector homeobox protein	ADNP	QNGQDKTNAPSRLNQSPSLAPVKRTYEQMEF	UID26407
NaN	NaN	NaN	NaN	NaN	NaN	NaN	NaN	NaN	NaN	NaN	NaN	NaN	NaN	NaN	NaN	NaN	NaN	NaN	NaN	NaN	NaN	NaN	NaN	S	3			___2	0.831413	3.47657e-05	49.073	37.634	44.061	0.017824	117640000	1067	Q9H2P0	1067	Q9H2P0	Q9H2P0	Activity-dependent neuroprotector homeobox protein	ADNP	ENDERLSNPQIEWQNSTIDSEDGEQFDNMTD	UID26408
NaN	NaN	NaN	NaN	NaN	NaN	NaN	NaN	NaN	NaN	NaN	NaN	NaN	NaN	NaN	NaN	NaN	NaN	NaN	NaN	NaN	NaN	NaN	NaN	S	3			___2	0.871827	3.5287e-10	73.371	73.371	42.64	-0.45246	329680000	1071	Q9H2P0	1071	Q9H2P0	Q9H2P0	Activity-dependent neuroprotector homeobox protein	ADNP	RLSNPQIEWQNSTIDSEDGEQFDNMTDGVAE	UID26409
NaN	NaN	NaN	NaN	NaN	NaN	NaN	NaN	NaN	NaN	NaN	NaN	NaN	NaN	NaN	NaN	NaN	NaN	NaN	NaN	NaN	NaN	NaN	NaN	S	3			___2	1	0.00529976	76.228	56.772	68.557	0.65976	6999000	98	Q9H2P0	98	Q9H2P0	Q9H2P0	Activity-dependent neuroprotector homeobox protein	ADNP	SKFFSAYKSHFRNVHSEDFENRILLNCPYCT	UID26410
NaN	NaN	NaN	NaN	NaN	NaN	NaN	NaN	NaN	NaN	NaN	NaN	NaN	NaN	NaN	NaN	NaN	NaN	NaN	NaN	NaN	NaN	NaN	NaN	S	2			___2	0.999866	9.7146e-16	146.28	89.597	136.33	-0.019298	128020000	997	Q9H2P0	997	Q9H2P0	Q9H2P0	Activity-dependent neuroprotector homeobox protein	ADNP	SDFEDNTCEMKPGTWSDESSQSEDARSSKPA	UID26411
NaN	NaN	NaN	NaN	NaN	NaN	NaN	NaN	NaN	NaN	NaN	NaN	NaN	NaN	NaN	NaN	NaN	NaN	NaN	NaN	NaN	NaN	NaN	NaN	S	2			___2	0.942917	1.15817e-11	143.69	97.557	94.188	0.26564	45281000	1000	Q9H2P0	1000	Q9H2P0	Q9H2P0	Activity-dependent neuroprotector homeobox protein	ADNP	EDNTCEMKPGTWSDESSQSEDARSSKPAAKK	UID26412
NaN	NaN	NaN	NaN	NaN	NaN	NaN	NaN	NaN	NaN	NaN	NaN	NaN	NaN	NaN	NaN	NaN	NaN	NaN	NaN	NaN	NaN	NaN	NaN	S	2			___2	0.84645	3.22085e-23	157.42	118.42	157.42	0.093873	32122000	1001	Q9H2P0	1001	Q9H2P0	Q9H2P0	Activity-dependent neuroprotector homeobox protein	ADNP	DNTCEMKPGTWSDESSQSEDARSSKPAAKKK	UID26413
NaN	NaN	NaN	NaN	NaN	NaN	NaN	NaN	NaN	NaN	NaN	NaN	NaN	NaN	NaN	NaN	NaN	NaN	NaN	NaN	NaN	NaN	NaN	NaN	S	2			___2	0.998187	6.52598e-14	151.13	92.373	140.03	0.035264	791230000	921	Q9H2P0	921	Q9H2P0	Q9H2P0	Activity-dependent neuroprotector homeobox protein	ADNP	DNPEEHVLKVIPEDASESEEKLDQKEDGSKY	UID26414
NaN	NaN	NaN	NaN	NaN	NaN	NaN	NaN	NaN	NaN	NaN	NaN	NaN	NaN	NaN	NaN	NaN	NaN	NaN	NaN	NaN	NaN	NaN	NaN	S	2			___3	0.89954	0.00354405	72.859	50.274	52.549	0.37978	0	970	Q9H2P0	970	Q9H2P0	Q9H2P0	Activity-dependent neuroprotector homeobox protein	ADNP	SEVDQDDVVEWKDGASPSESGPGSQQVSDFE	UID41864
NaN	NaN	NaN	NaN	NaN	NaN	NaN	NaN	NaN	NaN	NaN	NaN	NaN	NaN	NaN	NaN	NaN	NaN	NaN	NaN	NaN	NaN	NaN	NaN	S	3			___3	0.984415	4.4072e-05	75.436	60.14	65.73	-0.56343	164790000	736	Q9H2P0	736	Q9H2P0	Q9H2P0	Activity-dependent neuroprotector homeobox protein	ADNP	QMEFPLLKKRKLDDDSDSPSFFEEKPEEPVV	UID41865
NaN	NaN	NaN	NaN	NaN	NaN	NaN	NaN	NaN	NaN	NaN	NaN	NaN	NaN	NaN	NaN	NaN	NaN	NaN	NaN	NaN	NaN	NaN	NaN	S	3			___3	0.940097	5.24293e-09	101.05	77.54	101.05	-0.64335	107760000	738	Q9H2P0	738	Q9H2P0	Q9H2P0	Activity-dependent neuroprotector homeobox protein	ADNP	EFPLLKKRKLDDDSDSPSFFEEKPEEPVVLA	UID41866
NaN	NaN	NaN	NaN	NaN	NaN	NaN	NaN	NaN	NaN	NaN	NaN	NaN	NaN	NaN	NaN	NaN	NaN	NaN	NaN	NaN	NaN	NaN	NaN	S	3			___3	1	1.00806e-91	190.19	154.06	56.25	0.37152	1621400000	953	Q9H2P0	953	Q9H2P0	Q9H2P0	Activity-dependent neuroprotector homeobox protein	ADNP	TIHLTEEPTKLMHNASDSEVDQDDVVEWKDG	UID41867
NaN	NaN	NaN	NaN	NaN	NaN	NaN	NaN	NaN	NaN	NaN	NaN	NaN	NaN	NaN	NaN	NaN	NaN	NaN	NaN	NaN	NaN	NaN	NaN	S	3			___3	1	5.10712e-08	122.82	99.289	56.25	0.37152	823650000	955	Q9H2P0	955	Q9H2P0	Q9H2P0	Activity-dependent neuroprotector homeobox protein	ADNP	HLTEEPTKLMHNASDSEVDQDDVVEWKDGAS	UID41868
NaN	NaN	NaN	NaN	NaN	NaN	NaN	NaN	NaN	NaN	NaN	NaN	NaN	NaN	NaN	NaN	NaN	NaN	NaN	NaN	NaN	NaN	NaN	NaN	S	2			___3	0.998796	2.50303e-05	133.04	65.194	109.07	-0.097239	87862000	709	Q9H2P0	709	Q9H2P0	Q9H2P0	Activity-dependent neuroprotector homeobox protein	ADNP	QNGQDKTNAPSRLNQSPSLAPVKRTYEQMEF	UID41869
NaN	NaN	NaN	NaN	NaN	NaN	NaN	NaN	NaN	NaN	NaN	NaN	NaN	NaN	NaN	NaN	NaN	NaN	NaN	NaN	NaN	NaN	NaN	NaN	S	3			___3	0.831413	3.47657e-05	49.073	37.634	44.061	0.017824	117640000	1067	Q9H2P0	1067	Q9H2P0	Q9H2P0	Activity-dependent neuroprotector homeobox protein	ADNP	ENDERLSNPQIEWQNSTIDSEDGEQFDNMTD	UID41870
NaN	NaN	NaN	NaN	NaN	NaN	NaN	NaN	NaN	NaN	NaN	NaN	NaN	NaN	NaN	NaN	NaN	NaN	NaN	NaN	NaN	NaN	NaN	NaN	S	3			___3	0.871827	3.5287e-10	73.371	73.371	42.64	-0.45246	329680000	1071	Q9H2P0	1071	Q9H2P0	Q9H2P0	Activity-dependent neuroprotector homeobox protein	ADNP	RLSNPQIEWQNSTIDSEDGEQFDNMTDGVAE	UID41871
NaN	NaN	NaN	NaN	NaN	NaN	NaN	NaN	NaN	NaN	NaN	NaN	NaN	NaN	NaN	NaN	NaN	NaN	NaN	NaN	NaN	NaN	NaN	NaN	S	3			___3	1	0.00529976	76.228	56.772	68.557	0.65976	6999000	98	Q9H2P0	98	Q9H2P0	Q9H2P0	Activity-dependent neuroprotector homeobox protein	ADNP	SKFFSAYKSHFRNVHSEDFENRILLNCPYCT	UID41872
NaN	NaN	NaN	NaN	NaN	NaN	NaN	NaN	NaN	NaN	NaN	NaN	NaN	NaN	NaN	NaN	NaN	NaN	NaN	NaN	NaN	NaN	NaN	NaN	S	2			___3	0.999866	9.7146e-16	146.28	89.597	136.33	-0.019298	128020000	997	Q9H2P0	997	Q9H2P0	Q9H2P0	Activity-dependent neuroprotector homeobox protein	ADNP	SDFEDNTCEMKPGTWSDESSQSEDARSSKPA	UID41873
NaN	NaN	NaN	NaN	NaN	NaN	NaN	NaN	NaN	NaN	NaN	NaN	NaN	NaN	NaN	NaN	NaN	NaN	NaN	NaN	NaN	NaN	NaN	NaN	S	2			___3	0.942917	1.15817e-11	143.69	97.557	94.188	0.26564	45281000	1000	Q9H2P0	1000	Q9H2P0	Q9H2P0	Activity-dependent neuroprotector homeobox protein	ADNP	EDNTCEMKPGTWSDESSQSEDARSSKPAAKK	UID41874
NaN	NaN	NaN	NaN	NaN	NaN	NaN	NaN	NaN	NaN	NaN	NaN	NaN	NaN	NaN	NaN	NaN	NaN	NaN	NaN	NaN	NaN	NaN	NaN	S	2			___3	0.84645	3.22085e-23	157.42	118.42	157.42	0.093873	32122000	1001	Q9H2P0	1001	Q9H2P0	Q9H2P0	Activity-dependent neuroprotector homeobox protein	ADNP	DNTCEMKPGTWSDESSQSEDARSSKPAAKKK	UID41875
NaN	NaN	NaN	NaN	NaN	NaN	NaN	NaN	NaN	NaN	NaN	NaN	NaN	NaN	NaN	NaN	NaN	NaN	NaN	NaN	NaN	NaN	NaN	NaN	S	2			___3	0.998187	6.52598e-14	151.13	92.373	140.03	0.035264	791230000	921	Q9H2P0	921	Q9H2P0	Q9H2P0	Activity-dependent neuroprotector homeobox protein	ADNP	DNPEEHVLKVIPEDASESEEKLDQKEDGSKY	UID41876
-1.24547	NaN	NaN	0.713364	0.418774	0.525152	0.402399	1.15258	0.859064	0.36389	0.337143	-0.0346203	NaN	-3.59415	NaN	NaN	NaN	NaN	NaN	NaN	NaN	NaN	NaN	NaN	S	2			___1	1	2.40439e-05	124.2	89.781	108.47	0.59313	141750000	246	P07550	246	P07550	P07550	Beta-2 adrenergic receptor	ADRB2	QKIDKSEGRFHVQNLSQVEQDGRTGHGLRRS	UID1764
NaN	NaN	NaN	NaN	NaN	NaN	NaN	NaN	NaN	NaN	NaN	NaN	NaN	NaN	NaN	NaN	NaN	NaN	NaN	NaN	NaN	NaN	NaN	NaN	S	2			___2	1	2.40439e-05	124.2	89.781	108.47	0.59313	141750000	246	P07550	246	P07550	P07550	Beta-2 adrenergic receptor	ADRB2	QKIDKSEGRFHVQNLSQVEQDGRTGHGLRRS	UID17226
NaN	NaN	NaN	NaN	NaN	NaN	NaN	NaN	NaN	NaN	NaN	NaN	NaN	NaN	NaN	NaN	NaN	NaN	NaN	NaN	NaN	NaN	NaN	NaN	S	2			___3	1	2.40439e-05	124.2	89.781	108.47	0.59313	141750000	246	P07550	246	P07550	P07550	Beta-2 adrenergic receptor	ADRB2	QKIDKSEGRFHVQNLSQVEQDGRTGHGLRRS	UID32688
-3.6726	NaN	NaN	NaN	NaN	NaN	NaN	NaN	NaN	NaN	NaN	NaN	NaN	NaN	NaN	NaN	NaN	NaN	NaN	NaN	NaN	NaN	NaN	NaN	T	2			___1	0.777837	0.00670521	75.608	31.814	73.688	0.19829	526140	217	Q16186	217	Q16186	Q16186	Proteasomal ubiquitin receptor ADRM1	ADRM1	GSSSSSSSRSQSAAVTPSSTTSSTRATPAPS	UID14337
NaN	-2.01314	-1.76795	-3.95205	-2.37781	NaN	NaN	-2.11462	-2.17821	-2.92837	NaN	NaN	NaN	-3.62733	-2.07723	-1.59496	-2.5467	-1.92252	-1.75112	NaN	NaN	NaN	NaN	NaN	T	2			___1	0.989332	8.12554e-05	125.23	82.446	114.1	0.60371	19706000	225	Q16186	225	Q16186	Q16186	Proteasomal ubiquitin receptor ADRM1	ADRM1	RSQSAAVTPSSTTSSTRATPAPSAPAAASAT	UID14338
NaN	NaN	NaN	NaN	NaN	NaN	NaN	NaN	NaN	NaN	NaN	NaN	NaN	NaN	NaN	NaN	NaN	NaN	NaN	NaN	NaN	NaN	NaN	NaN	T	2			___2	0.777837	0.00670521	75.608	31.814	73.688	0.19829	526140	217	Q16186	217	Q16186	Q16186	Proteasomal ubiquitin receptor ADRM1	ADRM1	GSSSSSSSRSQSAAVTPSSTTSSTRATPAPS	UID29799
NaN	NaN	NaN	NaN	NaN	NaN	NaN	NaN	NaN	NaN	NaN	NaN	NaN	NaN	NaN	NaN	NaN	NaN	NaN	NaN	NaN	NaN	NaN	NaN	T	2			___2	0.989332	8.12554e-05	125.23	82.446	114.1	0.60371	19706000	225	Q16186	225	Q16186	Q16186	Proteasomal ubiquitin receptor ADRM1	ADRM1	RSQSAAVTPSSTTSSTRATPAPSAPAAASAT	UID29800
NaN	NaN	NaN	NaN	NaN	NaN	NaN	NaN	NaN	NaN	NaN	NaN	NaN	NaN	NaN	NaN	NaN	NaN	NaN	NaN	NaN	NaN	NaN	NaN	T	2			___3	0.777837	0.00670521	75.608	31.814	73.688	0.19829	526140	217	Q16186	217	Q16186	Q16186	Proteasomal ubiquitin receptor ADRM1	ADRM1	GSSSSSSSRSQSAAVTPSSTTSSTRATPAPS	UID45261
NaN	NaN	NaN	NaN	NaN	NaN	NaN	NaN	NaN	NaN	NaN	NaN	NaN	NaN	NaN	NaN	NaN	NaN	NaN	NaN	NaN	NaN	NaN	NaN	T	2			___3	0.989332	8.12554e-05	125.23	82.446	114.1	0.60371	19706000	225	Q16186	225	Q16186	Q16186	Proteasomal ubiquitin receptor ADRM1	ADRM1	RSQSAAVTPSSTTSSTRATPAPSAPAAASAT	UID45262
-1.22522	0.217184	-0.933683	-1.54629	-1.49593	NaN	-2.1732	-1.55456	-1.59634	NaN	-1.31132	-2.25363	2.29324	2.51612	2.26731	2.51603	1.93796	1.91308	2.42432	2.74411	2.53377	1.85932	1.65443	2.09148	S	2			___1	1	5.13808e-16	147.51	147.51	147.51	0.21661	1081600000	9	P30566;P30566-2	9;9	P30566	P30566	Adenylosuccinate lyase	ADSL	_______MAAGGDHGSPDSYRSPLASRYASP	UID2674
NaN	NaN	NaN	NaN	NaN	NaN	NaN	NaN	NaN	NaN	NaN	NaN	NaN	NaN	NaN	NaN	NaN	NaN	NaN	NaN	NaN	NaN	NaN	NaN	S	2			___2	1	5.13808e-16	147.51	147.51	147.51	0.21661	1081600000	9	P30566;P30566-2	9;9	P30566	P30566	Adenylosuccinate lyase	ADSL	_______MAAGGDHGSPDSYRSPLASRYASP	UID18136
NaN	NaN	NaN	NaN	NaN	NaN	NaN	NaN	NaN	NaN	NaN	NaN	NaN	NaN	NaN	NaN	NaN	NaN	NaN	NaN	NaN	NaN	NaN	NaN	S	2			___3	1	5.13808e-16	147.51	147.51	147.51	0.21661	1081600000	9	P30566;P30566-2	9;9	P30566	P30566	Adenylosuccinate lyase	ADSL	_______MAAGGDHGSPDSYRSPLASRYASP	UID33598
NaN	NaN	NaN	NaN	NaN	NaN	NaN	NaN	NaN	NaN	NaN	NaN	NaN	NaN	NaN	NaN	NaN	NaN	NaN	NaN	NaN	NaN	NaN	NaN	S	3			___1	0.999791	5.86763e-09	86.791	73.909	86.791	-0.2655	601550000	18	Q6ZN18-2;Q6ZN18	18;18	Q6ZN18-2	Q6ZN18-2	Zinc finger protein AEBP2	AEBP2	AAITDMADLEELSRLSPLPPGSPGSAARGRA	UID7108
NaN	NaN	NaN	NaN	NaN	NaN	NaN	NaN	NaN	NaN	NaN	NaN	NaN	NaN	NaN	NaN	NaN	NaN	NaN	NaN	NaN	NaN	NaN	NaN	S	3			___1	0.961473	5.86763e-09	86.791	73.909	63.479	0.89819	601550000	24	Q6ZN18-2;Q6ZN18	24;24	Q6ZN18-2	Q6ZN18-2	Zinc finger protein AEBP2	AEBP2	ADLEELSRLSPLPPGSPGSAARGRAEPPEEE	UID7109
NaN	NaN	NaN	NaN	-3.45124	-1.37673	-2.74974	-1.35854	-0.69787	-0.679525	-0.656288	-1.15891	-0.446629	-0.518604	-0.633316	-0.849958	-1.06087	-0.995834	0.582113	0.674965	-2.14409	NaN	NaN	-1.69392	S	2			___1	0.999817	0.00015741	103.88	68.915	85.737	-0.027979	195430000	206	Q6ZN18-2;Q6ZN18	206;206	Q6ZN18-2	Q6ZN18-2	Zinc finger protein AEBP2	AEBP2	TGGGGSSATSGGRRGSLEMSSDGEPLSRMDS	UID7110
NaN	NaN	NaN	NaN	-3.11824	NaN	NaN	NaN	NaN	NaN	NaN	NaN	NaN	NaN	NaN	NaN	NaN	NaN	NaN	NaN	-1.29267	0.127304	-0.84236	-2.77503	S	3			___1	0.891191	0.00055366	85.006	64.828	72.797	-0.30032	26173000	210	Q6ZN18-2;Q6ZN18	210;210	Q6ZN18-2	Q6ZN18-2	Zinc finger protein AEBP2	AEBP2	GSSATSGGRRGSLEMSSDGEPLSRMDSEDSI	UID7111
0.228924	0.715355	0.4284	0.540928	0.253279	0.410969	-0.189444	0.293919	-0.0832958	0.13817	0.0929928	-0.0445328	-0.0592098	-0.286961	-0.00614357	-0.267975	-0.382357	-0.826208	NaN	-0.0382996	-2.09177	-2.26034	-2.42603	-1.31225	S	2			___1	0.996198	0.000213661	109.83	84.909	97.57	0.014442	146070000	141	Q6ZN18-2;Q6ZN18	141;141	Q6ZN18-2	Q6ZN18-2	Zinc finger protein AEBP2	AEBP2	VGSSGGSSSDETRSLSPGAASSSSGDGDGKE	UID7112
-0.825979	-1.91856	0.447142	-1.37923	0.0734901	-0.16069	-1.81438	-1.15504	-0.52256	-2.30794	0.609987	0.739792	-1.00325	-0.706774	-0.491655	0.093277	-0.270403	0.271248	0.813002	-3.77523	0.123861	-3.99096	0.962265	-1.08147	S	3			___2	0.999791	5.86763e-09	86.791	73.909	86.791	-0.2655	601550000	18	Q6ZN18-2;Q6ZN18	18;18	Q6ZN18-2	Q6ZN18-2	Zinc finger protein AEBP2	AEBP2	AAITDMADLEELSRLSPLPPGSPGSAARGRA	UID22570
-0.825979	-1.91856	0.447142	-1.37923	0.0734901	-0.16069	-1.81438	-1.15504	-0.52256	-2.30794	0.609987	0.739792	-1.00325	-0.706774	-0.491655	0.093277	-0.270403	0.271248	0.813002	-3.77523	0.123861	-3.99096	0.962265	-1.08147	S	3			___2	0.961473	5.86763e-09	86.791	73.909	63.479	0.89819	601550000	24	Q6ZN18-2;Q6ZN18	24;24	Q6ZN18-2	Q6ZN18-2	Zinc finger protein AEBP2	AEBP2	ADLEELSRLSPLPPGSPGSAARGRAEPPEEE	UID22571
NaN	NaN	NaN	NaN	NaN	NaN	NaN	NaN	NaN	NaN	NaN	NaN	-0.944675	-2.50954	-2.08259	-4.29799	-0.265148	NaN	-2.23411	NaN	NaN	NaN	NaN	NaN	S	2			___2	0.999817	0.00015741	103.88	68.915	85.737	-0.027979	195430000	206	Q6ZN18-2;Q6ZN18	206;206	Q6ZN18-2	Q6ZN18-2	Zinc finger protein AEBP2	AEBP2	TGGGGSSATSGGRRGSLEMSSDGEPLSRMDS	UID22572
NaN	NaN	NaN	NaN	NaN	NaN	NaN	NaN	NaN	NaN	NaN	NaN	-0.944675	-2.50954	-2.08259	-4.29799	-0.265148	NaN	-2.23411	NaN	NaN	NaN	NaN	NaN	S	3			___2	0.891191	0.00055366	85.006	64.828	72.797	-0.30032	26173000	210	Q6ZN18-2;Q6ZN18	210;210	Q6ZN18-2	Q6ZN18-2	Zinc finger protein AEBP2	AEBP2	GSSATSGGRRGSLEMSSDGEPLSRMDSEDSI	UID22573
NaN	NaN	NaN	NaN	NaN	NaN	NaN	NaN	NaN	NaN	NaN	NaN	NaN	NaN	NaN	NaN	NaN	NaN	NaN	NaN	NaN	NaN	NaN	NaN	S	2			___2	0.996198	0.000213661	109.83	84.909	97.57	0.014442	146070000	141	Q6ZN18-2;Q6ZN18	141;141	Q6ZN18-2	Q6ZN18-2	Zinc finger protein AEBP2	AEBP2	VGSSGGSSSDETRSLSPGAASSSSGDGDGKE	UID22574
NaN	NaN	NaN	NaN	NaN	NaN	NaN	NaN	NaN	NaN	NaN	NaN	NaN	NaN	NaN	NaN	NaN	NaN	NaN	NaN	NaN	NaN	NaN	NaN	S	3			___3	0.999791	5.86763e-09	86.791	73.909	86.791	-0.2655	601550000	18	Q6ZN18-2;Q6ZN18	18;18	Q6ZN18-2	Q6ZN18-2	Zinc finger protein AEBP2	AEBP2	AAITDMADLEELSRLSPLPPGSPGSAARGRA	UID38032
NaN	NaN	NaN	NaN	NaN	NaN	NaN	NaN	NaN	NaN	NaN	NaN	NaN	NaN	NaN	NaN	NaN	NaN	NaN	NaN	NaN	NaN	NaN	NaN	S	3			___3	0.961473	5.86763e-09	86.791	73.909	63.479	0.89819	601550000	24	Q6ZN18-2;Q6ZN18	24;24	Q6ZN18-2	Q6ZN18-2	Zinc finger protein AEBP2	AEBP2	ADLEELSRLSPLPPGSPGSAARGRAEPPEEE	UID38033
NaN	NaN	NaN	NaN	NaN	NaN	NaN	NaN	NaN	NaN	NaN	NaN	NaN	NaN	NaN	NaN	NaN	NaN	NaN	NaN	NaN	NaN	NaN	NaN	S	2			___3	0.999817	0.00015741	103.88	68.915	85.737	-0.027979	195430000	206	Q6ZN18-2;Q6ZN18	206;206	Q6ZN18-2	Q6ZN18-2	Zinc finger protein AEBP2	AEBP2	TGGGGSSATSGGRRGSLEMSSDGEPLSRMDS	UID38034
NaN	NaN	NaN	NaN	NaN	NaN	NaN	NaN	NaN	NaN	NaN	NaN	NaN	NaN	NaN	NaN	NaN	NaN	NaN	NaN	NaN	NaN	NaN	NaN	S	3			___3	0.891191	0.00055366	85.006	64.828	72.797	-0.30032	26173000	210	Q6ZN18-2;Q6ZN18	210;210	Q6ZN18-2	Q6ZN18-2	Zinc finger protein AEBP2	AEBP2	GSSATSGGRRGSLEMSSDGEPLSRMDSEDSI	UID38035
NaN	NaN	NaN	NaN	NaN	NaN	NaN	NaN	NaN	NaN	NaN	NaN	NaN	NaN	NaN	NaN	NaN	NaN	NaN	NaN	NaN	NaN	NaN	NaN	S	2			___3	0.996198	0.000213661	109.83	84.909	97.57	0.014442	146070000	141	Q6ZN18-2;Q6ZN18	141;141	Q6ZN18-2	Q6ZN18-2	Zinc finger protein AEBP2	AEBP2	VGSSGGSSSDETRSLSPGAASSSSGDGDGKE	UID38036
-0.279259	-4.1691	-0.605488	NaN	NaN	NaN	NaN	NaN	NaN	NaN	NaN	-1.13909	NaN	NaN	NaN	NaN	NaN	NaN	NaN	NaN	NaN	NaN	NaN	NaN	S	2			___1	0.788457	1.11841e-07	99.092	79.837	62.57	-0.45808	54375000	264	Q8N556;Q8N556-2	264;264	Q8N556	Q8N556	Actin filament-associated protein 1	AFAP1	SGCSGPVDSECPPPPSSPVHKAELEKKLSSE	UID8271
NaN	4.11147	3.91039	2.49433	2.23276	2.52328	2.64978	2.61041	2.98912	2.536	3.13772	2.92556	-0.956764	NaN	-1.88308	-4.24799	NaN	NaN	NaN	NaN	NaN	NaN	NaN	NaN	S	3			___1	0.977418	1.41628e-19	125.59	98.062	87.356	-0.3821	627040000	265	Q8N556;Q8N556-2	265;265	Q8N556	Q8N556	Actin filament-associated protein 1	AFAP1	GCSGPVDSECPPPPSSPVHKAELEKKLSSER	UID8272
NaN	NaN	NaN	NaN	NaN	-1.64411	0.524521	-0.532377	NaN	-0.357235	-2.0252	NaN	NaN	NaN	NaN	NaN	NaN	NaN	NaN	NaN	NaN	NaN	NaN	NaN	S	3			___1	0.89298	1.86864e-11	97.388	76.354	97.388	0.3357	121990000	679	Q8N556;Q8N556-2	679;763	Q8N556	Q8N556	Actin filament-associated protein 1	AFAP1	SSPQSPVFRHRTLENSPISSCDTSDTEGPVP	UID8273
2.50772	2.54529	3.60711	NaN	0.592298	NaN	3.82936	3.27159	-2.80821	4.37504	3.80182	3.37656	NaN	-2.3726	NaN	NaN	NaN	NaN	-1.52907	NaN	NaN	NaN	NaN	NaN	S	3			___1	0.905178	1.96453e-47	141.69	141.69	111.33	0.25099	561710000	683	Q8N556;Q8N556-2	683;767	Q8N556	Q8N556	Actin filament-associated protein 1	AFAP1	SPVFRHRTLENSPISSCDTSDTEGPVPVNSA	UID8274
1.1574	0.57896	NaN	0.231018	0.57651	0.213528	2.46794	0.954386	NaN	2.36871	NaN	1.59632	NaN	NaN	NaN	NaN	NaN	NaN	NaN	NaN	NaN	NaN	NaN	NaN	S	2			___1	0.763851	3.23841e-22	113.52	92.779	85.76	-0.11191	149660000	687	Q8N556;Q8N556-2	687;771	Q8N556	Q8N556	Actin filament-associated protein 1	AFAP1	RHRTLENSPISSCDTSDTEGPVPVNSAAVLK	UID8275
NaN	NaN	NaN	NaN	NaN	NaN	NaN	NaN	NaN	NaN	NaN	NaN	NaN	NaN	NaN	NaN	NaN	NaN	NaN	NaN	NaN	NaN	NaN	NaN	S	3			___1	0.806499	0.000239015	65.817	45.787	65.817	-0.03058	40372000	336	Q8N556;Q8N556-2	336;336	Q8N556	Q8N556	Actin filament-associated protein 1	AFAP1	GKKITKIISLGKKKPSTDEQTSSAEEDVPTC	UID8276
NaN	NaN	NaN	NaN	NaN	NaN	NaN	NaN	NaN	NaN	NaN	NaN	NaN	NaN	NaN	NaN	NaN	NaN	NaN	NaN	NaN	NaN	NaN	NaN	S	3			___1	0.931774	2.53958e-05	91.123	65.213	76.481	-0.50785	81346000	277	Q8N556;Q8N556-2	277;277	Q8N556	Q8N556	Actin filament-associated protein 1	AFAP1	PPSSPVHKAELEKKLSSERPSSDGEGVVENG	UID8277
NaN	NaN	NaN	NaN	NaN	-0.826054	NaN	NaN	NaN	NaN	NaN	NaN	NaN	NaN	NaN	NaN	NaN	NaN	NaN	NaN	NaN	NaN	NaN	NaN	S	3			___1	0.924665	0.000141096	75.956	53.161	75.956	-1.9363	19639000	283	Q8N556;Q8N556-2	283;283	Q8N556	Q8N556	Actin filament-associated protein 1	AFAP1	HKAELEKKLSSERPSSDGEGVVENGITTCNG	UID8278
NaN	NaN	NaN	NaN	NaN	NaN	NaN	NaN	NaN	NaN	NaN	NaN	NaN	NaN	NaN	NaN	NaN	NaN	NaN	NaN	NaN	NaN	NaN	NaN	S	2			___1	0.994328	9.0444e-09	121.45	54.31	110.6	0.22555	128590000	664	Q8N556;Q8N556-2	664;748	Q8N556	Q8N556	Actin filament-associated protein 1	AFAP1	GGVTLGLAIEPKSGTSSPQSPVFRHRTLENS	UID8279
NaN	NaN	NaN	NaN	NaN	NaN	NaN	NaN	NaN	NaN	NaN	NaN	NaN	NaN	NaN	NaN	NaN	NaN	NaN	NaN	-2.25771	NaN	NaN	NaN	S	2			___1	0.975482	0.000607439	93.106	59.231	67.102	0.14462	26530000	665	Q8N556;Q8N556-2	665;749	Q8N556	Q8N556	Actin filament-associated protein 1	AFAP1	GVTLGLAIEPKSGTSSPQSPVFRHRTLENSP	UID8280
4.4683	4.72966	4.72801	3.85157	3.81667	4.11606	4.8524	4.89996	3.45736	3.96403	3.76869	3.30639	-2.05079	NaN	NaN	NaN	NaN	NaN	NaN	NaN	NaN	NaN	NaN	NaN	S	2			___1	0.999902	9.0444e-09	128.57	96.807	121.45	0.19127	1702100000	668	Q8N556;Q8N556-2	668;752	Q8N556	Q8N556	Actin filament-associated protein 1	AFAP1	LGLAIEPKSGTSSPQSPVFRHRTLENSPISS	UID8281
NaN	NaN	NaN	NaN	NaN	NaN	NaN	NaN	NaN	NaN	NaN	NaN	NaN	NaN	NaN	NaN	NaN	NaN	NaN	NaN	NaN	NaN	NaN	NaN	S	2			___2	0.788457	1.11841e-07	99.092	79.837	62.57	-0.45808	54375000	264	Q8N556;Q8N556-2	264;264	Q8N556	Q8N556	Actin filament-associated protein 1	AFAP1	SGCSGPVDSECPPPPSSPVHKAELEKKLSSE	UID23733
NaN	NaN	NaN	NaN	NaN	NaN	NaN	NaN	NaN	NaN	NaN	NaN	NaN	NaN	NaN	NaN	NaN	NaN	NaN	NaN	NaN	NaN	NaN	NaN	S	3			___2	0.977418	1.41628e-19	125.59	98.062	87.356	-0.3821	627040000	265	Q8N556;Q8N556-2	265;265	Q8N556	Q8N556	Actin filament-associated protein 1	AFAP1	GCSGPVDSECPPPPSSPVHKAELEKKLSSER	UID23734
NaN	0.603268	1.65965	1.31961	0.110367	0.247669	-0.802441	0.0514393	-0.595615	-1.05283	-1.7918	-0.682527	NaN	NaN	NaN	NaN	NaN	NaN	NaN	NaN	-4.3865	NaN	NaN	NaN	S	3			___2	0.89298	1.86864e-11	97.388	76.354	97.388	0.3357	121990000	679	Q8N556;Q8N556-2	679;763	Q8N556	Q8N556	Actin filament-associated protein 1	AFAP1	SSPQSPVFRHRTLENSPISSCDTSDTEGPVP	UID23735
NaN	0.393551	0.937612	-2.02148	-2.9918	NaN	NaN	NaN	NaN	NaN	-1.7918	NaN	NaN	NaN	NaN	NaN	NaN	NaN	NaN	NaN	NaN	NaN	NaN	NaN	S	3			___2	0.905178	1.96453e-47	141.69	141.69	111.33	0.25099	561710000	683	Q8N556;Q8N556-2	683;767	Q8N556	Q8N556	Actin filament-associated protein 1	AFAP1	SPVFRHRTLENSPISSCDTSDTEGPVPVNSA	UID23736
NaN	NaN	NaN	NaN	NaN	NaN	NaN	NaN	NaN	NaN	NaN	NaN	NaN	NaN	NaN	NaN	NaN	NaN	NaN	NaN	NaN	NaN	NaN	NaN	S	2			___2	0.763851	3.23841e-22	113.52	92.779	85.76	-0.11191	149660000	687	Q8N556;Q8N556-2	687;771	Q8N556	Q8N556	Actin filament-associated protein 1	AFAP1	RHRTLENSPISSCDTSDTEGPVPVNSAAVLK	UID23737
NaN	NaN	-1.22215	NaN	NaN	NaN	NaN	-1.12677	-0.447014	-1.12576	-1.1181	-0.6003	NaN	NaN	NaN	NaN	NaN	NaN	NaN	NaN	-2.18508	NaN	0.932341	-0.0461998	S	3			___2	0.806499	0.000239015	65.817	45.787	65.817	-0.03058	40372000	336	Q8N556;Q8N556-2	336;336	Q8N556	Q8N556	Actin filament-associated protein 1	AFAP1	GKKITKIISLGKKKPSTDEQTSSAEEDVPTC	UID23738
NaN	NaN	NaN	NaN	0.74836	1.2832	1.84362	0.698662	-0.274229	0.285492	0.049902	NaN	NaN	NaN	NaN	NaN	NaN	NaN	NaN	NaN	NaN	NaN	NaN	NaN	S	3			___2	0.931774	2.53958e-05	91.123	65.213	76.481	-0.50785	81346000	277	Q8N556;Q8N556-2	277;277	Q8N556	Q8N556	Actin filament-associated protein 1	AFAP1	PPSSPVHKAELEKKLSSERPSSDGEGVVENG	UID23739
NaN	NaN	NaN	NaN	-0.295527	-0.764387	NaN	NaN	NaN	-0.676426	NaN	NaN	NaN	NaN	NaN	NaN	NaN	NaN	NaN	NaN	NaN	NaN	NaN	NaN	S	3			___2	0.924665	0.000141096	75.956	53.161	75.956	-1.9363	19639000	283	Q8N556;Q8N556-2	283;283	Q8N556	Q8N556	Actin filament-associated protein 1	AFAP1	HKAELEKKLSSERPSSDGEGVVENGITTCNG	UID23740
1.35183	1.63332	1.72311	0.642767	0.514862	0.11957	-2.33699	-3.89024	-1.70276	-2.0257	-1.44864	NaN	NaN	NaN	NaN	NaN	NaN	NaN	NaN	NaN	NaN	NaN	NaN	NaN	S	2			___2	0.994328	9.0444e-09	121.45	54.31	110.6	0.22555	128590000	664	Q8N556;Q8N556-2	664;748	Q8N556	Q8N556	Actin filament-associated protein 1	AFAP1	GGVTLGLAIEPKSGTSSPQSPVFRHRTLENS	UID23741
NaN	-1.37536	-0.0349655	-2.17919	NaN	-1.02069	-1.51513	-0.537901	-1.48295	NaN	NaN	NaN	NaN	NaN	NaN	NaN	NaN	NaN	NaN	NaN	NaN	NaN	NaN	NaN	S	2			___2	0.975482	0.000607439	93.106	59.231	67.102	0.14462	26530000	665	Q8N556;Q8N556-2	665;749	Q8N556	Q8N556	Actin filament-associated protein 1	AFAP1	GVTLGLAIEPKSGTSSPQSPVFRHRTLENSP	UID23742
1.35183	1.63332	1.72311	0.642767	0.514862	0.463716	-0.284956	-0.537901	-0.588673	-2.0257	-1.44864	NaN	NaN	NaN	NaN	NaN	NaN	NaN	NaN	NaN	NaN	NaN	NaN	NaN	S	2			___2	0.999902	9.0444e-09	128.57	96.807	121.45	0.19127	1702100000	668	Q8N556;Q8N556-2	668;752	Q8N556	Q8N556	Actin filament-associated protein 1	AFAP1	LGLAIEPKSGTSSPQSPVFRHRTLENSPISS	UID23743
NaN	NaN	NaN	NaN	NaN	NaN	NaN	NaN	NaN	NaN	NaN	NaN	NaN	NaN	NaN	NaN	NaN	NaN	NaN	NaN	NaN	NaN	NaN	NaN	S	2			___3	0.788457	1.11841e-07	99.092	79.837	62.57	-0.45808	54375000	264	Q8N556;Q8N556-2	264;264	Q8N556	Q8N556	Actin filament-associated protein 1	AFAP1	SGCSGPVDSECPPPPSSPVHKAELEKKLSSE	UID39195
NaN	NaN	NaN	NaN	NaN	NaN	NaN	NaN	NaN	NaN	NaN	NaN	NaN	NaN	NaN	NaN	NaN	NaN	NaN	NaN	NaN	NaN	NaN	NaN	S	3			___3	0.977418	1.41628e-19	125.59	98.062	87.356	-0.3821	627040000	265	Q8N556;Q8N556-2	265;265	Q8N556	Q8N556	Actin filament-associated protein 1	AFAP1	GCSGPVDSECPPPPSSPVHKAELEKKLSSER	UID39196
NaN	NaN	NaN	NaN	NaN	NaN	NaN	NaN	NaN	NaN	NaN	NaN	NaN	NaN	NaN	NaN	NaN	NaN	NaN	NaN	NaN	NaN	NaN	NaN	S	3			___3	0.89298	1.86864e-11	97.388	76.354	97.388	0.3357	121990000	679	Q8N556;Q8N556-2	679;763	Q8N556	Q8N556	Actin filament-associated protein 1	AFAP1	SSPQSPVFRHRTLENSPISSCDTSDTEGPVP	UID39197
NaN	NaN	NaN	NaN	NaN	NaN	NaN	NaN	NaN	NaN	NaN	NaN	NaN	NaN	NaN	NaN	NaN	NaN	NaN	NaN	NaN	NaN	NaN	NaN	S	3			___3	0.905178	1.96453e-47	141.69	141.69	111.33	0.25099	561710000	683	Q8N556;Q8N556-2	683;767	Q8N556	Q8N556	Actin filament-associated protein 1	AFAP1	SPVFRHRTLENSPISSCDTSDTEGPVPVNSA	UID39198
NaN	NaN	NaN	NaN	NaN	NaN	NaN	NaN	NaN	NaN	NaN	NaN	NaN	NaN	NaN	NaN	NaN	NaN	NaN	NaN	NaN	NaN	NaN	NaN	S	2			___3	0.763851	3.23841e-22	113.52	92.779	85.76	-0.11191	149660000	687	Q8N556;Q8N556-2	687;771	Q8N556	Q8N556	Actin filament-associated protein 1	AFAP1	RHRTLENSPISSCDTSDTEGPVPVNSAAVLK	UID39199
NaN	NaN	NaN	NaN	NaN	NaN	NaN	NaN	NaN	NaN	NaN	NaN	NaN	NaN	NaN	NaN	NaN	NaN	NaN	NaN	NaN	NaN	NaN	NaN	S	3			___3	0.806499	0.000239015	65.817	45.787	65.817	-0.03058	40372000	336	Q8N556;Q8N556-2	336;336	Q8N556	Q8N556	Actin filament-associated protein 1	AFAP1	GKKITKIISLGKKKPSTDEQTSSAEEDVPTC	UID39200
NaN	NaN	NaN	NaN	NaN	NaN	NaN	NaN	NaN	NaN	NaN	NaN	NaN	NaN	NaN	NaN	NaN	NaN	NaN	NaN	NaN	NaN	NaN	NaN	S	3			___3	0.931774	2.53958e-05	91.123	65.213	76.481	-0.50785	81346000	277	Q8N556;Q8N556-2	277;277	Q8N556	Q8N556	Actin filament-associated protein 1	AFAP1	PPSSPVHKAELEKKLSSERPSSDGEGVVENG	UID39201
NaN	NaN	NaN	NaN	NaN	NaN	NaN	NaN	NaN	NaN	NaN	NaN	NaN	NaN	NaN	NaN	NaN	NaN	NaN	NaN	NaN	NaN	NaN	NaN	S	3			___3	0.924665	0.000141096	75.956	53.161	75.956	-1.9363	19639000	283	Q8N556;Q8N556-2	283;283	Q8N556	Q8N556	Actin filament-associated protein 1	AFAP1	HKAELEKKLSSERPSSDGEGVVENGITTCNG	UID39202
NaN	NaN	NaN	NaN	NaN	NaN	NaN	NaN	NaN	NaN	NaN	NaN	NaN	NaN	NaN	NaN	NaN	NaN	NaN	NaN	NaN	NaN	NaN	NaN	S	2			___3	0.994328	9.0444e-09	121.45	54.31	110.6	0.22555	128590000	664	Q8N556;Q8N556-2	664;748	Q8N556	Q8N556	Actin filament-associated protein 1	AFAP1	GGVTLGLAIEPKSGTSSPQSPVFRHRTLENS	UID39203
NaN	NaN	NaN	NaN	NaN	NaN	NaN	NaN	NaN	NaN	NaN	NaN	NaN	NaN	NaN	NaN	NaN	NaN	NaN	NaN	NaN	NaN	NaN	NaN	S	2			___3	0.975482	0.000607439	93.106	59.231	67.102	0.14462	26530000	665	Q8N556;Q8N556-2	665;749	Q8N556	Q8N556	Actin filament-associated protein 1	AFAP1	GVTLGLAIEPKSGTSSPQSPVFRHRTLENSP	UID39204
NaN	NaN	NaN	NaN	NaN	NaN	NaN	NaN	NaN	NaN	NaN	NaN	NaN	NaN	NaN	NaN	NaN	NaN	NaN	NaN	NaN	NaN	NaN	NaN	S	2			___3	0.999902	9.0444e-09	128.57	96.807	121.45	0.19127	1702100000	668	Q8N556;Q8N556-2	668;752	Q8N556	Q8N556	Actin filament-associated protein 1	AFAP1	LGLAIEPKSGTSSPQSPVFRHRTLENSPISS	UID39205
NaN	NaN	NaN	NaN	NaN	-2.97163	NaN	NaN	NaN	NaN	NaN	NaN	0.599213	0.896307	0.389057	-0.767845	NaN	-0.417498	0.119959	-1.61554	-0.372349	NaN	-2.91843	-0.635269	S	3			___1	1	5.0547e-06	110.04	89.967	52.522	-0.62428	64646000	329	Q8TED9;Q8TED9-2;Q8TED9-3	329;329;329	Q8TED9	Q8TED9	Actin filament-associated protein 1-like 1	AFAP1L1	VSKPVGGAEGVEVPRSPVLLCKLDLDKRLSQ	UID8771
NaN	NaN	NaN	NaN	NaN	-2.33681	-3.27535	NaN	-4.11492	NaN	-2.96364	NaN	-0.904602	-0.424553	-1.34313	-1.10172	-2.10459	-0.659693	-0.29719	0.534998	-0.814861	NaN	NaN	NaN	S	2			___1	0.999919	0.00237345	84.653	56.029	84.653	-0.16979	39671000	747	Q8TED9;Q8TED9-4	747;362	Q8TED9	Q8TED9	Actin filament-associated protein 1-like 1	AFAP1L1	PLPVNCVSELRKRSPSIVASNQGRVLQKAKE	UID8772
NaN	NaN	NaN	NaN	NaN	NaN	NaN	NaN	NaN	NaN	NaN	NaN	NaN	NaN	NaN	NaN	NaN	NaN	NaN	NaN	NaN	NaN	NaN	NaN	S	3			___2	1	5.0547e-06	110.04	89.967	52.522	-0.62428	64646000	329	Q8TED9;Q8TED9-2;Q8TED9-3	329;329;329	Q8TED9	Q8TED9	Actin filament-associated protein 1-like 1	AFAP1L1	VSKPVGGAEGVEVPRSPVLLCKLDLDKRLSQ	UID24233
NaN	NaN	NaN	NaN	NaN	NaN	NaN	NaN	NaN	NaN	NaN	NaN	NaN	NaN	NaN	NaN	NaN	NaN	NaN	NaN	NaN	NaN	NaN	NaN	S	2			___2	0.999919	0.00237345	84.653	56.029	84.653	-0.16979	39671000	747	Q8TED9;Q8TED9-4	747;362	Q8TED9	Q8TED9	Actin filament-associated protein 1-like 1	AFAP1L1	PLPVNCVSELRKRSPSIVASNQGRVLQKAKE	UID24234
NaN	NaN	NaN	NaN	NaN	NaN	NaN	NaN	NaN	NaN	NaN	NaN	NaN	NaN	NaN	NaN	NaN	NaN	NaN	NaN	NaN	NaN	NaN	NaN	S	3			___3	1	5.0547e-06	110.04	89.967	52.522	-0.62428	64646000	329	Q8TED9;Q8TED9-2;Q8TED9-3	329;329;329	Q8TED9	Q8TED9	Actin filament-associated protein 1-like 1	AFAP1L1	VSKPVGGAEGVEVPRSPVLLCKLDLDKRLSQ	UID39695
NaN	NaN	NaN	NaN	NaN	NaN	NaN	NaN	NaN	NaN	NaN	NaN	NaN	NaN	NaN	NaN	NaN	NaN	NaN	NaN	NaN	NaN	NaN	NaN	S	2			___3	0.999919	0.00237345	84.653	56.029	84.653	-0.16979	39671000	747	Q8TED9;Q8TED9-4	747;362	Q8TED9	Q8TED9	Actin filament-associated protein 1-like 1	AFAP1L1	PLPVNCVSELRKRSPSIVASNQGRVLQKAKE	UID39696
NaN	NaN	NaN	NaN	NaN	NaN	NaN	NaN	NaN	NaN	NaN	NaN	NaN	NaN	NaN	NaN	NaN	NaN	NaN	NaN	NaN	NaN	NaN	NaN	S	3			___1	0.989207	0.00027005	65.111	51.001	65.111	0.14742	8561400	206	P51825;P51825-3;P51825-2	206;206;213	P51825	P51825	AF4/FMR2 family member 1	AFF1	DSAPERELSPLISLPSPVPPLSPIHSNQQTL	UID3537
NaN	NaN	NaN	NaN	NaN	NaN	NaN	NaN	NaN	NaN	NaN	NaN	NaN	NaN	NaN	NaN	NaN	NaN	NaN	NaN	-0.527945	-3.08496	-0.744011	-1.36197	S	3			___2	0.989207	0.00027005	65.111	51.001	65.111	0.14742	8561400	206	P51825;P51825-3;P51825-2	206;206;213	P51825	P51825	AF4/FMR2 family member 1	AFF1	DSAPERELSPLISLPSPVPPLSPIHSNQQTL	UID18999
NaN	NaN	NaN	NaN	NaN	NaN	NaN	NaN	NaN	NaN	NaN	NaN	NaN	NaN	NaN	NaN	NaN	NaN	NaN	NaN	NaN	NaN	NaN	NaN	S	3			___3	0.989207	0.00027005	65.111	51.001	65.111	0.14742	8561400	206	P51825;P51825-3;P51825-2	206;206;213	P51825	P51825	AF4/FMR2 family member 1	AFF1	DSAPERELSPLISLPSPVPPLSPIHSNQQTL	UID34461
NaN	NaN	NaN	NaN	NaN	NaN	NaN	NaN	NaN	NaN	-1.78077	NaN	NaN	-2.85934	-1.44765	-0.429232	-1.22881	-0.141531	NaN	NaN	-0.112734	0.68228	0.392149	0.00221062	S	3			___1	1	1.79506e-12	129.42	100.2	101.54	-0.20826	59979000	248	P51826;P51826-2	248;273	P51826	P51826	AF4/FMR2 family member 3	AFF3	AYVRPMDGQDQAPDESPKLKSSSETSVHCTS	UID3538
NaN	NaN	NaN	NaN	NaN	NaN	NaN	NaN	NaN	-2.65719	NaN	-3.31924	NaN	NaN	NaN	0.128666	-1.58288	-0.272442	-1.62652	-1.26127	-0.664438	-0.477278	-1.954	-0.331669	S	2			___1	0.999702	0.000400947	108.23	74.049	96.707	-0.5703	30349000	881	P51826;P51826-2	881;906	P51826	P51826	AF4/FMR2 family member 3	AFF3	AIPINKNEKMLRSPISPLSDASKHKYTSEDL	UID3539
NaN	NaN	NaN	NaN	NaN	NaN	NaN	NaN	NaN	NaN	NaN	NaN	NaN	NaN	NaN	NaN	NaN	NaN	NaN	NaN	NaN	NaN	NaN	NaN	S	3			___2	1	1.79506e-12	129.42	100.2	101.54	-0.20826	59979000	248	P51826;P51826-2	248;273	P51826	P51826	AF4/FMR2 family member 3	AFF3	AYVRPMDGQDQAPDESPKLKSSSETSVHCTS	UID19000
NaN	NaN	NaN	NaN	NaN	NaN	NaN	NaN	NaN	NaN	NaN	NaN	NaN	NaN	NaN	NaN	NaN	NaN	NaN	NaN	NaN	NaN	NaN	NaN	S	2			___2	0.999702	0.000400947	108.23	74.049	96.707	-0.5703	30349000	881	P51826;P51826-2	881;906	P51826	P51826	AF4/FMR2 family member 3	AFF3	AIPINKNEKMLRSPISPLSDASKHKYTSEDL	UID19001
NaN	NaN	NaN	NaN	NaN	NaN	NaN	NaN	NaN	NaN	NaN	NaN	NaN	NaN	NaN	NaN	NaN	NaN	NaN	NaN	NaN	NaN	NaN	NaN	S	3			___3	1	1.79506e-12	129.42	100.2	101.54	-0.20826	59979000	248	P51826;P51826-2	248;273	P51826	P51826	AF4/FMR2 family member 3	AFF3	AYVRPMDGQDQAPDESPKLKSSSETSVHCTS	UID34462
NaN	NaN	NaN	NaN	NaN	NaN	NaN	NaN	NaN	NaN	NaN	NaN	NaN	NaN	NaN	NaN	NaN	NaN	NaN	NaN	NaN	NaN	NaN	NaN	S	2			___3	0.999702	0.000400947	108.23	74.049	96.707	-0.5703	30349000	881	P51826;P51826-2	881;906	P51826	P51826	AF4/FMR2 family member 3	AFF3	AIPINKNEKMLRSPISPLSDASKHKYTSEDL	UID34463
-1.8554	-1.89162	-1.66066	-3.66073	NaN	NaN	NaN	-2.58062	-2.90946	NaN	-4.32978	NaN	-1.47365	-2.21007	-2.70508	-1.53617	-3.98636	-1.82051	-2.38652	0.0279236	-1.24199	NaN	-3.40049	-3.92941	S	2			___1	1	0.00714383	74.783	51.927	64.52	0.16052	51446000	1055	Q9UHB7	1055	Q9UHB7	Q9UHB7	AF4/FMR2 family member 4	AFF4	QAPSPGLGSKAVGMPSPVSPKLSPGNSGNYS	UID12151
NaN	NaN	-3.46648	-4.10515	-1.90789	NaN	NaN	-1.74889	NaN	NaN	NaN	NaN	-0.580542	-0.105738	-0.659716	-0.44879	-1.26319	-0.609448	0.165989	0.480476	-1.96608	-0.847282	-1.64241	-2.63169	S	2			___1	1	0.00243849	80.706	41.084	64.52	0.16052	66202000	1058	Q9UHB7	1058	Q9UHB7	Q9UHB7	AF4/FMR2 family member 4	AFF4	SPGLGSKAVGMPSPVSPKLSPGNSGNYSSGA	UID12152
0.789434	0.11385	0.872856	0.238399	0.445692	-0.834694	0.205271	0.031477	0.539019	0.291676	0.0067215	-0.078085	1.76805	2.44873	1.59852	2.5477	0.776758	1.68688	1.84575	2.65795	1.5293	1.35469	1.17192	1.9513	S	2			___1	0.999998	2.48953e-05	115.37	67.258	114.87	-0.046793	353550000	814	Q9UHB7;Q9UHB7-2	814;814	Q9UHB7	Q9UHB7	AF4/FMR2 family member 4	AFF4	ESSKQSAAKEKDLLPSPAGPVPSKDPKTEHG	UID12153
NaN	-1.21674	NaN	NaN	NaN	-0.825455	NaN	NaN	NaN	NaN	NaN	NaN	NaN	NaN	NaN	NaN	0.0500336	NaN	NaN	NaN	NaN	NaN	NaN	NaN	S	2			___1	0.884416	0.00634757	66.538	26.384	48.568	0.089741	16849000	821	Q9UHB7;Q9UHB7-2	821;821	Q9UHB7	Q9UHB7	AF4/FMR2 family member 4	AFF4	AKEKDLLPSPAGPVPSKDPKTEHGSRKRTIS	UID12154
NaN	NaN	NaN	NaN	-1.26385	-0.907062	-1.16349	-1.65769	-1.58445	-1.06913	-1.29239	-2.79607	0.557199	NaN	0.244295	-0.0954094	NaN	0.285677	-0.313677	0.695438	-0.738604	NaN	-1.79628	NaN	S	3			___1	0.999989	0.00258064	68.751	43.164	68.751	0.13162	148160000	703	Q9UHB7;Q9UHB7-2	703;703	Q9UHB7	Q9UHB7	AF4/FMR2 family member 4	AFF4	FRQRMFSPMEEKELLSPLSEPDDRYPLIVKI	UID12155
NaN	NaN	NaN	NaN	NaN	NaN	NaN	NaN	NaN	NaN	NaN	NaN	-0.119377	-0.255093	0.229265	0.806887	-0.459303	0.672226	0.255228	0.867664	-0.195458	NaN	NaN	1.15589	S	3			___1	0.999899	0.00151256	68.751	43.164	58.885	0.20927	152980000	706	Q9UHB7;Q9UHB7-2	706;706	Q9UHB7	Q9UHB7	AF4/FMR2 family member 4	AFF4	RMFSPMEEKELLSPLSEPDDRYPLIVKIDLN	UID12156
-3.65142	-3.60297	NaN	-2.16452	-1.72861	-1.60394	-2.79976	-1.85368	-1.05057	-1.32809	-1.57584	-1.84499	-1.03528	-0.392435	-0.977667	-0.916676	-1.62826	-1.18683	-0.513182	-1.175	-0.967205	-0.927189	-0.973871	-0.479673	S	2			___1	1	0.000108969	139.43	93.525	84.687	0.18992	116620000	694	Q9UHB7;Q9UHB7-2	694;694	Q9UHB7	Q9UHB7	AF4/FMR2 family member 4	AFF4	SSVEEEDSFFRQRMFSPMEEKELLSPLSEPD	UID12157
-2.68912	NaN	-2.52004	-4.20652	NaN	-2.5559	NaN	NaN	NaN	NaN	NaN	NaN	-1.88832	-0.824486	-1.12915	-0.568705	-1.46739	-2.49437	NaN	NaN	-2.1013	-2.50272	-1.17054	-2.54938	S	3			___1	0.772732	0.0016507	50.776	33.811	50.776	-0.083214	28612000	31	Q9UHB7;Q9UHB7-2;Q9UHB7-3	31;31;31	Q9UHB7	Q9UHB7	AF4/FMR2 family member 4	AFF4	RRNQEIQQGEDAFPPSSPLFAEPYKVTSKED	UID12158
NaN	NaN	NaN	NaN	NaN	NaN	NaN	NaN	NaN	NaN	NaN	NaN	NaN	NaN	NaN	NaN	NaN	NaN	NaN	NaN	NaN	NaN	NaN	NaN	S	3			___1	0.78175	0.000347955	81.574	50.494	81.574	-0.0071642	0	32	Q9UHB7;Q9UHB7-2;Q9UHB7-3	32;32;32	Q9UHB7	Q9UHB7	AF4/FMR2 family member 4	AFF4	RNQEIQQGEDAFPPSSPLFAEPYKVTSKEDK	UID12159
NaN	NaN	NaN	NaN	NaN	NaN	NaN	NaN	NaN	NaN	NaN	NaN	NaN	NaN	NaN	NaN	0.694426	NaN	NaN	NaN	NaN	NaN	NaN	NaN	S	2			___1	0.855621	0.000507996	95.073	72.705	95.073	-0.1814	12464000	1039	Q9UHB7	1039	Q9UHB7	Q9UHB7	AF4/FMR2 family member 4	AFF4	YSKTLTEHLKNSYNNSQAPSPGLGSKAVGMP	UID12160
0.498737	1.38939	1.36474	1.59217	1.56617	1.73428	0.921541	1.03978	1.18525	-0.0459824	0.986271	0.750996	1.9159	2.08773	1.72531	2.12218	1.2939	1.83574	0.829874	1.21344	0.55135	0.0683403	-0.389553	NaN	S	2			___1	0.999999	8.35203e-122	210.71	174.08	210.71	-0.014424	394720000	1043	Q9UHB7	1043	Q9UHB7	Q9UHB7	AF4/FMR2 family member 4	AFF4	LTEHLKNSYNNSQAPSPGLGSKAVGMPSPVS	UID12161
NaN	NaN	NaN	NaN	NaN	-0.485012	-0.656586	-2.93107	-0.874788	-0.125339	0.403513	-0.832909	-0.489162	-0.668642	-0.772223	-1.08415	-0.375027	-0.808712	-2.34574	-2.85878	NaN	NaN	NaN	NaN	S	2			___1	0.994556	0.000612204	112.24	73.072	112.24	0.063292	82686000	836	Q9UHB7;Q9UHB7-2	836;836	Q9UHB7	Q9UHB7	AF4/FMR2 family member 4	AFF4	SKDPKTEHGSRKRTISQSSSLKSSSNSNKET	UID12162
NaN	-2.31629	-1.70435	-1.99675	-0.285557	-2.54468	NaN	NaN	NaN	NaN	NaN	NaN	NaN	NaN	NaN	NaN	NaN	NaN	NaN	NaN	NaN	NaN	NaN	NaN	S	2			___1	0.798559	0.000590672	112.62	73.556	112.62	0.084322	41717000	838	Q9UHB7;Q9UHB7-2	838;838	Q9UHB7	Q9UHB7	AF4/FMR2 family member 4	AFF4	DPKTEHGSRKRTISQSSSLKSSSNSNKETSG	UID12163
NaN	NaN	NaN	NaN	NaN	NaN	NaN	NaN	NaN	NaN	NaN	NaN	NaN	NaN	NaN	NaN	NaN	NaN	NaN	NaN	NaN	NaN	NaN	NaN	S	2			___1	0.997133	0.000590672	112.62	73.556	85.006	0.64617	41198000	840	Q9UHB7;Q9UHB7-2	840;840	Q9UHB7	Q9UHB7	AF4/FMR2 family member 4	AFF4	KTEHGSRKRTISQSSSLKSSSNSNKETSGSS	UID12164
-1.11223	0.300814	-0.746447	-0.287273	-0.591757	-0.99976	-0.678722	-1.59989	-1.2352	-1.87743	-1.07396	NaN	NaN	-0.741652	0.381443	-0.965653	0.44746	0.574024	1.0732	1.55611	0.65081	-0.38467	-0.557669	0.105881	S	2			___1	1	0.000522865	88.486	67.829	83.891	0.30734	393940000	212	Q9UHB7;Q9UHB7-2;Q9UHB7-3	212;212;212	Q9UHB7	Q9UHB7	AF4/FMR2 family member 4	AFF4	SHGNDHHSKEHQRSKSPRDPDANWDSPSRVP	UID12165
NaN	NaN	NaN	NaN	NaN	NaN	NaN	NaN	NaN	NaN	NaN	NaN	NaN	NaN	NaN	NaN	NaN	NaN	NaN	NaN	NaN	NaN	NaN	NaN	S	3			___1	0.902868	0.0024542	62.108	27.457	52.393	0.056592	38298000	176	Q9UHB7;Q9UHB7-2;Q9UHB7-3	176;176;176	Q9UHB7	Q9UHB7	AF4/FMR2 family member 4	AFF4	SSSRKKGQHGSEHSKSRSSSPGKPQAVSSLN	UID12166
NaN	NaN	0.0264091	0.692297	0.74696	0.618854	0.933256	1.03456	0.958759	0.916099	0.684284	0.333614	1.62047	2.06375	1.748	2.53945	1.50251	NaN	1.44779	1.70438	1.8547	1.11514	1.0769	0.312445	S	2			___1	0.998532	1.53403e-49	170.8	131.17	170.8	-0.26002	421940000	487	Q9UHB7;Q9UHB7-2	487;487	Q9UHB7	Q9UHB7	AF4/FMR2 family member 4	AFF4	WQLDNWLNKVNPHKVSPASSVDSNIPSSQGY	UID12167
NaN	NaN	-2.14788	NaN	-0.864311	-1.47581	-0.674145	NaN	NaN	NaN	NaN	NaN	NaN	NaN	-1.40006	NaN	NaN	-1.36923	NaN	NaN	NaN	NaN	NaN	NaN	S	3			___1	0.963051	0.00065523	65.954	44.954	63.225	0.076083	151750000	490	Q9UHB7;Q9UHB7-2	490;490	Q9UHB7	Q9UHB7	AF4/FMR2 family member 4	AFF4	DNWLNKVNPHKVSPASSVDSNIPSSQGYKKE	UID12168
NaN	NaN	NaN	NaN	NaN	NaN	NaN	NaN	NaN	NaN	NaN	NaN	NaN	NaN	NaN	NaN	NaN	NaN	NaN	NaN	NaN	NaN	NaN	NaN	S	3			___1	0.987143	0.000125784	82.406	64.686	63.225	0.076083	106400000	491	Q9UHB7;Q9UHB7-2	491;491	Q9UHB7	Q9UHB7	AF4/FMR2 family member 4	AFF4	NWLNKVNPHKVSPASSVDSNIPSSQGYKKEG	UID12169
-2.11683	NaN	NaN	-1.21498	-0.813404	-0.33638	-0.164894	NaN	0.287279	0.433783	0.611826	0.329155	NaN	-3.4124	-3.87742	NaN	NaN	NaN	-2.09036	-3.47564	-2.86833	-3.12946	-3.79576	-2.15972	S	2			___1	0.8291	0.000212711	111.63	74.103	111.63	0.59448	51658000	120	Q9UHB7;Q9UHB7-2;Q9UHB7-3	120;120;120	Q9UHB7	Q9UHB7	AF4/FMR2 family member 4	AFF4	SSKWTPVGPAPSTSQSQKRSSGLQSGHSSQR	UID12170
NaN	NaN	NaN	NaN	NaN	NaN	NaN	-4.44313	-3.72924	NaN	NaN	-3.70622	-3.39173	-2.89296	-1.96554	-1.01347	-0.732266	NaN	NaN	NaN	NaN	-4.46362	NaN	NaN	S	2			___2	1	0.00714383	74.783	51.927	64.52	0.16052	51446000	1055	Q9UHB7	1055	Q9UHB7	Q9UHB7	AF4/FMR2 family member 4	AFF4	QAPSPGLGSKAVGMPSPVSPKLSPGNSGNYS	UID27613
NaN	NaN	NaN	NaN	NaN	NaN	NaN	-4.44313	-3.72924	NaN	NaN	-3.70622	-3.39173	-2.89296	-1.96554	-1.01347	-0.732266	NaN	NaN	NaN	NaN	-4.46362	NaN	NaN	S	2			___2	1	0.00243849	80.706	41.084	64.52	0.16052	66202000	1058	Q9UHB7	1058	Q9UHB7	Q9UHB7	AF4/FMR2 family member 4	AFF4	SPGLGSKAVGMPSPVSPKLSPGNSGNYSSGA	UID27614
NaN	NaN	NaN	NaN	NaN	NaN	NaN	NaN	NaN	NaN	NaN	NaN	NaN	NaN	NaN	NaN	NaN	NaN	NaN	NaN	NaN	NaN	NaN	NaN	S	2			___2	0.999998	2.48953e-05	115.37	67.258	114.87	-0.046793	353550000	814	Q9UHB7;Q9UHB7-2	814;814	Q9UHB7	Q9UHB7	AF4/FMR2 family member 4	AFF4	ESSKQSAAKEKDLLPSPAGPVPSKDPKTEHG	UID27615
NaN	NaN	NaN	NaN	NaN	NaN	NaN	NaN	NaN	NaN	NaN	NaN	NaN	NaN	NaN	NaN	NaN	NaN	NaN	NaN	NaN	NaN	NaN	NaN	S	2			___2	0.884416	0.00634757	66.538	26.384	48.568	0.089741	16849000	821	Q9UHB7;Q9UHB7-2	821;821	Q9UHB7	Q9UHB7	AF4/FMR2 family member 4	AFF4	AKEKDLLPSPAGPVPSKDPKTEHGSRKRTIS	UID27616
NaN	NaN	-1.36477	-0.849821	0.0642548	-0.532322	-2.02363	-1.45115	NaN	NaN	-2.14843	-3.384	0.246223	-0.146912	-0.398727	-0.769377	-0.72052	0.453199	-1.356	-2.39837	NaN	NaN	-4.53045	NaN	S	3			___2	0.999989	0.00258064	68.751	43.164	68.751	0.13162	148160000	703	Q9UHB7;Q9UHB7-2	703;703	Q9UHB7	Q9UHB7	AF4/FMR2 family member 4	AFF4	FRQRMFSPMEEKELLSPLSEPDDRYPLIVKI	UID27617
NaN	NaN	-1.36477	-0.849821	0.0642548	-0.532322	-2.02363	-1.45115	NaN	NaN	-2.14843	-3.384	0.246223	-0.146912	-0.398727	-0.769377	-0.72052	0.453199	-1.356	-2.39837	NaN	NaN	-4.53045	NaN	S	3			___2	0.999899	0.00151256	68.751	43.164	58.885	0.20927	152980000	706	Q9UHB7;Q9UHB7-2	706;706	Q9UHB7	Q9UHB7	AF4/FMR2 family member 4	AFF4	RMFSPMEEKELLSPLSEPDDRYPLIVKIDLN	UID27618
NaN	NaN	NaN	NaN	NaN	NaN	NaN	NaN	NaN	NaN	NaN	NaN	NaN	NaN	NaN	NaN	NaN	NaN	NaN	NaN	NaN	NaN	NaN	NaN	S	2			___2	1	0.000108969	139.43	93.525	84.687	0.18992	116620000	694	Q9UHB7;Q9UHB7-2	694;694	Q9UHB7	Q9UHB7	AF4/FMR2 family member 4	AFF4	SSVEEEDSFFRQRMFSPMEEKELLSPLSEPD	UID27619
NaN	NaN	NaN	NaN	NaN	NaN	NaN	NaN	NaN	NaN	NaN	NaN	NaN	NaN	NaN	NaN	NaN	NaN	NaN	NaN	NaN	NaN	NaN	NaN	S	3			___2	0.772732	0.0016507	50.776	33.811	50.776	-0.083214	28612000	31	Q9UHB7;Q9UHB7-2;Q9UHB7-3	31;31;31	Q9UHB7	Q9UHB7	AF4/FMR2 family member 4	AFF4	RRNQEIQQGEDAFPPSSPLFAEPYKVTSKED	UID27620
NaN	NaN	NaN	NaN	NaN	NaN	NaN	NaN	NaN	NaN	NaN	NaN	NaN	NaN	NaN	NaN	NaN	NaN	NaN	NaN	NaN	NaN	NaN	NaN	S	3			___2	0.78175	0.000347955	81.574	50.494	81.574	-0.0071642	0	32	Q9UHB7;Q9UHB7-2;Q9UHB7-3	32;32;32	Q9UHB7	Q9UHB7	AF4/FMR2 family member 4	AFF4	RNQEIQQGEDAFPPSSPLFAEPYKVTSKEDK	UID27621
NaN	NaN	NaN	NaN	NaN	NaN	NaN	NaN	NaN	NaN	NaN	NaN	NaN	NaN	NaN	NaN	NaN	NaN	NaN	NaN	NaN	NaN	NaN	NaN	S	2			___2	0.855621	0.000507996	95.073	72.705	95.073	-0.1814	12464000	1039	Q9UHB7	1039	Q9UHB7	Q9UHB7	AF4/FMR2 family member 4	AFF4	YSKTLTEHLKNSYNNSQAPSPGLGSKAVGMP	UID27622
NaN	NaN	NaN	NaN	NaN	NaN	NaN	NaN	NaN	NaN	NaN	NaN	NaN	NaN	NaN	NaN	NaN	NaN	NaN	NaN	NaN	NaN	NaN	NaN	S	2			___2	0.999999	8.35203e-122	210.71	174.08	210.71	-0.014424	394720000	1043	Q9UHB7	1043	Q9UHB7	Q9UHB7	AF4/FMR2 family member 4	AFF4	LTEHLKNSYNNSQAPSPGLGSKAVGMPSPVS	UID27623
NaN	NaN	-1.6396	-0.959005	-1.40067	-0.707401	NaN	NaN	NaN	NaN	NaN	NaN	-1.73764	NaN	-1.78964	-2.17145	NaN	NaN	NaN	NaN	NaN	NaN	NaN	NaN	S	2			___2	0.994556	0.000612204	112.24	73.072	112.24	0.063292	82686000	836	Q9UHB7;Q9UHB7-2	836;836	Q9UHB7	Q9UHB7	AF4/FMR2 family member 4	AFF4	SKDPKTEHGSRKRTISQSSSLKSSSNSNKET	UID27624
-0.712538	-1.14434	-0.971359	-0.846876	-0.516668	NaN	-2.38986	NaN	NaN	NaN	-1.69921	NaN	NaN	NaN	-1.78964	NaN	NaN	NaN	NaN	NaN	NaN	NaN	NaN	NaN	S	2			___2	0.798559	0.000590672	112.62	73.556	112.62	0.084322	41717000	838	Q9UHB7;Q9UHB7-2	838;838	Q9UHB7	Q9UHB7	AF4/FMR2 family member 4	AFF4	DPKTEHGSRKRTISQSSSLKSSSNSNKETSG	UID27625
-0.712538	-1.14434	-0.971359	0.0981483	0.108006	-0.707401	-2.38986	NaN	NaN	NaN	-1.69921	NaN	-1.73764	NaN	NaN	-2.17145	NaN	NaN	NaN	NaN	NaN	NaN	NaN	NaN	S	2			___2	0.997133	0.000590672	112.62	73.556	85.006	0.64617	41198000	840	Q9UHB7;Q9UHB7-2	840;840	Q9UHB7	Q9UHB7	AF4/FMR2 family member 4	AFF4	KTEHGSRKRTISQSSSLKSSSNSNKETSGSS	UID27626
NaN	NaN	NaN	NaN	NaN	NaN	NaN	NaN	NaN	NaN	NaN	NaN	NaN	NaN	NaN	NaN	NaN	NaN	NaN	NaN	NaN	NaN	NaN	NaN	S	2			___2	1	0.000522865	88.486	67.829	83.891	0.30734	393940000	212	Q9UHB7;Q9UHB7-2;Q9UHB7-3	212;212;212	Q9UHB7	Q9UHB7	AF4/FMR2 family member 4	AFF4	SHGNDHHSKEHQRSKSPRDPDANWDSPSRVP	UID27627
NaN	-1.82374	-1.60832	-0.0335445	1.00383	-0.129293	NaN	NaN	NaN	-2.0278	NaN	NaN	NaN	NaN	NaN	NaN	NaN	NaN	NaN	NaN	NaN	NaN	NaN	NaN	S	3			___2	0.902868	0.0024542	62.108	27.457	52.393	0.056592	38298000	176	Q9UHB7;Q9UHB7-2;Q9UHB7-3	176;176;176	Q9UHB7	Q9UHB7	AF4/FMR2 family member 4	AFF4	SSSRKKGQHGSEHSKSRSSSPGKPQAVSSLN	UID27628
-1.24455	-0.107897	-1.49128	-0.733835	-0.352114	NaN	-1.50807	-1.9675	-1.24572	-0.100971	NaN	NaN	-3.38035	-0.0910912	-1.89346	-1.33631	0.782867	0.0857639	-2.83716	-0.689394	NaN	NaN	NaN	NaN	S	2			___2	0.998532	1.53403e-49	170.8	131.17	170.8	-0.26002	421940000	487	Q9UHB7;Q9UHB7-2	487;487	Q9UHB7	Q9UHB7	AF4/FMR2 family member 4	AFF4	WQLDNWLNKVNPHKVSPASSVDSNIPSSQGY	UID27629
-1.24455	-0.0768909	NaN	0.0891609	-0.541231	-1.16915	NaN	NaN	NaN	NaN	NaN	NaN	0.0843334	-1.40343	-1.89346	-1.33631	0.0459938	-0.110054	-2.83716	-2.57403	0.209595	0.517738	0.830618	0.05966	S	3			___2	0.963051	0.00065523	65.954	44.954	63.225	0.076083	151750000	490	Q9UHB7;Q9UHB7-2	490;490	Q9UHB7	Q9UHB7	AF4/FMR2 family member 4	AFF4	DNWLNKVNPHKVSPASSVDSNIPSSQGYKKE	UID27630
NaN	-0.154867	-1.49128	0.0891609	0.145149	-1.16915	-1.50807	-1.9675	-1.24572	-0.100971	NaN	NaN	-0.0526524	0.397097	NaN	NaN	0.635599	0.285677	NaN	NaN	0.209595	0.517738	0.830618	0.05966	S	3			___2	0.987143	0.000125784	82.406	64.686	63.225	0.076083	106400000	491	Q9UHB7;Q9UHB7-2	491;491	Q9UHB7	Q9UHB7	AF4/FMR2 family member 4	AFF4	NWLNKVNPHKVSPASSVDSNIPSSQGYKKEG	UID27631
NaN	NaN	NaN	NaN	NaN	NaN	NaN	NaN	NaN	NaN	NaN	NaN	NaN	NaN	NaN	NaN	NaN	NaN	NaN	NaN	NaN	NaN	NaN	NaN	S	2			___2	0.8291	0.000212711	111.63	74.103	111.63	0.59448	51658000	120	Q9UHB7;Q9UHB7-2;Q9UHB7-3	120;120;120	Q9UHB7	Q9UHB7	AF4/FMR2 family member 4	AFF4	SSKWTPVGPAPSTSQSQKRSSGLQSGHSSQR	UID27632
NaN	NaN	NaN	NaN	NaN	NaN	NaN	NaN	NaN	NaN	NaN	NaN	NaN	NaN	NaN	NaN	NaN	NaN	NaN	NaN	NaN	NaN	NaN	NaN	S	2			___3	1	0.00714383	74.783	51.927	64.52	0.16052	51446000	1055	Q9UHB7	1055	Q9UHB7	Q9UHB7	AF4/FMR2 family member 4	AFF4	QAPSPGLGSKAVGMPSPVSPKLSPGNSGNYS	UID43075
NaN	NaN	NaN	NaN	NaN	NaN	NaN	NaN	NaN	NaN	NaN	NaN	NaN	NaN	NaN	NaN	NaN	NaN	NaN	NaN	NaN	NaN	NaN	NaN	S	2			___3	1	0.00243849	80.706	41.084	64.52	0.16052	66202000	1058	Q9UHB7	1058	Q9UHB7	Q9UHB7	AF4/FMR2 family member 4	AFF4	SPGLGSKAVGMPSPVSPKLSPGNSGNYSSGA	UID43076
NaN	NaN	NaN	NaN	NaN	NaN	NaN	NaN	NaN	NaN	NaN	NaN	NaN	NaN	NaN	NaN	NaN	NaN	NaN	NaN	NaN	NaN	NaN	NaN	S	2			___3	0.999998	2.48953e-05	115.37	67.258	114.87	-0.046793	353550000	814	Q9UHB7;Q9UHB7-2	814;814	Q9UHB7	Q9UHB7	AF4/FMR2 family member 4	AFF4	ESSKQSAAKEKDLLPSPAGPVPSKDPKTEHG	UID43077
NaN	NaN	NaN	NaN	NaN	NaN	NaN	NaN	NaN	NaN	NaN	NaN	NaN	NaN	NaN	NaN	NaN	NaN	NaN	NaN	NaN	NaN	NaN	NaN	S	2			___3	0.884416	0.00634757	66.538	26.384	48.568	0.089741	16849000	821	Q9UHB7;Q9UHB7-2	821;821	Q9UHB7	Q9UHB7	AF4/FMR2 family member 4	AFF4	AKEKDLLPSPAGPVPSKDPKTEHGSRKRTIS	UID43078
NaN	NaN	NaN	NaN	NaN	NaN	NaN	NaN	NaN	NaN	NaN	NaN	NaN	NaN	NaN	NaN	NaN	NaN	NaN	NaN	NaN	NaN	NaN	NaN	S	3			___3	0.999989	0.00258064	68.751	43.164	68.751	0.13162	148160000	703	Q9UHB7;Q9UHB7-2	703;703	Q9UHB7	Q9UHB7	AF4/FMR2 family member 4	AFF4	FRQRMFSPMEEKELLSPLSEPDDRYPLIVKI	UID43079
NaN	NaN	NaN	NaN	NaN	NaN	NaN	NaN	NaN	NaN	NaN	NaN	NaN	NaN	NaN	NaN	NaN	NaN	NaN	NaN	NaN	NaN	NaN	NaN	S	3			___3	0.999899	0.00151256	68.751	43.164	58.885	0.20927	152980000	706	Q9UHB7;Q9UHB7-2	706;706	Q9UHB7	Q9UHB7	AF4/FMR2 family member 4	AFF4	RMFSPMEEKELLSPLSEPDDRYPLIVKIDLN	UID43080
NaN	NaN	NaN	NaN	NaN	NaN	NaN	NaN	NaN	NaN	NaN	NaN	NaN	NaN	NaN	NaN	NaN	NaN	NaN	NaN	NaN	NaN	NaN	NaN	S	2			___3	1	0.000108969	139.43	93.525	84.687	0.18992	116620000	694	Q9UHB7;Q9UHB7-2	694;694	Q9UHB7	Q9UHB7	AF4/FMR2 family member 4	AFF4	SSVEEEDSFFRQRMFSPMEEKELLSPLSEPD	UID43081
NaN	NaN	NaN	NaN	NaN	NaN	NaN	NaN	NaN	NaN	NaN	NaN	NaN	NaN	NaN	NaN	NaN	NaN	NaN	NaN	NaN	NaN	NaN	NaN	S	3			___3	0.772732	0.0016507	50.776	33.811	50.776	-0.083214	28612000	31	Q9UHB7;Q9UHB7-2;Q9UHB7-3	31;31;31	Q9UHB7	Q9UHB7	AF4/FMR2 family member 4	AFF4	RRNQEIQQGEDAFPPSSPLFAEPYKVTSKED	UID43082
NaN	NaN	NaN	NaN	NaN	NaN	NaN	NaN	NaN	NaN	NaN	NaN	NaN	NaN	NaN	NaN	NaN	NaN	NaN	NaN	NaN	NaN	NaN	NaN	S	3			___3	0.78175	0.000347955	81.574	50.494	81.574	-0.0071642	0	32	Q9UHB7;Q9UHB7-2;Q9UHB7-3	32;32;32	Q9UHB7	Q9UHB7	AF4/FMR2 family member 4	AFF4	RNQEIQQGEDAFPPSSPLFAEPYKVTSKEDK	UID43083
NaN	NaN	NaN	NaN	NaN	NaN	NaN	NaN	NaN	NaN	NaN	NaN	NaN	NaN	NaN	NaN	NaN	NaN	NaN	NaN	NaN	NaN	NaN	NaN	S	2			___3	0.855621	0.000507996	95.073	72.705	95.073	-0.1814	12464000	1039	Q9UHB7	1039	Q9UHB7	Q9UHB7	AF4/FMR2 family member 4	AFF4	YSKTLTEHLKNSYNNSQAPSPGLGSKAVGMP	UID43084
NaN	NaN	NaN	NaN	NaN	NaN	NaN	NaN	NaN	NaN	NaN	NaN	NaN	NaN	NaN	NaN	NaN	NaN	NaN	NaN	NaN	NaN	NaN	NaN	S	2			___3	0.999999	8.35203e-122	210.71	174.08	210.71	-0.014424	394720000	1043	Q9UHB7	1043	Q9UHB7	Q9UHB7	AF4/FMR2 family member 4	AFF4	LTEHLKNSYNNSQAPSPGLGSKAVGMPSPVS	UID43085
NaN	NaN	NaN	NaN	NaN	NaN	NaN	NaN	NaN	NaN	NaN	NaN	NaN	NaN	NaN	NaN	NaN	NaN	NaN	NaN	NaN	NaN	NaN	NaN	S	2			___3	0.994556	0.000612204	112.24	73.072	112.24	0.063292	82686000	836	Q9UHB7;Q9UHB7-2	836;836	Q9UHB7	Q9UHB7	AF4/FMR2 family member 4	AFF4	SKDPKTEHGSRKRTISQSSSLKSSSNSNKET	UID43086
NaN	NaN	NaN	NaN	NaN	NaN	NaN	NaN	NaN	NaN	NaN	NaN	NaN	NaN	NaN	NaN	NaN	NaN	NaN	NaN	NaN	NaN	NaN	NaN	S	2			___3	0.798559	0.000590672	112.62	73.556	112.62	0.084322	41717000	838	Q9UHB7;Q9UHB7-2	838;838	Q9UHB7	Q9UHB7	AF4/FMR2 family member 4	AFF4	DPKTEHGSRKRTISQSSSLKSSSNSNKETSG	UID43087
NaN	NaN	NaN	NaN	NaN	NaN	NaN	NaN	NaN	NaN	NaN	NaN	NaN	NaN	NaN	NaN	NaN	NaN	NaN	NaN	NaN	NaN	NaN	NaN	S	2			___3	0.997133	0.000590672	112.62	73.556	85.006	0.64617	41198000	840	Q9UHB7;Q9UHB7-2	840;840	Q9UHB7	Q9UHB7	AF4/FMR2 family member 4	AFF4	KTEHGSRKRTISQSSSLKSSSNSNKETSGSS	UID43088
NaN	NaN	NaN	NaN	NaN	NaN	NaN	NaN	NaN	NaN	NaN	NaN	NaN	NaN	NaN	NaN	NaN	NaN	NaN	NaN	NaN	NaN	NaN	NaN	S	2			___3	1	0.000522865	88.486	67.829	83.891	0.30734	393940000	212	Q9UHB7;Q9UHB7-2;Q9UHB7-3	212;212;212	Q9UHB7	Q9UHB7	AF4/FMR2 family member 4	AFF4	SHGNDHHSKEHQRSKSPRDPDANWDSPSRVP	UID43089
NaN	NaN	NaN	NaN	NaN	NaN	NaN	NaN	NaN	NaN	NaN	NaN	NaN	NaN	NaN	NaN	NaN	NaN	NaN	NaN	NaN	NaN	NaN	NaN	S	3			___3	0.902868	0.0024542	62.108	27.457	52.393	0.056592	38298000	176	Q9UHB7;Q9UHB7-2;Q9UHB7-3	176;176;176	Q9UHB7	Q9UHB7	AF4/FMR2 family member 4	AFF4	SSSRKKGQHGSEHSKSRSSSPGKPQAVSSLN	UID43090
NaN	NaN	NaN	NaN	NaN	NaN	NaN	NaN	NaN	NaN	NaN	NaN	NaN	NaN	NaN	NaN	NaN	NaN	NaN	NaN	NaN	NaN	NaN	NaN	S	2			___3	0.998532	1.53403e-49	170.8	131.17	170.8	-0.26002	421940000	487	Q9UHB7;Q9UHB7-2	487;487	Q9UHB7	Q9UHB7	AF4/FMR2 family member 4	AFF4	WQLDNWLNKVNPHKVSPASSVDSNIPSSQGY	UID43091
NaN	NaN	NaN	NaN	NaN	NaN	NaN	NaN	NaN	NaN	NaN	NaN	NaN	NaN	NaN	NaN	NaN	NaN	NaN	NaN	NaN	NaN	NaN	NaN	S	3			___3	0.963051	0.00065523	65.954	44.954	63.225	0.076083	151750000	490	Q9UHB7;Q9UHB7-2	490;490	Q9UHB7	Q9UHB7	AF4/FMR2 family member 4	AFF4	DNWLNKVNPHKVSPASSVDSNIPSSQGYKKE	UID43092
NaN	NaN	NaN	NaN	NaN	NaN	NaN	NaN	NaN	NaN	NaN	NaN	NaN	NaN	NaN	NaN	NaN	NaN	NaN	NaN	NaN	NaN	NaN	NaN	S	3			___3	0.987143	0.000125784	82.406	64.686	63.225	0.076083	106400000	491	Q9UHB7;Q9UHB7-2	491;491	Q9UHB7	Q9UHB7	AF4/FMR2 family member 4	AFF4	NWLNKVNPHKVSPASSVDSNIPSSQGYKKEG	UID43093
NaN	NaN	NaN	NaN	NaN	NaN	NaN	NaN	NaN	NaN	NaN	NaN	NaN	NaN	NaN	NaN	NaN	NaN	NaN	NaN	NaN	NaN	NaN	NaN	S	2			___3	0.8291	0.000212711	111.63	74.103	111.63	0.59448	51658000	120	Q9UHB7;Q9UHB7-2;Q9UHB7-3	120;120;120	Q9UHB7	Q9UHB7	AF4/FMR2 family member 4	AFF4	SSKWTPVGPAPSTSQSQKRSSGLQSGHSSQR	UID43094
0.797005	0.421404	0.853277	-1.28719	-1.25257	-0.705748	-0.380333	-0.131769	NaN	0.83708	1.25355	NaN	-0.360403	-0.193218	-0.63171	-1.53121	NaN	NaN	0.609295	0.355015	-0.339497	-1.18761	-0.928263	0.317926	S	2			___1	0.903964	2.96216e-11	110.41	82.052	110.41	0.069234	221920000	411	Q6ULP2-3;Q6ULP2-5;Q6ULP2-2;Q6ULP2-4;Q6ULP2	411;411;411;411;411	Q6ULP2-3	Q6ULP2-3	Aftiphilin	AFTPH	PNIDPTEENDLDDSLSVKNGDSSNDFVTCND	UID7015
NaN	NaN	NaN	-0.928835	-0.532892	-0.0226193	NaN	NaN	NaN	NaN	NaN	-2.42551	0.826412	-0.512447	0.482506	0.517267	-0.452238	0.500902	-0.41398	-1.90291	-1.89514	NaN	-1.02115	-2.46005	S	3			___1	0.999528	1.12524e-07	80.832	60.56	80.172	-0.36744	89491000	226	Q6ULP2-3;Q6ULP2-5;Q6ULP2-2;Q6ULP2-4;Q6ULP2	226;226;226;226;226	Q6ULP2-3	Q6ULP2-3	Aftiphilin	AFTPH	PLSTHSTEYNLDSVPSPAEEFADFATFSKKE	UID7016
NaN	NaN	NaN	NaN	NaN	NaN	NaN	NaN	NaN	NaN	NaN	NaN	NaN	NaN	NaN	NaN	NaN	NaN	NaN	NaN	NaN	NaN	NaN	NaN	S	2			___2	0.903964	2.96216e-11	110.41	82.052	110.41	0.069234	221920000	411	Q6ULP2-3;Q6ULP2-5;Q6ULP2-2;Q6ULP2-4;Q6ULP2	411;411;411;411;411	Q6ULP2-3	Q6ULP2-3	Aftiphilin	AFTPH	PNIDPTEENDLDDSLSVKNGDSSNDFVTCND	UID22477
NaN	NaN	NaN	NaN	NaN	NaN	NaN	NaN	NaN	NaN	NaN	NaN	NaN	NaN	NaN	NaN	NaN	NaN	NaN	NaN	NaN	NaN	NaN	NaN	S	3			___2	0.999528	1.12524e-07	80.832	60.56	80.172	-0.36744	89491000	226	Q6ULP2-3;Q6ULP2-5;Q6ULP2-2;Q6ULP2-4;Q6ULP2	226;226;226;226;226	Q6ULP2-3	Q6ULP2-3	Aftiphilin	AFTPH	PLSTHSTEYNLDSVPSPAEEFADFATFSKKE	UID22478
NaN	NaN	NaN	NaN	NaN	NaN	NaN	NaN	NaN	NaN	NaN	NaN	NaN	NaN	NaN	NaN	NaN	NaN	NaN	NaN	NaN	NaN	NaN	NaN	S	2			___3	0.903964	2.96216e-11	110.41	82.052	110.41	0.069234	221920000	411	Q6ULP2-3;Q6ULP2-5;Q6ULP2-2;Q6ULP2-4;Q6ULP2	411;411;411;411;411	Q6ULP2-3	Q6ULP2-3	Aftiphilin	AFTPH	PNIDPTEENDLDDSLSVKNGDSSNDFVTCND	UID37939
NaN	NaN	NaN	NaN	NaN	NaN	NaN	NaN	NaN	NaN	NaN	NaN	NaN	NaN	NaN	NaN	NaN	NaN	NaN	NaN	NaN	NaN	NaN	NaN	S	3			___3	0.999528	1.12524e-07	80.832	60.56	80.172	-0.36744	89491000	226	Q6ULP2-3;Q6ULP2-5;Q6ULP2-2;Q6ULP2-4;Q6ULP2	226;226;226;226;226	Q6ULP2-3	Q6ULP2-3	Aftiphilin	AFTPH	PLSTHSTEYNLDSVPSPAEEFADFATFSKKE	UID37940
NaN	NaN	NaN	NaN	NaN	NaN	NaN	NaN	NaN	NaN	NaN	NaN	-1.48715	-1.69325	-2.2918	NaN	NaN	NaN	-4.2648	-3.94082	NaN	NaN	NaN	NaN	S	2			___1	0.970731	0.00327358	74.392	50.87	74.392	0.53003	7716700	422	Q9UPQ3-2;Q9UPQ3	422;422	Q9UPQ3-2	Q9UPQ3-2	Arf-GAP with GTPase, ANK repeat and PH domain-containing protein 1	AGAP1	GKRPPRATSACAPISSPKTNGLSKDMSSLHI	UID12673
NaN	NaN	NaN	NaN	NaN	NaN	NaN	NaN	NaN	NaN	NaN	NaN	NaN	NaN	NaN	NaN	NaN	NaN	NaN	NaN	NaN	NaN	NaN	NaN	S	2			___2	0.970731	0.00327358	74.392	50.87	74.392	0.53003	7716700	422	Q9UPQ3-2;Q9UPQ3	422;422	Q9UPQ3-2	Q9UPQ3-2	Arf-GAP with GTPase, ANK repeat and PH domain-containing protein 1	AGAP1	GKRPPRATSACAPISSPKTNGLSKDMSSLHI	UID28135
NaN	NaN	NaN	NaN	NaN	NaN	NaN	NaN	NaN	NaN	NaN	NaN	NaN	NaN	NaN	NaN	NaN	NaN	NaN	NaN	NaN	NaN	NaN	NaN	S	2			___3	0.970731	0.00327358	74.392	50.87	74.392	0.53003	7716700	422	Q9UPQ3-2;Q9UPQ3	422;422	Q9UPQ3-2	Q9UPQ3-2	Arf-GAP with GTPase, ANK repeat and PH domain-containing protein 1	AGAP1	GKRPPRATSACAPISSPKTNGLSKDMSSLHI	UID43597
1.39964	1.31691	1.08423	1.07388	-0.696306	1.29905	-0.479927	-0.769482	0.102226	1.14942	2.31236	0.93461	2.44379	-1.23557	0.967695	-1.73968	NaN	NaN	NaN	NaN	-3.24739	NaN	NaN	NaN	S	2			___1	0.976692	0.00154624	81.709	50.231	66.568	0.26498	264540000	251	Q96P47-5;Q96P47;Q96P47-2;Q96P47-4	251;443;444;479	Q96P47-5	Q96P47-5	Arf-GAP with GTPase, ANK repeat and PH domain-containing protein 3	AGAP3	GKRLPRATPATAPGTSPRANGLSVERSNTQL	UID9857
NaN	NaN	NaN	NaN	NaN	NaN	NaN	NaN	NaN	NaN	NaN	NaN	NaN	NaN	NaN	NaN	NaN	NaN	NaN	NaN	NaN	NaN	NaN	NaN	S	2			___2	0.976692	0.00154624	81.709	50.231	66.568	0.26498	264540000	251	Q96P47-5;Q96P47;Q96P47-2;Q96P47-4	251;443;444;479	Q96P47-5	Q96P47-5	Arf-GAP with GTPase, ANK repeat and PH domain-containing protein 3	AGAP3	GKRLPRATPATAPGTSPRANGLSVERSNTQL	UID25319
NaN	NaN	NaN	NaN	NaN	NaN	NaN	NaN	NaN	NaN	NaN	NaN	NaN	NaN	NaN	NaN	NaN	NaN	NaN	NaN	NaN	NaN	NaN	NaN	S	2			___3	0.976692	0.00154624	81.709	50.231	66.568	0.26498	264540000	251	Q96P47-5;Q96P47;Q96P47-2;Q96P47-4	251;443;444;479	Q96P47-5	Q96P47-5	Arf-GAP with GTPase, ANK repeat and PH domain-containing protein 3	AGAP3	GKRLPRATPATAPGTSPRANGLSVERSNTQL	UID40781
0.52405	0.956249	1.22513	NaN	0.0869942	0.263971	1.67438	2.44158	2.33728	1.46604	1.37076	1.31917	-0.677013	-0.749329	-2.3534	0.594419	-1.36551	0.442648	0.188978	0.743627	1.79921	2.06092	1.89393	1.88782	S	2			___1	0.999972	4.25911e-43	164.27	129.69	137.4	0.32515	328750000	322	P52594-2;P52594-3;P52594;P52594-4	322;362;362;386	P52594-2	P52594-2	Arf-GAP domain and FG repeat-containing protein 1	AGFG1	SGFGTTGKAPVGSVVSVPSQSSASSDKYAAL	UID3565
3.63781	NaN	2.67494	NaN	NaN	2.77778	NaN	0.681152	1.6392	NaN	NaN	0.218884	5.13351	5.43235	4.28187	5.09183	3.57331	2.68698	4.19907	NaN	3.857	NaN	NaN	NaN	S	2			___1	0.999996	3.94055e-07	137.01	100.05	137.01	0.49245	1780200000	181	P52594-2;P52594-3;P52594;P52594-4	181;181;181;181	P52594-2	P52594-2	Arf-GAP domain and FG repeat-containing protein 1	AGFG1	DSAPTLHLNKGTPSQSPVVGRSQGQQQEKKQ	UID3566
NaN	NaN	NaN	NaN	NaN	NaN	NaN	NaN	NaN	NaN	NaN	NaN	NaN	NaN	NaN	NaN	NaN	NaN	NaN	NaN	NaN	NaN	NaN	NaN	S	2			___2	0.999972	4.25911e-43	164.27	129.69	137.4	0.32515	328750000	322	P52594-2;P52594-3;P52594;P52594-4	322;362;362;386	P52594-2	P52594-2	Arf-GAP domain and FG repeat-containing protein 1	AGFG1	SGFGTTGKAPVGSVVSVPSQSSASSDKYAAL	UID19027
0.636547	0.711485	1.02412	1.06392	1.0059	NaN	-3.24428	NaN	-2.52632	NaN	NaN	NaN	1.50751	1.32955	0.326662	1.10269	0.691528	0.158899	-1.6628	0.438095	-0.879192	NaN	NaN	NaN	S	2			___2	0.999996	3.94055e-07	137.01	100.05	137.01	0.49245	1780200000	181	P52594-2;P52594-3;P52594;P52594-4	181;181;181;181	P52594-2	P52594-2	Arf-GAP domain and FG repeat-containing protein 1	AGFG1	DSAPTLHLNKGTPSQSPVVGRSQGQQQEKKQ	UID19028
NaN	NaN	NaN	NaN	NaN	NaN	NaN	NaN	NaN	NaN	NaN	NaN	NaN	NaN	NaN	NaN	NaN	NaN	NaN	NaN	NaN	NaN	NaN	NaN	S	2			___3	0.999972	4.25911e-43	164.27	129.69	137.4	0.32515	328750000	322	P52594-2;P52594-3;P52594;P52594-4	322;362;362;386	P52594-2	P52594-2	Arf-GAP domain and FG repeat-containing protein 1	AGFG1	SGFGTTGKAPVGSVVSVPSQSSASSDKYAAL	UID34489
NaN	NaN	NaN	NaN	NaN	NaN	NaN	NaN	NaN	NaN	NaN	NaN	NaN	NaN	NaN	NaN	NaN	NaN	NaN	NaN	NaN	NaN	NaN	NaN	S	2			___3	0.999996	3.94055e-07	137.01	100.05	137.01	0.49245	1780200000	181	P52594-2;P52594-3;P52594;P52594-4	181;181;181;181	P52594-2	P52594-2	Arf-GAP domain and FG repeat-containing protein 1	AGFG1	DSAPTLHLNKGTPSQSPVVGRSQGQQQEKKQ	UID34490
NaN	NaN	NaN	NaN	NaN	NaN	NaN	NaN	NaN	NaN	NaN	NaN	NaN	NaN	NaN	NaN	NaN	NaN	NaN	NaN	NaN	NaN	NaN	NaN	S	3			___1	0.999603	2.42803e-11	109.32	89.968	109.32	0.26558	223690000	7	Q8N302;Q8N302-3;Q8N302-2	7;7;7	Q8N302	Q8N302	Angiogenic factor with G patch and FHA domains 1	AGGF1	_________MASEAPSPPRSPPPPTSPEPEL	UID8184
NaN	NaN	NaN	NaN	NaN	NaN	NaN	NaN	NaN	NaN	NaN	NaN	NaN	NaN	NaN	NaN	NaN	NaN	NaN	NaN	NaN	NaN	NaN	NaN	S	3			___1	0.999431	2.42803e-11	109.32	89.968	109.32	0.26558	222530000	11	Q8N302;Q8N302-3;Q8N302-2	11;11;11	Q8N302	Q8N302	Angiogenic factor with G patch and FHA domains 1	AGGF1	_____MASEAPSPPRSPPPPTSPEPELAQLR	UID8185
NaN	NaN	NaN	NaN	NaN	NaN	NaN	NaN	NaN	NaN	NaN	NaN	NaN	NaN	NaN	NaN	NaN	NaN	NaN	NaN	NaN	NaN	NaN	NaN	S	3			___1	0.829199	0.000285544	66.845	49.728	55.988	-0.26411	88432000	17	Q8N302;Q8N302-3;Q8N302-2	17;17;17	Q8N302	Q8N302	Angiogenic factor with G patch and FHA domains 1	AGGF1	ASEAPSPPRSPPPPTSPEPELAQLRRKVEKL	UID8186
NaN	-2.0408	NaN	NaN	NaN	NaN	NaN	NaN	NaN	NaN	NaN	NaN	-1.18522	0.361683	-0.133385	0.554831	-0.232101	-1.27959	NaN	-0.58222	0.515102	0.144827	-0.910734	0.456966	S	3			___1	0.809227	0.00270045	44.963	14.719	44.963	0.38101	65949000	344	Q8N302	344	Q8N302	Q8N302	Angiogenic factor with G patch and FHA domains 1	AGGF1	SPPKVTVPTSGNTIESPLHENISNSTSFKDE	UID8187
0.387558	0.859825	-0.932587	0.597584	-0.718912	0.2582	-0.943621	-0.156811	NaN	-0.470974	-0.529339	-0.000202179	-0.0769825	-0.712326	-0.294251	-0.278158	-1.03423	NaN	NaN	-1.29229	0.0995884	-0.161541	NaN	NaN	S	3			___2	0.999603	2.42803e-11	109.32	89.968	109.32	0.26558	223690000	7	Q8N302;Q8N302-3;Q8N302-2	7;7;7	Q8N302	Q8N302	Angiogenic factor with G patch and FHA domains 1	AGGF1	_________MASEAPSPPRSPPPPTSPEPEL	UID23646
0.387558	0.859825	-0.932587	0.597584	-0.718912	0.2582	-0.943621	-0.156811	NaN	-0.470974	-0.529339	-0.000202179	-0.0769825	-0.712326	-0.294251	-0.278158	-1.03423	NaN	NaN	NaN	0.0995884	-0.161541	NaN	NaN	S	3			___2	0.999431	2.42803e-11	109.32	89.968	109.32	0.26558	222530000	11	Q8N302;Q8N302-3;Q8N302-2	11;11;11	Q8N302	Q8N302	Angiogenic factor with G patch and FHA domains 1	AGGF1	_____MASEAPSPPRSPPPPTSPEPELAQLR	UID23647
NaN	NaN	NaN	NaN	NaN	NaN	NaN	NaN	NaN	NaN	NaN	NaN	NaN	NaN	NaN	NaN	NaN	NaN	NaN	NaN	NaN	NaN	NaN	NaN	S	3			___2	0.829199	0.000285544	66.845	49.728	55.988	-0.26411	88432000	17	Q8N302;Q8N302-3;Q8N302-2	17;17;17	Q8N302	Q8N302	Angiogenic factor with G patch and FHA domains 1	AGGF1	ASEAPSPPRSPPPPTSPEPELAQLRRKVEKL	UID23648
NaN	NaN	NaN	NaN	NaN	NaN	NaN	NaN	NaN	NaN	NaN	NaN	NaN	NaN	NaN	NaN	NaN	NaN	NaN	NaN	NaN	NaN	NaN	NaN	S	3			___2	0.809227	0.00270045	44.963	14.719	44.963	0.38101	65949000	344	Q8N302	344	Q8N302	Q8N302	Angiogenic factor with G patch and FHA domains 1	AGGF1	SPPKVTVPTSGNTIESPLHENISNSTSFKDE	UID23649
0.498203	0.670967	0.988159	0.782185	-2.77976	NaN	NaN	-1.78218	-3.39484	-2.94168	-1.3474	NaN	-1.65794	-0.728859	-0.0955277	-0.884745	0.62871	0.22246	-1.37508	-3.32132	-1.68422	-2.90558	-2.51519	NaN	S	3			___3	0.999603	2.42803e-11	109.32	89.968	109.32	0.26558	223690000	7	Q8N302;Q8N302-3;Q8N302-2	7;7;7	Q8N302	Q8N302	Angiogenic factor with G patch and FHA domains 1	AGGF1	_________MASEAPSPPRSPPPPTSPEPEL	UID39108
0.498203	0.670967	0.988159	0.782185	-2.77976	NaN	NaN	-1.78218	-3.39484	-2.94168	-1.3474	NaN	-1.65794	-0.728859	-0.0955277	-0.884745	0.62871	0.22246	-1.37508	-3.32132	-1.68422	-2.90558	-2.51519	NaN	S	3			___3	0.999431	2.42803e-11	109.32	89.968	109.32	0.26558	222530000	11	Q8N302;Q8N302-3;Q8N302-2	11;11;11	Q8N302	Q8N302	Angiogenic factor with G patch and FHA domains 1	AGGF1	_____MASEAPSPPRSPPPPTSPEPELAQLR	UID39109
-0.497889	0.163851	0.988159	-0.000940323	-2.77976	NaN	NaN	-1.78218	-3.39484	-2.94168	-1.3474	NaN	NaN	-0.728859	-0.0955277	-0.884745	0.62871	0.22246	-1.37508	-3.32132	-1.68422	-2.90558	-2.51519	NaN	S	3			___3	0.829199	0.000285544	66.845	49.728	55.988	-0.26411	88432000	17	Q8N302;Q8N302-3;Q8N302-2	17;17;17	Q8N302	Q8N302	Angiogenic factor with G patch and FHA domains 1	AGGF1	ASEAPSPPRSPPPPTSPEPELAQLRRKVEKL	UID39110
NaN	NaN	NaN	NaN	NaN	NaN	NaN	NaN	NaN	NaN	NaN	NaN	NaN	NaN	NaN	NaN	NaN	NaN	NaN	NaN	NaN	NaN	NaN	NaN	S	3			___3	0.809227	0.00270045	44.963	14.719	44.963	0.38101	65949000	344	Q8N302	344	Q8N302	Q8N302	Angiogenic factor with G patch and FHA domains 1	AGGF1	SPPKVTVPTSGNTIESPLHENISNSTSFKDE	UID39111
-2.36838	0.653173	0.189863	-0.620344	-2.38449	-2.45877	0.592318	1.07068	0.60453	NaN	-1.47488	-1.72073	NaN	NaN	NaN	NaN	NaN	NaN	NaN	NaN	NaN	NaN	NaN	NaN	S	2			___1	0.879021	0.000601286	102.9	73.808	69.069	0.06244	126440000	66	Q53EU6	66	Q53EU6	Q53EU6	Glycerol-3-phosphate acyltransferase 3	AGPAT9	IRIEKGTPKESILKNSASVGIIQRDESPMEK	UID6104
3.19169	3.24234	3.52235	1.06226	1.332	0.592529	1.40834	1.67278	1.49226	-0.107285	-0.0796967	0.712717	1.84114	2.54334	1.09668	0.67337	-0.64105	0.299563	0.833399	0.564531	NaN	-1.1665	-1.2321	-1.62818	S	2			___1	0.999998	6.29083e-11	145.61	83.086	141.65	-0.21779	945980000	68	Q53EU6	68	Q53EU6	Q53EU6	Glycerol-3-phosphate acyltransferase 3	AGPAT9	IEKGTPKESILKNSASVGIIQRDESPMEKGL	UID6105
NaN	NaN	NaN	NaN	NaN	NaN	NaN	NaN	NaN	NaN	NaN	NaN	NaN	NaN	NaN	NaN	NaN	NaN	NaN	NaN	NaN	NaN	NaN	NaN	S	2			___2	0.879021	0.000601286	102.9	73.808	69.069	0.06244	126440000	66	Q53EU6	66	Q53EU6	Q53EU6	Glycerol-3-phosphate acyltransferase 3	AGPAT9	IRIEKGTPKESILKNSASVGIIQRDESPMEK	UID21566
-0.509413	-0.276283	-0.228485	NaN	NaN	NaN	NaN	NaN	NaN	NaN	NaN	NaN	NaN	NaN	NaN	NaN	NaN	NaN	NaN	NaN	NaN	NaN	NaN	NaN	S	2			___2	0.999998	6.29083e-11	145.61	83.086	141.65	-0.21779	945980000	68	Q53EU6	68	Q53EU6	Q53EU6	Glycerol-3-phosphate acyltransferase 3	AGPAT9	IEKGTPKESILKNSASVGIIQRDESPMEKGL	UID21567
NaN	NaN	NaN	NaN	NaN	NaN	NaN	NaN	NaN	NaN	NaN	NaN	NaN	NaN	NaN	NaN	NaN	NaN	NaN	NaN	NaN	NaN	NaN	NaN	S	2			___3	0.879021	0.000601286	102.9	73.808	69.069	0.06244	126440000	66	Q53EU6	66	Q53EU6	Q53EU6	Glycerol-3-phosphate acyltransferase 3	AGPAT9	IRIEKGTPKESILKNSASVGIIQRDESPMEK	UID37028
NaN	NaN	NaN	NaN	NaN	NaN	NaN	NaN	NaN	NaN	NaN	NaN	NaN	NaN	NaN	NaN	NaN	NaN	NaN	NaN	NaN	NaN	NaN	NaN	S	2			___3	0.999998	6.29083e-11	145.61	83.086	141.65	-0.21779	945980000	68	Q53EU6	68	Q53EU6	Q53EU6	Glycerol-3-phosphate acyltransferase 3	AGPAT9	IEKGTPKESILKNSASVGIIQRDESPMEKGL	UID37029
NaN	NaN	NaN	-0.774227	-1.23154	-0.816872	-0.585474	-0.466366	-1.3535	-1.37513	-1.07441	-0.376555	0.999803	1.41725	0.885647	1.04934	0.147715	0.866474	0.815752	1.5166	0.717005	0.778305	0.778122	1.24686	S	2			___1	0.999383	9.11898e-46	152.03	123.24	96.133	-0.12631	244980000	65	O00116	65	O00116	O00116	Alkyldihydroxyacetonephosphate synthase, peroxisomal	AGPS	REALSTNECKARRAASAATAAPTATPAAQES	UID122
NaN	NaN	-2.58837	-2.00707	-1.8371	NaN	-2.37516	NaN	-1.58324	-0.939966	-1.15863	-1.08634	-1.8677	0.583162	-1.18777	0.405102	-1.08526	-0.262207	-0.941566	NaN	-0.110056	0.0531521	-1.05749	0.494486	T	3			___1	0.876844	5.18328e-06	93.196	70.487	88.04	0.03647	73197000	68	O00116	68	O00116	O00116	Alkyldihydroxyacetonephosphate synthase, peroxisomal	AGPS	LSTNECKARRAASAATAAPTATPAAQESGTI	UID13469
NaN	NaN	NaN	NaN	NaN	NaN	-3.90611	NaN	NaN	-2.36571	-2.58664	NaN	-0.980473	-0.674019	-3.02069	-0.678431	-3.09071	NaN	-2.82618	NaN	-0.866167	-2.90103	NaN	NaN	T	2			___1	0.970237	3.83986e-06	99.603	53.783	82.139	-0.14421	22532000	74	O00116	74	O00116	O00116	Alkyldihydroxyacetonephosphate synthase, peroxisomal	AGPS	KARRAASAATAAPTATPAAQESGTIPKKRQE	UID13470
NaN	NaN	NaN	NaN	NaN	NaN	NaN	NaN	NaN	NaN	NaN	NaN	NaN	NaN	NaN	NaN	NaN	NaN	NaN	NaN	NaN	NaN	NaN	NaN	S	2			___2	0.999383	9.11898e-46	152.03	123.24	96.133	-0.12631	244980000	65	O00116	65	O00116	O00116	Alkyldihydroxyacetonephosphate synthase, peroxisomal	AGPS	REALSTNECKARRAASAATAAPTATPAAQES	UID15584
NaN	NaN	NaN	NaN	NaN	NaN	NaN	NaN	NaN	NaN	NaN	NaN	NaN	NaN	NaN	NaN	NaN	NaN	NaN	NaN	NaN	NaN	NaN	NaN	T	3			___2	0.876844	5.18328e-06	93.196	70.487	88.04	0.03647	73197000	68	O00116	68	O00116	O00116	Alkyldihydroxyacetonephosphate synthase, peroxisomal	AGPS	LSTNECKARRAASAATAAPTATPAAQESGTI	UID28931
NaN	NaN	NaN	NaN	NaN	NaN	NaN	NaN	NaN	NaN	NaN	NaN	NaN	NaN	NaN	NaN	NaN	NaN	NaN	NaN	NaN	NaN	NaN	NaN	T	2			___2	0.970237	3.83986e-06	99.603	53.783	82.139	-0.14421	22532000	74	O00116	74	O00116	O00116	Alkyldihydroxyacetonephosphate synthase, peroxisomal	AGPS	KARRAASAATAAPTATPAAQESGTIPKKRQE	UID28932
NaN	NaN	NaN	NaN	NaN	NaN	NaN	NaN	NaN	NaN	NaN	NaN	NaN	NaN	NaN	NaN	NaN	NaN	NaN	NaN	NaN	NaN	NaN	NaN	S	2			___3	0.999383	9.11898e-46	152.03	123.24	96.133	-0.12631	244980000	65	O00116	65	O00116	O00116	Alkyldihydroxyacetonephosphate synthase, peroxisomal	AGPS	REALSTNECKARRAASAATAAPTATPAAQES	UID31046
NaN	NaN	NaN	NaN	NaN	NaN	NaN	NaN	NaN	NaN	NaN	NaN	NaN	NaN	NaN	NaN	NaN	NaN	NaN	NaN	NaN	NaN	NaN	NaN	T	3			___3	0.876844	5.18328e-06	93.196	70.487	88.04	0.03647	73197000	68	O00116	68	O00116	O00116	Alkyldihydroxyacetonephosphate synthase, peroxisomal	AGPS	LSTNECKARRAASAATAAPTATPAAQESGTI	UID44393
NaN	NaN	NaN	NaN	NaN	NaN	NaN	NaN	NaN	NaN	NaN	NaN	NaN	NaN	NaN	NaN	NaN	NaN	NaN	NaN	NaN	NaN	NaN	NaN	T	2			___3	0.970237	3.83986e-06	99.603	53.783	82.139	-0.14421	22532000	74	O00116	74	O00116	O00116	Alkyldihydroxyacetonephosphate synthase, peroxisomal	AGPS	KARRAASAATAAPTATPAAQESGTIPKKRQE	UID44394
NaN	-2.99987	-1.05255	-2.06941	NaN	NaN	-2.04168	-0.673136	-0.303812	-0.48324	-0.595789	-1.12737	0.772354	0.542705	1.03439	0.0742779	-0.82741	0.242229	0.537766	0.804552	NaN	0.425627	-0.271051	-0.225832	S	2			___1	0.92618	4.17237e-05	94.957	62.346	87.237	0.32819	116260000	131	Q6RW13-2;Q6RW13	131;138	Q6RW13-2	Q6RW13-2	Type-1 angiotensin II receptor-associated protein	AGTRAP	FLGSSQDRSAYQTIDSAEAPADPFAVPEGRS	UID7001
NaN	NaN	NaN	NaN	NaN	NaN	NaN	NaN	NaN	NaN	NaN	NaN	NaN	NaN	NaN	NaN	NaN	NaN	NaN	NaN	NaN	NaN	NaN	NaN	S	2			___2	0.92618	4.17237e-05	94.957	62.346	87.237	0.32819	116260000	131	Q6RW13-2;Q6RW13	131;138	Q6RW13-2	Q6RW13-2	Type-1 angiotensin II receptor-associated protein	AGTRAP	FLGSSQDRSAYQTIDSAEAPADPFAVPEGRS	UID22463
NaN	NaN	NaN	NaN	NaN	NaN	NaN	NaN	NaN	NaN	NaN	NaN	NaN	NaN	NaN	NaN	NaN	NaN	NaN	NaN	NaN	NaN	NaN	NaN	S	2			___3	0.92618	4.17237e-05	94.957	62.346	87.237	0.32819	116260000	131	Q6RW13-2;Q6RW13	131;138	Q6RW13-2	Q6RW13-2	Type-1 angiotensin II receptor-associated protein	AGTRAP	FLGSSQDRSAYQTIDSAEAPADPFAVPEGRS	UID37925
NaN	-4.64945	NaN	NaN	NaN	NaN	NaN	-3.69937	NaN	NaN	NaN	NaN	NaN	-1.6023	NaN	-3.34904	NaN	NaN	NaN	-2.10641	NaN	NaN	NaN	NaN	S	2			___1	1	0.00046626	101.72	70.085	92.856	0.2383	4563800	528	Q8WYP5;Q8WYP5-3;Q8WYP5-2	528;537;563	Q8WYP5	Q8WYP5	Protein ELYS	AHCTF1	LIPDGYNRCLVAGLLSPRFVDVQPSSLSQEE	UID9033
-2.33459	-1.53937	-1.00889	-0.162222	-0.312235	-0.510317	-0.847302	-1.13632	-0.611801	-0.81613	-0.717155	-1.96961	-1.88137	-1.94356	-2.03084	0.0373268	-0.142849	-0.249184	-1.20505	-0.286945	-0.975695	-1.32092	-1.5195	-2.6252	S	2			___1	0.999992	2.07995e-07	157.37	103.28	157.37	0.51961	83047000	2181	Q8WYP5;Q8WYP5-3;Q8WYP5-2	2181;2190;2216	Q8WYP5	Q8WYP5	Protein ELYS	AHCTF1	SNKNKLEDELKDDAQSVETLGKPKAKRIRTS	UID9034
NaN	NaN	NaN	NaN	NaN	NaN	NaN	NaN	NaN	NaN	NaN	NaN	NaN	-1.51065	NaN	NaN	NaN	NaN	NaN	NaN	NaN	NaN	NaN	NaN	S	2			___1	0.988246	0.0074036	69.314	35.773	69.314	0.086968	2609200	1278	Q8WYP5;Q8WYP5-3;Q8WYP5-2	1278;1287;1313	Q8WYP5	Q8WYP5	Protein ELYS	AHCTF1	VPVETEWLKSKDRTTSFFLNSPEKEHQEMDE	UID9035
NaN	-1.1296	-1.98285	-1.5889	-0.751734	0.0366612	NaN	NaN	NaN	-2.07503	-1.21428	-1.99913	1.19341	1.18751	1.11674	-0.636091	0.0259876	0.618271	NaN	0.26981	NaN	NaN	-2.66208	NaN	S	2			___1	1	2.80057e-07	132.62	80.972	123.54	0.65471	148680000	1283	Q8WYP5;Q8WYP5-3;Q8WYP5-2	1283;1292;1318	Q8WYP5	Q8WYP5	Protein ELYS	AHCTF1	EWLKSKDRTTSFFLNSPEKEHQEMDEGSQSL	UID9036
NaN	NaN	NaN	-4.40369	-1.92214	-4.32878	-5.0566	NaN	-4.42083	NaN	-3.02305	-3.6698	-5.38503	-5.14072	NaN	-6.7158	NaN	-6.84139	-4.40355	-4.81422	NaN	NaN	NaN	NaN	S	2			___1	0.998386	0.0014259	78.166	40.512	78.166	0.027012	26402000	1295	Q8WYP5;Q8WYP5-3;Q8WYP5-2	1295;1304;1330	Q8WYP5	Q8WYP5	Protein ELYS	AHCTF1	FLNSPEKEHQEMDEGSQSLEKLDVSKGNSSV	UID9037
NaN	-2.58327	-1.29049	-1.33443	-1.6995	NaN	-3.31135	-2.25174	NaN	NaN	NaN	NaN	-1.77291	-1.63755	-2.47023	-1.0025	-0.538189	-1.50361	-3.61907	-0.461815	-1.56861	NaN	-3.16152	-2.88515	S	2			___1	0.995498	0.000437521	99.663	62.018	51.798	0.14706	59549000	1297	Q8WYP5;Q8WYP5-3;Q8WYP5-2	1297;1306;1332	Q8WYP5	Q8WYP5	Protein ELYS	AHCTF1	NSPEKEHQEMDEGSQSLEKLDVSKGNSSVSI	UID9038
-2.26441	-3.96273	-2.94646	NaN	NaN	NaN	NaN	NaN	NaN	NaN	NaN	NaN	-2.25463	-2.17398	-2.73933	-2.21671	-1.85421	-2.14714	-1.24866	-1.88582	-4.25604	NaN	NaN	NaN	S	2			___1	0.97662	0.00411635	91.318	16.209	91.318	-0.33013	26502000	1944	Q8WYP5;Q8WYP5-3;Q8WYP5-2	1944;1953;1979	Q8WYP5	Q8WYP5	Protein ELYS	AHCTF1	QLRIKHVRRVRGREVSPSDVREDSNLESSQL	UID9039
1.27811	1.29784	0.786594	0.197151	-1.11016	NaN	NaN	NaN	-1.11684	-0.643579	NaN	NaN	2.38719	2.65606	1.83102	2.83083	1.80325	2.7368	1.53435	2.42211	2.05521	2.06053	0.358395	2.18334	S	2			___1	0.998822	7.05339e-18	136.59	112.39	81.643	0.56318	457500000	1513	Q8WYP5;Q8WYP5-3;Q8WYP5-2	1513;1522;1548	Q8WYP5	Q8WYP5	Protein ELYS	AHCTF1	KESVDLPEEKLPISDSPPDTQEIHVIEQEKL	UID9040
-0.599726	-0.219946	-1.09051	-1.20392	-2.88515	-0.859671	-0.0272865	0.210489	0.253508	-0.748676	-0.450047	-2.00235	-1.08955	-0.429378	NaN	-1.46149	NaN	NaN	NaN	-2.24663	-3.30197	NaN	NaN	NaN	S	2			___1	1	0.000172678	106.7	59.063	106.7	0.45547	64427000	1541	Q8WYP5;Q8WYP5-3;Q8WYP5-2	1541;1550;1576	Q8WYP5	Q8WYP5	Protein ELYS	AHCTF1	EKLEAQDSGEEARNLSFNELYPSGTLKLQYN	UID9041
NaN	NaN	NaN	NaN	NaN	-2.27461	-1.43157	-0.461109	0.150984	NaN	-1.69265	-1.1218	-2.91978	NaN	-3.9868	-2.90836	NaN	-1.59122	NaN	NaN	NaN	NaN	NaN	NaN	S	2			___1	0.999774	0.000767787	100.14	62.147	100.14	0.69301	64249000	1884	Q8WYP5;Q8WYP5-3;Q8WYP5-2	1884;1893;1919	Q8WYP5	Q8WYP5	Protein ELYS	AHCTF1	KRTPRRIKRSVENQESVEIINDLKVSTVTSP	UID9042
0.0167599	-0.3871	0.355209	-1.0188	-2.71306	-2.53635	NaN	-3.33262	NaN	NaN	NaN	NaN	NaN	NaN	NaN	NaN	NaN	NaN	NaN	NaN	NaN	NaN	NaN	NaN	S	2			___1	0.835871	0.00426737	70.094	45.176	48.555	1.4811	30296000	506	Q8WYP5;Q8WYP5-3;Q8WYP5-2	506;515;541	Q8WYP5	Q8WYP5	Protein ELYS	AHCTF1	TCTGFQKETLTFLKKSGPSLNELIPDGYNRC	UID9043
-0.918871	-1.96191	-1.618	-1.91308	-2.95126	-1.27414	-2.84222	-1.77358	-2.60384	-1.98436	-2.6901	NaN	-0.985218	-0.593489	-0.785523	-0.248222	-1.33717	-0.647907	-1.50989	-0.90609	NaN	NaN	NaN	NaN	S	2			___1	0.999962	0.00851929	80.834	13.734	73.9	-0.29111	55095000	1142	Q8WYP5;Q8WYP5-3;Q8WYP5-2	1142;1151;1177	Q8WYP5	Q8WYP5	Protein ELYS	AHCTF1	RPSQCSEFIQQSSMKSPLYLVSRSLPSSSQL	UID9044
NaN	NaN	NaN	NaN	NaN	NaN	NaN	NaN	NaN	NaN	NaN	NaN	NaN	-0.594835	NaN	NaN	NaN	NaN	NaN	NaN	NaN	NaN	NaN	NaN	S	2			___1	0.984132	0.000872773	96.379	44.884	68.569	0.26886	15015000	1216	Q8WYP5;Q8WYP5-3;Q8WYP5-2	1216;1225;1251	Q8WYP5	Q8WYP5	Protein ELYS	AHCTF1	SILRSTLRSTPLASPSPSPGRSPQRLKETRI	UID9045
NaN	NaN	NaN	NaN	NaN	NaN	NaN	NaN	NaN	NaN	NaN	NaN	NaN	NaN	NaN	NaN	NaN	NaN	NaN	NaN	NaN	NaN	NaN	NaN	S	2			___1	0.811823	0.000786239	86.439	58.927	61.736	0.009585	38905000	1218	Q8WYP5;Q8WYP5-3;Q8WYP5-2	1218;1227;1253	Q8WYP5	Q8WYP5	Protein ELYS	AHCTF1	LRSTLRSTPLASPSPSPGRSPQRLKETRISF	UID9046
NaN	NaN	NaN	NaN	NaN	NaN	-3.04106	-3.66854	-1.5054	-3.21732	-1.78089	-1.75468	0.444643	0.262869	1.18836	0.658081	0.375778	-0.108854	-0.616926	-0.268103	NaN	NaN	NaN	NaN	S	2			___1	0.998594	0.000273377	115.02	73.533	95.307	-0.02597	152370000	1222	Q8WYP5;Q8WYP5-3;Q8WYP5-2	1222;1231;1257	Q8WYP5	Q8WYP5	Protein ELYS	AHCTF1	LRSTPLASPSPSPGRSPQRLKETRISFVEED	UID9047
NaN	NaN	NaN	NaN	NaN	NaN	NaN	NaN	NaN	NaN	NaN	NaN	NaN	NaN	NaN	NaN	NaN	NaN	NaN	NaN	NaN	NaN	NaN	NaN	S	2			___2	1	0.00046626	101.72	70.085	92.856	0.2383	4563800	528	Q8WYP5;Q8WYP5-3;Q8WYP5-2	528;537;563	Q8WYP5	Q8WYP5	Protein ELYS	AHCTF1	LIPDGYNRCLVAGLLSPRFVDVQPSSLSQEE	UID24495
NaN	NaN	NaN	NaN	NaN	NaN	NaN	NaN	NaN	NaN	NaN	NaN	NaN	NaN	NaN	NaN	NaN	NaN	NaN	NaN	NaN	NaN	NaN	NaN	S	2			___2	0.999992	2.07995e-07	157.37	103.28	157.37	0.51961	83047000	2181	Q8WYP5;Q8WYP5-3;Q8WYP5-2	2181;2190;2216	Q8WYP5	Q8WYP5	Protein ELYS	AHCTF1	SNKNKLEDELKDDAQSVETLGKPKAKRIRTS	UID24496
NaN	NaN	NaN	NaN	NaN	NaN	NaN	NaN	NaN	NaN	NaN	NaN	NaN	NaN	NaN	NaN	NaN	NaN	NaN	NaN	NaN	NaN	NaN	NaN	S	2			___2	0.988246	0.0074036	69.314	35.773	69.314	0.086968	2609200	1278	Q8WYP5;Q8WYP5-3;Q8WYP5-2	1278;1287;1313	Q8WYP5	Q8WYP5	Protein ELYS	AHCTF1	VPVETEWLKSKDRTTSFFLNSPEKEHQEMDE	UID24497
NaN	NaN	NaN	NaN	NaN	NaN	NaN	NaN	NaN	NaN	NaN	NaN	NaN	NaN	NaN	NaN	NaN	NaN	NaN	NaN	NaN	NaN	NaN	NaN	S	2			___2	1	2.80057e-07	132.62	80.972	123.54	0.65471	148680000	1283	Q8WYP5;Q8WYP5-3;Q8WYP5-2	1283;1292;1318	Q8WYP5	Q8WYP5	Protein ELYS	AHCTF1	EWLKSKDRTTSFFLNSPEKEHQEMDEGSQSL	UID24498
NaN	NaN	NaN	NaN	NaN	NaN	NaN	NaN	NaN	NaN	NaN	NaN	NaN	NaN	NaN	NaN	NaN	NaN	NaN	NaN	NaN	NaN	NaN	NaN	S	2			___2	0.998386	0.0014259	78.166	40.512	78.166	0.027012	26402000	1295	Q8WYP5;Q8WYP5-3;Q8WYP5-2	1295;1304;1330	Q8WYP5	Q8WYP5	Protein ELYS	AHCTF1	FLNSPEKEHQEMDEGSQSLEKLDVSKGNSSV	UID24499
NaN	NaN	NaN	NaN	NaN	NaN	NaN	NaN	NaN	NaN	NaN	NaN	NaN	NaN	NaN	NaN	NaN	NaN	NaN	NaN	NaN	NaN	NaN	NaN	S	2			___2	0.995498	0.000437521	99.663	62.018	51.798	0.14706	59549000	1297	Q8WYP5;Q8WYP5-3;Q8WYP5-2	1297;1306;1332	Q8WYP5	Q8WYP5	Protein ELYS	AHCTF1	NSPEKEHQEMDEGSQSLEKLDVSKGNSSVSI	UID24500
NaN	NaN	NaN	NaN	NaN	NaN	NaN	NaN	NaN	NaN	NaN	NaN	NaN	NaN	NaN	NaN	NaN	NaN	NaN	NaN	NaN	NaN	NaN	NaN	S	2			___2	0.97662	0.00411635	91.318	16.209	91.318	-0.33013	26502000	1944	Q8WYP5;Q8WYP5-3;Q8WYP5-2	1944;1953;1979	Q8WYP5	Q8WYP5	Protein ELYS	AHCTF1	QLRIKHVRRVRGREVSPSDVREDSNLESSQL	UID24501
NaN	NaN	NaN	NaN	NaN	NaN	NaN	NaN	NaN	NaN	NaN	NaN	NaN	NaN	NaN	NaN	NaN	NaN	NaN	NaN	NaN	NaN	NaN	NaN	S	2			___2	0.998822	7.05339e-18	136.59	112.39	81.643	0.56318	457500000	1513	Q8WYP5;Q8WYP5-3;Q8WYP5-2	1513;1522;1548	Q8WYP5	Q8WYP5	Protein ELYS	AHCTF1	KESVDLPEEKLPISDSPPDTQEIHVIEQEKL	UID24502
NaN	NaN	NaN	NaN	NaN	NaN	NaN	NaN	NaN	NaN	NaN	NaN	NaN	NaN	NaN	NaN	NaN	NaN	NaN	NaN	NaN	NaN	NaN	NaN	S	2			___2	1	0.000172678	106.7	59.063	106.7	0.45547	64427000	1541	Q8WYP5;Q8WYP5-3;Q8WYP5-2	1541;1550;1576	Q8WYP5	Q8WYP5	Protein ELYS	AHCTF1	EKLEAQDSGEEARNLSFNELYPSGTLKLQYN	UID24503
NaN	NaN	NaN	NaN	NaN	NaN	NaN	NaN	NaN	NaN	NaN	NaN	NaN	NaN	NaN	NaN	NaN	NaN	NaN	NaN	NaN	NaN	NaN	NaN	S	2			___2	0.999774	0.000767787	100.14	62.147	100.14	0.69301	64249000	1884	Q8WYP5;Q8WYP5-3;Q8WYP5-2	1884;1893;1919	Q8WYP5	Q8WYP5	Protein ELYS	AHCTF1	KRTPRRIKRSVENQESVEIINDLKVSTVTSP	UID24504
NaN	NaN	NaN	NaN	NaN	NaN	NaN	NaN	NaN	NaN	NaN	NaN	NaN	NaN	NaN	NaN	NaN	NaN	NaN	NaN	NaN	NaN	NaN	NaN	S	2			___2	0.835871	0.00426737	70.094	45.176	48.555	1.4811	30296000	506	Q8WYP5;Q8WYP5-3;Q8WYP5-2	506;515;541	Q8WYP5	Q8WYP5	Protein ELYS	AHCTF1	TCTGFQKETLTFLKKSGPSLNELIPDGYNRC	UID24505
NaN	NaN	NaN	NaN	NaN	NaN	NaN	NaN	NaN	NaN	NaN	NaN	NaN	NaN	NaN	NaN	NaN	NaN	NaN	NaN	NaN	NaN	NaN	NaN	S	2			___2	0.999962	0.00851929	80.834	13.734	73.9	-0.29111	55095000	1142	Q8WYP5;Q8WYP5-3;Q8WYP5-2	1142;1151;1177	Q8WYP5	Q8WYP5	Protein ELYS	AHCTF1	RPSQCSEFIQQSSMKSPLYLVSRSLPSSSQL	UID24506
NaN	NaN	-1.96691	NaN	NaN	NaN	NaN	NaN	NaN	NaN	NaN	NaN	NaN	NaN	NaN	NaN	NaN	NaN	NaN	NaN	NaN	NaN	NaN	NaN	S	2			___2	0.984132	0.000872773	96.379	44.884	68.569	0.26886	15015000	1216	Q8WYP5;Q8WYP5-3;Q8WYP5-2	1216;1225;1251	Q8WYP5	Q8WYP5	Protein ELYS	AHCTF1	SILRSTLRSTPLASPSPSPGRSPQRLKETRI	UID24507
NaN	-1.35004	-1.96691	-0.0918789	-0.409212	-0.806141	-2.58722	NaN	NaN	NaN	NaN	NaN	NaN	NaN	-2.10521	NaN	-1.16584	NaN	NaN	NaN	-1.08258	-0.855076	-0.998703	-1.27662	S	2			___2	0.811823	0.000786239	86.439	58.927	61.736	0.009585	38905000	1218	Q8WYP5;Q8WYP5-3;Q8WYP5-2	1218;1227;1253	Q8WYP5	Q8WYP5	Protein ELYS	AHCTF1	LRSTLRSTPLASPSPSPGRSPQRLKETRISF	UID24508
NaN	-1.35004	NaN	-0.0918789	-0.409212	-0.711557	-2.58722	NaN	NaN	NaN	NaN	NaN	NaN	NaN	-0.223623	NaN	-0.0096035	NaN	NaN	NaN	-1.08258	-0.855076	-0.998703	-1.27662	S	2			___2	0.998594	0.000273377	115.02	73.533	95.307	-0.02597	152370000	1222	Q8WYP5;Q8WYP5-3;Q8WYP5-2	1222;1231;1257	Q8WYP5	Q8WYP5	Protein ELYS	AHCTF1	LRSTPLASPSPSPGRSPQRLKETRISFVEED	UID24509
NaN	NaN	NaN	NaN	NaN	NaN	NaN	NaN	NaN	NaN	NaN	NaN	NaN	NaN	NaN	NaN	NaN	NaN	NaN	NaN	NaN	NaN	NaN	NaN	S	2			___3	1	0.00046626	101.72	70.085	92.856	0.2383	4563800	528	Q8WYP5;Q8WYP5-3;Q8WYP5-2	528;537;563	Q8WYP5	Q8WYP5	Protein ELYS	AHCTF1	LIPDGYNRCLVAGLLSPRFVDVQPSSLSQEE	UID39957
NaN	NaN	NaN	NaN	NaN	NaN	NaN	NaN	NaN	NaN	NaN	NaN	NaN	NaN	NaN	NaN	NaN	NaN	NaN	NaN	NaN	NaN	NaN	NaN	S	2			___3	0.999992	2.07995e-07	157.37	103.28	157.37	0.51961	83047000	2181	Q8WYP5;Q8WYP5-3;Q8WYP5-2	2181;2190;2216	Q8WYP5	Q8WYP5	Protein ELYS	AHCTF1	SNKNKLEDELKDDAQSVETLGKPKAKRIRTS	UID39958
NaN	NaN	NaN	NaN	NaN	NaN	NaN	NaN	NaN	NaN	NaN	NaN	NaN	NaN	NaN	NaN	NaN	NaN	NaN	NaN	NaN	NaN	NaN	NaN	S	2			___3	0.988246	0.0074036	69.314	35.773	69.314	0.086968	2609200	1278	Q8WYP5;Q8WYP5-3;Q8WYP5-2	1278;1287;1313	Q8WYP5	Q8WYP5	Protein ELYS	AHCTF1	VPVETEWLKSKDRTTSFFLNSPEKEHQEMDE	UID39959
NaN	NaN	NaN	NaN	NaN	NaN	NaN	NaN	NaN	NaN	NaN	NaN	NaN	NaN	NaN	NaN	NaN	NaN	NaN	NaN	NaN	NaN	NaN	NaN	S	2			___3	1	2.80057e-07	132.62	80.972	123.54	0.65471	148680000	1283	Q8WYP5;Q8WYP5-3;Q8WYP5-2	1283;1292;1318	Q8WYP5	Q8WYP5	Protein ELYS	AHCTF1	EWLKSKDRTTSFFLNSPEKEHQEMDEGSQSL	UID39960
NaN	NaN	NaN	NaN	NaN	NaN	NaN	NaN	NaN	NaN	NaN	NaN	NaN	NaN	NaN	NaN	NaN	NaN	NaN	NaN	NaN	NaN	NaN	NaN	S	2			___3	0.998386	0.0014259	78.166	40.512	78.166	0.027012	26402000	1295	Q8WYP5;Q8WYP5-3;Q8WYP5-2	1295;1304;1330	Q8WYP5	Q8WYP5	Protein ELYS	AHCTF1	FLNSPEKEHQEMDEGSQSLEKLDVSKGNSSV	UID39961
NaN	NaN	NaN	NaN	NaN	NaN	NaN	NaN	NaN	NaN	NaN	NaN	NaN	NaN	NaN	NaN	NaN	NaN	NaN	NaN	NaN	NaN	NaN	NaN	S	2			___3	0.995498	0.000437521	99.663	62.018	51.798	0.14706	59549000	1297	Q8WYP5;Q8WYP5-3;Q8WYP5-2	1297;1306;1332	Q8WYP5	Q8WYP5	Protein ELYS	AHCTF1	NSPEKEHQEMDEGSQSLEKLDVSKGNSSVSI	UID39962
NaN	NaN	NaN	NaN	NaN	NaN	NaN	NaN	NaN	NaN	NaN	NaN	NaN	NaN	NaN	NaN	NaN	NaN	NaN	NaN	NaN	NaN	NaN	NaN	S	2			___3	0.97662	0.00411635	91.318	16.209	91.318	-0.33013	26502000	1944	Q8WYP5;Q8WYP5-3;Q8WYP5-2	1944;1953;1979	Q8WYP5	Q8WYP5	Protein ELYS	AHCTF1	QLRIKHVRRVRGREVSPSDVREDSNLESSQL	UID39963
NaN	NaN	NaN	NaN	NaN	NaN	NaN	NaN	NaN	NaN	NaN	NaN	NaN	NaN	NaN	NaN	NaN	NaN	NaN	NaN	NaN	NaN	NaN	NaN	S	2			___3	0.998822	7.05339e-18	136.59	112.39	81.643	0.56318	457500000	1513	Q8WYP5;Q8WYP5-3;Q8WYP5-2	1513;1522;1548	Q8WYP5	Q8WYP5	Protein ELYS	AHCTF1	KESVDLPEEKLPISDSPPDTQEIHVIEQEKL	UID39964
NaN	NaN	NaN	NaN	NaN	NaN	NaN	NaN	NaN	NaN	NaN	NaN	NaN	NaN	NaN	NaN	NaN	NaN	NaN	NaN	NaN	NaN	NaN	NaN	S	2			___3	1	0.000172678	106.7	59.063	106.7	0.45547	64427000	1541	Q8WYP5;Q8WYP5-3;Q8WYP5-2	1541;1550;1576	Q8WYP5	Q8WYP5	Protein ELYS	AHCTF1	EKLEAQDSGEEARNLSFNELYPSGTLKLQYN	UID39965
NaN	NaN	NaN	NaN	NaN	NaN	NaN	NaN	NaN	NaN	NaN	NaN	NaN	NaN	NaN	NaN	NaN	NaN	NaN	NaN	NaN	NaN	NaN	NaN	S	2			___3	0.999774	0.000767787	100.14	62.147	100.14	0.69301	64249000	1884	Q8WYP5;Q8WYP5-3;Q8WYP5-2	1884;1893;1919	Q8WYP5	Q8WYP5	Protein ELYS	AHCTF1	KRTPRRIKRSVENQESVEIINDLKVSTVTSP	UID39966
NaN	NaN	NaN	NaN	NaN	NaN	NaN	NaN	NaN	NaN	NaN	NaN	NaN	NaN	NaN	NaN	NaN	NaN	NaN	NaN	NaN	NaN	NaN	NaN	S	2			___3	0.835871	0.00426737	70.094	45.176	48.555	1.4811	30296000	506	Q8WYP5;Q8WYP5-3;Q8WYP5-2	506;515;541	Q8WYP5	Q8WYP5	Protein ELYS	AHCTF1	TCTGFQKETLTFLKKSGPSLNELIPDGYNRC	UID39967
NaN	NaN	NaN	NaN	NaN	NaN	NaN	NaN	NaN	NaN	NaN	NaN	NaN	NaN	NaN	NaN	NaN	NaN	NaN	NaN	NaN	NaN	NaN	NaN	S	2			___3	0.999962	0.00851929	80.834	13.734	73.9	-0.29111	55095000	1142	Q8WYP5;Q8WYP5-3;Q8WYP5-2	1142;1151;1177	Q8WYP5	Q8WYP5	Protein ELYS	AHCTF1	RPSQCSEFIQQSSMKSPLYLVSRSLPSSSQL	UID39968
NaN	-2.57258	NaN	-1.75298	-2.32135	-2.00314	-3.83979	NaN	NaN	NaN	NaN	NaN	NaN	NaN	NaN	NaN	NaN	NaN	NaN	NaN	NaN	NaN	NaN	NaN	S	2			___3	0.984132	0.000872773	96.379	44.884	68.569	0.26886	15015000	1216	Q8WYP5;Q8WYP5-3;Q8WYP5-2	1216;1225;1251	Q8WYP5	Q8WYP5	Protein ELYS	AHCTF1	SILRSTLRSTPLASPSPSPGRSPQRLKETRI	UID39969
NaN	NaN	NaN	NaN	NaN	NaN	NaN	NaN	NaN	NaN	NaN	NaN	NaN	NaN	NaN	NaN	NaN	NaN	NaN	NaN	NaN	NaN	NaN	NaN	S	2			___3	0.811823	0.000786239	86.439	58.927	61.736	0.009585	38905000	1218	Q8WYP5;Q8WYP5-3;Q8WYP5-2	1218;1227;1253	Q8WYP5	Q8WYP5	Protein ELYS	AHCTF1	LRSTLRSTPLASPSPSPGRSPQRLKETRISF	UID39970
NaN	-2.57258	NaN	-1.75298	-2.32135	-2.00314	-3.83979	NaN	NaN	NaN	NaN	NaN	NaN	NaN	NaN	NaN	NaN	NaN	NaN	NaN	NaN	NaN	NaN	NaN	S	2			___3	0.998594	0.000273377	115.02	73.533	95.307	-0.02597	152370000	1222	Q8WYP5;Q8WYP5-3;Q8WYP5-2	1222;1231;1257	Q8WYP5	Q8WYP5	Protein ELYS	AHCTF1	LRSTPLASPSPSPGRSPQRLKETRISFVEED	UID39971
NaN	NaN	NaN	-2.02063	-3.81798	-2.89999	-1.9717	-1.07147	NaN	NaN	NaN	NaN	NaN	NaN	NaN	NaN	NaN	NaN	NaN	NaN	NaN	NaN	NaN	NaN	S	2			___1	0.99961	0.00340224	72.209	43.43	72.209	-0.67325	8057700	154	P23526;P23526-2	154;126	P23526	P23526	Adenosylhomocysteinase	AHCY	IHTKYPQLLPGIRGISEETTTGVHNLYKMMA	UID2413
NaN	NaN	NaN	NaN	NaN	NaN	NaN	NaN	NaN	NaN	NaN	NaN	NaN	NaN	NaN	NaN	NaN	NaN	NaN	NaN	NaN	NaN	NaN	NaN	S	2			___2	0.99961	0.00340224	72.209	43.43	72.209	-0.67325	8057700	154	P23526;P23526-2	154;126	P23526	P23526	Adenosylhomocysteinase	AHCY	IHTKYPQLLPGIRGISEETTTGVHNLYKMMA	UID17875
NaN	NaN	NaN	NaN	NaN	NaN	NaN	NaN	NaN	NaN	NaN	NaN	NaN	NaN	NaN	NaN	NaN	NaN	NaN	NaN	NaN	NaN	NaN	NaN	S	2			___3	0.99961	0.00340224	72.209	43.43	72.209	-0.67325	8057700	154	P23526;P23526-2	154;126	P23526	P23526	Adenosylhomocysteinase	AHCY	IHTKYPQLLPGIRGISEETTTGVHNLYKMMA	UID33337
NaN	-3.78325	NaN	-0.0720367	-2.73251	-1.8599	1.01686	-1.59752	NaN	-2.62818	-0.411905	-0.485434	NaN	-4.82436	NaN	NaN	NaN	NaN	NaN	-2.41537	-2.73343	NaN	NaN	NaN	S	2			___1	1	0.000257057	91.589	50.867	62.739	0.13078	126560000	2	O43865	2	O43865	O43865	Putative adenosylhomocysteinase 2	AHCYL1	______________MSMPDAMPLPGVGEELK	UID701
NaN	NaN	NaN	NaN	NaN	NaN	NaN	NaN	NaN	NaN	NaN	NaN	NaN	NaN	NaN	NaN	NaN	NaN	NaN	NaN	NaN	NaN	NaN	NaN	S	2			___2	1	0.000257057	91.589	50.867	62.739	0.13078	126560000	2	O43865	2	O43865	O43865	Putative adenosylhomocysteinase 2	AHCYL1	______________MSMPDAMPLPGVGEELK	UID16163
NaN	NaN	NaN	NaN	NaN	NaN	NaN	NaN	NaN	NaN	NaN	NaN	NaN	NaN	NaN	NaN	NaN	NaN	NaN	NaN	NaN	NaN	NaN	NaN	S	2			___3	1	0.000257057	91.589	50.867	62.739	0.13078	126560000	2	O43865	2	O43865	O43865	Putative adenosylhomocysteinase 2	AHCYL1	______________MSMPDAMPLPGVGEELK	UID31625
-0.474096	0.0695763	-0.014616	-0.780342	-1.03096	-1.17484	NaN	NaN	NaN	-0.877373	-1.19788	NaN	NaN	-3.72559	-2.89539	NaN	NaN	NaN	-2.38078	NaN	-1.89314	-2.14452	-2.56101	NaN	S	2			___1	0.999973	1.27214e-08	124.66	92.034	124.66	0.018161	51188000	1187	Q5TGY3	1187	Q5TGY3	Q5TGY3	AT-hook DNA-binding motif-containing protein 1	AHDC1	QFNQPVGGGGFRRANSEASSSEGQSSLSSLE	UID6480
NaN	NaN	NaN	NaN	NaN	NaN	NaN	NaN	NaN	NaN	NaN	NaN	NaN	-2.50238	-1.13494	-2.03093	-2.43512	NaN	-1.19403	-0.840305	-1.75346	-3.27207	-3.14701	NaN	S	3			___1	0.997412	0.000130705	67.563	51.504	67.563	-0.58526	15527000	896	Q5TGY3	896	Q5TGY3	Q5TGY3	AT-hook DNA-binding motif-containing protein 1	AHDC1	AQRGLATFPSRGAKASPVAVGSSGAGADPSF	UID6481
NaN	NaN	NaN	NaN	NaN	NaN	NaN	NaN	NaN	NaN	NaN	NaN	-1.57637	-1.32442	-2.07373	NaN	NaN	NaN	-4.23063	NaN	-3.06815	NaN	-1.34197	-1.72766	S	2			___1	0.966545	0.00934351	64.374	8.2351	64.374	-0.96241	11197000	1064	Q5TGY3	1064	Q5TGY3	Q5TGY3	AT-hook DNA-binding motif-containing protein 1	AHDC1	SAPTPLRCDSRASTVSPGGYMVPKGTTASAT	UID6482
NaN	NaN	NaN	NaN	NaN	NaN	NaN	NaN	NaN	NaN	NaN	NaN	-1.734	-1.86951	NaN	-0.412911	NaN	-1.7632	-0.83115	-1.0055	-1.99594	NaN	NaN	NaN	S	2			___1	0.974619	0.003174	73.593	45.627	58.723	0.56931	44999000	1399	Q5TGY3	1399	Q5TGY3	Q5TGY3	AT-hook DNA-binding motif-containing protein 1	AHDC1	AHPPTVFDAGLQKAYSPTCSPTLGFKEELRP	UID6483
-0.468224	-0.938728	-0.367781	-0.553959	-0.728102	-0.951733	NaN	-1.28075	-2.99115	NaN	-1.0884	NaN	NaN	-0.529684	NaN	NaN	NaN	NaN	NaN	NaN	NaN	NaN	NaN	NaN	S	2			___1	0.999997	0.000482269	97.825	70.988	90.882	-1.2365	40277000	596	Q5TGY3	596	Q5TGY3	Q5TGY3	AT-hook DNA-binding motif-containing protein 1	AHDC1	MPEVKKRRRRKQKLASPQPSYAADANDSKAE	UID6484
-2.74894	-3.2362	-0.997549	NaN	-1.92104	-1.04064	NaN	NaN	-2.43784	NaN	NaN	-2.34845	-0.339844	-1.6317	0.340929	-0.721668	-1.32421	0.280434	-0.356289	-0.930864	-0.566532	-1.94158	-0.0336513	-1.68558	S	3			___1	0.995885	2.70443e-05	82.381	63.059	78.451	0.15667	94753000	846	Q5TGY3	846	Q5TGY3	Q5TGY3	AT-hook DNA-binding motif-containing protein 1	AHDC1	ERQNLFTGYFRSLLDSDDSSDLLDFALSASR	UID6485
NaN	NaN	NaN	NaN	NaN	NaN	-2.89565	-1.38291	-1.49352	-1.57364	-2.52494	-2.26119	NaN	NaN	NaN	NaN	NaN	NaN	NaN	NaN	NaN	NaN	NaN	NaN	S	2			___1	0.853448	0.000653137	90.861	42.456	90.861	-0.98961	8099200	503	Q5TGY3	503	Q5TGY3	Q5TGY3	AT-hook DNA-binding motif-containing protein 1	AHDC1	RNKTTYKVSSLSSSLSVEGKELGLRVSAEPT	UID6486
NaN	NaN	NaN	NaN	NaN	NaN	NaN	NaN	NaN	NaN	NaN	NaN	NaN	NaN	NaN	NaN	NaN	NaN	NaN	NaN	NaN	NaN	NaN	NaN	S	2			___2	0.999973	1.27214e-08	124.66	92.034	124.66	0.018161	51188000	1187	Q5TGY3	1187	Q5TGY3	Q5TGY3	AT-hook DNA-binding motif-containing protein 1	AHDC1	QFNQPVGGGGFRRANSEASSSEGQSSLSSLE	UID21942
NaN	NaN	NaN	NaN	NaN	NaN	NaN	NaN	NaN	NaN	NaN	NaN	NaN	NaN	NaN	NaN	NaN	NaN	NaN	NaN	NaN	NaN	NaN	NaN	S	3			___2	0.997412	0.000130705	67.563	51.504	67.563	-0.58526	15527000	896	Q5TGY3	896	Q5TGY3	Q5TGY3	AT-hook DNA-binding motif-containing protein 1	AHDC1	AQRGLATFPSRGAKASPVAVGSSGAGADPSF	UID21943
NaN	NaN	NaN	NaN	NaN	NaN	NaN	NaN	NaN	NaN	NaN	NaN	NaN	NaN	NaN	NaN	NaN	NaN	NaN	NaN	NaN	NaN	NaN	NaN	S	2			___2	0.966545	0.00934351	64.374	8.2351	64.374	-0.96241	11197000	1064	Q5TGY3	1064	Q5TGY3	Q5TGY3	AT-hook DNA-binding motif-containing protein 1	AHDC1	SAPTPLRCDSRASTVSPGGYMVPKGTTASAT	UID21944
NaN	NaN	NaN	NaN	NaN	NaN	NaN	NaN	NaN	NaN	NaN	NaN	-1.15023	-1.21894	-0.844307	-1.87839	-2.01162	-2.62598	-1.8053	-0.861563	-0.985514	-1.06391	-1.81208	-2.5341	S	2			___2	0.974619	0.003174	73.593	45.627	58.723	0.56931	44999000	1399	Q5TGY3	1399	Q5TGY3	Q5TGY3	AT-hook DNA-binding motif-containing protein 1	AHDC1	AHPPTVFDAGLQKAYSPTCSPTLGFKEELRP	UID21945
NaN	NaN	NaN	NaN	NaN	NaN	NaN	NaN	NaN	NaN	NaN	NaN	NaN	NaN	NaN	NaN	NaN	NaN	NaN	NaN	NaN	NaN	NaN	NaN	S	2			___2	0.999997	0.000482269	97.825	70.988	90.882	-1.2365	40277000	596	Q5TGY3	596	Q5TGY3	Q5TGY3	AT-hook DNA-binding motif-containing protein 1	AHDC1	MPEVKKRRRRKQKLASPQPSYAADANDSKAE	UID21946
NaN	NaN	NaN	NaN	NaN	NaN	NaN	NaN	NaN	NaN	NaN	NaN	NaN	NaN	NaN	NaN	NaN	NaN	NaN	NaN	NaN	NaN	NaN	NaN	S	3			___2	0.995885	2.70443e-05	82.381	63.059	78.451	0.15667	94753000	846	Q5TGY3	846	Q5TGY3	Q5TGY3	AT-hook DNA-binding motif-containing protein 1	AHDC1	ERQNLFTGYFRSLLDSDDSSDLLDFALSASR	UID21947
NaN	NaN	NaN	NaN	NaN	NaN	NaN	NaN	NaN	NaN	NaN	NaN	NaN	NaN	NaN	NaN	NaN	NaN	NaN	NaN	NaN	NaN	NaN	NaN	S	2			___2	0.853448	0.000653137	90.861	42.456	90.861	-0.98961	8099200	503	Q5TGY3	503	Q5TGY3	Q5TGY3	AT-hook DNA-binding motif-containing protein 1	AHDC1	RNKTTYKVSSLSSSLSVEGKELGLRVSAEPT	UID21948
NaN	NaN	NaN	NaN	NaN	NaN	NaN	NaN	NaN	NaN	NaN	NaN	NaN	NaN	NaN	NaN	NaN	NaN	NaN	NaN	NaN	NaN	NaN	NaN	S	2			___3	0.999973	1.27214e-08	124.66	92.034	124.66	0.018161	51188000	1187	Q5TGY3	1187	Q5TGY3	Q5TGY3	AT-hook DNA-binding motif-containing protein 1	AHDC1	QFNQPVGGGGFRRANSEASSSEGQSSLSSLE	UID37404
NaN	NaN	NaN	NaN	NaN	NaN	NaN	NaN	NaN	NaN	NaN	NaN	NaN	NaN	NaN	NaN	NaN	NaN	NaN	NaN	NaN	NaN	NaN	NaN	S	3			___3	0.997412	0.000130705	67.563	51.504	67.563	-0.58526	15527000	896	Q5TGY3	896	Q5TGY3	Q5TGY3	AT-hook DNA-binding motif-containing protein 1	AHDC1	AQRGLATFPSRGAKASPVAVGSSGAGADPSF	UID37405
NaN	NaN	NaN	NaN	NaN	NaN	NaN	NaN	NaN	NaN	NaN	NaN	NaN	NaN	NaN	NaN	NaN	NaN	NaN	NaN	NaN	NaN	NaN	NaN	S	2			___3	0.966545	0.00934351	64.374	8.2351	64.374	-0.96241	11197000	1064	Q5TGY3	1064	Q5TGY3	Q5TGY3	AT-hook DNA-binding motif-containing protein 1	AHDC1	SAPTPLRCDSRASTVSPGGYMVPKGTTASAT	UID37406
NaN	NaN	NaN	NaN	NaN	NaN	NaN	NaN	NaN	NaN	NaN	NaN	NaN	NaN	NaN	NaN	NaN	NaN	NaN	NaN	NaN	NaN	NaN	NaN	S	2			___3	0.974619	0.003174	73.593	45.627	58.723	0.56931	44999000	1399	Q5TGY3	1399	Q5TGY3	Q5TGY3	AT-hook DNA-binding motif-containing protein 1	AHDC1	AHPPTVFDAGLQKAYSPTCSPTLGFKEELRP	UID37407
NaN	NaN	NaN	NaN	NaN	NaN	NaN	NaN	NaN	NaN	NaN	NaN	NaN	NaN	NaN	NaN	NaN	NaN	NaN	NaN	NaN	NaN	NaN	NaN	S	2			___3	0.999997	0.000482269	97.825	70.988	90.882	-1.2365	40277000	596	Q5TGY3	596	Q5TGY3	Q5TGY3	AT-hook DNA-binding motif-containing protein 1	AHDC1	MPEVKKRRRRKQKLASPQPSYAADANDSKAE	UID37408
NaN	NaN	NaN	NaN	NaN	NaN	NaN	NaN	NaN	NaN	NaN	NaN	NaN	NaN	NaN	NaN	NaN	NaN	NaN	NaN	NaN	NaN	NaN	NaN	S	3			___3	0.995885	2.70443e-05	82.381	63.059	78.451	0.15667	94753000	846	Q5TGY3	846	Q5TGY3	Q5TGY3	AT-hook DNA-binding motif-containing protein 1	AHDC1	ERQNLFTGYFRSLLDSDDSSDLLDFALSASR	UID37409
NaN	NaN	NaN	NaN	NaN	NaN	NaN	NaN	NaN	NaN	NaN	NaN	NaN	NaN	NaN	NaN	NaN	NaN	NaN	NaN	NaN	NaN	NaN	NaN	S	2			___3	0.853448	0.000653137	90.861	42.456	90.861	-0.98961	8099200	503	Q5TGY3	503	Q5TGY3	Q5TGY3	AT-hook DNA-binding motif-containing protein 1	AHDC1	RNKTTYKVSSLSSSLSVEGKELGLRVSAEPT	UID37410
2.01984	2.10265	2.59185	2.83173	2.82888	2.51536	3.59695	3.88674	3.56743	3.39254	3.41994	3.2389	NaN	NaN	NaN	NaN	NaN	NaN	NaN	NaN	NaN	NaN	NaN	NaN	S	2			___1	0.999573	4.06972e-45	149.33	118.55	130.7	0.15786	752980000	1747	Q09666	1747	Q09666	Q09666	Neuroblast differentiation-associated protein AHNAK	AHNAK	VDVNLPKADIDVSGPSVDTDAPDLDIEGPEG	UID4475
NaN	NaN	0.782	NaN	NaN	NaN	1.84191	NaN	NaN	NaN	NaN	NaN	NaN	NaN	-1.88937	-2.60912	-0.135876	NaN	NaN	NaN	NaN	NaN	NaN	NaN	S	3			___1	1	7.3295e-09	103.35	6.5742	103.35	0.047174	46287000	4220	Q09666	4220	Q09666	Q09666	Neuroblast differentiation-associated protein AHNAK	AHNAK	GPDVDVNLPKADLDVSGPKVDIDVPDVNIEG	UID4476
NaN	NaN	NaN	NaN	NaN	0.064558	NaN	NaN	1.86387	NaN	0.735008	NaN	NaN	NaN	NaN	NaN	NaN	-1.15036	NaN	NaN	NaN	NaN	NaN	NaN	S	3			___1	1	6.49938e-06	87.748	6.4191	78.272	0.64749	40863000	3054	Q09666	3054	Q09666	Q09666	Neuroblast differentiation-associated protein AHNAK	AHNAK	GPDVDVNLPKADLDVSGPKVDIDVPDVNIEG	UID4477
3.24853	2.97568	3.26123	3.13788	3.31941	3.16761	0.459909	0.319101	-0.772922	2.73797	2.76059	2.73567	4.71107	5.15554	4.26822	3.4098	2.53961	2.81134	2.67378	2.45537	1.1597	-0.977768	-1.08638	-0.444563	S	2			___1	1	2.02976e-09	142.19	93.399	72.34	0.19669	1496500000	5110	Q09666	5110	Q09666	Q09666	Neuroblast differentiation-associated protein AHNAK	AHNAK	FDIKSPKFKAEAPLPSPKLEGELQAPDLELS	UID4478
-2.33404	-1.48033	-2.42507	-0.414034	1.06367	1.23972	0.296947	NaN	0.366678	-2.13289	NaN	-1.38062	NaN	NaN	NaN	-0.543709	-1.07935	0.185259	-1.77757	-0.38796	-3.07672	-4.2374	-0.93955	-1.6677	S	3			___1	1	3.14059e-06	89.756	51.595	43.451	0.22674	92840000	5125	Q09666	5125	Q09666	Q09666	Neuroblast differentiation-associated protein AHNAK	AHNAK	SPKLEGELQAPDLELSLPAIHVEGLDIKAKA	UID4479
-1.64178	NaN	-0.423266	-0.344404	0.74189	-0.486004	0.197361	1.06608	0.799971	-0.0280972	-0.3673	NaN	NaN	NaN	NaN	NaN	NaN	NaN	NaN	NaN	NaN	NaN	NaN	NaN	S	2			___1	1	3.44985e-09	122.22	76.333	122.22	0.18585	72406000	5690	Q09666	5690	Q09666	Q09666	Neuroblast differentiation-associated protein AHNAK	AHNAK	GREMGVDVHFPKAEASIQAGAGDGEWEESEV	UID4480
-2.01946	-1.58825	-2.41048	-1.87141	-0.904509	-0.23554	0.279783	0.0381527	-0.356546	-0.499531	-0.203272	-0.366816	-0.568665	-0.350141	-0.91383	0.347305	-0.947327	0.242092	-0.0172214	1.77431	0.612198	0.235788	-0.164808	0.514303	S	3			___1	1	0.000305403	99.044	65.897	99.044	-0.11526	124440000	332	Q09666	332	Q09666	Q09666	Neuroblast differentiation-associated protein AHNAK	AHNAK	STGREGQTPKAGLRVSAPEVSVGHKGGKPGL	UID4481
NaN	-2.91739	-3.15379	-1.62195	-1.12058	-1.5209	-0.445959	0.868059	0.635561	-0.195909	-0.473642	-0.810459	-5.15678	-4.60662	NaN	-0.883202	-1.87598	-1.31078	NaN	-0.673506	NaN	-2.48505	-2.70715	-1.98667	S	2			___1	1	0.000451197	107.11	40.034	105.46	0.32882	81445000	337	Q09666	337	Q09666	Q09666	Neuroblast differentiation-associated protein AHNAK	AHNAK	GQTPKAGLRVSAPEVSVGHKGGKPGLTIQAP	UID4482
0.608332	0.90163	1.08433	1.62882	2.09484	1.65542	2.57701	3.17605	3.2407	2.16246	1.97335	2.14543	-0.780434	-1.15592	-1.80941	0.985933	0.147293	0.63953	0.568544	1.42933	0.932621	0.545597	0.375647	0.736103	S	2			___1	1	4.44502e-54	178.1	127.72	82.367	0.42754	413850000	1123	Q09666	1123	Q09666	Q09666	Neuroblast differentiation-associated protein AHNAK	AHNAK	VDIKAPDVEGQGLDWSLKIPKMKMPKFSMPS	UID4483
-1.94695	-2.01433	-1.97249	-4.36079	NaN	-3.38314	-0.644344	-0.474649	-0.894125	NaN	-2.26588	NaN	NaN	NaN	NaN	NaN	NaN	NaN	NaN	NaN	-5.18594	NaN	NaN	NaN	S	2			___1	1	0.000843849	87.654	57.547	50.117	0.34368	19225000	2454	Q09666	2454	Q09666	Q09666	Neuroblast differentiation-associated protein AHNAK	AHNAK	PKFKMPDMHFKAPNISMPDVDLNLKGPKIKG	UID4484
2.94726	2.53429	2.39466	3.45511	3.26059	3.10062	3.74909	3.86346	4.02348	6.69575	3.6127	3.64015	4.47811	1.88563	5.03183	2.69251	2.1791	2.24392	3.40914	3.52825	3.3786	2.58988	1.99711	6.19654	S	2			___1	1	1.363e-49	171.29	147.92	162.35	0.21847	5821900000	5749	Q09666	5749	Q09666	Q09666	Neuroblast differentiation-associated protein AHNAK	AHNAK	ASISGSKGDLKSSKASLGSLEGEAEAEASSP	UID4485
2.87347	2.97222	2.7938	3.0703	3.14078	3.44928	4.02669	4.51594	4.6431	4.08381	3.96032	4.0797	2.38599	2.58459	1.81442	3.02509	2.88014	3.21037	4.46481	5.01729	3.96976	3.95002	3.3106	3.38346	S	2			___1	1	1.48238e-196	235.76	202.23	162.35	0.21847	27539000000	5752	Q09666	5752	Q09666	Q09666	Neuroblast differentiation-associated protein AHNAK	AHNAK	SGSKGDLKSSKASLGSLEGEAEAEASSPKGK	UID4486
4.78503	4.81411	4.94009	4.34712	4.51666	4.56451	4.13482	4.52719	4.46828	2.95232	2.99486	1.85765	6.6881	6.66944	6.46929	5.88898	5.97067	5.6956	4.95157	5.51525	4.87272	3.82773	3.68329	3.72021	S	2			___1	0.999371	0	262.82	228.84	235.76	0.0093409	9907000000	5763	Q09666	5763	Q09666	Q09666	Neuroblast differentiation-associated protein AHNAK	AHNAK	ASLGSLEGEAEAEASSPKGKFSLFKSKKPRH	UID4487
-0.738495	-0.11257	1.02829	-0.409704	-0.157288	NaN	NaN	NaN	NaN	NaN	NaN	NaN	NaN	NaN	NaN	NaN	NaN	NaN	NaN	NaN	NaN	NaN	NaN	NaN	S	2			___1	0.999999	1.3275e-08	128.95	101.92	128.95	-0.52314	40491000	41	Q09666;Q09666-2	41;41	Q09666	Q09666	Neuroblast differentiation-associated protein AHNAK	AHNAK	AQRDDGVFVQEVTQNSPAARTGVVKEGDQIV	UID4488
4.25467	4.23596	4.54417	3.86608	3.72042	3.91168	3.95413	4.32441	4.34472	3.1073	3.01769	2.93016	4.55758	4.64769	4.19193	3.56106	3.33504	3.4203	3.97881	4.10618	3.88706	2.67629	2.46626	2.24198	S	2			___1	0.998766	2.36166e-05	128.36	70.795	91.549	0.37033	2414900000	177	Q09666	177	Q09666	Q09666	Neuroblast differentiation-associated protein AHNAK	AHNAK	VDVTGREGAKDIDISSPEFKIKIPRHELTEI	UID4489
NaN	NaN	NaN	NaN	NaN	NaN	NaN	NaN	NaN	NaN	NaN	NaN	NaN	0.513096	NaN	NaN	NaN	3.06045	NaN	NaN	NaN	NaN	NaN	NaN	S	4			___1	0.758543	5.13677e-08	70.109	60.173	48.576	-0.90147	295550000	5790	Q09666	5790	Q09666	Q09666	Neuroblast differentiation-associated protein AHNAK	AHNAK	KPRHRSNSFSDEREFSGPSTPTGTLEFEGGE	UID4490
NaN	NaN	NaN	NaN	NaN	-1.84301	NaN	NaN	NaN	NaN	NaN	NaN	-0.413502	0.841267	NaN	NaN	NaN	2.38699	-0.328642	-1.08625	-1.47765	-0.456999	0.335127	-0.101267	S	3			___1	0.772029	1.592e-13	83.639	60.019	61.438	0.18058	96458000	5793	Q09666	5793	Q09666	Q09666	Neuroblast differentiation-associated protein AHNAK	AHNAK	HRSNSFSDEREFSGPSTPTGTLEFEGGEVSL	UID4491
NaN	NaN	NaN	NaN	NaN	-3.45409	-0.0780506	-1.53642	-2.72093	-2.28025	-1.3006	-1.87969	NaN	NaN	NaN	-1.16905	NaN	NaN	NaN	NaN	NaN	NaN	NaN	NaN	S	3			___1	0.944546	0.00220247	56.746	39.505	56.746	0.25001	16403000	18	Q09666;Q09666-2	18;18	Q09666	Q09666	Neuroblast differentiation-associated protein AHNAK	AHNAK	KEETTRELLLPNWQGSGSHGLTIAQRDDGVF	UID4492
NaN	NaN	NaN	-0.338053	0.709986	0.460447	-0.323156	-2.25199	-1.21433	-0.416319	-0.961992	-0.33032	-1.63706	NaN	NaN	NaN	-4.12953	-1.22918	NaN	NaN	NaN	NaN	NaN	NaN	S	2			___1	0.999909	8.99983e-05	88.244	66.514	88.244	0.025546	56284000	115	Q09666	115	Q09666	Q09666	Neuroblast differentiation-associated protein AHNAK	AHNAK	WTREVFSSCSSEVVLSGDDEEYQRIYTTKIK	UID4493
NaN	-1.97419	-1.32536	-0.238859	0.981392	1.15441	0.684532	0.649284	0.71747	-0.62315	0.373566	-0.0512714	NaN	NaN	NaN	NaN	NaN	NaN	-0.999168	1.20361	0.47068	-0.388016	-0.461823	0.344975	S	2			___1	1	0.00133932	89.747	64.909	67.952	0.20184	115230000	5620	Q09666	5620	Q09666	Q09666	Neuroblast differentiation-associated protein AHNAK	AHNAK	ALNLDTSKFAGGLHFSGPKVEGGVKGGQIGL	UID4494
4.47904	5.48589	5.03578	5.30965	6.52783	6.01386	6.36914	6.90663	6.95099	6.37643	6.42813	6.5738	3.99246	3.89717	3.33346	4.87277	4.38448	5.05308	4.95766	5.86377	5.13265	5.38821	5.28465	5.38679	S	2			___1	1	0.000269652	110.25	82.02	80.387	-0.0347	7437500000	5830	Q09666	5830	Q09666	Q09666	Neuroblast differentiation-associated protein AHNAK	AHNAK	GKHGKLKFGTFGGLGSKSKGHYEVTGSDDET	UID4495
0.585299	NaN	1.46001	NaN	2.89069	1.66808	1.97028	2.68622	NaN	1.9853	1.75791	2.9125	-1.28008	-1.31556	-2.76466	-0.960312	0.0418682	0.737734	0.477539	0.00820732	-1.1754	1.67132	NaN	-0.116709	S	2			___1	0.97872	0.00787628	98.754	13.937	80.834	0.15336	298180000	3362	Q09666	3362	Q09666	Q09666	Neuroblast differentiation-associated protein AHNAK	AHNAK	SKKSRFKLPKFNFSGSKVQTPEVDVKGKKPD	UID4496
-0.133413	-0.16317	0.448692	0.473454	1.35528	1.36811	1.83555	2.23007	2.45015	2.15885	2.05986	1.88493	-0.849667	-0.987751	-1.14214	-0.0314426	-0.795652	0.249538	0.429243	0.452238	0.460274	0.860632	0.49547	0.904873	S	2			___1	0.99996	0.000419796	90.149	15.984	81.525	0.35452	620160000	1010	Q09666	1010	Q09666	Q09666	Neuroblast differentiation-associated protein AHNAK	AHNAK	NLKMPKIKMPKFSMPSLKGEGPEFDVNLSKA	UID4497
NaN	NaN	NaN	NaN	NaN	NaN	0.0454063	1.97126	NaN	NaN	0.860994	1.17583	NaN	NaN	NaN	NaN	NaN	NaN	NaN	NaN	NaN	NaN	NaN	NaN	S	2			___1	0.995093	0.00211903	68.277	38.255	68.277	0.045981	45291000	5318	Q09666	5318	Q09666	Q09666	Neuroblast differentiation-associated protein AHNAK	AHNAK	DLNLKGPSLKGDLDASVPSMKVHAPGLNLSG	UID4498
-1.19635	-1.33727	-0.584152	1.36404	2.18288	1.55305	1.46329	2.67286	2.48311	2.00409	1.82926	2.02518	-2.49007	-3.68789	NaN	-0.0534267	-0.383919	0.339274	-1.01344	0.0722809	-0.678976	0.612646	-0.0827293	0.600929	S	2			___1	0.999993	6.19792e-05	116.74	49.033	106.76	0.064947	512800000	5321	Q09666	5321	Q09666	Q09666	Neuroblast differentiation-associated protein AHNAK	AHNAK	LKGPSLKGDLDASVPSMKVHAPGLNLSGVGG	UID4499
NaN	NaN	-3.36116	NaN	-2.45865	-2.04475	-1.70346	-1.0073	-0.544792	-1.52573	-2.88879	-1.9322	NaN	NaN	NaN	-3.60004	-3.74421	NaN	NaN	NaN	NaN	NaN	NaN	NaN	S	2			___1	1	0.00269061	92.247	27.015	57.225	-0.034571	17311000	3112	Q09666	3112	Q09666	Q09666	Neuroblast differentiation-associated protein AHNAK	AHNAK	DLNLKGPKVKGDMDVSLPKVEGDMKVPDVDI	UID4500
4.90866	5.53778	5.02245	5.89536	5.78798	5.50772	4.99624	5.24492	5.45893	5.63651	5.207	5.38194	4.79396	4.94621	4.57745	4.443	3.90623	4.20685	6.26848	6.42382	6.6418	5.51167	5.36267	5.54909	S	3			___1	1	1.48626e-80	196.65	133.44	100.73	-0.17786	11042000000	93	Q09666;Q09666-2	93;93	Q09666	Q09666	Neuroblast differentiation-associated protein AHNAK	AHNAK	GHHTVGLKLHRKGDRSPEPGQTWTREVFSSC	UID4501
NaN	NaN	NaN	-0.53977	-0.908472	-1.01952	0.979992	0.582115	1.51519	1.53505	-0.123203	NaN	NaN	NaN	NaN	NaN	NaN	NaN	NaN	NaN	NaN	-1.64194	NaN	NaN	S	2			___1	1	4.49902e-05	124.25	75.183	67.655	0.046554	70799000	1344	Q09666	1344	Q09666	Q09666	Neuroblast differentiation-associated protein AHNAK	AHNAK	DLNLKGPKLKGDVDVSLPEVEGEMKVPDVDI	UID4502
-1.0761	-1.97945	-1.16008	-1.43057	-1.52642	NaN	-1.09206	-1.36143	NaN	-0.877075	-3.49728	-1.19615	-3.93149	NaN	-4.10173	-2.56119	-3.09479	-1.16485	NaN	-1.35627	-3.32048	-3.08419	NaN	NaN	S	2			___1	1	0.00125273	94.538	53.429	66.023	-0.16836	33984000	2138	Q09666	2138	Q09666	Q09666	Neuroblast differentiation-associated protein AHNAK	AHNAK	DLHLKGPKVKGDVDVSLPKLEGDLTGPSVDV	UID4503
NaN	NaN	NaN	NaN	-1.6611	-1.95875	-1.26081	-2.60335	-1.91277	NaN	-2.09702	NaN	0.102743	-0.650618	-0.57608	-1.40791	NaN	-0.919609	-0.137564	-0.0390301	-1.87754	NaN	NaN	NaN	S	3			___1	0.996767	0.000201825	63.674	46.433	63.674	-0.2802	47019000	5577	Q09666	5577	Q09666	Q09666	Neuroblast differentiation-associated protein AHNAK	AHNAK	KGPKIKGGADVSGGVSAPDISLGEGHLSVKG	UID4504
1.5784	1.85897	3.12072	3.14347	4.02205	4.40431	4.74611	4.61248	4.25428	3.1852	NaN	3.42711	1.3446	NaN	1.22251	3.44314	1.84842	3.42104	3.53901	3.30002	NaN	2.22177	3.97937	3.92167	S	3			___1	0.967951	3.44726e-19	121.48	93.164	99.343	0.085051	1437900000	5582	Q09666	5582	Q09666	Q09666	Neuroblast differentiation-associated protein AHNAK	AHNAK	KGGADVSGGVSAPDISLGEGHLSVKGSGGEW	UID4505
1.17303	1.87623	2.38647	3.32153	4.23577	3.93774	4.05199	4.01627	4.00147	3.67269	4.17342	4.02285	1.28877	1.0855	1.32856	3.53034	2.54389	3.47323	3.27198	3.68834	3.25012	2.22599	3.21631	4.06481	S	2			___1	0.999999	3.57209e-85	177.44	154	158.8	0.061183	2192600000	5589	Q09666	5589	Q09666	Q09666	Neuroblast differentiation-associated protein AHNAK	AHNAK	GGVSAPDISLGEGHLSVKGSGGEWKGPQVSS	UID4506
NaN	0.175569	-1.04135	1.84782	3.32921	2.68777	2.39703	3.58331	2.91078	3.32141	2.6287	3.44906	-0.18944	-0.0106354	-1.07064	0.981068	0.92815	1.50529	0.604032	1.60623	1.93999	2.30173	2.03124	1.64577	S	3			___1	0.996444	6.92944e-13	107.56	107.56	107.56	0.16551	664280000	5641	Q09666	5641	Q09666	Q09666	Neuroblast differentiation-associated protein AHNAK	AHNAK	GGVKGGQIGLQAPGLSVSGPQGHLESGSGKV	UID4507
NaN	NaN	-0.420588	NaN	NaN	0.273453	-0.513382	NaN	NaN	NaN	NaN	NaN	NaN	NaN	NaN	NaN	NaN	NaN	NaN	NaN	NaN	NaN	NaN	NaN	S	3			___1	0.863189	4.83292e-06	81.477	81.477	59.547	0.61873	20733000	5643	Q09666	5643	Q09666	Q09666	Neuroblast differentiation-associated protein AHNAK	AHNAK	VKGGQIGLQAPGLSVSGPQGHLESGSGKVTF	UID4508
6.88318	6.85177	6.89257	7.92731	7.98636	8.08506	7.61483	8.1367	8.07673	7.45698	7.12459	7.15491	7.20142	7.26423	7.07586	8.62259	8.43004	8.2159	8.07029	8.53532	7.96583	7.64804	7.32748	7.42655	S	2			___1	0.99998	2.21132e-117	209.19	168.7	192.72	-0.51179	34453000000	5731	Q09666	5731	Q09666	Q09666	Neuroblast differentiation-associated protein AHNAK	AHNAK	KFNFSKPKGKGGVTGSPEASISGSKGDLKSS	UID4509
NaN	NaN	NaN	NaN	NaN	NaN	NaN	NaN	3.18464	-0.978056	NaN	NaN	-2.08742	-1.4434	NaN	-0.0988541	NaN	0.742727	NaN	NaN	-1.26081	NaN	NaN	-0.00778008	S	2			___1	0.978674	5.20924e-16	148.85	114.1	101.48	0.68503	251750000	5735	Q09666	5735	Q09666	Q09666	Neuroblast differentiation-associated protein AHNAK	AHNAK	SKPKGKGGVTGSPEASISGSKGDLKSSKASL	UID4510
-0.517639	NaN	NaN	2.72993	0.25927	NaN	NaN	NaN	NaN	NaN	2.84922	-0.394508	NaN	-2.14786	NaN	NaN	NaN	NaN	NaN	-1.38265	NaN	-2.03558	NaN	-0.23304	S	2			___1	0.996531	4.8823e-23	156.29	112.73	108.12	1.1408	205090000	5737	Q09666	5737	Q09666	Q09666	Neuroblast differentiation-associated protein AHNAK	AHNAK	PKGKGGVTGSPEASISGSKGDLKSSKASLGS	UID4511
3.97703	4.02524	4.30008	4.30036	4.6777	4.5869	4.64579	5.47685	5.23547	4.69743	4.52711	4.50652	3.1501	3.14477	2.95173	3.99294	4.01774	3.96397	4.26242	5.08586	4.31338	4.86068	4.51321	4.26317	S	2			___1	0.99996	7.7185e-118	212.41	163.88	108.12	1.1408	5741800000	5739	Q09666	5739	Q09666	Q09666	Neuroblast differentiation-associated protein AHNAK	AHNAK	GKGGVTGSPEASISGSKGDLKSSKASLGSLE	UID4512
4.67813	5.92066	5.32635	5.9492	6.01676	5.86309	5.48163	5.53431	5.26366	5.37764	5.25191	4.69554	5.02876	5.05843	4.94388	5.28123	5.53508	4.83078	5.37531	6.47766	5.39339	-0.791651	-1.45733	-0.952011	S	3			___1	1	1.32641e-97	202.84	137.95	181.98	0.075431	29760000000	5841	Q09666	5841	Q09666	Q09666	Neuroblast differentiation-associated protein AHNAK	AHNAK	GGLGSKSKGHYEVTGSDDETGKLQGSGVSLA	UID4513
-0.220602	-0.567461	-0.109938	-0.581303	-0.254053	-1.81076	-1.0253	-1.86049	-2.70633	NaN	-2.85129	NaN	NaN	NaN	NaN	-1.4928	-2.25713	NaN	-3.54262	-0.550848	-2.51891	NaN	NaN	-3.28219	S	2			___1	0.993718	0.00187834	78.552	57.818	75.319	-0.15079	47290000	5293	Q09666	5293	Q09666	Q09666	Neuroblast differentiation-associated protein AHNAK	AHNAK	VSLKGPGVDLPSVNLSMPKVSGPDLDLNLKG	UID4514
1.83167	2.05727	1.71397	2.26213	2.25583	1.85548	3.83308	3.77652	3.69807	3.67764	3.51367	3.36327	NaN	-1.88083	NaN	-0.86298	NaN	NaN	-0.462	-1.10634	-0.427502	-0.990005	-2.04741	-0.920694	S	2			___1	1	9.31789e-08	134.58	103.26	131.56	0.41118	602260000	379	Q09666	379	Q09666	Q09666	Neuroblast differentiation-associated protein AHNAK	AHNAK	EGLEGKLKGPQITGPSLEGDLGLKGAKPQGH	UID4515
NaN	NaN	NaN	NaN	NaN	-1.67301	NaN	NaN	NaN	NaN	NaN	NaN	NaN	NaN	NaN	NaN	NaN	NaN	NaN	NaN	-0.189606	-0.901354	-0.682009	-0.636318	S	2			___1	1	0.00588519	87.216	41.088	59.116	0.12942	14549000	5430	Q09666	5430	Q09666	Q09666	Neuroblast differentiation-associated protein AHNAK	AHNAK	TPGSDLHVNAKGPQVSGELKGPGVDVNLKGP	UID4516
-2.76567	-2.15315	-1.41138	0.405695	1.10475	-0.0088768	-0.379713	0.749374	0.176729	0.382753	-0.0388489	-0.0557346	NaN	NaN	NaN	NaN	NaN	NaN	NaN	-3.82779	NaN	-3.44596	NaN	-4.42972	S	2			___1	0.993713	7.13079e-06	127.37	82.94	118.37	0.11223	92978000	5603	Q09666	5603	Q09666	Q09666	Neuroblast differentiation-associated protein AHNAK	AHNAK	LSVKGSGGEWKGPQVSSALNLDTSKFAGGLH	UID4517
NaN	NaN	NaN	NaN	NaN	-2.51128	NaN	-0.886076	-2.16317	NaN	-1.64363	-2.7807	NaN	NaN	NaN	NaN	NaN	NaN	NaN	NaN	NaN	NaN	NaN	NaN	S	2			___1	0.891691	0.000992378	84.581	57.153	56.774	-0.11954	7760200	5604	Q09666	5604	Q09666	Q09666	Neuroblast differentiation-associated protein AHNAK	AHNAK	SVKGSGGEWKGPQVSSALNLDTSKFAGGLHF	UID4518
0.378406	1.88903	-0.126625	1.881	2.06406	2.70035	2.97413	2.81002	2.74425	2.87183	2.74381	2.92078	1.66415	2.03908	1.26932	2.20464	1.48314	2.04337	2.70488	3.6356	2.79652	1.99045	1.91533	2.51905	S	2			___1	1	1.53879e-20	151.11	126.64	101.05	0.27789	2891500000	5448	Q09666	5448	Q09666	Q09666	Neuroblast differentiation-associated protein AHNAK	AHNAK	LKGPGVDVNLKGPRISAPNVDFNLEGPKVKG	UID4519
4.5056	4.64899	4.52066	4.51616	4.08058	4.48246	5.31306	5.72603	5.60586	5.62203	5.39029	5.05664	-0.0564861	-0.242527	-1.1634	0.132429	-0.268326	-0.0487843	1.31751	2.20659	NaN	NaN	-0.58353	0.545507	S	2			___1	1	0	294.62	250.52	252.84	0.19814	2567600000	4425	Q09666	4425	Q09666	Q09666	Neuroblast differentiation-associated protein AHNAK	AHNAK	VEGDLKGPEIDIKGPSLDIDTPDVNIEGPEG	UID4520
NaN	1.09497	0.36326	1.66077	2.83231	1.88601	1.83134	3.29776	2.91058	2.08057	2.13283	2.38659	-1.47564	-0.095356	-1.03525	1.1397	0.137619	1.24195	0.49703	1.46378	1.06851	1.16783	1.01408	1.741	S	2			___1	1	0.000277666	108.45	70.596	85.087	0.24325	583900000	5530	Q09666	5530	Q09666	Q09666	Neuroblast differentiation-associated protein AHNAK	AHNAK	TGQISGPEIKGGLKGSEVGFHGAAPDISVKG	UID4521
NaN	NaN	NaN	NaN	0.69533	0.139162	0.484264	1.31048	0.125465	0.108805	-0.0747471	0.196068	NaN	NaN	NaN	-1.52698	-3.70688	-2.53939	NaN	NaN	NaN	NaN	NaN	NaN	S	2			___1	1	5.15733e-05	121.35	72.319	88.768	-0.21717	107270000	5542	Q09666	5542	Q09666	Q09666	Neuroblast differentiation-associated protein AHNAK	AHNAK	LKGSEVGFHGAAPDISVKGPAFNMASPESDF	UID4522
-2.27905	NaN	NaN	-1.58341	-0.727833	-0.949961	-2.21492	NaN	NaN	NaN	-2.19178	NaN	NaN	NaN	NaN	NaN	NaN	NaN	NaN	NaN	NaN	NaN	NaN	NaN	S	2			___1	0.999997	0.00161145	89.44	17.006	70.563	-0.31655	15866000	5464	Q09666	5464	Q09666	Q09666	Neuroblast differentiation-associated protein AHNAK	AHNAK	APNVDFNLEGPKVKGSLGATGEIKGPTVGGG	UID4523
-0.446201	0.545008	0.0494385	-0.7679	0.806448	0.190027	0.166113	0.339815	NaN	0.404135	0.766813	0.762373	-0.205406	0.0375214	-2.23298	-0.177115	NaN	0.362486	-0.13271	0.500618	-0.944002	0.311714	-0.279505	0.551966	S	3			___1	0.977004	5.182e-07	115.73	92.434	45.221	-0.5979	146220000	539	Q09666	539	Q09666	Q09666	Neuroblast differentiation-associated protein AHNAK	AHNAK	GVQGDVKGPQVALKGSRVDIETPNLEGTLTG	UID4524
NaN	NaN	4.61096	0.33432	1.38534	1.01369	2.79832	6.96641	5.56439	5.71346	1.97633	-1.62093	0.486689	5.50355	6.59142	6.97551	1.21597	1.91034	7.50789	6.85506	0.409241	-0.211065	2.41665	0.734798	S	3			___1	0.758645	1.27535e-67	141.61	112.32	97.672	-0.080681	5177900000	5780	Q09666	5780	Q09666	Q09666	Neuroblast differentiation-associated protein AHNAK	AHNAK	KGKFSLFKSKKPRHRSNSFSDEREFSGPSTP	UID4525
2.27291	1.844	2.59329	2.7232	2.52224	2.76686	3.95684	4.09871	3.96907	3.54817	3.21141	2.85969	-0.758076	-0.318703	-0.650063	-0.380621	-0.609043	-1.10825	0.111448	0.702168	NaN	NaN	NaN	NaN	S	2			___1	1	1.58126e-103	204.51	176.75	171.3	0.35992	714580000	793	Q09666	793	Q09666	Q09666	Neuroblast differentiation-associated protein AHNAK	AHNAK	VDISGPKIDVTAPDVSIEEPEGKLKGPKFKM	UID4526
1.55444	2.09185	1.90057	0.666538	0.772152	1.15289	1.08478	0.417393	0.407478	-0.202654	-0.411432	-0.606834	0.0245056	0.408356	-0.563704	1.03635	-0.136309	0.670788	1.11316	1.62687	0.78978	-0.273785	-0.865988	0.41412	S	2			___1	1	3.77803e-11	145.49	145.49	67.846	-0.15019	268050000	4850	Q09666	4850	Q09666	Q09666	Neuroblast differentiation-associated protein AHNAK	AHNAK	PKFKMPEINIKAPKISIPDVDLDLKGPKVKG	UID4527
NaN	NaN	NaN	-0.334207	-0.141235	0.352947	0.934803	0.120064	0.177378	-3.70255	-1.19267	-1.20915	0.169565	0.258543	0.0347271	0.824232	-0.677975	0.441685	0.601893	1.1059	0.232987	-2.58937	-1.00327	-0.079319	S	2			___1	1	1.57713e-07	137.95	101.5	56.286	0.0062088	143860000	1452	Q09666	1452	Q09666	Q09666	Neuroblast differentiation-associated protein AHNAK	AHNAK	PKFKMPEMSIKPQKISIPDVGLHLKGPKMKG	UID4528
-1.59348	-1.29345	-2.64121	-4.20539	-4.71765	NaN	-3.58432	-3.19867	-4.66872	NaN	NaN	NaN	NaN	-4.24706	NaN	NaN	NaN	NaN	-3.62876	-2.03701	-3.12334	NaN	NaN	NaN	S	2			___1	1	0.00184099	83.226	13.965	83.226	-0.012161	11430000	3672	Q09666	3672	Q09666	Q09666	Neuroblast differentiation-associated protein AHNAK	AHNAK	PKFKMPEMNIKAPKISMPDFDLNLKGPKMKG	UID4529
-0.633787	0.183044	-0.164886	-1.79936	-1.00854	-1.8557	0.273722	0.0680695	-0.936157	NaN	-1.52167	-1.25757	-4.02126	-1.88076	NaN	-1.24062	NaN	-2.31675	-2.7223	-0.657631	-1.07124	-4.08062	-2.77285	NaN	S	2			___1	0.999991	0.00364979	71.637	46.941	71.637	-0.39933	63411000	2836	Q09666	2836	Q09666	Q09666	Neuroblast differentiation-associated protein AHNAK	AHNAK	PKFKMPEMHFKTPKISMPDIDLNLTGPKIKG	UID4530
NaN	-3.40717	-3.05564	NaN	NaN	NaN	NaN	NaN	NaN	NaN	NaN	NaN	NaN	NaN	NaN	NaN	NaN	NaN	NaN	NaN	NaN	NaN	NaN	NaN	S	3			___1	1	0.0101588	58.116	37.282	58.116	-0.6641	1712600	819	Q09666	819	Q09666	Q09666	Neuroblast differentiation-associated protein AHNAK	AHNAK	PKFKMPEMNIKVPKISMPDVDLHLKGPNVKG	UID4531
-0.810659	-0.154703	-1.24913	-1.33838	-1.67045	-2.50077	-2.40954	NaN	NaN	NaN	NaN	NaN	-2.89797	-1.64931	-3.00661	-0.073925	-2.28855	-1.35494	-2.09535	0.0681686	NaN	NaN	NaN	NaN	S	2			___1	1	0.0024505	79.885	63.945	50.024	0.20048	43639000	1580	Q09666	1580	Q09666	Q09666	Neuroblast differentiation-associated protein AHNAK	AHNAK	PKFKMPSMNIQTHKISMPDVGLNLKAPKLKT	UID4532
NaN	-1.5502	NaN	-3.32431	-2.43412	-2.33713	-2.88772	0.129044	-1.75971	NaN	NaN	-2.94396	-1.78293	-1.92149	NaN	-3.63065	-1.37534	-0.821806	NaN	-0.994219	NaN	NaN	-3.02022	-3.14463	S	2			___1	1	0.0030623	83.087	9.7006	70.272	-0.2008	32421000	4130	Q09666	4130	Q09666	Q09666	Neuroblast differentiation-associated protein AHNAK	AHNAK	PKFKMPDLHLKAPKISMPEVDLNLKGPKMKG	UID4533
-0.556929	-0.477543	0.350903	0.448288	0.78647	1.28973	-0.061018	0.0825405	0.421639	1.43402	1.38254	1.3093	1.88086	2.33917	2.04391	2.02488	1.06291	1.9006	1.70853	1.75482	1.48474	0.759428	-0.401979	0.146543	S	2			___1	1	1.48195e-132	214.24	174.22	184.97	-0.026981	841930000	511	Q09666	511	Q09666	Q09666	Neuroblast differentiation-associated protein AHNAK	AHNAK	QKPKISMQDVDLSLGSPKLKGDIKVSAPGVQ	UID4534
0.62878	1.00507	0.913864	-0.617136	-1.90268	NaN	-0.263649	0.0471249	-2.13812	NaN	-1.63919	NaN	-1.05503	-1.49706	-2.04123	-0.819529	-2.1987	-1.19538	-1.26273	-0.10034	-0.824245	NaN	-2.91502	NaN	S	2			___1	0.996786	4.27886e-05	112.44	78.893	111.09	-0.0040379	111030000	570	Q09666	570	Q09666	Q09666	Neuroblast differentiation-associated protein AHNAK	AHNAK	PRLGSPSGKTGTCRISMSEVDLNVAAPKVKG	UID4535
NaN	NaN	NaN	NaN	NaN	NaN	-1.79666	NaN	-0.775736	-0.769657	-1.29509	NaN	NaN	-3.09683	-1.73983	NaN	-3.02068	-0.945045	-0.92547	NaN	NaN	NaN	NaN	-1.19303	S	2			___1	0.881191	0.00013562	108.34	72.121	48.555	-0.28863	28647000	572	Q09666	572	Q09666	Q09666	Neuroblast differentiation-associated protein AHNAK	AHNAK	LGSPSGKTGTCRISMSEVDLNVAAPKVKGGV	UID4536
-0.461073	-0.978901	0.790718	0.378906	1.01808	-0.368214	1.62098	2.04567	1.84864	1.54692	0.894896	1.20982	NaN	NaN	NaN	NaN	NaN	NaN	NaN	NaN	NaN	NaN	NaN	NaN	S	2			___1	0.99268	9.48026e-26	126.26	105.34	90.899	-0.50741	287690000	2150	Q09666	2150	Q09666	Q09666	Neuroblast differentiation-associated protein AHNAK	AHNAK	VDVSLPKLEGDLTGPSVDVEVPDVELECPDA	UID4537
5.33826	5.48774	5.27766	6.34987	6.41421	6.74615	5.67331	5.9163	5.89017	6.78659	6.6528	6.11801	4.56343	4.39087	4.62206	4.33246	4.80252	4.47637	0.913868	1.63889	2.43478	1.38664	0.980484	1.02924	S	2			___1	1	1.39165e-280	259.32	214.63	149.42	0.14161	21322000000	135	Q09666	135	Q09666	Q09666	Neuroblast differentiation-associated protein AHNAK	AHNAK	EYQRIYTTKIKPRLKSEDGVEGDLGETQSRT	UID4538
NaN	NaN	-3.57348	NaN	-1.7682	-0.839809	-0.881027	NaN	-2.13856	NaN	NaN	NaN	NaN	NaN	NaN	NaN	NaN	-2.50296	-1.70025	NaN	NaN	NaN	NaN	NaN	S	3			___1	0.978654	0.00554121	41.446	26.283	41.446	-0.53883	15438000	5369	Q09666	5369	Q09666	Q09666	Neuroblast differentiation-associated protein AHNAK	AHNAK	TKLNVGAPDVTLRGPSLQGDLAVSGDIKCPK	UID4539
6.19043	6.09723	5.98048	5.93436	5.78555	5.58664	6.02738	6.15033	5.90076	5.27949	5.70098	5.79076	5.85205	6.09415	5.59275	7.19854	6.12052	6.76557	7.67945	7.89022	7.39946	6.73736	6.57274	7.16611	S	2			___1	0.999656	1.99178e-149	220.16	174.82	214.42	0.042733	29511000000	210	Q09666	210	Q09666	Q09666	Neuroblast differentiation-associated protein AHNAK	AHNAK	VDVETQSGKTVIRLPSGSGAASPTGSAVDIR	UID4540
-1.01968	NaN	-2.5197	-1.711	-1.61853	-2.8089	NaN	-0.550882	NaN	-1.98271	NaN	NaN	NaN	-0.765764	NaN	-0.344944	-1.55565	NaN	-1.71693	NaN	0.191666	NaN	NaN	NaN	S	2			___1	0.98789	1.37173e-37	161.64	108.43	132.02	0.5642	4675800000	212	Q09666	212	Q09666	Q09666	Neuroblast differentiation-associated protein AHNAK	AHNAK	VETQSGKTVIRLPSGSGAASPTGSAVDIRAG	UID4541
5.11385	5.07447	5.1917	5.56463	5.96136	5.86359	3.89837	3.6078	4.13767	4.55735	4.67221	3.54176	5.48092	5.91754	5.44061	6.44598	5.40894	6.08094	5.48856	5.78524	5.33637	4.44402	4.35278	4.82636	S	2			___1	0.999286	1.20647e-91	192.44	139.92	156.08	0.070825	15689000000	216	Q09666	216	Q09666	Q09666	Neuroblast differentiation-associated protein AHNAK	AHNAK	SGKTVIRLPSGSGAASPTGSAVDIRAGAISA	UID4542
NaN	NaN	NaN	NaN	NaN	NaN	NaN	NaN	NaN	NaN	NaN	3.7501	NaN	NaN	NaN	NaN	NaN	NaN	NaN	NaN	NaN	NaN	NaN	NaN	S	3			___1	0.867613	7.22378e-07	103.45	75.772	68.168	0.45792	264990000	220	Q09666	220	Q09666	Q09666	Neuroblast differentiation-associated protein AHNAK	AHNAK	VIRLPSGSGAASPTGSAVDIRAGAISASGPE	UID4543
-1.51334	-1.6985	-0.71932	-0.763226	-1.12546	-0.802967	-0.883038	0.279238	-0.750147	-0.0411243	-1.75666	-1.9025	NaN	NaN	NaN	NaN	NaN	NaN	-2.0304	-2.3033	-1.73624	-3.32145	NaN	-2.08095	S	2			___1	0.999987	0.000856618	91.317	52.737	91.317	0.10061	48069000	5519	Q09666	5519	Q09666	Q09666	Neuroblast differentiation-associated protein AHNAK	AHNAK	VNLPGVNVKLPTGQISGPEIKGGLKGSEVGF	UID4544
1.97908	1.96703	1.81014	2.29684	2.11208	2.65146	0.404066	1.77936	0.99995	1.02702	0.57164	0.123802	0	1.02375	1.57969	3.04602	2.24024	2.47009	2.63798	3.44911	2.28142	2.11721	1.94085	1.40506	S	2			___1	1	0.00109326	95.073	41.626	64.346	0.39603	1085600000	5851	Q09666	5851	Q09666	Q09666	Neuroblast differentiation-associated protein AHNAK	AHNAK	YEVTGSDDETGKLQGSGVSLASKKSRLSSSS	UID4545
NaN	NaN	-3.34386	4.38152	-3.4041	-2.25298	NaN	NaN	NaN	1.29728	1.21891	NaN	-1.15039	-0.902468	-1.6491	0.100607	-0.243544	-0.0779362	-0.109936	0.925888	-0.428227	-0.795349	0.0685825	-1.01505	S	2			___1	1	9.574e-05	123.76	61.993	64.346	0.39603	2123300000	5854	Q09666	5854	Q09666	Q09666	Neuroblast differentiation-associated protein AHNAK	AHNAK	TGSDDETGKLQGSGVSLASKKSRLSSSSSND	UID4546
5.51094	5.41476	5.79148	5.23406	6.30766	6.03244	6.89216	7.85815	7.79158	7.04095	6.68884	6.91919	4.31805	4.25122	3.86244	5.61677	4.76602	5.52413	5.78481	6.62972	5.70141	5.8422	5.6187	5.78931	S	2			___1	1	1.64178e-34	173.19	114.21	64.346	0.39603	12509000000	5857	Q09666	5857	Q09666	Q09666	Neuroblast differentiation-associated protein AHNAK	AHNAK	DDETGKLQGSGVSLASKKSRLSSSSSNDSGN	UID4547
NaN	NaN	-1.73109	-0.369953	-0.0786381	0.244549	-0.517281	-1.934	-1.63574	-0.0848236	-0.190277	-0.238857	-1.95201	-0.510786	-1.27143	-0.0250874	-1.02643	-0.201069	-2.54722	-0.743738	-2.0801	-4.02364	-3.52467	-1.89948	S	2			___1	0.998753	1.0117e-06	136.01	98.505	104.59	-0.1711	178450000	3412	Q09666	3412	Q09666	Q09666	Neuroblast differentiation-associated protein AHNAK	AHNAK	KVKGSKFKMPFLSISSPKVSMPDVELNLKSP	UID4548
-0.0106621	-0.16297	0.359224	-0.885874	-0.515688	0.0163803	0.514976	1.27002	0.413399	-1.11063	-0.507145	-0.554869	-1.90985	-1.92002	-2.87656	-1.40902	-3.39873	NaN	-2.4755	-0.038353	-1.42234	NaN	-3.16984	-3.5454	S	2			___1	1	6.00252e-07	131.06	100.72	131.06	0.28243	169770000	4908	Q09666	4908	Q09666	Q09666	Neuroblast differentiation-associated protein AHNAK	AHNAK	EGPDAKLSGPSLKMPSLEISAPKVTAPDVDL	UID4549
NaN	-0.950632	-2.54592	-3.04248	-1.807	-2.63874	-2.87749	-1.9082	NaN	NaN	NaN	-3.64475	NaN	NaN	NaN	NaN	NaN	NaN	NaN	NaN	NaN	NaN	NaN	NaN	S	2			___1	0.999999	0.00194872	90.689	59.341	90.689	-0.033406	20745000	1571	Q09666	1571	Q09666	Q09666	Neuroblast differentiation-associated protein AHNAK	AHNAK	EAPEGKLKGPKFKMPSMNIQTHKISMPDVGL	UID4550
-0.325989	0.169478	0.33108	-0.147745	-0.163731	0.255371	0.899651	1.03507	1.12702	0.855038	0.726204	0.173542	-0.0177059	0.258511	-0.250275	0.755177	-0.298162	0.545174	0.462177	0.659802	0.242281	-0.542675	-1.15003	NaN	S	2			___1	1	1.61729e-11	149.35	115.6	97.767	-0.51549	594690000	1068	Q09666	1068	Q09666	Q09666	Neuroblast differentiation-associated protein AHNAK	AHNAK	PKFKMPEMHFRAPKMSLPDVDLDLKGPKMKG	UID4551
NaN	-2.21777	-0.724312	-1.11185	0.281221	0.128193	-0.447323	-0.224709	-0.161135	-1.91467	-1.45087	-1.0907	NaN	NaN	NaN	-2.51468	NaN	-1.58047	NaN	-2.32827	-4.41915	-3.73026	-2.13312	-2.61336	S	2			___1	1	9.89216e-09	130.81	95.711	80.453	-0.34071	75484000	5054	Q09666	5054	Q09666	Q09666	Neuroblast differentiation-associated protein AHNAK	AHNAK	KQGFDLNVPGGEIDASLKAPDVDVNIAGPDA	UID4552
1.59159	0.942596	1.69264	3.25258	2.51306	4.06084	2.43826	2.38373	2.0016	1.71406	2.76634	1.87882	0.334402	0.900055	0.496189	1.10629	0.339584	0.512299	0.40493	1.12413	0.420694	0.790478	0.946045	NaN	S	2			___1	0.999997	2.66025e-97	199.91	154.02	161.1	-0.017782	852330000	4516	Q09666	4516	Q09666	Q09666	Neuroblast differentiation-associated protein AHNAK	AHNAK	KLKGPKFKMPDVHFKSPQISMSDIDLNLKGP	UID4553
2.81438	3.23848	2.27123	2.95436	4.10336	3.32599	3.21787	3.57988	2.03661	NaN	NaN	NaN	NaN	NaN	NaN	NaN	NaN	0.417399	-0.889671	1.25371	0.563677	NaN	-1.84647	-1.90919	S	2			___1	0.990848	2.83646e-16	151.28	98.858	130.73	0.18004	907720000	4520	Q09666	4520	Q09666	Q09666	Neuroblast differentiation-associated protein AHNAK	AHNAK	PKFKMPDVHFKSPQISMSDIDLNLKGPKIKG	UID4554
-0.627628	-1.81061	1.86021	2.24068	-3.44995	NaN	-2.22445	-0.932552	-0.857357	NaN	NaN	-2.53582	NaN	NaN	-3.69271	-2.5644	NaN	NaN	NaN	NaN	NaN	NaN	NaN	NaN	S	2			___1	0.997455	1.06406e-10	142.55	105.2	111.77	-0.019653	88305000	4522	Q09666	4522	Q09666	Q09666	Neuroblast differentiation-associated protein AHNAK	AHNAK	FKMPDVHFKSPQISMSDIDLNLKGPKIKGDM	UID4555
1.8802	NaN	NaN	NaN	NaN	3.3013	NaN	NaN	3.92591	NaN	NaN	NaN	NaN	NaN	NaN	NaN	NaN	NaN	NaN	NaN	NaN	NaN	NaN	NaN	S	3			___1	0.757623	4.38642e-37	140.81	140.81	85.525	0.339	219860000	4993	Q09666	4993	Q09666	Q09666	Neuroblast differentiation-associated protein AHNAK	AHNAK	PKFGFGAKSPKADIKSPSLDVTVPEAELNLE	UID4556
1.8802	1.51503	3.32643	1.37314	1.3209	3.3013	NaN	NaN	4.02147	1.50705	-0.660608	2.16421	-2.38898	NaN	-1.58333	-1.89797	-1.32835	NaN	NaN	-1.32259	NaN	NaN	-0.359894	NaN	S	2			___1	0.829137	4.38642e-37	140.81	140.81	133.02	-0.063475	393750000	4995	Q09666	4995	Q09666	Q09666	Neuroblast differentiation-associated protein AHNAK	AHNAK	FGFGAKSPKADIKSPSLDVTVPEAELNLETP	UID4557
NaN	NaN	-1.80087	NaN	NaN	NaN	NaN	NaN	NaN	NaN	NaN	NaN	NaN	NaN	NaN	NaN	-2.4141	NaN	-3.13524	NaN	NaN	NaN	-3.17662	-2.60157	S	2			___1	0.812821	8.33481e-05	89.297	45.474	89.297	-1.9232	4645800	5186	Q09666	5186	Q09666	Q09666	Neuroblast differentiation-associated protein AHNAK	AHNAK	PDINIEGLDAKVKTPSFGISAPQVSIPDVNV	UID4558
2.16883	2.3667	2.01802	2.04389	2.30953	3.12555	2.86755	1.80454	2.36956	1.03134	1.88594	0.843843	-0.21081	-1.95548	0.487858	1.4934	0.0764408	1.90389	2.16385	2.0424	1.79766	0.148104	2.37074	2.00945	S	2			___1	0.999971	1.12467e-12	124.96	89.28	105.04	0.12034	746060000	5195	Q09666	5195	Q09666	Q09666	Neuroblast differentiation-associated protein AHNAK	AHNAK	AKVKTPSFGISAPQVSIPDVNVNLKGPKIKG	UID4559
-0.9393	0.102646	-0.26112	0.0934734	0.357889	0.576004	1.46922	1.7441	1.56581	0.886843	0.886999	0.817677	-2.09016	NaN	NaN	-2.15823	NaN	NaN	NaN	NaN	NaN	NaN	NaN	NaN	S	2			___1	1	1.02467e-33	162.81	126.96	122.83	0.49454	131280000	4360	Q09666	4360	Q09666	Q09666	Neuroblast differentiation-associated protein AHNAK	AHNAK	IEISGPKVDIDAPDVSIEGPDAKLKGPKFKM	UID4560
0.631559	0.675253	0.773228	1.08171	0.654469	0.884052	1.27537	1.15949	1.0604	0.346781	0.658419	0.406839	-0.338392	0.131287	-0.05966	0.993408	0.982246	-0.808226	1.44571	2.01991	0.541632	0.782002	1.28914	0.642006	S	2			___1	1	3.97485e-24	152.09	104.49	133.94	-0.11075	248850000	3724	Q09666	3724	Q09666	Q09666	Neuroblast differentiation-associated protein AHNAK	AHNAK	GPKVDIDTPDINIEGSEGKFKGPKFKIPEMH	UID4561
-0.616804	-0.627062	-1.32418	-0.431322	-0.293575	-0.0121021	0.858866	0.975782	0.594646	0.502863	-0.0508766	-0.182438	-3.04129	NaN	-2.74188	-1.05836	-2.60283	-2.19149	-1.66999	-1.31612	NaN	NaN	NaN	NaN	S	2			___1	1	0.000195577	114.27	76.661	46.892	-0.39932	91017000	1170	Q09666	1170	Q09666	Q09666	Neuroblast differentiation-associated protein AHNAK	AHNAK	VVVSGPKVDIEAPDVSLEGPEGKLKGPKFKM	UID4562
-1.12506	-0.0104198	0.327236	0.574627	0.0208817	0.984796	1.2073	1.4103	1.35914	0.867529	0.569653	0.468803	-0.847958	-0.585632	-1.71073	-0.107817	-1.1382	NaN	-2.63201	-2.07257	-2.4354	-0.342938	-0.755302	-2.711	S	2			___1	1	1.41883e-05	126.55	82.993	126.55	0.16243	155020000	1042	Q09666	1042	Q09666	Q09666	Neuroblast differentiation-associated protein AHNAK	AHNAK	VDISAPKVDTNAPDLSLEGPEGKLKGPKFKM	UID4563
1.20341	-0.247908	0.824629	0.713045	1.37631	1.72292	2.44328	2.88682	2.82733	2.12313	1.98138	1.67293	NaN	NaN	NaN	NaN	-3.38738	NaN	-1.79202	NaN	-2.07457	NaN	-2.12595	-1.2978	S	2			___1	1	3.812e-45	172.5	124.07	93.106	-0.11771	270060000	1298	Q09666	1298	Q09666	Q09666	Neuroblast differentiation-associated protein AHNAK	AHNAK	IDVSGPKVDVEVPDVSLEGPEGKLKGPKFKM	UID4564
-0.068161	1.19354	1.52794	0.756142	1.37381	0.559725	2.52123	2.22483	1.64464	-0.524294	0.308069	1.6022	-2.74585	-2.7763	NaN	-1.11289	-0.24901	-1.17419	0.18742	-1.41263	-0.721146	NaN	0.236969	-0.799095	S	3			___1	1	8.87049e-23	132.52	113.03	120.9	-0.45884	846740000	4953	Q09666	4953	Q09666	Q09666	Neuroblast differentiation-associated protein AHNAK	AHNAK	EGGEVDLKGPKVEAPSLDVHMDSPDINIEGP	UID4565
NaN	-2.11507	-1.83033	NaN	-1.08169	1.12321	NaN	-0.852127	-0.0318222	0.559441	0.160599	-0.000370026	-1.77059	-0.0969734	-0.822508	0.0852375	-1.17787	0.445894	-1.28126	NaN	NaN	-0.726654	NaN	-1.44789	S	3			___1	0.999998	1.7988e-28	136.61	106.28	136.61	-0.81266	93406000	4960	Q09666	4960	Q09666	Q09666	Neuroblast differentiation-associated protein AHNAK	AHNAK	KGPKVEAPSLDVHMDSPDINIEGPDVKIPKF	UID4566
-1.44266	-1.74025	-1.31735	-1.74199	-1.25818	-1.09913	NaN	NaN	NaN	NaN	NaN	NaN	NaN	NaN	NaN	NaN	NaN	NaN	NaN	NaN	NaN	NaN	NaN	NaN	S	2			___1	1	0.000824539	100.18	66.866	58.626	0.28166	18049000	256	Q09666	256	Q09666	Q09666	Neuroblast differentiation-associated protein AHNAK	AHNAK	HSKLQVTMPGIKVGGSGVNVNAKGLDLGGRG	UID4567
-2.05164	-0.0874691	-1.4089	0.196028	0.77088	1.03497	1.40628	1.41833	1.39123	-0.189711	0.775726	1.10744	-0.47644	0.031002	-0.957554	0.580225	-0.691221	0.00129127	-0.0707912	0.800503	0.359142	-0.107267	0.126322	0.482946	S	2			___1	1	0.00238854	74.812	39.271	64.275	0.081319	225780000	5332	Q09666	5332	Q09666	Q09666	Neuroblast differentiation-associated protein AHNAK	AHNAK	ASVPSMKVHAPGLNLSGVGGKMQVGGDGVKV	UID4568
-0.332825	0.043396	-0.00463677	-0.990337	-1.39391	-2.42227	-2.88674	-1.59831	-1.51015	-1.87755	-1.40799	-1.41202	NaN	-2.35443	NaN	-2.10249	-4.4138	-2.33388	-1.01611	-0.496943	-1.70779	-3.49407	NaN	NaN	S	2			___1	1	0.00160773	86.214	60.098	47.037	-0.11075	51428000	5298	Q09666	5298	Q09666	Q09666	Neuroblast differentiation-associated protein AHNAK	AHNAK	PGVDLPSVNLSMPKVSGPDLDLNLKGPSLKG	UID4569
0.102758	0.116133	0.382542	0.19437	0.513849	0.60104	1.53518	0.939491	1.38688	1.38122	1.02833	0.1374	-0.625509	-0.391441	-1.84881	0.450687	-0.69231	-0.146158	0.310636	1.13409	-0.2265	-2.42403	NaN	-1.02973	S	2			___1	0.999959	8.17609e-10	134.8	86.233	118.24	-0.57057	205790000	5393	Q09666	5393	Q09666	Q09666	Neuroblast differentiation-associated protein AHNAK	AHNAK	GDIKCPKVSVGAPDLSLEASEGSIKLPKMKL	UID4570
NaN	-2.5246	-0.601639	-2.16819	-2.02209	NaN	-0.789415	0.43372	0.169346	1.30736	-0.154825	NaN	-3.14396	NaN	-2.99396	-0.63489	NaN	-1.98641	-0.827457	NaN	-1.54525	-1.95505	-3.0166	-2.61828	S	2			___1	0.987279	1.21999e-09	134.09	92.606	115.31	0.22438	57632000	5397	Q09666	5397	Q09666	Q09666	Neuroblast differentiation-associated protein AHNAK	AHNAK	CPKVSVGAPDLSLEASEGSIKLPKMKLPQFG	UID4571
6.64884	6.83946	7.12103	7.21169	7.65146	7.43642	7.68091	8.60376	8.41374	7.79694	7.62529	7.69523	4.9196	4.84025	4.45267	6.63867	5.94761	6.37481	6.86467	7.62864	6.89267	6.97529	6.75056	7.01828	S	2			___1	1	8.67734e-149	214.25	176.05	185.3	-0.14565	20923000000	5400	Q09666	5400	Q09666	Q09666	Neuroblast differentiation-associated protein AHNAK	AHNAK	VSVGAPDLSLEASEGSIKLPKMKLPQFGIST	UID4572
-0.971407	NaN	-0.53829	NaN	0.266003	-0.697428	NaN	0.668776	NaN	1.02058	NaN	NaN	NaN	NaN	NaN	NaN	NaN	NaN	NaN	NaN	NaN	NaN	NaN	NaN	T	3			___1	0.869436	1.93653e-08	99.11	69.663	65.365	0.26531	41425000	1750	Q09666	1750	Q09666	Q09666	Neuroblast differentiation-associated protein AHNAK	AHNAK	NLPKADIDVSGPSVDTDAPDLDIEGPEGKLK	UID14135
0.159288	0.218864	-0.925806	NaN	NaN	NaN	NaN	NaN	NaN	NaN	NaN	NaN	NaN	NaN	NaN	-0.0725822	-1.35522	NaN	NaN	NaN	NaN	NaN	NaN	NaN	T	3			___1	0.844288	1.28946e-43	123.71	105.85	90.527	-0.022311	810400000	5794	Q09666	5794	Q09666	Q09666	Neuroblast differentiation-associated protein AHNAK	AHNAK	RSNSFSDEREFSGPSTPTGTLEFEGGEVSLE	UID14136
NaN	NaN	NaN	NaN	NaN	NaN	NaN	NaN	NaN	NaN	NaN	NaN	NaN	NaN	NaN	NaN	0.378099	NaN	0.0296612	NaN	NaN	NaN	NaN	NaN	T	3			___1	0.811458	6.10648e-06	65.06	51.438	52.486	0.29277	13907000	5796	Q09666	5796	Q09666	Q09666	Neuroblast differentiation-associated protein AHNAK	AHNAK	NSFSDEREFSGPSTPTGTLEFEGGEVSLEGG	UID14137
-1.7721	NaN	-0.545376	NaN	-1.5554	NaN	NaN	NaN	NaN	NaN	NaN	NaN	0.155008	0.799732	-1.719	0.730438	-1.72315	0.0975208	-0.35257	NaN	-2.97107	-2.64601	-2.89713	-0.391676	T	4			___1	0.967951	1.3383e-09	77.51	59.495	58.565	-0.90489	1149500000	5798	Q09666	5798	Q09666	Q09666	Neuroblast differentiation-associated protein AHNAK	AHNAK	FSDEREFSGPSTPTGTLEFEGGEVSLEGGKV	UID14138
NaN	-2.86678	NaN	4.69258	1.89083	1.25443	2.27199	2.53957	3.21888	2.72855	2.52211	2.85361	NaN	NaN	NaN	0.740234	-0.582184	0.77434	-1.05752	-0.00743484	-0.565681	0.420933	-1.25884	1.37595	T	2			___1	1	0.000595069	116.71	116.71	80.387	-0.0347	596040000	5824	Q09666	5824	Q09666	Q09666	Neuroblast differentiation-associated protein AHNAK	AHNAK	EGGKVKGKHGKLKFGTFGGLGSKSKGHYEVT	UID14139
NaN	NaN	2.78137	-2.1189	-3.56014	-3.27838	NaN	-3.04351	NaN	NaN	NaN	NaN	NaN	NaN	-4.75873	NaN	2.58602	NaN	NaN	NaN	NaN	NaN	NaN	NaN	T	2			___1	0.9907	1.80325e-15	149.19	103.37	118.76	-0.16567	100950000	99	Q09666;Q09666-2	99;99	Q09666	Q09666	Neuroblast differentiation-associated protein AHNAK	AHNAK	LKLHRKGDRSPEPGQTWTREVFSSCSSEVVL	UID14140
-0.0604038	-0.0801907	-0.0939484	0.103781	-0.354076	0.641514	-0.465633	-1.28221	-2.39982	-0.877016	NaN	NaN	NaN	NaN	-2.9571	NaN	NaN	NaN	NaN	NaN	-1.02792	-0.45656	NaN	NaN	T	2			___1	1	4.63883e-24	150.95	103.33	150.95	-0.87358	68448000	4430	Q09666	4430	Q09666	Q09666	Neuroblast differentiation-associated protein AHNAK	AHNAK	KGPEIDIKGPSLDIDTPDVNIEGPEGKLKGP	UID14141
NaN	-0.625204	NaN	NaN	-0.449955	-0.404528	-0.130568	-0.239487	0.953804	NaN	NaN	NaN	NaN	NaN	NaN	NaN	NaN	NaN	-1.37538	NaN	-0.892204	NaN	NaN	NaN	T	3			___1	0.790525	0.000551557	75.743	56.457	75.743	0.23366	45688000	545	Q09666	545	Q09666	Q09666	Neuroblast differentiation-associated protein AHNAK	AHNAK	KGPQVALKGSRVDIETPNLEGTLTGPRLGSP	UID14142
-1.73641	-0.918501	-1.78886	0.0555553	-0.741032	NaN	NaN	NaN	NaN	NaN	NaN	NaN	NaN	NaN	NaN	0.216871	NaN	-1.08833	0.304714	0.702417	-0.707939	-1.8601	-0.450951	-0.30216	T	2			___1	0.999994	2.40998e-44	170.22	128.16	170.22	-0.040859	53288000	553	Q09666	553	Q09666	Q09666	Neuroblast differentiation-associated protein AHNAK	AHNAK	GSRVDIETPNLEGTLTGPRLGSPSGKTGTCR	UID14143
NaN	-2.54231	NaN	-3.92261	-1.57799	-0.884316	-0.470413	-2.18398	-2.05587	-0.853203	NaN	NaN	-3.51593	-2.6399	-3.07407	-0.883047	NaN	-1.94042	-1.52124	-0.936977	-2.04358	-1.83338	-2.05312	-1.39242	T	2			___1	1	0.00319068	101.43	64.503	78.166	-0.30922	37044000	2845	Q09666	2845	Q09666	Q09666	Neuroblast differentiation-associated protein AHNAK	AHNAK	FKTPKISMPDIDLNLTGPKIKGDVDVTGPKV	UID14144
NaN	-0.908171	NaN	0.0585842	-0.749969	0.655167	1.07186	NaN	-1.09468	0.325403	0.578939	NaN	NaN	NaN	NaN	NaN	NaN	NaN	NaN	NaN	NaN	NaN	NaN	NaN	T	2			___1	0.957862	3.00047e-06	96.387	77.185	60.234	0.35079	69806000	2147	Q09666	2147	Q09666	Q09666	Neuroblast differentiation-associated protein AHNAK	AHNAK	KGDVDVSLPKLEGDLTGPSVDVEVPDVELEC	UID14145
NaN	NaN	NaN	NaN	NaN	NaN	NaN	NaN	NaN	NaN	NaN	NaN	NaN	NaN	NaN	NaN	NaN	NaN	NaN	NaN	NaN	NaN	NaN	NaN	T	2			___1	0.891781	2.10141e-48	170.8	108.09	83.695	0.19427	208340000	218	Q09666	218	Q09666	Q09666	Neuroblast differentiation-associated protein AHNAK	AHNAK	KTVIRLPSGSGAASPTGSAVDIRAGAISASG	UID14146
NaN	NaN	NaN	-1.97894	-0.259666	NaN	-0.282272	NaN	NaN	-1.05183	NaN	-0.0866947	NaN	NaN	NaN	NaN	-0.725714	NaN	NaN	-3.36745	NaN	NaN	NaN	NaN	T	3			___1	0.812384	2.65462e-08	70.003	56.001	70.003	0.52977	25121000	409	Q09666	409	Q09666	Q09666	Neuroblast differentiation-associated protein AHNAK	AHNAK	HIGVDASAPQIGGSITGPSVEVQAPDIDVQG	UID14147
NaN	NaN	NaN	NaN	NaN	NaN	NaN	NaN	NaN	NaN	-0.437815	NaN	NaN	NaN	-1.95578	NaN	NaN	NaN	-0.568991	NaN	NaN	NaN	NaN	NaN	T	3			___1	0.860143	6.08896e-13	111.44	80.03	54.537	-1.0016	8299800	4999	Q09666	4999	Q09666	Q09666	Neuroblast differentiation-associated protein AHNAK	AHNAK	AKSPKADIKSPSLDVTVPEAELNLETPEISV	UID14148
3.7367	3.95803	NaN	NaN	-1.40134	-0.697062	NaN	NaN	NaN	NaN	-2.58449	NaN	-1.4351	-0.599091	-2.9284	NaN	0.0799713	NaN	-2.25409	NaN	NaN	-3.88078	NaN	NaN	T	3			___1	0.815612	3.25008e-09	109.42	85.521	49.592	-0.14886	254830000	204	Q09666	204	Q09666	Q09666	Neuroblast differentiation-associated protein AHNAK	AHNAK	LTEISNVDVETQSGKTVIRLPSGSGAASPTG	UID14149
-0.562506	-1.56847	0.0502224	-0.162649	-0.0276241	0.312063	-0.222509	-0.0448055	-0.424191	0.0149326	-0.186794	-0.269028	-3.18125	-0.730854	-2.18554	-0.190773	-0.939043	-0.313639	-2.89873	-0.589159	-1.36315	-2.61764	-0.906868	-1.07943	T	3			___1	1	5.0473e-06	128.22	88.706	92.236	-0.52751	118860000	4100	Q09666	4100	Q09666	Q09666	Neuroblast differentiation-associated protein AHNAK	AHNAK	PKADIDVSGPKVDIDTPDIDIHGPEGKLKGP	UID14150
0.931049	0.426134	0.661085	1.44016	1.63836	NaN	-0.194872	0.846968	0.0133724	0.698967	0.279657	0.787762	-0.213924	-2.04562	-2.32698	0.875847	0.269834	0.898148	NaN	0.0120411	-0.181822	-0.0762882	-0.0539093	-0.186741	T	2			___1	1	1.9706e-44	171.13	109.96	102.67	-0.036503	190960000	3716	Q09666	3716	Q09666	Q09666	Neuroblast differentiation-associated protein AHNAK	AHNAK	KGPEVDIKGPKVDIDTPDINIEGSEGKFKGP	UID14151
NaN	NaN	-1.80218	-0.634596	-0.501495	-0.109337	-0.461872	-0.727728	-1.83733	-1.34833	-0.797163	-0.339771	NaN	NaN	NaN	NaN	NaN	NaN	NaN	NaN	NaN	NaN	NaN	NaN	T	3			___1	1	0.00030354	103.77	81.35	59.15	0.34356	38406000	4766	Q09666	4766	Q09666	Q09666	Neuroblast differentiation-associated protein AHNAK	AHNAK	KGPEADIKGPKVDINTPDVDVHGPDWHLKMP	UID14152
NaN	NaN	NaN	NaN	NaN	-1.93801	NaN	NaN	-4.70912	NaN	NaN	NaN	-1.79644	-1.26292	NaN	-3.40914	NaN	NaN	NaN	NaN	-1.91046	NaN	NaN	NaN	T	3			___1	1	0.00755586	92.039	51.563	73.499	-0.067987	14437000	490	Q09666	490	Q09666	Q09666	Neuroblast differentiation-associated protein AHNAK	AHNAK	ATGGLEGKMKGTKVKTPEMIIQKPKISMQDV	UID14153
NaN	NaN	NaN	NaN	NaN	NaN	NaN	NaN	NaN	NaN	NaN	NaN	NaN	NaN	NaN	NaN	NaN	NaN	NaN	NaN	NaN	NaN	NaN	NaN	S	2			___2	0.999573	4.06972e-45	149.33	118.55	130.7	0.15786	752980000	1747	Q09666	1747	Q09666	Q09666	Neuroblast differentiation-associated protein AHNAK	AHNAK	VDVNLPKADIDVSGPSVDTDAPDLDIEGPEG	UID19937
NaN	NaN	NaN	NaN	NaN	NaN	NaN	NaN	NaN	NaN	NaN	NaN	NaN	NaN	NaN	NaN	NaN	NaN	NaN	NaN	NaN	NaN	NaN	NaN	S	3			___2	1	7.3295e-09	103.35	6.5742	103.35	0.047174	46287000	4220	Q09666	4220	Q09666	Q09666	Neuroblast differentiation-associated protein AHNAK	AHNAK	GPDVDVNLPKADLDVSGPKVDIDVPDVNIEG	UID19938
NaN	NaN	NaN	NaN	NaN	NaN	NaN	NaN	NaN	NaN	NaN	NaN	NaN	NaN	NaN	NaN	NaN	NaN	NaN	NaN	NaN	NaN	NaN	NaN	S	3			___2	1	6.49938e-06	87.748	6.4191	78.272	0.64749	40863000	3054	Q09666	3054	Q09666	Q09666	Neuroblast differentiation-associated protein AHNAK	AHNAK	GPDVDVNLPKADLDVSGPKVDIDVPDVNIEG	UID19939
NaN	NaN	NaN	NaN	NaN	NaN	NaN	NaN	NaN	NaN	NaN	NaN	NaN	NaN	NaN	NaN	NaN	NaN	NaN	NaN	NaN	NaN	NaN	NaN	S	2			___2	1	2.02976e-09	142.19	93.399	72.34	0.19669	1496500000	5110	Q09666	5110	Q09666	Q09666	Neuroblast differentiation-associated protein AHNAK	AHNAK	FDIKSPKFKAEAPLPSPKLEGELQAPDLELS	UID19940
NaN	NaN	NaN	NaN	NaN	NaN	NaN	NaN	NaN	NaN	NaN	NaN	NaN	NaN	NaN	NaN	NaN	NaN	NaN	NaN	NaN	NaN	NaN	NaN	S	3			___2	1	3.14059e-06	89.756	51.595	43.451	0.22674	92840000	5125	Q09666	5125	Q09666	Q09666	Neuroblast differentiation-associated protein AHNAK	AHNAK	SPKLEGELQAPDLELSLPAIHVEGLDIKAKA	UID19941
NaN	NaN	NaN	NaN	NaN	NaN	NaN	NaN	NaN	NaN	NaN	NaN	NaN	NaN	NaN	NaN	NaN	NaN	NaN	NaN	NaN	NaN	NaN	NaN	S	2			___2	1	3.44985e-09	122.22	76.333	122.22	0.18585	72406000	5690	Q09666	5690	Q09666	Q09666	Neuroblast differentiation-associated protein AHNAK	AHNAK	GREMGVDVHFPKAEASIQAGAGDGEWEESEV	UID19942
NaN	NaN	NaN	NaN	NaN	NaN	NaN	NaN	NaN	NaN	NaN	NaN	NaN	NaN	NaN	NaN	NaN	NaN	NaN	NaN	NaN	NaN	NaN	NaN	S	3			___2	1	0.000305403	99.044	65.897	99.044	-0.11526	124440000	332	Q09666	332	Q09666	Q09666	Neuroblast differentiation-associated protein AHNAK	AHNAK	STGREGQTPKAGLRVSAPEVSVGHKGGKPGL	UID19943
NaN	NaN	NaN	NaN	NaN	NaN	NaN	NaN	NaN	NaN	NaN	NaN	NaN	NaN	NaN	NaN	NaN	NaN	NaN	NaN	NaN	NaN	NaN	NaN	S	2			___2	1	0.000451197	107.11	40.034	105.46	0.32882	81445000	337	Q09666	337	Q09666	Q09666	Neuroblast differentiation-associated protein AHNAK	AHNAK	GQTPKAGLRVSAPEVSVGHKGGKPGLTIQAP	UID19944
NaN	NaN	NaN	NaN	NaN	NaN	NaN	NaN	NaN	NaN	NaN	NaN	NaN	NaN	NaN	NaN	NaN	NaN	NaN	NaN	NaN	NaN	NaN	NaN	S	2			___2	1	4.44502e-54	178.1	127.72	82.367	0.42754	413850000	1123	Q09666	1123	Q09666	Q09666	Neuroblast differentiation-associated protein AHNAK	AHNAK	VDIKAPDVEGQGLDWSLKIPKMKMPKFSMPS	UID19945
NaN	NaN	NaN	NaN	NaN	NaN	NaN	NaN	NaN	NaN	NaN	NaN	NaN	NaN	NaN	NaN	NaN	NaN	NaN	NaN	NaN	NaN	NaN	NaN	S	2			___2	1	0.000843849	87.654	57.547	50.117	0.34368	19225000	2454	Q09666	2454	Q09666	Q09666	Neuroblast differentiation-associated protein AHNAK	AHNAK	PKFKMPDMHFKAPNISMPDVDLNLKGPKIKG	UID19946
5.76666	5.37904	5.5088	5.35454	5.0302	4.62333	4.89695	4.02975	3.47851	3.06113	3.407	3.83414	2.01238	1.54962	1.90564	1.26331	2.72557	2.0566	2.36812	1.71651	1.88444	1.89357	2.10417	1.58717	S	2			___2	1	1.363e-49	171.29	147.92	162.35	0.21847	5821900000	5749	Q09666	5749	Q09666	Q09666	Neuroblast differentiation-associated protein AHNAK	AHNAK	ASISGSKGDLKSSKASLGSLEGEAEAEASSP	UID19947
5.76666	5.42719	5.57148	5.35454	5.0302	4.66527	4.89695	4.26658	4.12199	3.06113	3.407	3.83414	4.86025	4.8728	4.81071	3.76691	4.27041	3.68835	3.12192	3.2564	2.47301	1.90543	2.10417	1.6497	S	2			___2	1	1.48238e-196	235.76	202.23	162.35	0.21847	27539000000	5752	Q09666	5752	Q09666	Q09666	Neuroblast differentiation-associated protein AHNAK	AHNAK	SGSKGDLKSSKASLGSLEGEAEAEASSPKGK	UID19948
5.10613	5.4383	5.57148	5.01917	4.57817	4.53961	4.31683	4.25378	4.12199	2.55744	2.90514	2.83235	4.86025	4.8728	4.81071	3.76691	4.27041	3.68835	3.12192	3.2564	2.47301	1.34624	1.96077	0.939253	S	2			___2	0.999371	0	262.82	228.84	235.76	0.0093409	9907000000	5763	Q09666	5763	Q09666	Q09666	Neuroblast differentiation-associated protein AHNAK	AHNAK	ASLGSLEGEAEAEASSPKGKFSLFKSKKPRH	UID19949
NaN	NaN	NaN	NaN	NaN	NaN	NaN	NaN	NaN	NaN	NaN	NaN	NaN	NaN	NaN	NaN	NaN	NaN	NaN	NaN	NaN	NaN	NaN	NaN	S	2			___2	0.999999	1.3275e-08	128.95	101.92	128.95	-0.52314	40491000	41	Q09666;Q09666-2	41;41	Q09666	Q09666	Neuroblast differentiation-associated protein AHNAK	AHNAK	AQRDDGVFVQEVTQNSPAARTGVVKEGDQIV	UID19950
NaN	NaN	NaN	NaN	NaN	NaN	NaN	NaN	NaN	NaN	NaN	NaN	NaN	NaN	NaN	NaN	NaN	NaN	NaN	NaN	NaN	NaN	NaN	NaN	S	2			___2	0.998766	2.36166e-05	128.36	70.795	91.549	0.37033	2414900000	177	Q09666	177	Q09666	Q09666	Neuroblast differentiation-associated protein AHNAK	AHNAK	VDVTGREGAKDIDISSPEFKIKIPRHELTEI	UID19951
NaN	NaN	NaN	NaN	2.3302	1.32496	0.220726	-1.24963	-0.794088	0.967039	NaN	0.361841	0.620584	-0.0878696	-0.895542	NaN	-0.0608864	1.6379	-0.75411	NaN	NaN	NaN	NaN	-2.45195	S	4			___2	0.758543	5.13677e-08	70.109	60.173	48.576	-0.90147	295550000	5790	Q09666	5790	Q09666	Q09666	Neuroblast differentiation-associated protein AHNAK	AHNAK	KPRHRSNSFSDEREFSGPSTPTGTLEFEGGE	UID19952
NaN	NaN	0.873938	NaN	NaN	NaN	NaN	NaN	NaN	NaN	NaN	NaN	NaN	NaN	NaN	NaN	NaN	NaN	NaN	NaN	NaN	NaN	NaN	NaN	S	3			___2	0.772029	1.592e-13	83.639	60.019	61.438	0.18058	96458000	5793	Q09666	5793	Q09666	Q09666	Neuroblast differentiation-associated protein AHNAK	AHNAK	HRSNSFSDEREFSGPSTPTGTLEFEGGEVSL	UID19953
NaN	NaN	NaN	NaN	NaN	NaN	NaN	NaN	NaN	NaN	NaN	NaN	NaN	NaN	NaN	NaN	NaN	NaN	NaN	NaN	NaN	NaN	NaN	NaN	S	3			___2	0.944546	0.00220247	56.746	39.505	56.746	0.25001	16403000	18	Q09666;Q09666-2	18;18	Q09666	Q09666	Neuroblast differentiation-associated protein AHNAK	AHNAK	KEETTRELLLPNWQGSGSHGLTIAQRDDGVF	UID19954
NaN	NaN	NaN	NaN	NaN	NaN	NaN	NaN	NaN	NaN	NaN	NaN	NaN	NaN	NaN	NaN	NaN	NaN	NaN	NaN	NaN	NaN	NaN	NaN	S	2			___2	0.999909	8.99983e-05	88.244	66.514	88.244	0.025546	56284000	115	Q09666	115	Q09666	Q09666	Neuroblast differentiation-associated protein AHNAK	AHNAK	WTREVFSSCSSEVVLSGDDEEYQRIYTTKIK	UID19955
NaN	NaN	NaN	NaN	NaN	NaN	NaN	NaN	NaN	NaN	NaN	NaN	NaN	NaN	NaN	NaN	NaN	NaN	NaN	NaN	NaN	NaN	NaN	NaN	S	2			___2	1	0.00133932	89.747	64.909	67.952	0.20184	115230000	5620	Q09666	5620	Q09666	Q09666	Neuroblast differentiation-associated protein AHNAK	AHNAK	ALNLDTSKFAGGLHFSGPKVEGGVKGGQIGL	UID19956
NaN	NaN	-2.98691	0.774065	0.920923	0.181116	0.337616	0.860027	0.266964	-0.288916	-0.0801849	-1.14837	NaN	NaN	NaN	NaN	NaN	NaN	NaN	NaN	NaN	NaN	NaN	NaN	S	2			___2	1	0.000269652	110.25	82.02	80.387	-0.0347	7437500000	5830	Q09666	5830	Q09666	Q09666	Neuroblast differentiation-associated protein AHNAK	AHNAK	GKHGKLKFGTFGGLGSKSKGHYEVTGSDDET	UID19957
NaN	NaN	NaN	NaN	NaN	NaN	NaN	NaN	NaN	NaN	NaN	NaN	NaN	NaN	NaN	NaN	NaN	NaN	NaN	NaN	NaN	NaN	NaN	NaN	S	2			___2	0.97872	0.00787628	98.754	13.937	80.834	0.15336	298180000	3362	Q09666	3362	Q09666	Q09666	Neuroblast differentiation-associated protein AHNAK	AHNAK	SKKSRFKLPKFNFSGSKVQTPEVDVKGKKPD	UID19958
NaN	NaN	NaN	NaN	NaN	NaN	NaN	NaN	NaN	NaN	NaN	NaN	NaN	NaN	NaN	NaN	NaN	NaN	NaN	NaN	NaN	NaN	NaN	NaN	S	2			___2	0.99996	0.000419796	90.149	15.984	81.525	0.35452	620160000	1010	Q09666	1010	Q09666	Q09666	Neuroblast differentiation-associated protein AHNAK	AHNAK	NLKMPKIKMPKFSMPSLKGEGPEFDVNLSKA	UID19959
NaN	NaN	NaN	NaN	NaN	NaN	NaN	NaN	NaN	NaN	NaN	NaN	NaN	NaN	NaN	NaN	NaN	NaN	NaN	NaN	NaN	NaN	NaN	NaN	S	2			___2	0.995093	0.00211903	68.277	38.255	68.277	0.045981	45291000	5318	Q09666	5318	Q09666	Q09666	Neuroblast differentiation-associated protein AHNAK	AHNAK	DLNLKGPSLKGDLDASVPSMKVHAPGLNLSG	UID19960
NaN	NaN	NaN	NaN	NaN	NaN	NaN	NaN	NaN	NaN	NaN	NaN	NaN	NaN	NaN	NaN	NaN	NaN	NaN	NaN	NaN	NaN	NaN	NaN	S	2			___2	0.999993	6.19792e-05	116.74	49.033	106.76	0.064947	512800000	5321	Q09666	5321	Q09666	Q09666	Neuroblast differentiation-associated protein AHNAK	AHNAK	LKGPSLKGDLDASVPSMKVHAPGLNLSGVGG	UID19961
NaN	NaN	NaN	NaN	NaN	NaN	NaN	NaN	NaN	NaN	NaN	NaN	NaN	NaN	NaN	NaN	NaN	NaN	NaN	NaN	NaN	NaN	NaN	NaN	S	2			___2	1	0.00269061	92.247	27.015	57.225	-0.034571	17311000	3112	Q09666	3112	Q09666	Q09666	Neuroblast differentiation-associated protein AHNAK	AHNAK	DLNLKGPKVKGDMDVSLPKVEGDMKVPDVDI	UID19962
NaN	NaN	NaN	NaN	NaN	NaN	NaN	NaN	NaN	NaN	NaN	NaN	NaN	NaN	NaN	NaN	NaN	NaN	NaN	NaN	NaN	NaN	NaN	NaN	S	3			___2	1	1.48626e-80	196.65	133.44	100.73	-0.17786	11042000000	93	Q09666;Q09666-2	93;93	Q09666	Q09666	Neuroblast differentiation-associated protein AHNAK	AHNAK	GHHTVGLKLHRKGDRSPEPGQTWTREVFSSC	UID19963
NaN	NaN	NaN	NaN	NaN	NaN	NaN	NaN	NaN	NaN	NaN	NaN	NaN	NaN	NaN	NaN	NaN	NaN	NaN	NaN	NaN	NaN	NaN	NaN	S	2			___2	1	4.49902e-05	124.25	75.183	67.655	0.046554	70799000	1344	Q09666	1344	Q09666	Q09666	Neuroblast differentiation-associated protein AHNAK	AHNAK	DLNLKGPKLKGDVDVSLPEVEGEMKVPDVDI	UID19964
NaN	NaN	NaN	NaN	NaN	NaN	NaN	NaN	NaN	NaN	NaN	NaN	NaN	NaN	NaN	NaN	NaN	NaN	NaN	NaN	NaN	NaN	NaN	NaN	S	2			___2	1	0.00125273	94.538	53.429	66.023	-0.16836	33984000	2138	Q09666	2138	Q09666	Q09666	Neuroblast differentiation-associated protein AHNAK	AHNAK	DLHLKGPKVKGDVDVSLPKLEGDLTGPSVDV	UID19965
NaN	NaN	NaN	NaN	NaN	NaN	NaN	NaN	NaN	NaN	NaN	NaN	NaN	NaN	NaN	NaN	NaN	NaN	NaN	NaN	NaN	NaN	NaN	NaN	S	3			___2	0.996767	0.000201825	63.674	46.433	63.674	-0.2802	47019000	5577	Q09666	5577	Q09666	Q09666	Neuroblast differentiation-associated protein AHNAK	AHNAK	KGPKIKGGADVSGGVSAPDISLGEGHLSVKG	UID19966
NaN	NaN	NaN	NaN	NaN	NaN	NaN	NaN	NaN	NaN	NaN	NaN	NaN	NaN	NaN	NaN	NaN	NaN	NaN	NaN	NaN	NaN	NaN	NaN	S	3			___2	0.967951	3.44726e-19	121.48	93.164	99.343	0.085051	1437900000	5582	Q09666	5582	Q09666	Q09666	Neuroblast differentiation-associated protein AHNAK	AHNAK	KGGADVSGGVSAPDISLGEGHLSVKGSGGEW	UID19967
NaN	NaN	NaN	NaN	NaN	NaN	NaN	NaN	NaN	NaN	NaN	NaN	NaN	NaN	NaN	NaN	NaN	NaN	NaN	NaN	NaN	NaN	NaN	NaN	S	2			___2	0.999999	3.57209e-85	177.44	154	158.8	0.061183	2192600000	5589	Q09666	5589	Q09666	Q09666	Neuroblast differentiation-associated protein AHNAK	AHNAK	GGVSAPDISLGEGHLSVKGSGGEWKGPQVSS	UID19968
NaN	NaN	NaN	NaN	NaN	NaN	NaN	NaN	NaN	NaN	NaN	NaN	NaN	NaN	NaN	NaN	NaN	NaN	NaN	NaN	NaN	NaN	NaN	NaN	S	3			___2	0.996444	6.92944e-13	107.56	107.56	107.56	0.16551	664280000	5641	Q09666	5641	Q09666	Q09666	Neuroblast differentiation-associated protein AHNAK	AHNAK	GGVKGGQIGLQAPGLSVSGPQGHLESGSGKV	UID19969
NaN	NaN	NaN	NaN	NaN	NaN	NaN	NaN	NaN	NaN	NaN	NaN	NaN	NaN	NaN	NaN	NaN	NaN	NaN	NaN	NaN	NaN	NaN	NaN	S	3			___2	0.863189	4.83292e-06	81.477	81.477	59.547	0.61873	20733000	5643	Q09666	5643	Q09666	Q09666	Neuroblast differentiation-associated protein AHNAK	AHNAK	VKGGQIGLQAPGLSVSGPQGHLESGSGKVTF	UID19970
3.4791	3.5486	3.75133	4.26648	4.18033	4.1975	2.92846	3.16366	2.83438	2.08598	2.41882	2.38176	1.75738	1.7316	1.58673	3.55901	4.01009	3.44457	2.89871	3.2395	1.83881	3.24654	2.98579	2.73745	S	2			___2	0.99998	2.21132e-117	209.19	168.7	192.72	-0.51179	34453000000	5731	Q09666	5731	Q09666	Q09666	Neuroblast differentiation-associated protein AHNAK	AHNAK	KFNFSKPKGKGGVTGSPEASISGSKGDLKSS	UID19971
-0.967869	NaN	0.163818	NaN	NaN	2.15801	1.42215	0.218857	0.923044	0.538525	NaN	1.80217	NaN	NaN	NaN	-1.72841	-1.71157	-0.0912209	NaN	-1.01009	1.04893	-0.0769615	-1.97683	NaN	S	2			___2	0.978674	5.20924e-16	148.85	114.1	101.48	0.68503	251750000	5735	Q09666	5735	Q09666	Q09666	Neuroblast differentiation-associated protein AHNAK	AHNAK	SKPKGKGGVTGSPEASISGSKGDLKSSKASL	UID19972
NaN	-2.09151	-2.47909	-0.199612	-1.54286	NaN	NaN	2.97976	1.83367	0.320372	1.68041	NaN	NaN	NaN	NaN	NaN	NaN	NaN	NaN	NaN	NaN	NaN	-2.60222	-2.64846	S	2			___2	0.996531	4.8823e-23	156.29	112.73	108.12	1.1408	205090000	5737	Q09666	5737	Q09666	Q09666	Neuroblast differentiation-associated protein AHNAK	AHNAK	PKGKGGVTGSPEASISGSKGDLKSSKASLGS	UID19973
3.4791	3.5486	3.75133	4.26648	4.18033	4.1975	2.92846	3.16366	2.83438	2.08598	2.41882	2.38176	1.75738	1.7316	1.58673	3.55901	4.01009	3.44457	2.89871	3.2395	2.49727	3.24654	2.98579	2.73745	S	2			___2	0.99996	7.7185e-118	212.41	163.88	108.12	1.1408	5741800000	5739	Q09666	5739	Q09666	Q09666	Neuroblast differentiation-associated protein AHNAK	AHNAK	GKGGVTGSPEASISGSKGDLKSSKASLGSLE	UID19974
-3.78605	NaN	NaN	-0.648798	-1.0866	-3.92121	NaN	NaN	NaN	NaN	NaN	NaN	NaN	NaN	NaN	NaN	NaN	NaN	NaN	NaN	NaN	NaN	NaN	NaN	S	3			___2	1	1.32641e-97	202.84	137.95	181.98	0.075431	29760000000	5841	Q09666	5841	Q09666	Q09666	Neuroblast differentiation-associated protein AHNAK	AHNAK	GGLGSKSKGHYEVTGSDDETGKLQGSGVSLA	UID19975
NaN	NaN	NaN	NaN	NaN	NaN	NaN	NaN	NaN	NaN	NaN	NaN	NaN	NaN	NaN	NaN	NaN	NaN	NaN	NaN	NaN	NaN	NaN	NaN	S	2			___2	0.993718	0.00187834	78.552	57.818	75.319	-0.15079	47290000	5293	Q09666	5293	Q09666	Q09666	Neuroblast differentiation-associated protein AHNAK	AHNAK	VSLKGPGVDLPSVNLSMPKVSGPDLDLNLKG	UID19976
NaN	NaN	NaN	NaN	NaN	NaN	NaN	NaN	NaN	NaN	NaN	NaN	NaN	NaN	NaN	NaN	NaN	NaN	NaN	NaN	NaN	NaN	NaN	NaN	S	2			___2	1	9.31789e-08	134.58	103.26	131.56	0.41118	602260000	379	Q09666	379	Q09666	Q09666	Neuroblast differentiation-associated protein AHNAK	AHNAK	EGLEGKLKGPQITGPSLEGDLGLKGAKPQGH	UID19977
NaN	NaN	NaN	NaN	NaN	NaN	NaN	NaN	NaN	NaN	NaN	NaN	NaN	NaN	NaN	NaN	NaN	NaN	NaN	NaN	NaN	NaN	NaN	NaN	S	2			___2	1	0.00588519	87.216	41.088	59.116	0.12942	14549000	5430	Q09666	5430	Q09666	Q09666	Neuroblast differentiation-associated protein AHNAK	AHNAK	TPGSDLHVNAKGPQVSGELKGPGVDVNLKGP	UID19978
NaN	NaN	NaN	NaN	NaN	NaN	NaN	NaN	NaN	NaN	NaN	NaN	NaN	NaN	NaN	NaN	NaN	NaN	NaN	NaN	NaN	NaN	NaN	NaN	S	2			___2	0.993713	7.13079e-06	127.37	82.94	118.37	0.11223	92978000	5603	Q09666	5603	Q09666	Q09666	Neuroblast differentiation-associated protein AHNAK	AHNAK	LSVKGSGGEWKGPQVSSALNLDTSKFAGGLH	UID19979
NaN	NaN	NaN	NaN	NaN	NaN	NaN	NaN	NaN	NaN	NaN	NaN	NaN	NaN	NaN	NaN	NaN	NaN	NaN	NaN	NaN	NaN	NaN	NaN	S	2			___2	0.891691	0.000992378	84.581	57.153	56.774	-0.11954	7760200	5604	Q09666	5604	Q09666	Q09666	Neuroblast differentiation-associated protein AHNAK	AHNAK	SVKGSGGEWKGPQVSSALNLDTSKFAGGLHF	UID19980
NaN	NaN	NaN	NaN	NaN	NaN	NaN	NaN	NaN	NaN	NaN	NaN	NaN	NaN	NaN	NaN	NaN	NaN	NaN	NaN	NaN	NaN	NaN	NaN	S	2			___2	1	1.53879e-20	151.11	126.64	101.05	0.27789	2891500000	5448	Q09666	5448	Q09666	Q09666	Neuroblast differentiation-associated protein AHNAK	AHNAK	LKGPGVDVNLKGPRISAPNVDFNLEGPKVKG	UID19981
NaN	NaN	NaN	NaN	NaN	NaN	NaN	NaN	NaN	NaN	NaN	NaN	NaN	NaN	NaN	NaN	NaN	NaN	NaN	NaN	NaN	NaN	NaN	NaN	S	2			___2	1	0	294.62	250.52	252.84	0.19814	2567600000	4425	Q09666	4425	Q09666	Q09666	Neuroblast differentiation-associated protein AHNAK	AHNAK	VEGDLKGPEIDIKGPSLDIDTPDVNIEGPEG	UID19982
NaN	NaN	NaN	NaN	NaN	NaN	NaN	NaN	NaN	NaN	NaN	NaN	NaN	NaN	NaN	NaN	NaN	NaN	NaN	NaN	NaN	NaN	NaN	NaN	S	2			___2	1	0.000277666	108.45	70.596	85.087	0.24325	583900000	5530	Q09666	5530	Q09666	Q09666	Neuroblast differentiation-associated protein AHNAK	AHNAK	TGQISGPEIKGGLKGSEVGFHGAAPDISVKG	UID19983
NaN	NaN	NaN	NaN	NaN	NaN	NaN	NaN	NaN	NaN	NaN	NaN	NaN	NaN	NaN	NaN	NaN	NaN	NaN	NaN	NaN	NaN	NaN	NaN	S	2			___2	1	5.15733e-05	121.35	72.319	88.768	-0.21717	107270000	5542	Q09666	5542	Q09666	Q09666	Neuroblast differentiation-associated protein AHNAK	AHNAK	LKGSEVGFHGAAPDISVKGPAFNMASPESDF	UID19984
NaN	NaN	NaN	NaN	NaN	NaN	NaN	NaN	NaN	NaN	NaN	NaN	NaN	NaN	NaN	NaN	NaN	NaN	NaN	NaN	NaN	NaN	NaN	NaN	S	2			___2	0.999997	0.00161145	89.44	17.006	70.563	-0.31655	15866000	5464	Q09666	5464	Q09666	Q09666	Neuroblast differentiation-associated protein AHNAK	AHNAK	APNVDFNLEGPKVKGSLGATGEIKGPTVGGG	UID19985
NaN	NaN	NaN	NaN	NaN	NaN	NaN	NaN	NaN	NaN	NaN	NaN	NaN	NaN	NaN	NaN	NaN	NaN	NaN	NaN	NaN	NaN	NaN	NaN	S	3			___2	0.977004	5.182e-07	115.73	92.434	45.221	-0.5979	146220000	539	Q09666	539	Q09666	Q09666	Neuroblast differentiation-associated protein AHNAK	AHNAK	GVQGDVKGPQVALKGSRVDIETPNLEGTLTG	UID19986
NaN	NaN	NaN	NaN	2.25647	0.786509	NaN	0.296154	0.0969601	NaN	NaN	NaN	-0.148083	NaN	-0.436466	-0.750153	NaN	0.0807323	-0.585455	NaN	NaN	NaN	NaN	NaN	S	3			___2	0.758645	1.27535e-67	141.61	112.32	97.672	-0.080681	5177900000	5780	Q09666	5780	Q09666	Q09666	Neuroblast differentiation-associated protein AHNAK	AHNAK	KGKFSLFKSKKPRHRSNSFSDEREFSGPSTP	UID19987
NaN	NaN	NaN	NaN	NaN	NaN	NaN	NaN	NaN	NaN	NaN	NaN	NaN	NaN	NaN	NaN	NaN	NaN	NaN	NaN	NaN	NaN	NaN	NaN	S	2			___2	1	1.58126e-103	204.51	176.75	171.3	0.35992	714580000	793	Q09666	793	Q09666	Q09666	Neuroblast differentiation-associated protein AHNAK	AHNAK	VDISGPKIDVTAPDVSIEEPEGKLKGPKFKM	UID19988
NaN	NaN	NaN	NaN	NaN	NaN	NaN	NaN	NaN	NaN	NaN	NaN	NaN	NaN	NaN	NaN	NaN	NaN	NaN	NaN	NaN	NaN	NaN	NaN	S	2			___2	1	3.77803e-11	145.49	145.49	67.846	-0.15019	268050000	4850	Q09666	4850	Q09666	Q09666	Neuroblast differentiation-associated protein AHNAK	AHNAK	PKFKMPEINIKAPKISIPDVDLDLKGPKVKG	UID19989
NaN	NaN	NaN	NaN	NaN	NaN	NaN	NaN	NaN	NaN	NaN	NaN	NaN	NaN	NaN	NaN	NaN	NaN	NaN	NaN	NaN	NaN	NaN	NaN	S	2			___2	1	1.57713e-07	137.95	101.5	56.286	0.0062088	143860000	1452	Q09666	1452	Q09666	Q09666	Neuroblast differentiation-associated protein AHNAK	AHNAK	PKFKMPEMSIKPQKISIPDVGLHLKGPKMKG	UID19990
NaN	NaN	NaN	NaN	NaN	NaN	NaN	NaN	NaN	NaN	NaN	NaN	NaN	NaN	NaN	NaN	NaN	NaN	NaN	NaN	NaN	NaN	NaN	NaN	S	2			___2	1	0.00184099	83.226	13.965	83.226	-0.012161	11430000	3672	Q09666	3672	Q09666	Q09666	Neuroblast differentiation-associated protein AHNAK	AHNAK	PKFKMPEMNIKAPKISMPDFDLNLKGPKMKG	UID19991
NaN	NaN	NaN	NaN	NaN	NaN	NaN	NaN	NaN	NaN	NaN	NaN	NaN	NaN	NaN	NaN	NaN	NaN	NaN	NaN	NaN	NaN	NaN	NaN	S	2			___2	0.999991	0.00364979	71.637	46.941	71.637	-0.39933	63411000	2836	Q09666	2836	Q09666	Q09666	Neuroblast differentiation-associated protein AHNAK	AHNAK	PKFKMPEMHFKTPKISMPDIDLNLTGPKIKG	UID19992
NaN	NaN	NaN	NaN	NaN	NaN	NaN	NaN	NaN	NaN	NaN	NaN	NaN	NaN	NaN	NaN	NaN	NaN	NaN	NaN	NaN	NaN	NaN	NaN	S	3			___2	1	0.0101588	58.116	37.282	58.116	-0.6641	1712600	819	Q09666	819	Q09666	Q09666	Neuroblast differentiation-associated protein AHNAK	AHNAK	PKFKMPEMNIKVPKISMPDVDLHLKGPNVKG	UID19993
NaN	NaN	NaN	NaN	NaN	NaN	NaN	NaN	NaN	NaN	NaN	NaN	NaN	NaN	NaN	NaN	NaN	NaN	NaN	NaN	NaN	NaN	NaN	NaN	S	2			___2	1	0.0024505	79.885	63.945	50.024	0.20048	43639000	1580	Q09666	1580	Q09666	Q09666	Neuroblast differentiation-associated protein AHNAK	AHNAK	PKFKMPSMNIQTHKISMPDVGLNLKAPKLKT	UID19994
NaN	NaN	NaN	NaN	NaN	NaN	NaN	NaN	NaN	NaN	NaN	NaN	NaN	NaN	NaN	NaN	NaN	NaN	NaN	NaN	NaN	NaN	NaN	NaN	S	2			___2	1	0.0030623	83.087	9.7006	70.272	-0.2008	32421000	4130	Q09666	4130	Q09666	Q09666	Neuroblast differentiation-associated protein AHNAK	AHNAK	PKFKMPDLHLKAPKISMPEVDLNLKGPKMKG	UID19995
NaN	NaN	NaN	NaN	NaN	NaN	NaN	NaN	NaN	NaN	NaN	NaN	NaN	NaN	NaN	NaN	NaN	NaN	NaN	NaN	NaN	NaN	NaN	NaN	S	2			___2	1	1.48195e-132	214.24	174.22	184.97	-0.026981	841930000	511	Q09666	511	Q09666	Q09666	Neuroblast differentiation-associated protein AHNAK	AHNAK	QKPKISMQDVDLSLGSPKLKGDIKVSAPGVQ	UID19996
NaN	NaN	NaN	NaN	NaN	NaN	NaN	NaN	NaN	NaN	NaN	NaN	NaN	NaN	NaN	NaN	NaN	NaN	NaN	NaN	NaN	NaN	NaN	NaN	S	2			___2	0.996786	4.27886e-05	112.44	78.893	111.09	-0.0040379	111030000	570	Q09666	570	Q09666	Q09666	Neuroblast differentiation-associated protein AHNAK	AHNAK	PRLGSPSGKTGTCRISMSEVDLNVAAPKVKG	UID19997
NaN	NaN	NaN	NaN	NaN	NaN	NaN	NaN	NaN	NaN	NaN	NaN	NaN	NaN	NaN	NaN	NaN	NaN	NaN	NaN	NaN	NaN	NaN	NaN	S	2			___2	0.881191	0.00013562	108.34	72.121	48.555	-0.28863	28647000	572	Q09666	572	Q09666	Q09666	Neuroblast differentiation-associated protein AHNAK	AHNAK	LGSPSGKTGTCRISMSEVDLNVAAPKVKGGV	UID19998
NaN	NaN	NaN	NaN	NaN	NaN	NaN	NaN	NaN	NaN	NaN	NaN	NaN	NaN	NaN	NaN	NaN	NaN	NaN	NaN	NaN	NaN	NaN	NaN	S	2			___2	0.99268	9.48026e-26	126.26	105.34	90.899	-0.50741	287690000	2150	Q09666	2150	Q09666	Q09666	Neuroblast differentiation-associated protein AHNAK	AHNAK	VDVSLPKLEGDLTGPSVDVEVPDVELECPDA	UID19999
NaN	NaN	NaN	NaN	NaN	NaN	NaN	NaN	NaN	NaN	NaN	NaN	NaN	NaN	NaN	NaN	NaN	NaN	NaN	NaN	NaN	NaN	NaN	NaN	S	2			___2	1	1.39165e-280	259.32	214.63	149.42	0.14161	21322000000	135	Q09666	135	Q09666	Q09666	Neuroblast differentiation-associated protein AHNAK	AHNAK	EYQRIYTTKIKPRLKSEDGVEGDLGETQSRT	UID20000
NaN	NaN	NaN	NaN	NaN	NaN	NaN	NaN	NaN	NaN	NaN	NaN	NaN	NaN	NaN	NaN	NaN	NaN	NaN	NaN	NaN	NaN	NaN	NaN	S	3			___2	0.978654	0.00554121	41.446	26.283	41.446	-0.53883	15438000	5369	Q09666	5369	Q09666	Q09666	Neuroblast differentiation-associated protein AHNAK	AHNAK	TKLNVGAPDVTLRGPSLQGDLAVSGDIKCPK	UID20001
4.8276	4.89078	4.32112	5.45327	4.05308	4.42588	2.28357	2.12052	1.13626	0.444828	2.27986	2.2018	1.84947	3.07236	3.25928	4.58201	4.43055	4.3345	3.74727	2.02902	3.1013	2.71328	0.961092	2.51394	S	2			___2	0.999656	1.99178e-149	220.16	174.82	214.42	0.042733	29511000000	210	Q09666	210	Q09666	Q09666	Neuroblast differentiation-associated protein AHNAK	AHNAK	VDVETQSGKTVIRLPSGSGAASPTGSAVDIR	UID20002
-0.748321	-1.8367	-1.14797	5.46072	3.90279	5.65013	-1.44191	-2.01947	2.60643	-0.419208	3.05225	3.19826	1.60517	NaN	1.50931	NaN	4.30228	2.77266	2.47108	NaN	NaN	NaN	-1.82528	NaN	S	2			___2	0.98789	1.37173e-37	161.64	108.43	132.02	0.5642	4675800000	212	Q09666	212	Q09666	Q09666	Neuroblast differentiation-associated protein AHNAK	AHNAK	VETQSGKTVIRLPSGSGAASPTGSAVDIRAG	UID20003
4.8276	4.89078	4.89438	5.45327	4.67791	4.42588	2.28357	2.12052	1.79569	1.62592	2.27986	2.2018	3.48177	3.60978	3.25928	4.58201	3.69765	4.3345	3.74727	3.6265	3.1013	2.71328	1.9003	2.51394	S	2			___2	0.999286	1.20647e-91	192.44	139.92	156.08	0.070825	15689000000	216	Q09666	216	Q09666	Q09666	Neuroblast differentiation-associated protein AHNAK	AHNAK	SGKTVIRLPSGSGAASPTGSAVDIRAGAISA	UID20004
NaN	0.555567	0.186911	1.54839	0.789715	NaN	-3.00599	-0.733618	-1.35713	NaN	-0.0435314	0.295107	-1.97994	NaN	NaN	-3.78754	-1.36768	NaN	NaN	NaN	-2.10369	NaN	NaN	NaN	S	3			___2	0.867613	7.22378e-07	103.45	75.772	68.168	0.45792	264990000	220	Q09666	220	Q09666	Q09666	Neuroblast differentiation-associated protein AHNAK	AHNAK	VIRLPSGSGAASPTGSAVDIRAGAISASGPE	UID20005
NaN	NaN	NaN	NaN	NaN	NaN	NaN	NaN	NaN	NaN	NaN	NaN	NaN	NaN	NaN	NaN	NaN	NaN	NaN	NaN	NaN	NaN	NaN	NaN	S	2			___2	0.999987	0.000856618	91.317	52.737	91.317	0.10061	48069000	5519	Q09666	5519	Q09666	Q09666	Neuroblast differentiation-associated protein AHNAK	AHNAK	VNLPGVNVKLPTGQISGPEIKGGLKGSEVGF	UID20006
0.706739	0.811033	0.884693	1.20106	0.711311	0.497612	0.651104	0.75894	0.02528	0.0430584	-0.588341	0.362078	-3.19892	-1.08028	NaN	0.389721	0.860125	0.479713	0.262745	0.910646	-0.407087	-1.3008	-0.567453	-0.10183	S	2			___2	1	0.00109326	95.073	41.626	64.346	0.39603	1085600000	5851	Q09666	5851	Q09666	Q09666	Neuroblast differentiation-associated protein AHNAK	AHNAK	YEVTGSDDETGKLQGSGVSLASKKSRLSSSS	UID20007
2.84028	2.46317	2.91507	2.32118	2.24485	1.52783	2.56661	1.98919	0.989794	0.743317	1.25081	1.1128	0.377667	0.180986	-0.25308	0.729807	0.678831	0.860271	1.12947	0.503845	0.369329	0.596298	0.0287209	-0.415674	S	2			___2	1	9.574e-05	123.76	61.993	64.346	0.39603	2123300000	5854	Q09666	5854	Q09666	Q09666	Neuroblast differentiation-associated protein AHNAK	AHNAK	TGSDDETGKLQGSGVSLASKKSRLSSSSSND	UID20008
2.84028	2.46317	2.91507	2.32118	2.24485	1.52783	2.56661	1.79794	0.561909	0.404865	1.25081	1.1128	0.377667	0.180986	-0.25308	0.806887	0.860125	0.860271	1.12947	1.08342	0.414372	0.596298	0.349815	0.0525207	S	2			___2	1	1.64178e-34	173.19	114.21	64.346	0.39603	12509000000	5857	Q09666	5857	Q09666	Q09666	Neuroblast differentiation-associated protein AHNAK	AHNAK	DDETGKLQGSGVSLASKKSRLSSSSSNDSGN	UID20009
NaN	NaN	NaN	NaN	NaN	NaN	NaN	NaN	NaN	NaN	NaN	NaN	NaN	NaN	NaN	NaN	NaN	NaN	NaN	NaN	NaN	NaN	NaN	NaN	S	2			___2	0.998753	1.0117e-06	136.01	98.505	104.59	-0.1711	178450000	3412	Q09666	3412	Q09666	Q09666	Neuroblast differentiation-associated protein AHNAK	AHNAK	KVKGSKFKMPFLSISSPKVSMPDVELNLKSP	UID20010
NaN	NaN	NaN	NaN	NaN	NaN	NaN	NaN	NaN	NaN	NaN	NaN	NaN	NaN	NaN	NaN	NaN	NaN	NaN	NaN	NaN	NaN	NaN	NaN	S	2			___2	1	6.00252e-07	131.06	100.72	131.06	0.28243	169770000	4908	Q09666	4908	Q09666	Q09666	Neuroblast differentiation-associated protein AHNAK	AHNAK	EGPDAKLSGPSLKMPSLEISAPKVTAPDVDL	UID20011
NaN	NaN	NaN	NaN	NaN	NaN	NaN	NaN	NaN	NaN	NaN	NaN	NaN	NaN	NaN	NaN	NaN	NaN	NaN	NaN	NaN	NaN	NaN	NaN	S	2			___2	0.999999	0.00194872	90.689	59.341	90.689	-0.033406	20745000	1571	Q09666	1571	Q09666	Q09666	Neuroblast differentiation-associated protein AHNAK	AHNAK	EAPEGKLKGPKFKMPSMNIQTHKISMPDVGL	UID20012
NaN	NaN	NaN	NaN	NaN	NaN	NaN	NaN	NaN	NaN	NaN	NaN	NaN	NaN	NaN	NaN	NaN	NaN	NaN	NaN	NaN	NaN	NaN	NaN	S	2			___2	1	1.61729e-11	149.35	115.6	97.767	-0.51549	594690000	1068	Q09666	1068	Q09666	Q09666	Neuroblast differentiation-associated protein AHNAK	AHNAK	PKFKMPEMHFRAPKMSLPDVDLDLKGPKMKG	UID20013
NaN	NaN	NaN	NaN	NaN	NaN	NaN	NaN	NaN	NaN	NaN	NaN	NaN	NaN	NaN	NaN	NaN	NaN	NaN	NaN	NaN	NaN	NaN	NaN	S	2			___2	1	9.89216e-09	130.81	95.711	80.453	-0.34071	75484000	5054	Q09666	5054	Q09666	Q09666	Neuroblast differentiation-associated protein AHNAK	AHNAK	KQGFDLNVPGGEIDASLKAPDVDVNIAGPDA	UID20014
NaN	NaN	NaN	NaN	NaN	NaN	NaN	NaN	NaN	NaN	NaN	NaN	NaN	NaN	NaN	NaN	NaN	NaN	NaN	NaN	NaN	NaN	NaN	NaN	S	2			___2	0.999997	2.66025e-97	199.91	154.02	161.1	-0.017782	852330000	4516	Q09666	4516	Q09666	Q09666	Neuroblast differentiation-associated protein AHNAK	AHNAK	KLKGPKFKMPDVHFKSPQISMSDIDLNLKGP	UID20015
NaN	NaN	NaN	NaN	NaN	NaN	NaN	NaN	NaN	NaN	NaN	NaN	NaN	NaN	NaN	NaN	NaN	NaN	NaN	NaN	NaN	NaN	NaN	NaN	S	2			___2	0.990848	2.83646e-16	151.28	98.858	130.73	0.18004	907720000	4520	Q09666	4520	Q09666	Q09666	Neuroblast differentiation-associated protein AHNAK	AHNAK	PKFKMPDVHFKSPQISMSDIDLNLKGPKIKG	UID20016
NaN	NaN	NaN	NaN	NaN	NaN	NaN	NaN	NaN	NaN	NaN	NaN	NaN	NaN	NaN	NaN	NaN	NaN	NaN	NaN	NaN	NaN	NaN	NaN	S	2			___2	0.997455	1.06406e-10	142.55	105.2	111.77	-0.019653	88305000	4522	Q09666	4522	Q09666	Q09666	Neuroblast differentiation-associated protein AHNAK	AHNAK	FKMPDVHFKSPQISMSDIDLNLKGPKIKGDM	UID20017
NaN	NaN	NaN	NaN	NaN	NaN	NaN	NaN	NaN	NaN	NaN	NaN	NaN	NaN	NaN	NaN	NaN	NaN	NaN	NaN	NaN	NaN	NaN	NaN	S	3			___2	0.757623	4.38642e-37	140.81	140.81	85.525	0.339	219860000	4993	Q09666	4993	Q09666	Q09666	Neuroblast differentiation-associated protein AHNAK	AHNAK	PKFGFGAKSPKADIKSPSLDVTVPEAELNLE	UID20018
NaN	NaN	NaN	NaN	NaN	NaN	NaN	NaN	NaN	NaN	NaN	NaN	NaN	NaN	NaN	NaN	NaN	NaN	NaN	NaN	NaN	NaN	NaN	NaN	S	2			___2	0.829137	4.38642e-37	140.81	140.81	133.02	-0.063475	393750000	4995	Q09666	4995	Q09666	Q09666	Neuroblast differentiation-associated protein AHNAK	AHNAK	FGFGAKSPKADIKSPSLDVTVPEAELNLETP	UID20019
NaN	NaN	NaN	NaN	NaN	NaN	NaN	NaN	NaN	NaN	NaN	NaN	NaN	NaN	NaN	NaN	NaN	NaN	NaN	NaN	NaN	NaN	NaN	NaN	S	2			___2	0.812821	8.33481e-05	89.297	45.474	89.297	-1.9232	4645800	5186	Q09666	5186	Q09666	Q09666	Neuroblast differentiation-associated protein AHNAK	AHNAK	PDINIEGLDAKVKTPSFGISAPQVSIPDVNV	UID20020
NaN	NaN	NaN	NaN	NaN	NaN	NaN	NaN	NaN	NaN	NaN	NaN	NaN	NaN	NaN	NaN	NaN	NaN	NaN	NaN	NaN	NaN	NaN	NaN	S	2			___2	0.999971	1.12467e-12	124.96	89.28	105.04	0.12034	746060000	5195	Q09666	5195	Q09666	Q09666	Neuroblast differentiation-associated protein AHNAK	AHNAK	AKVKTPSFGISAPQVSIPDVNVNLKGPKIKG	UID20021
NaN	NaN	NaN	NaN	NaN	NaN	NaN	NaN	NaN	NaN	NaN	NaN	NaN	NaN	NaN	NaN	NaN	NaN	NaN	NaN	NaN	NaN	NaN	NaN	S	2			___2	1	1.02467e-33	162.81	126.96	122.83	0.49454	131280000	4360	Q09666	4360	Q09666	Q09666	Neuroblast differentiation-associated protein AHNAK	AHNAK	IEISGPKVDIDAPDVSIEGPDAKLKGPKFKM	UID20022
NaN	NaN	NaN	NaN	NaN	NaN	NaN	NaN	NaN	NaN	NaN	NaN	NaN	NaN	NaN	NaN	NaN	NaN	NaN	NaN	NaN	NaN	NaN	NaN	S	2			___2	1	3.97485e-24	152.09	104.49	133.94	-0.11075	248850000	3724	Q09666	3724	Q09666	Q09666	Neuroblast differentiation-associated protein AHNAK	AHNAK	GPKVDIDTPDINIEGSEGKFKGPKFKIPEMH	UID20023
NaN	NaN	NaN	NaN	NaN	NaN	NaN	NaN	NaN	NaN	NaN	NaN	NaN	NaN	NaN	NaN	NaN	NaN	NaN	NaN	NaN	NaN	NaN	NaN	S	2			___2	1	0.000195577	114.27	76.661	46.892	-0.39932	91017000	1170	Q09666	1170	Q09666	Q09666	Neuroblast differentiation-associated protein AHNAK	AHNAK	VVVSGPKVDIEAPDVSLEGPEGKLKGPKFKM	UID20024
NaN	NaN	NaN	NaN	NaN	NaN	NaN	NaN	NaN	NaN	NaN	NaN	NaN	NaN	NaN	NaN	NaN	NaN	NaN	NaN	NaN	NaN	NaN	NaN	S	2			___2	1	1.41883e-05	126.55	82.993	126.55	0.16243	155020000	1042	Q09666	1042	Q09666	Q09666	Neuroblast differentiation-associated protein AHNAK	AHNAK	VDISAPKVDTNAPDLSLEGPEGKLKGPKFKM	UID20025
NaN	NaN	NaN	NaN	NaN	NaN	NaN	NaN	NaN	NaN	NaN	NaN	NaN	NaN	NaN	NaN	NaN	NaN	NaN	NaN	NaN	NaN	NaN	NaN	S	2			___2	1	3.812e-45	172.5	124.07	93.106	-0.11771	270060000	1298	Q09666	1298	Q09666	Q09666	Neuroblast differentiation-associated protein AHNAK	AHNAK	IDVSGPKVDVEVPDVSLEGPEGKLKGPKFKM	UID20026
NaN	NaN	NaN	NaN	NaN	NaN	NaN	NaN	NaN	NaN	NaN	NaN	NaN	NaN	NaN	NaN	NaN	NaN	NaN	NaN	NaN	NaN	NaN	NaN	S	3			___2	1	8.87049e-23	132.52	113.03	120.9	-0.45884	846740000	4953	Q09666	4953	Q09666	Q09666	Neuroblast differentiation-associated protein AHNAK	AHNAK	EGGEVDLKGPKVEAPSLDVHMDSPDINIEGP	UID20027
NaN	NaN	NaN	NaN	NaN	NaN	NaN	NaN	NaN	NaN	NaN	NaN	NaN	NaN	NaN	NaN	NaN	NaN	NaN	NaN	NaN	NaN	NaN	NaN	S	3			___2	0.999998	1.7988e-28	136.61	106.28	136.61	-0.81266	93406000	4960	Q09666	4960	Q09666	Q09666	Neuroblast differentiation-associated protein AHNAK	AHNAK	KGPKVEAPSLDVHMDSPDINIEGPDVKIPKF	UID20028
NaN	NaN	NaN	NaN	NaN	NaN	NaN	NaN	NaN	NaN	NaN	NaN	NaN	NaN	NaN	NaN	NaN	NaN	NaN	NaN	NaN	NaN	NaN	NaN	S	2			___2	1	0.000824539	100.18	66.866	58.626	0.28166	18049000	256	Q09666	256	Q09666	Q09666	Neuroblast differentiation-associated protein AHNAK	AHNAK	HSKLQVTMPGIKVGGSGVNVNAKGLDLGGRG	UID20029
NaN	NaN	NaN	NaN	NaN	NaN	NaN	NaN	NaN	NaN	NaN	NaN	NaN	NaN	NaN	NaN	NaN	NaN	NaN	NaN	NaN	NaN	NaN	NaN	S	2			___2	1	0.00238854	74.812	39.271	64.275	0.081319	225780000	5332	Q09666	5332	Q09666	Q09666	Neuroblast differentiation-associated protein AHNAK	AHNAK	ASVPSMKVHAPGLNLSGVGGKMQVGGDGVKV	UID20030
NaN	NaN	NaN	NaN	NaN	NaN	NaN	NaN	NaN	NaN	NaN	NaN	NaN	NaN	NaN	NaN	NaN	NaN	NaN	NaN	NaN	NaN	NaN	NaN	S	2			___2	1	0.00160773	86.214	60.098	47.037	-0.11075	51428000	5298	Q09666	5298	Q09666	Q09666	Neuroblast differentiation-associated protein AHNAK	AHNAK	PGVDLPSVNLSMPKVSGPDLDLNLKGPSLKG	UID20031
NaN	-1.92504	NaN	-0.0821915	NaN	NaN	-1.66698	NaN	-1.68078	NaN	-0.570656	-1.92529	NaN	NaN	NaN	NaN	NaN	NaN	NaN	NaN	NaN	NaN	NaN	NaN	S	2			___2	0.999959	8.17609e-10	134.8	86.233	118.24	-0.57057	205790000	5393	Q09666	5393	Q09666	Q09666	Neuroblast differentiation-associated protein AHNAK	AHNAK	GDIKCPKVSVGAPDLSLEASEGSIKLPKMKL	UID20032
NaN	NaN	NaN	NaN	NaN	NaN	NaN	NaN	NaN	NaN	NaN	NaN	NaN	NaN	NaN	NaN	NaN	NaN	NaN	NaN	NaN	NaN	NaN	NaN	S	2			___2	0.987279	1.21999e-09	134.09	92.606	115.31	0.22438	57632000	5397	Q09666	5397	Q09666	Q09666	Neuroblast differentiation-associated protein AHNAK	AHNAK	CPKVSVGAPDLSLEASEGSIKLPKMKLPQFG	UID20033
NaN	-1.92504	NaN	-0.0821915	NaN	NaN	-1.66698	NaN	-1.68078	NaN	-0.570656	-1.92529	NaN	NaN	NaN	NaN	NaN	NaN	NaN	NaN	NaN	NaN	NaN	NaN	S	2			___2	1	8.67734e-149	214.25	176.05	185.3	-0.14565	20923000000	5400	Q09666	5400	Q09666	Q09666	Neuroblast differentiation-associated protein AHNAK	AHNAK	VSVGAPDLSLEASEGSIKLPKMKLPQFGIST	UID20034
NaN	NaN	NaN	NaN	NaN	NaN	NaN	NaN	NaN	NaN	NaN	NaN	NaN	NaN	NaN	NaN	NaN	NaN	NaN	NaN	NaN	NaN	NaN	NaN	T	3			___2	0.869436	1.93653e-08	99.11	69.663	65.365	0.26531	41425000	1750	Q09666	1750	Q09666	Q09666	Neuroblast differentiation-associated protein AHNAK	AHNAK	NLPKADIDVSGPSVDTDAPDLDIEGPEGKLK	UID29597
0.522613	0.959934	1.50894	3.55449	3.9681	-0.941469	1.833	0.237022	2.23925	1.55034	2.018	2.45345	3.35525	2.67441	2.3225	3.89191	NaN	NaN	2.31807	1.40885	2.22839	1.81824	NaN	2.36649	T	3			___2	0.844288	1.28946e-43	123.71	105.85	90.527	-0.022311	810400000	5794	Q09666	5794	Q09666	Q09666	Neuroblast differentiation-associated protein AHNAK	AHNAK	RSNSFSDEREFSGPSTPTGTLEFEGGEVSLE	UID29598
NaN	NaN	NaN	NaN	NaN	NaN	NaN	NaN	NaN	NaN	NaN	NaN	NaN	NaN	NaN	NaN	NaN	NaN	NaN	NaN	NaN	NaN	NaN	NaN	T	3			___2	0.811458	6.10648e-06	65.06	51.438	52.486	0.29277	13907000	5796	Q09666	5796	Q09666	Q09666	Neuroblast differentiation-associated protein AHNAK	AHNAK	NSFSDEREFSGPSTPTGTLEFEGGEVSLEGG	UID29599
0.365061	1.57356	2.19628	2.18024	2.27709	3.18623	2.89156	1.7366	1.13902	0.453836	1.537	1.51729	2.70889	0.989267	2.97965	0.254587	3.26213	3.85608	1.82489	-0.820252	2.61402	2.0964	2.45324	-0.433788	T	4			___2	0.967951	1.3383e-09	77.51	59.495	58.565	-0.90489	1149500000	5798	Q09666	5798	Q09666	Q09666	Neuroblast differentiation-associated protein AHNAK	AHNAK	FSDEREFSGPSTPTGTLEFEGGEVSLEGGKV	UID29600
NaN	NaN	-2.98691	0.774065	0.920923	0.181116	0.337616	0.860027	0.266964	-0.288916	-0.0801849	-1.14837	NaN	NaN	NaN	NaN	NaN	NaN	NaN	NaN	NaN	NaN	NaN	NaN	T	2			___2	1	0.000595069	116.71	116.71	80.387	-0.0347	596040000	5824	Q09666	5824	Q09666	Q09666	Neuroblast differentiation-associated protein AHNAK	AHNAK	EGGKVKGKHGKLKFGTFGGLGSKSKGHYEVT	UID29601
NaN	NaN	NaN	NaN	NaN	NaN	NaN	NaN	NaN	NaN	NaN	NaN	NaN	NaN	NaN	NaN	NaN	NaN	NaN	NaN	NaN	NaN	NaN	NaN	T	2			___2	0.9907	1.80325e-15	149.19	103.37	118.76	-0.16567	100950000	99	Q09666;Q09666-2	99;99	Q09666	Q09666	Neuroblast differentiation-associated protein AHNAK	AHNAK	LKLHRKGDRSPEPGQTWTREVFSSCSSEVVL	UID29602
NaN	NaN	NaN	NaN	NaN	NaN	NaN	NaN	NaN	NaN	NaN	NaN	NaN	NaN	NaN	NaN	NaN	NaN	NaN	NaN	NaN	NaN	NaN	NaN	T	2			___2	1	4.63883e-24	150.95	103.33	150.95	-0.87358	68448000	4430	Q09666	4430	Q09666	Q09666	Neuroblast differentiation-associated protein AHNAK	AHNAK	KGPEIDIKGPSLDIDTPDVNIEGPEGKLKGP	UID29603
NaN	NaN	NaN	NaN	NaN	NaN	NaN	NaN	NaN	NaN	NaN	NaN	NaN	NaN	NaN	NaN	NaN	NaN	NaN	NaN	NaN	NaN	NaN	NaN	T	3			___2	0.790525	0.000551557	75.743	56.457	75.743	0.23366	45688000	545	Q09666	545	Q09666	Q09666	Neuroblast differentiation-associated protein AHNAK	AHNAK	KGPQVALKGSRVDIETPNLEGTLTGPRLGSP	UID29604
NaN	NaN	NaN	NaN	NaN	NaN	NaN	NaN	NaN	NaN	NaN	NaN	NaN	NaN	NaN	NaN	NaN	NaN	NaN	NaN	NaN	NaN	NaN	NaN	T	2			___2	0.999994	2.40998e-44	170.22	128.16	170.22	-0.040859	53288000	553	Q09666	553	Q09666	Q09666	Neuroblast differentiation-associated protein AHNAK	AHNAK	GSRVDIETPNLEGTLTGPRLGSPSGKTGTCR	UID29605
NaN	NaN	NaN	NaN	NaN	NaN	NaN	NaN	NaN	NaN	NaN	NaN	NaN	NaN	NaN	NaN	NaN	NaN	NaN	NaN	NaN	NaN	NaN	NaN	T	2			___2	1	0.00319068	101.43	64.503	78.166	-0.30922	37044000	2845	Q09666	2845	Q09666	Q09666	Neuroblast differentiation-associated protein AHNAK	AHNAK	FKTPKISMPDIDLNLTGPKIKGDVDVTGPKV	UID29606
NaN	NaN	NaN	NaN	NaN	NaN	NaN	NaN	NaN	NaN	NaN	NaN	NaN	NaN	NaN	NaN	NaN	NaN	NaN	NaN	NaN	NaN	NaN	NaN	T	2			___2	0.957862	3.00047e-06	96.387	77.185	60.234	0.35079	69806000	2147	Q09666	2147	Q09666	Q09666	Neuroblast differentiation-associated protein AHNAK	AHNAK	KGDVDVSLPKLEGDLTGPSVDVEVPDVELEC	UID29607
NaN	NaN	2.33155	1.06217	NaN	NaN	NaN	NaN	NaN	NaN	NaN	NaN	0.773193	0.800625	NaN	2.49885	-0.358072	NaN	NaN	NaN	NaN	NaN	NaN	0.864103	T	2			___2	0.891781	2.10141e-48	170.8	108.09	83.695	0.19427	208340000	218	Q09666	218	Q09666	Q09666	Neuroblast differentiation-associated protein AHNAK	AHNAK	KTVIRLPSGSGAASPTGSAVDIRAGAISASG	UID29608
NaN	NaN	NaN	NaN	NaN	NaN	NaN	NaN	NaN	NaN	NaN	NaN	NaN	NaN	NaN	NaN	NaN	NaN	NaN	NaN	NaN	NaN	NaN	NaN	T	3			___2	0.812384	2.65462e-08	70.003	56.001	70.003	0.52977	25121000	409	Q09666	409	Q09666	Q09666	Neuroblast differentiation-associated protein AHNAK	AHNAK	HIGVDASAPQIGGSITGPSVEVQAPDIDVQG	UID29609
NaN	NaN	NaN	NaN	NaN	NaN	NaN	NaN	NaN	NaN	NaN	NaN	NaN	NaN	NaN	NaN	NaN	NaN	NaN	NaN	NaN	NaN	NaN	NaN	T	3			___2	0.860143	6.08896e-13	111.44	80.03	54.537	-1.0016	8299800	4999	Q09666	4999	Q09666	Q09666	Neuroblast differentiation-associated protein AHNAK	AHNAK	AKSPKADIKSPSLDVTVPEAELNLETPEISV	UID29610
NaN	NaN	NaN	NaN	NaN	NaN	NaN	NaN	NaN	NaN	NaN	NaN	NaN	NaN	NaN	NaN	NaN	NaN	NaN	NaN	NaN	NaN	NaN	NaN	T	3			___2	0.815612	3.25008e-09	109.42	85.521	49.592	-0.14886	254830000	204	Q09666	204	Q09666	Q09666	Neuroblast differentiation-associated protein AHNAK	AHNAK	LTEISNVDVETQSGKTVIRLPSGSGAASPTG	UID29611
NaN	NaN	NaN	NaN	NaN	NaN	NaN	NaN	NaN	NaN	NaN	NaN	NaN	NaN	NaN	NaN	NaN	NaN	NaN	NaN	NaN	NaN	NaN	NaN	T	3			___2	1	5.0473e-06	128.22	88.706	92.236	-0.52751	118860000	4100	Q09666	4100	Q09666	Q09666	Neuroblast differentiation-associated protein AHNAK	AHNAK	PKADIDVSGPKVDIDTPDIDIHGPEGKLKGP	UID29612
NaN	NaN	NaN	NaN	NaN	NaN	NaN	NaN	NaN	NaN	NaN	NaN	NaN	NaN	NaN	NaN	NaN	NaN	NaN	NaN	NaN	NaN	NaN	NaN	T	2			___2	1	1.9706e-44	171.13	109.96	102.67	-0.036503	190960000	3716	Q09666	3716	Q09666	Q09666	Neuroblast differentiation-associated protein AHNAK	AHNAK	KGPEVDIKGPKVDIDTPDINIEGSEGKFKGP	UID29613
NaN	NaN	NaN	NaN	NaN	NaN	NaN	NaN	NaN	NaN	NaN	NaN	NaN	NaN	NaN	NaN	NaN	NaN	NaN	NaN	NaN	NaN	NaN	NaN	T	3			___2	1	0.00030354	103.77	81.35	59.15	0.34356	38406000	4766	Q09666	4766	Q09666	Q09666	Neuroblast differentiation-associated protein AHNAK	AHNAK	KGPEADIKGPKVDINTPDVDVHGPDWHLKMP	UID29614
NaN	NaN	NaN	NaN	NaN	NaN	NaN	NaN	NaN	NaN	NaN	NaN	NaN	NaN	NaN	NaN	NaN	NaN	NaN	NaN	NaN	NaN	NaN	NaN	T	3			___2	1	0.00755586	92.039	51.563	73.499	-0.067987	14437000	490	Q09666	490	Q09666	Q09666	Neuroblast differentiation-associated protein AHNAK	AHNAK	ATGGLEGKMKGTKVKTPEMIIQKPKISMQDV	UID29615
NaN	NaN	NaN	NaN	NaN	NaN	NaN	NaN	NaN	NaN	NaN	NaN	NaN	NaN	NaN	NaN	NaN	NaN	NaN	NaN	NaN	NaN	NaN	NaN	S	2			___3	0.999573	4.06972e-45	149.33	118.55	130.7	0.15786	752980000	1747	Q09666	1747	Q09666	Q09666	Neuroblast differentiation-associated protein AHNAK	AHNAK	VDVNLPKADIDVSGPSVDTDAPDLDIEGPEG	UID35399
NaN	NaN	NaN	NaN	NaN	NaN	NaN	NaN	NaN	NaN	NaN	NaN	NaN	NaN	NaN	NaN	NaN	NaN	NaN	NaN	NaN	NaN	NaN	NaN	S	3			___3	1	7.3295e-09	103.35	6.5742	103.35	0.047174	46287000	4220	Q09666	4220	Q09666	Q09666	Neuroblast differentiation-associated protein AHNAK	AHNAK	GPDVDVNLPKADLDVSGPKVDIDVPDVNIEG	UID35400
NaN	NaN	NaN	NaN	NaN	NaN	NaN	NaN	NaN	NaN	NaN	NaN	NaN	NaN	NaN	NaN	NaN	NaN	NaN	NaN	NaN	NaN	NaN	NaN	S	3			___3	1	6.49938e-06	87.748	6.4191	78.272	0.64749	40863000	3054	Q09666	3054	Q09666	Q09666	Neuroblast differentiation-associated protein AHNAK	AHNAK	GPDVDVNLPKADLDVSGPKVDIDVPDVNIEG	UID35401
NaN	NaN	NaN	NaN	NaN	NaN	NaN	NaN	NaN	NaN	NaN	NaN	NaN	NaN	NaN	NaN	NaN	NaN	NaN	NaN	NaN	NaN	NaN	NaN	S	2			___3	1	2.02976e-09	142.19	93.399	72.34	0.19669	1496500000	5110	Q09666	5110	Q09666	Q09666	Neuroblast differentiation-associated protein AHNAK	AHNAK	FDIKSPKFKAEAPLPSPKLEGELQAPDLELS	UID35402
NaN	NaN	NaN	NaN	NaN	NaN	NaN	NaN	NaN	NaN	NaN	NaN	NaN	NaN	NaN	NaN	NaN	NaN	NaN	NaN	NaN	NaN	NaN	NaN	S	3			___3	1	3.14059e-06	89.756	51.595	43.451	0.22674	92840000	5125	Q09666	5125	Q09666	Q09666	Neuroblast differentiation-associated protein AHNAK	AHNAK	SPKLEGELQAPDLELSLPAIHVEGLDIKAKA	UID35403
NaN	NaN	NaN	NaN	NaN	NaN	NaN	NaN	NaN	NaN	NaN	NaN	NaN	NaN	NaN	NaN	NaN	NaN	NaN	NaN	NaN	NaN	NaN	NaN	S	2			___3	1	3.44985e-09	122.22	76.333	122.22	0.18585	72406000	5690	Q09666	5690	Q09666	Q09666	Neuroblast differentiation-associated protein AHNAK	AHNAK	GREMGVDVHFPKAEASIQAGAGDGEWEESEV	UID35404
NaN	NaN	NaN	NaN	NaN	NaN	NaN	NaN	NaN	NaN	NaN	NaN	NaN	NaN	NaN	NaN	NaN	NaN	NaN	NaN	NaN	NaN	NaN	NaN	S	3			___3	1	0.000305403	99.044	65.897	99.044	-0.11526	124440000	332	Q09666	332	Q09666	Q09666	Neuroblast differentiation-associated protein AHNAK	AHNAK	STGREGQTPKAGLRVSAPEVSVGHKGGKPGL	UID35405
NaN	NaN	NaN	NaN	NaN	NaN	NaN	NaN	NaN	NaN	NaN	NaN	NaN	NaN	NaN	NaN	NaN	NaN	NaN	NaN	NaN	NaN	NaN	NaN	S	2			___3	1	0.000451197	107.11	40.034	105.46	0.32882	81445000	337	Q09666	337	Q09666	Q09666	Neuroblast differentiation-associated protein AHNAK	AHNAK	GQTPKAGLRVSAPEVSVGHKGGKPGLTIQAP	UID35406
NaN	NaN	NaN	NaN	NaN	NaN	NaN	NaN	NaN	NaN	NaN	NaN	NaN	NaN	NaN	NaN	NaN	NaN	NaN	NaN	NaN	NaN	NaN	NaN	S	2			___3	1	4.44502e-54	178.1	127.72	82.367	0.42754	413850000	1123	Q09666	1123	Q09666	Q09666	Neuroblast differentiation-associated protein AHNAK	AHNAK	VDIKAPDVEGQGLDWSLKIPKMKMPKFSMPS	UID35407
NaN	NaN	NaN	NaN	NaN	NaN	NaN	NaN	NaN	NaN	NaN	NaN	NaN	NaN	NaN	NaN	NaN	NaN	NaN	NaN	NaN	NaN	NaN	NaN	S	2			___3	1	0.000843849	87.654	57.547	50.117	0.34368	19225000	2454	Q09666	2454	Q09666	Q09666	Neuroblast differentiation-associated protein AHNAK	AHNAK	PKFKMPDMHFKAPNISMPDVDLNLKGPKIKG	UID35408
NaN	NaN	NaN	NaN	NaN	NaN	NaN	NaN	NaN	NaN	NaN	NaN	NaN	NaN	NaN	NaN	NaN	NaN	NaN	NaN	NaN	NaN	NaN	NaN	S	2			___3	1	1.363e-49	171.29	147.92	162.35	0.21847	5821900000	5749	Q09666	5749	Q09666	Q09666	Neuroblast differentiation-associated protein AHNAK	AHNAK	ASISGSKGDLKSSKASLGSLEGEAEAEASSP	UID35409
NaN	NaN	NaN	NaN	NaN	NaN	NaN	NaN	NaN	NaN	NaN	NaN	NaN	NaN	NaN	NaN	NaN	NaN	NaN	NaN	NaN	NaN	NaN	NaN	S	2			___3	1	1.48238e-196	235.76	202.23	162.35	0.21847	27539000000	5752	Q09666	5752	Q09666	Q09666	Neuroblast differentiation-associated protein AHNAK	AHNAK	SGSKGDLKSSKASLGSLEGEAEAEASSPKGK	UID35410
NaN	NaN	NaN	NaN	NaN	NaN	NaN	NaN	NaN	NaN	NaN	NaN	NaN	NaN	NaN	NaN	NaN	NaN	NaN	NaN	NaN	NaN	NaN	NaN	S	2			___3	0.999371	0	262.82	228.84	235.76	0.0093409	9907000000	5763	Q09666	5763	Q09666	Q09666	Neuroblast differentiation-associated protein AHNAK	AHNAK	ASLGSLEGEAEAEASSPKGKFSLFKSKKPRH	UID35411
NaN	NaN	NaN	NaN	NaN	NaN	NaN	NaN	NaN	NaN	NaN	NaN	NaN	NaN	NaN	NaN	NaN	NaN	NaN	NaN	NaN	NaN	NaN	NaN	S	2			___3	0.999999	1.3275e-08	128.95	101.92	128.95	-0.52314	40491000	41	Q09666;Q09666-2	41;41	Q09666	Q09666	Neuroblast differentiation-associated protein AHNAK	AHNAK	AQRDDGVFVQEVTQNSPAARTGVVKEGDQIV	UID35412
NaN	NaN	NaN	NaN	NaN	NaN	NaN	NaN	NaN	NaN	NaN	NaN	NaN	NaN	NaN	NaN	NaN	NaN	NaN	NaN	NaN	NaN	NaN	NaN	S	2			___3	0.998766	2.36166e-05	128.36	70.795	91.549	0.37033	2414900000	177	Q09666	177	Q09666	Q09666	Neuroblast differentiation-associated protein AHNAK	AHNAK	VDVTGREGAKDIDISSPEFKIKIPRHELTEI	UID35413
NaN	NaN	NaN	NaN	NaN	NaN	NaN	NaN	NaN	NaN	NaN	NaN	NaN	NaN	NaN	NaN	NaN	NaN	NaN	NaN	NaN	NaN	NaN	NaN	S	4			___3	0.758543	5.13677e-08	70.109	60.173	48.576	-0.90147	295550000	5790	Q09666	5790	Q09666	Q09666	Neuroblast differentiation-associated protein AHNAK	AHNAK	KPRHRSNSFSDEREFSGPSTPTGTLEFEGGE	UID35414
NaN	NaN	NaN	NaN	NaN	NaN	NaN	NaN	NaN	NaN	NaN	NaN	NaN	NaN	NaN	NaN	NaN	NaN	NaN	NaN	NaN	NaN	NaN	NaN	S	3			___3	0.772029	1.592e-13	83.639	60.019	61.438	0.18058	96458000	5793	Q09666	5793	Q09666	Q09666	Neuroblast differentiation-associated protein AHNAK	AHNAK	HRSNSFSDEREFSGPSTPTGTLEFEGGEVSL	UID35415
NaN	NaN	NaN	NaN	NaN	NaN	NaN	NaN	NaN	NaN	NaN	NaN	NaN	NaN	NaN	NaN	NaN	NaN	NaN	NaN	NaN	NaN	NaN	NaN	S	3			___3	0.944546	0.00220247	56.746	39.505	56.746	0.25001	16403000	18	Q09666;Q09666-2	18;18	Q09666	Q09666	Neuroblast differentiation-associated protein AHNAK	AHNAK	KEETTRELLLPNWQGSGSHGLTIAQRDDGVF	UID35416
NaN	NaN	NaN	NaN	NaN	NaN	NaN	NaN	NaN	NaN	NaN	NaN	NaN	NaN	NaN	NaN	NaN	NaN	NaN	NaN	NaN	NaN	NaN	NaN	S	2			___3	0.999909	8.99983e-05	88.244	66.514	88.244	0.025546	56284000	115	Q09666	115	Q09666	Q09666	Neuroblast differentiation-associated protein AHNAK	AHNAK	WTREVFSSCSSEVVLSGDDEEYQRIYTTKIK	UID35417
NaN	NaN	NaN	NaN	NaN	NaN	NaN	NaN	NaN	NaN	NaN	NaN	NaN	NaN	NaN	NaN	NaN	NaN	NaN	NaN	NaN	NaN	NaN	NaN	S	2			___3	1	0.00133932	89.747	64.909	67.952	0.20184	115230000	5620	Q09666	5620	Q09666	Q09666	Neuroblast differentiation-associated protein AHNAK	AHNAK	ALNLDTSKFAGGLHFSGPKVEGGVKGGQIGL	UID35418
[truncated: 45,205 more rows]

## Sheet: 24_BRAFivsCTL
SK-Mel24_Dabra_1	SK-Mel24_Dabra_2	SK-Mel24_Dabra_3	SK-Mel24_DMSO_1	SK-Mel24_DMSO_2	SK-Mel24_DMSO_3	Amino acid	Charge	Reverse	Potential contaminant	Multiplicity	Student's T-test Significant SK-Mel24_Dabra	Student's T-test significant	Localization prob	PEP	Score	Delta score	Score for localization	Mass error [ppm]	Intensity	Position	-Log10 p-value'	Log2 SK-Mel24_Dabra/DMSO	Proteins	Positions within proteins	Leading proteins	Protein	Protein names	Gene names	Sequence window	Unique identifier	Gene names	Concatenate1	Concatenate+multeplicity	MITF targets	Unique 24_UP	Unique 24_DOWN	Hsp90 interactor 2
[truncated: 1,331 more rows]

[truncated: 13 more sheets: 24_Hsp90ivsBRAFi, 24_Hsp90ivsCTL, 24_BRAFi+Hsp90ivsBRAFi, 28_BRAFi+Hsp90ivsCTL, 24_BRAFi+Hsp90ivsCTL, 24_BRAFi+Hsp90ivsHsp90i, 28_BRAFi+Hsp90ivsHsp90i, 28_BRAFivsCTL, 28_Hsp90ivsCTL, 28_Hsp90ivsBRAFi, 28_BRAFi+Hsp90ivsBRAFi, Hsp90 intercators, MITF target genes]
