# Supplementary material for: Targeting CDK2 overcomes melanoma resistance against BRAF and Hsp90 inhibitors
Source: Mol Syst Biol. 2018 Mar 5;14(3):e7858. doi: 10.15252/msb.20177858 (PMC5836539; doi:10.15252/msb.20177858)
Supplement: Supplementary file 6 — Dataset EV4 [file MSB-14-e7858-s006.xlsx]

## Sheet: Description
Dataset EV4. Gorilla GO analyses of the proteome and phosphoproteome data in different conditions. It contains the following datasheets:
- 24_BRAFivsCTL_UP
- 24_BRAFivsCTL_DOWN
- 28_BRAFivsCTL_UP
- 28_BRAFivsCTL_DOWN
- 28-24_Hsp90vsCTL_UP
- 28-24_Hsp90vsCTL_DOWN
- 24_BRAFi+HSP90i vs Hsp90i_UP
- 24_BRAFi+HSP90i vs Hsp90i_DOWN

## Sheet: 24_BRAFivsCTL_UP
SK-Mel 24 BRAFi/CTL_UPREGULATED
GO Term	Description	P-value	FDR q-value	Enrichment	N	B	n	b	Genes
GO:0006986	response to unfolded protein	1.68e-12	1.98e-08	19.89	7568	26	161	11	[DNAJB4 - dnaj (hsp40) homolog, subfamily b, member 4, HSPB1 - heat shock 27kda protein 1, HSP90AA1 - heat shock protein 90kda alpha (cytosolic), class a member 1, DNAJB2 - dnaj (hsp40) homolog, subfamily b, member 2, HSPA4L - heat shock 70kda protein 4-like, HSPA2 - heat shock 70kda protein 2, HSPD1 - heat shock 60kda protein 1 (chaperonin), HSPE1 - heat shock 10kda protein 1 (chaperonin 10), DN…
GO:0035966	response to topologically incorrect protein	7.13e-12	4.2e-08	17.83	7568	29	161	11	[DNAJB4 - dnaj (hsp40) homolog, subfamily b, member 4, HSPB1 - heat shock 27kda protein 1, HSP90AA1 - heat shock protein 90kda alpha (cytosolic), class a member 1, DNAJB2 - dnaj (hsp40) homolog, subfamily b, member 2, HSPA4L - heat shock 70kda protein 4-like, HSPA2 - heat shock 70kda protein 2, HSPD1 - heat shock 60kda protein 1 (chaperonin), HSPE1 - heat shock 10kda protein 1 (chaperonin 10), DN…
GO:0042026	protein refolding	9.5e-11	3.73e-07	26.86	7568	14	161	8	[HSPA1B - heat shock 70kda protein 1b, HSP90AA1 - heat shock protein 90kda alpha (cytosolic), class a member 1, DNAJB2 - dnaj (hsp40) homolog, subfamily b, member 2, HSPA2 - heat shock 70kda protein 2, DNAJC7 - dnaj (hsp40) homolog, subfamily c, member 7, HSPD1 - heat shock 60kda protein 1 (chaperonin), DNAJB1 - dnaj (hsp40) homolog, subfamily b, member 1, HSPA8 - heat shock 70kda protein 8]
GO:0007155	cell adhesion	5.22e-09	1.54e-05	2.85	7568	593	161	36	[ITGA4 - integrin, alpha 4 (antigen cd49d, alpha 4 subunit of vla-4 receptor), PHLDB2 - pleckstrin homology-like domain, family b, member 2, DOCK9 - dedicator of cytokinesis 9, HIST1H3A - histone cluster 1, h3a, PPL - periplakin, CTNNAL1 - catenin (cadherin-associated protein), alpha-like 1, RPL14 - ribosomal protein l14, PTPRS - protein tyrosine phosphatase, receptor type, s, FMNL2 - formin-like…
GO:0022610	biological adhesion	5.97e-09	1.41e-05	2.84	7568	596	161	36	[ITGA4 - integrin, alpha 4 (antigen cd49d, alpha 4 subunit of vla-4 receptor), PHLDB2 - pleckstrin homology-like domain, family b, member 2, DOCK9 - dedicator of cytokinesis 9, HIST1H3A - histone cluster 1, h3a, PPL - periplakin, CTNNAL1 - catenin (cadherin-associated protein), alpha-like 1, RPL14 - ribosomal protein l14, PTPRS - protein tyrosine phosphatase, receptor type, s, FMNL2 - formin-like…
GO:1900034	regulation of cellular response to heat	1.76e-08	3.46e-05	8.17	7568	69	161	12	[HSPA1B - heat shock 70kda protein 1b, HSP90AA1 - heat shock protein 90kda alpha (cytosolic), class a member 1, CHORDC1 - cysteine and histidine-rich domain (chord) containing 1, HSPB8 - heat shock 22kda protein 8, BAG3 - bcl2-associated athanogene 3, DNAJC7 - dnaj (hsp40) homolog, subfamily c, member 7, FKBP4 - fk506 binding protein 4, 59kda, DNAJB6 - dnaj (hsp40) homolog, subfamily b, member 6,…
GO:0006457	protein folding	3.65e-08	6.15e-05	5.03	7568	159	161	17	[HSPA1B - heat shock 70kda protein 1b, DNAJB2 - dnaj (hsp40) homolog, subfamily b, member 2, CHORDC1 - cysteine and histidine-rich domain (chord) containing 1, HSPA4L - heat shock 70kda protein 4-like, DNAJC7 - dnaj (hsp40) homolog, subfamily c, member 7, FKBP4 - fk506 binding protein 4, 59kda, HSPD1 - heat shock 60kda protein 1 (chaperonin), HSPE1 - heat shock 10kda protein 1 (chaperonin 10), CR…
GO:0098609	cell-cell adhesion	9.59e-08	0.000141	3.04	7568	433	161	28	[ITGA4 - integrin, alpha 4 (antigen cd49d, alpha 4 subunit of vla-4 receptor), PHLDB2 - pleckstrin homology-like domain, family b, member 2, DOCK9 - dedicator of cytokinesis 9, HIST1H3A - histone cluster 1, h3a, PPL - periplakin, RPL14 - ribosomal protein l14, FMNL2 - formin-like 2, ANLN - anillin, actin binding protein, JUP - junction plakoglobin, JAM3 - junctional adhesion molecule 3, BAG3 - bc…
GO:0090084	negative regulation of inclusion body assembly	4.82e-07	0.000631	26.11	7568	9	161	5	[HSPA1B - heat shock 70kda protein 1b, DNAJB2 - dnaj (hsp40) homolog, subfamily b, member 2, HSPA2 - heat shock 70kda protein 2, DNAJB6 - dnaj (hsp40) homolog, subfamily b, member 6, DNAJB1 - dnaj (hsp40) homolog, subfamily b, member 1]
GO:0061077	chaperone-mediated protein folding	8.05e-07	0.000949	10.16	7568	37	161	8	[DNAJB2 - dnaj (hsp40) homolog, subfamily b, member 2, CHORDC1 - cysteine and histidine-rich domain (chord) containing 1, FKBP4 - fk506 binding protein 4, 59kda, DNAJC7 - dnaj (hsp40) homolog, subfamily c, member 7, HSPE1 - heat shock 10kda protein 1 (chaperonin 10), DNAJB1 - dnaj (hsp40) homolog, subfamily b, member 1, HSPH1 - heat shock 105kda/110kda protein 1, HSPA8 - heat shock 70kda protein …
GO:0032781	positive regulation of ATPase activity	1.07e-06	0.00115	12.19	7568	27	161	7	[DNAJB2 - dnaj (hsp40) homolog, subfamily b, member 2, HSPA2 - heat shock 70kda protein 2, DNAJC7 - dnaj (hsp40) homolog, subfamily c, member 7, DNAJB6 - dnaj (hsp40) homolog, subfamily b, member 6, DNAJB1 - dnaj (hsp40) homolog, subfamily b, member 1, GABARAPL2 - gaba(a) receptor-associated protein-like 2, AHSA1 - aha1, activator of heat shock 90kda protein atpase homolog 1 (yeast)]
GO:0090083	regulation of inclusion body assembly	1.71e-06	0.00168	21.37	7568	11	161	5	[HSPA1B - heat shock 70kda protein 1b, DNAJB2 - dnaj (hsp40) homolog, subfamily b, member 2, HSPA2 - heat shock 70kda protein 2, DNAJB6 - dnaj (hsp40) homolog, subfamily b, member 6, DNAJB1 - dnaj (hsp40) homolog, subfamily b, member 1]
GO:0065009	regulation of molecular function	2.77e-06	0.00251	1.82	7568	1396	161	54	[HSPA1B - heat shock 70kda protein 1b, DNAJB2 - dnaj (hsp40) homolog, subfamily b, member 2, GFRA1 - gdnf family receptor alpha 1, AHCYL1 - adenosylhomocysteinase-like 1, AGRN - agrin, NCAM1 - neural cell adhesion molecule 1, SIRT2 - sirtuin 2, AHSA1 - aha1, activator of heat shock 90kda protein atpase homolog 1 (yeast), CDC42EP4 - cdc42 effector protein (rho gtpase binding) 4, CAP2 - cap, adenyl…
GO:0051128	regulation of cellular component organization	5.48e-06	0.00462	1.86	7568	1240	161	49	[HSPA1B - heat shock 70kda protein 1b, DNAJB2 - dnaj (hsp40) homolog, subfamily b, member 2, PHLDB2 - pleckstrin homology-like domain, family b, member 2, LRRC16A - leucine rich repeat containing 16a, ANLN - anillin, actin binding protein, MID1 - midline 1 (opitz/bbb syndrome), MAP1LC3B - microtubule-associated protein 1 light chain 3 beta, ABCB4 - atp-binding cassette, sub-family b (mdr/tap), me…
GO:0043462	regulation of ATPase activity	5.74e-06	0.00451	9.68	7568	34	161	7	[DNAJB2 - dnaj (hsp40) homolog, subfamily b, member 2, HSPA2 - heat shock 70kda protein 2, DNAJC7 - dnaj (hsp40) homolog, subfamily c, member 7, DNAJB6 - dnaj (hsp40) homolog, subfamily b, member 6, DNAJB1 - dnaj (hsp40) homolog, subfamily b, member 1, GABARAPL2 - gaba(a) receptor-associated protein-like 2, AHSA1 - aha1, activator of heat shock 90kda protein atpase homolog 1 (yeast)]
GO:0044699	single-organism process	9.02e-06	0.00664	1.26	7568	4664	161	125	[HSPA1B - heat shock 70kda protein 1b, PHLDB2 - pleckstrin homology-like domain, family b, member 2, GFRA1 - gdnf family receptor alpha 1, LRRC16A - leucine rich repeat containing 16a, ANLN - anillin, actin binding protein, MID1 - midline 1 (opitz/bbb syndrome), SAMHD1 - sam domain and hd domain 1, BTD - biotinidase, MAP1LC3B - microtubule-associated protein 1 light chain 3 beta, FLNC - filamin c…
GO:0050790	regulation of catalytic activity	1.05e-05	0.00726	1.87	7568	1158	161	46	[PRKAG2 - protein kinase, amp-activated, gamma 2 non-catalytic subunit, DNAJB2 - dnaj (hsp40) homolog, subfamily b, member 2, CHORDC1 - cysteine and histidine-rich domain (chord) containing 1, GFRA1 - gdnf family receptor alpha 1, DOCK9 - dedicator of cytokinesis 9, LRP1 - low density lipoprotein receptor-related protein 1, SNCA - synuclein, alpha (non a4 component of amyloid precursor), CRYAB - …
GO:0051085	chaperone mediated protein folding requiring cofactor	1.29e-05	0.00846	23.5	7568	8	161	4	[HSPE1 - heat shock 10kda protein 1 (chaperonin 10), DNAJB1 - dnaj (hsp40) homolog, subfamily b, member 1, HSPH1 - heat shock 105kda/110kda protein 1, HSPA8 - heat shock 70kda protein 8]
GO:0016477	cell migration	1.32e-05	0.00819	2.94	7568	320	161	20	[ITGA4 - integrin, alpha 4 (antigen cd49d, alpha 4 subunit of vla-4 receptor), MATN2 - matrilin 2, GPC6 - glypican 6, LRRC16A - leucine rich repeat containing 16a, SBDS - shwachman-bodian-diamond syndrome, ANLN - anillin, actin binding protein, JUP - junction plakoglobin, PIK3R1 - phosphoinositide-3-kinase, regulatory subunit 1 (alpha), SEMA3C - sema domain, immunoglobulin domain (ig), short basi…
GO:0006458	'de novo' protein folding	1.48e-05	0.00872	14.69	7568	16	161	5	[HSPD1 - heat shock 60kda protein 1 (chaperonin), HSPE1 - heat shock 10kda protein 1 (chaperonin 10), DNAJB1 - dnaj (hsp40) homolog, subfamily b, member 1, HSPH1 - heat shock 105kda/110kda protein 1, HSPA8 - heat shock 70kda protein 8]
GO:0006334	nucleosome assembly	1.6e-05	0.00896	6.96	7568	54	161	8	[TSPYL1 - tspy-like 1, HIST1H3A - histone cluster 1, h3a, HIST1H1B - histone cluster 1, h1b, HIST1H4A - histone cluster 1, h4a, HP1BP3 - heterochromatin protein 1, binding protein 3, H1FX - h1 histone family, member x, H1F0 - h1 histone family, member 0, HIST1H1A - histone cluster 1, h1a]
GO:0030198	extracellular matrix organization	3.86e-05	0.0207	4.38	7568	118	161	11	[FGF2 - fibroblast growth factor 2 (basic), ADAM10 - adam metallopeptidase domain 10, ITGA4 - integrin, alpha 4 (antigen cd49d, alpha 4 subunit of vla-4 receptor), ITGB8 - integrin, beta 8, JAM3 - junctional adhesion molecule 3, APP - amyloid beta (a4) precursor protein, AGRN - agrin, SNCA - synuclein, alpha (non a4 component of amyloid precursor), DNAJB6 - dnaj (hsp40) homolog, subfamily b, memb…
GO:0043062	extracellular structure organization	3.86e-05	0.0198	4.38	7568	118	161	11	[ADAM10 - adam metallopeptidase domain 10, FGF2 - fibroblast growth factor 2 (basic), ITGA4 - integrin, alpha 4 (antigen cd49d, alpha 4 subunit of vla-4 receptor), ITGB8 - integrin, beta 8, JAM3 - junctional adhesion molecule 3, APP - amyloid beta (a4) precursor protein, AGRN - agrin, SNCA - synuclein, alpha (non a4 component of amyloid precursor), DNAJB6 - dnaj (hsp40) homolog, subfamily b, memb…
GO:0030334	regulation of cell migration	4.63e-05	0.0227	2.89	7568	293	161	18	[ITGA4 - integrin, alpha 4 (antigen cd49d, alpha 4 subunit of vla-4 receptor), PHLDB2 - pleckstrin homology-like domain, family b, member 2, GAB1 - grb2-associated binding protein 1, PLXNB2 - plexin b2, LRP1 - low density lipoprotein receptor-related protein 1, LRRC16A - leucine rich repeat containing 16a, PIK3R1 - phosphoinositide-3-kinase, regulatory subunit 1 (alpha), HSPB1 - heat shock 27kda …
GO:0048870	cell motility	5.02e-05	0.0237	2.68	7568	351	161	20	[ITGA4 - integrin, alpha 4 (antigen cd49d, alpha 4 subunit of vla-4 receptor), MATN2 - matrilin 2, GPC6 - glypican 6, LRRC16A - leucine rich repeat containing 16a, SBDS - shwachman-bodian-diamond syndrome, ANLN - anillin, actin binding protein, JUP - junction plakoglobin, PIK3R1 - phosphoinositide-3-kinase, regulatory subunit 1 (alpha), SEMA3C - sema domain, immunoglobulin domain (ig), short basi…
GO:0051345	positive regulation of hydrolase activity	6.15e-05	0.0279	2.37	7568	476	161	24	[CDC42EP4 - cdc42 effector protein (rho gtpase binding) 4, DNAJB2 - dnaj (hsp40) homolog, subfamily b, member 2, GFRA1 - gdnf family receptor alpha 1, DOCK9 - dedicator of cytokinesis 9, DNAJC7 - dnaj (hsp40) homolog, subfamily c, member 7, SNCA - synuclein, alpha (non a4 component of amyloid precursor), FGD4 - fyve, rhogef and ph domain containing 4, HSPD1 - heat shock 60kda protein 1 (chaperoni…
GO:0080135	regulation of cellular response to stress	7.73e-05	0.0337	2.6	7568	362	161	20	[HSPA1B - heat shock 70kda protein 1b, CHORDC1 - cysteine and histidine-rich domain (chord) containing 1, GAB1 - grb2-associated binding protein 1, FKBP4 - fk506 binding protein 4, 59kda, DNAJC7 - dnaj (hsp40) homolog, subfamily c, member 7, PDCD4 - programmed cell death 4 (neoplastic transformation inhibitor), MID1 - midline 1 (opitz/bbb syndrome), DNAJB1 - dnaj (hsp40) homolog, subfamily b, mem…
GO:0044763	single-organism cellular process	8.17e-05	0.0344	1.28	7568	4003	161	109	[HSPA1B - heat shock 70kda protein 1b, PHLDB2 - pleckstrin homology-like domain, family b, member 2, GFRA1 - gdnf family receptor alpha 1, LRRC16A - leucine rich repeat containing 16a, ANLN - anillin, actin binding protein, MID1 - midline 1 (opitz/bbb syndrome), SAMHD1 - sam domain and hd domain 1, BTD - biotinidase, MAP1LC3B - microtubule-associated protein 1 light chain 3 beta, FLNC - filamin c…
GO:0051084	'de novo' posttranslational protein folding	8.55e-05	0.0347	15.67	7568	12	161	4	[HSPE1 - heat shock 10kda protein 1 (chaperonin 10), DNAJB1 - dnaj (hsp40) homolog, subfamily b, member 1, HSPH1 - heat shock 105kda/110kda protein 1, HSPA8 - heat shock 70kda protein 8]
GO:0051270	regulation of cellular component movement	9.04e-05	0.0355	2.65	7568	337	161	19	[ITGA4 - integrin, alpha 4 (antigen cd49d, alpha 4 subunit of vla-4 receptor), PHLDB2 - pleckstrin homology-like domain, family b, member 2, GAB1 - grb2-associated binding protein 1, PLXNB2 - plexin b2, LRP1 - low density lipoprotein receptor-related protein 1, LRRC16A - leucine rich repeat containing 16a, JUP - junction plakoglobin, PIK3R1 - phosphoinositide-3-kinase, regulatory subunit 1 (alpha…
GO:0006928	movement of cell or subcellular component	9.8e-05	0.0372	2.21	7568	554	161	26	[ITGA4 - integrin, alpha 4 (antigen cd49d, alpha 4 subunit of vla-4 receptor), GPC6 - glypican 6, LRRC16A - leucine rich repeat containing 16a, ANLN - anillin, actin binding protein, JUP - junction plakoglobin, PIK3R1 - phosphoinositide-3-kinase, regulatory subunit 1 (alpha), SEMA3C - sema domain, immunoglobulin domain (ig), short basic domain, secreted, (semaphorin) 3c, FGF2 - fibroblast growth …
GO:0051336	regulation of hydrolase activity	9.91e-05	0.0365	2.09	7568	653	161	29	[DNAJB2 - dnaj (hsp40) homolog, subfamily b, member 2, GFRA1 - gdnf family receptor alpha 1, DOCK9 - dedicator of cytokinesis 9, LRP1 - low density lipoprotein receptor-related protein 1, SNCA - synuclein, alpha (non a4 component of amyloid precursor), CRYAB - crystallin, alpha b, DHCR24 - 24-dehydrocholesterol reductase, FGF2 - fibroblast growth factor 2 (basic), AGRN - agrin, NCAM1 - neural cel…
GO:2000145	regulation of cell motility	0.0001	0.0358	2.72	7568	311	161	18	[ITGA4 - integrin, alpha 4 (antigen cd49d, alpha 4 subunit of vla-4 receptor), PHLDB2 - pleckstrin homology-like domain, family b, member 2, GAB1 - grb2-associated binding protein 1, PLXNB2 - plexin b2, LRP1 - low density lipoprotein receptor-related protein 1, LRRC16A - leucine rich repeat containing 16a, PIK3R1 - phosphoinositide-3-kinase, regulatory subunit 1 (alpha), HSPB1 - heat shock 27kda …
GO:0006629	lipid metabolic process	0.000101	0.0351	2.25	7568	523	161	25	[PRKAG2 - protein kinase, amp-activated, gamma 2 non-catalytic subunit, QKI - qki, kh domain containing, rna binding, LRP1 - low density lipoprotein receptor-related protein 1, SNCA - synuclein, alpha (non a4 component of amyloid precursor), GPC6 - glypican 6, LPIN1 - lipin 1, PIK3R1 - phosphoinositide-3-kinase, regulatory subunit 1 (alpha), DHCR24 - 24-dehydrocholesterol reductase, FGF2 - fibrob…
GO:0040012	regulation of locomotion	0.000106	0.0356	2.62	7568	341	161	19	[ITGA4 - integrin, alpha 4 (antigen cd49d, alpha 4 subunit of vla-4 receptor), PHLDB2 - pleckstrin homology-like domain, family b, member 2, GAB1 - grb2-associated binding protein 1, PLXNB2 - plexin b2, LRP1 - low density lipoprotein receptor-related protein 1, SNCA - synuclein, alpha (non a4 component of amyloid precursor), LRRC16A - leucine rich repeat containing 16a, PIK3R1 - phosphoinositide-…
GO:0007010	cytoskeleton organization	0.000123	0.0403	2.38	7568	435	161	22	[PHLDB2 - pleckstrin homology-like domain, family b, member 2, GCC2 - grip and coiled-coil domain containing 2, PPL - periplakin, FGD4 - fyve, rhogef and ph domain containing 4, FMNL2 - formin-like 2, ANLN - anillin, actin binding protein, SBDS - shwachman-bodian-diamond syndrome, CRYAB - crystallin, alpha b, JUP - junction plakoglobin, MID1 - midline 1 (opitz/bbb syndrome), SORBS1 - sorbin and s…
GO:0043085	positive regulation of catalytic activity	0.000125	0.0399	1.94	7568	799	161	33	[PRKAG2 - protein kinase, amp-activated, gamma 2 non-catalytic subunit, DNAJB2 - dnaj (hsp40) homolog, subfamily b, member 2, GFRA1 - gdnf family receptor alpha 1, DOCK9 - dedicator of cytokinesis 9, SNCA - synuclein, alpha (non a4 component of amyloid precursor), FGF2 - fibroblast growth factor 2 (basic), AGRN - agrin, NCAM1 - neural cell adhesion molecule 1, GABARAPL2 - gaba(a) receptor-associa…
GO:0034728	nucleosome organization	0.000161	0.05	5.08	7568	74	161	8	[TSPYL1 - tspy-like 1, HIST1H3A - histone cluster 1, h3a, HIST1H1B - histone cluster 1, h1b, HIST1H4A - histone cluster 1, h4a, HP1BP3 - heterochromatin protein 1, binding protein 3, H1FX - h1 histone family, member x, H1F0 - h1 histone family, member 0, HIST1H1A - histone cluster 1, h1a]
GO:0044093	positive regulation of molecular function	0.000163	0.0492	1.83	7568	953	161	37	[PRKAG2 - protein kinase, amp-activated, gamma 2 non-catalytic subunit, HSPA1B - heat shock 70kda protein 1b, DNAJB2 - dnaj (hsp40) homolog, subfamily b, member 2, GFRA1 - gdnf family receptor alpha 1, DOCK9 - dedicator of cytokinesis 9, SNCA - synuclein, alpha (non a4 component of amyloid precursor), JUP - junction plakoglobin, FGF2 - fibroblast growth factor 2 (basic), AGRN - agrin, NCAM1 - neu…
GO:0040011	locomotion	0.000167	0.0493	2.45	7568	383	161	20	[ITGA4 - integrin, alpha 4 (antigen cd49d, alpha 4 subunit of vla-4 receptor), MATN2 - matrilin 2, GPC6 - glypican 6, LRRC16A - leucine rich repeat containing 16a, SBDS - shwachman-bodian-diamond syndrome, ANLN - anillin, actin binding protein, JUP - junction plakoglobin, PIK3R1 - phosphoinositide-3-kinase, regulatory subunit 1 (alpha), SEMA3C - sema domain, immunoglobulin domain (ig), short basi…
GO:0080134	regulation of response to stress	0.000191	0.0549	2.04	7568	644	161	28	[HSPA1B - heat shock 70kda protein 1b, SESN3 - sestrin 3, PHLDB2 - pleckstrin homology-like domain, family b, member 2, CHORDC1 - cysteine and histidine-rich domain (chord) containing 1, STAT2 - signal transducer and activator of transcription 2, 113kda, MID1 - midline 1 (opitz/bbb syndrome), CRYAB - crystallin, alpha b, PIK3R1 - phosphoinositide-3-kinase, regulatory subunit 1 (alpha), SAMHD1 - s…
GO:0016043	cellular component organization	0.000246	0.069	1.37	7568	2821	161	82	[PHLDB2 - pleckstrin homology-like domain, family b, member 2, PTPRZ1 - protein tyrosine phosphatase, receptor-type, z polypeptide 1, HIST1H3A - histone cluster 1, h3a, HIST1H4A - histone cluster 1, h4a, LRRC16A - leucine rich repeat containing 16a, ANLN - anillin, actin binding protein, MID1 - midline 1 (opitz/bbb syndrome), SAMHD1 - sam domain and hd domain 1, MAP1LC3B - microtubule-associated …
GO:0001523	retinoid metabolic process	0.000271	0.0742	8.39	7568	28	161	5	[AGRN - agrin, LRP1 - low density lipoprotein receptor-related protein 1, GPC6 - glypican 6, ALDH1A1 - aldehyde dehydrogenase 1 family, member a1, HSPG2 - heparan sulfate proteoglycan 2]
GO:0071840	cellular component organization or biogenesis	0.000379	0.102	1.35	7568	2854	161	82	[PHLDB2 - pleckstrin homology-like domain, family b, member 2, PTPRZ1 - protein tyrosine phosphatase, receptor-type, z polypeptide 1, HIST1H3A - histone cluster 1, h3a, HIST1H4A - histone cluster 1, h4a, LRRC16A - leucine rich repeat containing 16a, ANLN - anillin, actin binding protein, MID1 - midline 1 (opitz/bbb syndrome), SAMHD1 - sam domain and hd domain 1, MAP1LC3B - microtubule-associated …
GO:0016101	diterpenoid metabolic process	0.000445	0.116	7.58	7568	31	161	5	[AGRN - agrin, LRP1 - low density lipoprotein receptor-related protein 1, GPC6 - glypican 6, ALDH1A1 - aldehyde dehydrogenase 1 family, member a1, HSPG2 - heparan sulfate proteoglycan 2]
GO:0050920	regulation of chemotaxis	0.000619	0.159	5.64	7568	50	161	6	[HSPB1 - heat shock 27kda protein 1, SEMA3C - sema domain, immunoglobulin domain (ig), short basic domain, secreted, (semaphorin) 3c, FGF2 - fibroblast growth factor 2 (basic), ADAM10 - adam metallopeptidase domain 10, JAM3 - junctional adhesion molecule 3, CDH13 - cadherin 13, h-cadherin (heart)]
GO:0051129	negative regulation of cellular component organization	0.000733	0.184	2.39	7568	335	161	17	[LIMA1 - lim domain and actin binding 1, HSPA1B - heat shock 70kda protein 1b, DNAJB2 - dnaj (hsp40) homolog, subfamily b, member 2, PHLDB2 - pleckstrin homology-like domain, family b, member 2, LRP1 - low density lipoprotein receptor-related protein 1, FKBP4 - fk506 binding protein 4, 59kda, CENPF - centromere protein f, 350/400kda, SNCA - synuclein, alpha (non a4 component of amyloid precursor)…
GO:0006897	endocytosis	0.000737	0.181	2.95	7568	191	161	12	[ANXA3 - annexin a3, ITGA4 - integrin, alpha 4 (antigen cd49d, alpha 4 subunit of vla-4 receptor), HSP90AA1 - heat shock protein 90kda alpha (cytosolic), class a member 1, DNAJC6 - dnaj (hsp40) homolog, subfamily c, member 6, LRP1 - low density lipoprotein receptor-related protein 1, APP - amyloid beta (a4) precursor protein, SNCA - synuclein, alpha (non a4 component of amyloid precursor), LRRC16…
GO:0006721	terpenoid metabolic process	0.000793	0.191	6.72	7568	35	161	5	[AGRN - agrin, LRP1 - low density lipoprotein receptor-related protein 1, GPC6 - glypican 6, ALDH1A1 - aldehyde dehydrogenase 1 family, member a1, HSPG2 - heparan sulfate proteoglycan 2]
GO:0051493	regulation of cytoskeleton organization	0.000816	0.192	2.64	7568	249	161	14	[CDC42EP4 - cdc42 effector protein (rho gtpase binding) 4, LIMA1 - lim domain and actin binding 1, PHLDB2 - pleckstrin homology-like domain, family b, member 2, CHORDC1 - cysteine and histidine-rich domain (chord) containing 1, FKBP4 - fk506 binding protein 4, 59kda, LRP1 - low density lipoprotein receptor-related protein 1, SNCA - synuclein, alpha (non a4 component of amyloid precursor), LRRC16A…
GO:0065004	protein-DNA complex assembly	0.000832	0.192	4	7568	94	161	8	[TSPYL1 - tspy-like 1, HIST1H3A - histone cluster 1, h3a, HIST1H1B - histone cluster 1, h1b, HIST1H4A - histone cluster 1, h4a, HP1BP3 - heterochromatin protein 1, binding protein 3, H1FX - h1 histone family, member x, H1F0 - h1 histone family, member 0, HIST1H1A - histone cluster 1, h1a]

## Sheet: 24_BRAFivsCTL_DOWN
SK-Mel 24 BRAFi/CTL_DOWNREGULATED
GO Term	Description	P-value	FDR q-value	Enrichment	N	B	n	b	Genes
GO:0034470	ncRNA processing	3.57e-11	4.2e-07	2.99	7569	333	335	44	[IKBKAP - inhibitor of kappa light polypeptide gene enhancer in b-cells, kinase complex-associated protein, BMS1 - bms1 ribosome biogenesis factor, LAS1L - las1-like (s. cerevisiae), TBL3 - transducin (beta)-like 3, AARS - alanyl-trna synthetase, SKIV2L2 - superkiller viralicidic activity 2-like 2 (s. cerevisiae), EMG1 - emg1 n1-specific pseudouridine methyltransferase, ADAR - adenosine deaminase…
GO:0090304	nucleic acid metabolic process	6.15e-10	3.63e-06	1.55	7569	2078	335	143	[DHX9 - deah (asp-glu-ala-his) box helicase 9, IKBKAP - inhibitor of kappa light polypeptide gene enhancer in b-cells, kinase complex-associated protein, RFC5 - replication factor c (activator 1) 5, 36.5kda, DDX5 - dead (asp-glu-ala-asp) box helicase 5, ZCCHC8 - zinc finger, cchc domain containing 8, DTX3L - deltex 3-like (drosophila), IKBKG - inhibitor of kappa light polypeptide gene enhancer in…
GO:0030490	maturation of SSU-rRNA	6.9e-10	2.71e-06	7.91	7569	40	335	14	[BMS1 - bms1 ribosome biogenesis factor, BYSL - bystin-like, TBL3 - transducin (beta)-like 3, UTP6 - utp6, small subunit (ssu) processome component, homolog (yeast), UTP14A - utp14, u3 small nucleolar ribonucleoprotein, homolog a (yeast), HEATR1 - heat repeat containing 1, NOC4L - nucleolar complex associated 4 homolog (s. cerevisiae), EMG1 - emg1 n1-specific pseudouridine methyltransferase, WDR3…
GO:0034660	ncRNA metabolic process	7.77e-10	2.29e-06	2.55	7569	435	335	49	[IKBKAP - inhibitor of kappa light polypeptide gene enhancer in b-cells, kinase complex-associated protein, TBL3 - transducin (beta)-like 3, AARS - alanyl-trna synthetase, EMG1 - emg1 n1-specific pseudouridine methyltransferase, TEX10 - testis expressed 10, NOL11 - nucleolar protein 11, CIRH1A - cirrhosis, autosomal recessive 1a (cirhin), TRMT5 - trna methyltransferase 5, RCL1 - rna terminal phos…
GO:0006364	rRNA processing	1.31e-09	3.09e-06	3.26	7569	229	335	33	[BMS1 - bms1 ribosome biogenesis factor, LAS1L - las1-like (s. cerevisiae), TBL3 - transducin (beta)-like 3, SKIV2L2 - superkiller viralicidic activity 2-like 2 (s. cerevisiae), EMG1 - emg1 n1-specific pseudouridine methyltransferase, TEX10 - testis expressed 10, XRN2 - 5'-3' exoribonuclease 2, WDR3 - wd repeat domain 3, DDX21 - dead (asp-glu-ala-asp) box helicase 21, NOL11 - nucleolar protein 11…
GO:0016072	rRNA metabolic process	1.85e-09	3.62e-06	3.21	7569	232	335	33	[BMS1 - bms1 ribosome biogenesis factor, LAS1L - las1-like (s. cerevisiae), TBL3 - transducin (beta)-like 3, SKIV2L2 - superkiller viralicidic activity 2-like 2 (s. cerevisiae), EMG1 - emg1 n1-specific pseudouridine methyltransferase, TEX10 - testis expressed 10, XRN2 - 5'-3' exoribonuclease 2, WDR3 - wd repeat domain 3, DDX21 - dead (asp-glu-ala-asp) box helicase 21, NOL11 - nucleolar protein 11…
GO:0006139	nucleobase-containing compound metabolic process	9.01e-09	1.52e-05	1.47	7569	2339	335	152	[DHX9 - deah (asp-glu-ala-his) box helicase 9, IKBKAP - inhibitor of kappa light polypeptide gene enhancer in b-cells, kinase complex-associated protein, RFC5 - replication factor c (activator 1) 5, 36.5kda, DDX5 - dead (asp-glu-ala-asp) box helicase 5, ZCCHC8 - zinc finger, cchc domain containing 8, DTX3L - deltex 3-like (drosophila), IKBKG - inhibitor of kappa light polypeptide gene enhancer in…
GO:0046483	heterocycle metabolic process	2.58e-08	3.8e-05	1.44	7569	2393	335	153	[DHX9 - deah (asp-glu-ala-his) box helicase 9, IKBKAP - inhibitor of kappa light polypeptide gene enhancer in b-cells, kinase complex-associated protein, RFC5 - replication factor c (activator 1) 5, 36.5kda, DDX5 - dead (asp-glu-ala-asp) box helicase 5, ZCCHC8 - zinc finger, cchc domain containing 8, DTX3L - deltex 3-like (drosophila), IKBKG - inhibitor of kappa light polypeptide gene enhancer in…
GO:0000462	maturation of SSU-rRNA from tricistronic rRNA transcript (SSU-rRNA, 5.8S rRNA, LSU-rRNA)	2.78e-08	3.64e-05	8.28	7569	30	335	11	[BMS1 - bms1 ribosome biogenesis factor, BYSL - bystin-like, WDR3 - wd repeat domain 3, NGDN - neuroguidin, eif4e binding protein, UTP6 - utp6, small subunit (ssu) processome component, homolog (yeast), TBL3 - transducin (beta)-like 3, HEATR1 - heat repeat containing 1, UTP18 - utp18 small subunit (ssu) processome component homolog (yeast), NOP14 - nop14 nucleolar protein, NOC4L - nucleolar compl…
GO:0006396	RNA processing	4.4e-08	5.19e-05	2.03	7569	680	335	61	[DHX9 - deah (asp-glu-ala-his) box helicase 9, TFIP11 - tuftelin interacting protein 11, IKBKAP - inhibitor of kappa light polypeptide gene enhancer in b-cells, kinase complex-associated protein, DDX5 - dead (asp-glu-ala-asp) box helicase 5, ZCCHC8 - zinc finger, cchc domain containing 8, TBL3 - transducin (beta)-like 3, AARS - alanyl-trna synthetase, SRSF10 - serine/arginine-rich splicing factor…
GO:0006725	cellular aromatic compound metabolic process	5.37e-08	5.76e-05	1.43	7569	2417	335	153	[DHX9 - deah (asp-glu-ala-his) box helicase 9, IKBKAP - inhibitor of kappa light polypeptide gene enhancer in b-cells, kinase complex-associated protein, RFC5 - replication factor c (activator 1) 5, 36.5kda, DDX5 - dead (asp-glu-ala-asp) box helicase 5, ZCCHC8 - zinc finger, cchc domain containing 8, DTX3L - deltex 3-like (drosophila), IKBKG - inhibitor of kappa light polypeptide gene enhancer in…
GO:1901360	organic cyclic compound metabolic process	5.95e-08	5.84e-05	1.42	7569	2483	335	156	[DHX9 - deah (asp-glu-ala-his) box helicase 9, IKBKAP - inhibitor of kappa light polypeptide gene enhancer in b-cells, kinase complex-associated protein, RFC5 - replication factor c (activator 1) 5, 36.5kda, LGMN - legumain, DDX5 - dead (asp-glu-ala-asp) box helicase 5, ZCCHC8 - zinc finger, cchc domain containing 8, DTX3L - deltex 3-like (drosophila), IKBKG - inhibitor of kappa light polypeptide…
GO:0006260	DNA replication	6.38e-08	5.78e-05	4.07	7569	111	335	20	[RFC5 - replication factor c (activator 1) 5, 36.5kda, MCM7 - minichromosome maintenance complex component 7, DUT - deoxyuridine triphosphatase, RNASEH2A - ribonuclease h2, subunit a, ORC4 - origin recognition complex, subunit 4, NFIX - nuclear factor i/x (ccaat-binding transcription factor), ORC2 - origin recognition complex, subunit 2, MCM4 - minichromosome maintenance complex component 4, MCM3…
GO:0006259	DNA metabolic process	7.12e-08	5.99e-05	2.27	7569	468	335	47	[TFIP11 - tuftelin interacting protein 11, MSH2 - muts homolog 2, colon cancer, nonpolyposis type 1 (e. coli), ACTL6A - actin-like 6a, MCM7 - minichromosome maintenance complex component 7, RFC5 - replication factor c (activator 1) 5, 36.5kda, RNASEH2A - ribonuclease h2, subunit a, LRWD1 - leucine-rich repeats and wd repeat domain containing 1, DTX3L - deltex 3-like (drosophila), ORC4 - origin re…
GO:0006270	DNA replication initiation	1.07e-07	8.44e-05	9.68	7569	21	335	9	[MCM4 - minichromosome maintenance complex component 4, MCM3 - minichromosome maintenance complex component 3, MCM6 - minichromosome maintenance complex component 6, MCM5 - minichromosome maintenance complex component 5, MCM7 - minichromosome maintenance complex component 7, MCM2 - minichromosome maintenance complex component 2, LRWD1 - leucine-rich repeats and wd repeat domain containing 1, ORC4…
GO:0044260	cellular macromolecule metabolic process	1.74e-07	0.000128	1.31	7569	3300	335	192	[DHX9 - deah (asp-glu-ala-his) box helicase 9, ZMYND8 - zinc finger, mynd-type containing 8, IKBKAP - inhibitor of kappa light polypeptide gene enhancer in b-cells, kinase complex-associated protein, HAT1 - histone acetyltransferase 1, RFC5 - replication factor c (activator 1) 5, 36.5kda, LGMN - legumain, DDX5 - dead (asp-glu-ala-asp) box helicase 5, ZCCHC8 - zinc finger, cchc domain containing 8…
GO:0034641	cellular nitrogen compound metabolic process	5.31e-07	0.000368	1.37	7569	2581	335	157	[DHX9 - deah (asp-glu-ala-his) box helicase 9, IKBKAP - inhibitor of kappa light polypeptide gene enhancer in b-cells, kinase complex-associated protein, APEH - acylaminoacyl-peptide hydrolase, RFC5 - replication factor c (activator 1) 5, 36.5kda, DDX5 - dead (asp-glu-ala-asp) box helicase 5, ZCCHC8 - zinc finger, cchc domain containing 8, DTX3L - deltex 3-like (drosophila), IKBKG - inhibitor of …
GO:0071103	DNA conformation change	7.36e-07	0.000482	4.25	7569	85	335	16	[DHX9 - deah (asp-glu-ala-his) box helicase 9, NCAPG - non-smc condensin i complex, subunit g, HAT1 - histone acetyltransferase 1, MCM7 - minichromosome maintenance complex component 7, SRPK1 - srsf protein kinase 1, NCAPD2 - non-smc condensin i complex, subunit d2, CUL4B - cullin 4b, MCM4 - minichromosome maintenance complex component 4, MCM3 - minichromosome maintenance complex component 3, MCM…
GO:0051276	chromosome organization	3.54e-06	0.0022	2.57	7569	246	335	28	[DHX9 - deah (asp-glu-ala-his) box helicase 9, TFIP11 - tuftelin interacting protein 11, MSH2 - muts homolog 2, colon cancer, nonpolyposis type 1 (e. coli), RFC5 - replication factor c (activator 1) 5, 36.5kda, HAT1 - histone acetyltransferase 1, MCM7 - minichromosome maintenance complex component 7, SEH1L - seh1-like (s. cerevisiae), SMCHD1 - structural maintenance of chromosomes flexible hinge …
GO:0043170	macromolecule metabolic process	4.59e-06	0.0027	1.26	7569	3522	335	196	[ZMYND8 - zinc finger, mynd-type containing 8, A2M - alpha-2-macroglobulin, RFC5 - replication factor c (activator 1) 5, 36.5kda, ZCCHC8 - zinc finger, cchc domain containing 8, AARS - alanyl-trna synthetase, MGME1 - mitochondrial genome maintenance exonuclease 1, TEX10 - testis expressed 10, WRNIP1 - werner helicase interacting protein 1, CIRH1A - cirrhosis, autosomal recessive 1a (cirhin), DPF2…
GO:0016070	RNA metabolic process	5.48e-06	0.00307	1.44	7569	1801	335	115	[DHX9 - deah (asp-glu-ala-his) box helicase 9, IKBKAP - inhibitor of kappa light polypeptide gene enhancer in b-cells, kinase complex-associated protein, DDX5 - dead (asp-glu-ala-asp) box helicase 5, ZCCHC8 - zinc finger, cchc domain containing 8, IKBKG - inhibitor of kappa light polypeptide gene enhancer in b-cells, kinase gamma, TBL3 - transducin (beta)-like 3, AARS - alanyl-trna synthetase, TE…
GO:0006807	nitrogen compound metabolic process	7.58e-06	0.00406	1.31	7569	2771	335	161	[DHX9 - deah (asp-glu-ala-his) box helicase 9, IKBKAP - inhibitor of kappa light polypeptide gene enhancer in b-cells, kinase complex-associated protein, APEH - acylaminoacyl-peptide hydrolase, RFC5 - replication factor c (activator 1) 5, 36.5kda, DDX5 - dead (asp-glu-ala-asp) box helicase 5, ZCCHC8 - zinc finger, cchc domain containing 8, DTX3L - deltex 3-like (drosophila), IKBKG - inhibitor of …
GO:0044238	primary metabolic process	8.85e-06	0.00453	1.21	7569	4080	335	219	[ZMYND8 - zinc finger, mynd-type containing 8, A2M - alpha-2-macroglobulin, RFC5 - replication factor c (activator 1) 5, 36.5kda, ZCCHC8 - zinc finger, cchc domain containing 8, AARS - alanyl-trna synthetase, MGME1 - mitochondrial genome maintenance exonuclease 1, TEX10 - testis expressed 10, WRNIP1 - werner helicase interacting protein 1, CIRH1A - cirrhosis, autosomal recessive 1a (cirhin), ALKB…
GO:0044237	cellular metabolic process	1.01e-05	0.00496	1.2	7569	4227	335	225	[ZMYND8 - zinc finger, mynd-type containing 8, RFC5 - replication factor c (activator 1) 5, 36.5kda, ZCCHC8 - zinc finger, cchc domain containing 8, AARS - alanyl-trna synthetase, MGME1 - mitochondrial genome maintenance exonuclease 1, TEX10 - testis expressed 10, WRNIP1 - werner helicase interacting protein 1, BSG - basigin (ok blood group), CIRH1A - cirrhosis, autosomal recessive 1a (cirhin), D…
GO:0044843	cell cycle G1/S phase transition	1.14e-05	0.00537	4.44	7569	61	335	12	[CDK6 - cyclin-dependent kinase 6, MCM4 - minichromosome maintenance complex component 4, MCM3 - minichromosome maintenance complex component 3, IQGAP3 - iq motif containing gtpase activating protein 3, MCM6 - minichromosome maintenance complex component 6, MCM7 - minichromosome maintenance complex component 7, MCM5 - minichromosome maintenance complex component 5, MCM2 - minichromosome maintenan…
GO:0000082	G1/S transition of mitotic cell cycle	1.14e-05	0.00517	4.44	7569	61	335	12	[CDK6 - cyclin-dependent kinase 6, MCM4 - minichromosome maintenance complex component 4, MCM3 - minichromosome maintenance complex component 3, IQGAP3 - iq motif containing gtpase activating protein 3, MCM6 - minichromosome maintenance complex component 6, MCM7 - minichromosome maintenance complex component 7, MCM5 - minichromosome maintenance complex component 5, MCM2 - minichromosome maintenan…
GO:0009451	RNA modification	1.21e-05	0.00526	3.64	7569	93	335	15	[IKBKAP - inhibitor of kappa light polypeptide gene enhancer in b-cells, kinase complex-associated protein, METTL1 - methyltransferase like 1, AARS - alanyl-trna synthetase, EMG1 - emg1 n1-specific pseudouridine methyltransferase, ADAR - adenosine deaminase, rna-specific, PUS7 - pseudouridylate synthase 7 homolog (s. cerevisiae), YRDC - yrdc domain containing (e. coli), CMTR1 - cap methyltransfer…
GO:0032508	DNA duplex unwinding	3.2e-05	0.0135	4.36	7569	57	335	11	[CUL4B - cullin 4b, MCM4 - minichromosome maintenance complex component 4, DHX9 - deah (asp-glu-ala-his) box helicase 9, MCM3 - minichromosome maintenance complex component 3, MCM6 - minichromosome maintenance complex component 6, MCM7 - minichromosome maintenance complex component 7, MCM5 - minichromosome maintenance complex component 5, MCM2 - minichromosome maintenance complex component 2, CUL…
GO:0090502	RNA phosphodiester bond hydrolysis, endonucleolytic	4.43e-05	0.018	4.61	7569	49	335	10	[CPSF3 - cleavage and polyadenylation specific factor 3, 73kda, RCL1 - rna terminal phosphate cyclase-like 1, BMS1 - bms1 ribosome biogenesis factor, LAS1L - las1-like (s. cerevisiae), RPP30 - ribonuclease p/mrp 30kda subunit, RNASEH2A - ribonuclease h2, subunit a, LACTB2 - lactamase, beta 2, FEN1 - flap structure-specific endonuclease 1, NOL9 - nucleolar protein 9, NOP14 - nop14 nucleolar protei…
GO:0097190	apoptotic signaling pathway	4.98e-05	0.0196	2.86	7569	142	335	18	[EPHA2 - eph receptor a2, MSH2 - muts homolog 2, colon cancer, nonpolyposis type 1 (e. coli), DDX5 - dead (asp-glu-ala-asp) box helicase 5, PRKDC - protein kinase, dna-activated, catalytic polypeptide, DDX47 - dead (asp-glu-ala-asp) box polypeptide 47, UACA - uveal autoantigen with coiled-coil domains and ankyrin repeats, PDPK1 - 3-phosphoinositide dependent protein kinase-1, MYBBP1A - myb bindin…
GO:1901889	negative regulation of cell junction assembly	5.88e-05	0.0223	7.97	7569	17	335	6	[ROCK1 - rho-associated, coiled-coil containing protein kinase 1, SRC - v-src avian sarcoma (schmidt-ruppin a-2) viral oncogene homolog, RCC2 - regulator of chromosome condensation 2, MMP14 - matrix metallopeptidase 14 (membrane-inserted), ROCK2 - rho-associated, coiled-coil containing protein kinase 2, CORO1C - coronin, actin binding protein, 1c]
GO:0032392	DNA geometric change	6.2e-05	0.0228	4.07	7569	61	335	11	[CUL4B - cullin 4b, MCM4 - minichromosome maintenance complex component 4, DHX9 - deah (asp-glu-ala-his) box helicase 9, MCM3 - minichromosome maintenance complex component 3, MCM6 - minichromosome maintenance complex component 6, MCM7 - minichromosome maintenance complex component 7, MCM5 - minichromosome maintenance complex component 5, MCM2 - minichromosome maintenance complex component 2, CUL…
GO:0071704	organic substance metabolic process	0.00011	0.0391	1.17	7569	4295	335	223	[ZMYND8 - zinc finger, mynd-type containing 8, A2M - alpha-2-macroglobulin, RFC5 - replication factor c (activator 1) 5, 36.5kda, ZCCHC8 - zinc finger, cchc domain containing 8, AARS - alanyl-trna synthetase, MGME1 - mitochondrial genome maintenance exonuclease 1, TEX10 - testis expressed 10, WRNIP1 - werner helicase interacting protein 1, BSG - basigin (ok blood group), CIRH1A - cirrhosis, autos…
GO:0008152	metabolic process	0.000111	0.0383	1.16	7569	4532	335	233	[ZMYND8 - zinc finger, mynd-type containing 8, A2M - alpha-2-macroglobulin, RFC5 - replication factor c (activator 1) 5, 36.5kda, ZCCHC8 - zinc finger, cchc domain containing 8, AARS - alanyl-trna synthetase, MGME1 - mitochondrial genome maintenance exonuclease 1, TEX10 - testis expressed 10, WRNIP1 - werner helicase interacting protein 1, BSG - basigin (ok blood group), CIRH1A - cirrhosis, autos…
GO:0009628	response to abiotic stimulus	0.000158	0.0531	1.85	7569	465	335	38	[MSH2 - muts homolog 2, colon cancer, nonpolyposis type 1 (e. coli), LGMN - legumain, MYD88 - myeloid differentiation primary response 88, ADSS - adenylosuccinate synthase, TP53BP1 - tumor protein p53 binding protein 1, PDPK1 - 3-phosphoinositide dependent protein kinase-1, PLAT - plasminogen activator, tissue, FEN1 - flap structure-specific endonuclease 1, KDM1A - lysine (k)-specific demethylase…
GO:0090305	nucleic acid phosphodiester bond hydrolysis	0.00016	0.0524	2.54	7569	169	335	19	[CPSF3 - cleavage and polyadenylation specific factor 3, 73kda, RCL1 - rna terminal phosphate cyclase-like 1, BMS1 - bms1 ribosome biogenesis factor, RFC5 - replication factor c (activator 1) 5, 36.5kda, LAS1L - las1-like (s. cerevisiae), RNASEH2A - ribonuclease h2, subunit a, NOL9 - nucleolar protein 9, CUL4B - cullin 4b, MGME1 - mitochondrial genome maintenance exonuclease 1, XRN2 - 5'-3' exori…
GO:0043414	macromolecule methylation	0.000185	0.0589	2.78	7569	130	335	16	[OGT - o-linked n-acetylglucosamine (glcnac) transferase, DNMT1 - dna (cytosine-5-)-methyltransferase 1, METTL1 - methyltransferase like 1, NTMT1 - n-terminal xaa-pro-lys n-methyltransferase 1, EMG1 - emg1 n1-specific pseudouridine methyltransferase, PRMT3 - protein arginine methyltransferase 3, GATAD2B - gata zinc finger domain containing 2b, MTA2 - metastasis associated 1 family, member 2, WBSC…
GO:0090501	RNA phosphodiester bond hydrolysis	0.000186	0.0578	3.19	7569	92	335	13	[RCL1 - rna terminal phosphate cyclase-like 1, CPSF3 - cleavage and polyadenylation specific factor 3, 73kda, BMS1 - bms1 ribosome biogenesis factor, LAS1L - las1-like (s. cerevisiae), RNASEH2A - ribonuclease h2, subunit a, NOL9 - nucleolar protein 9, XRN2 - 5'-3' exoribonuclease 2, RPP30 - ribonuclease p/mrp 30kda subunit, LACTB2 - lactamase, beta 2, FEN1 - flap structure-specific endonuclease 1…
GO:0006468	protein phosphorylation	0.000187	0.0565	1.85	7569	452	335	37	[IKBKAP - inhibitor of kappa light polypeptide gene enhancer in b-cells, kinase complex-associated protein, NEK9 - nima-related kinase 9, IKBKG - inhibitor of kappa light polypeptide gene enhancer in b-cells, kinase gamma, SQSTM1 - sequestosome 1, PDPK1 - 3-phosphoinositide dependent protein kinase-1, PRPF4B - prp4 pre-mrna processing factor 4 homolog b (yeast), AXL - axl receptor tyrosine kinase…
GO:0006268	DNA unwinding involved in DNA replication	0.000229	0.0675	11.3	7569	8	335	4	[MCM4 - minichromosome maintenance complex component 4, MCM6 - minichromosome maintenance complex component 6, MCM7 - minichromosome maintenance complex component 7, MCM2 - minichromosome maintenance complex component 2]
GO:0000478	endonucleolytic cleavage involved in rRNA processing	0.000237	0.0681	8.07	7569	14	335	5	[RCL1 - rna terminal phosphate cyclase-like 1, BMS1 - bms1 ribosome biogenesis factor, LAS1L - las1-like (s. cerevisiae), NOL9 - nucleolar protein 9, NOP14 - nop14 nucleolar protein]
GO:0032259	methylation	0.000255	0.0714	2.53	7569	161	335	18	[OGT - o-linked n-acetylglucosamine (glcnac) transferase, DNMT1 - dna (cytosine-5-)-methyltransferase 1, METTL1 - methyltransferase like 1, NTMT1 - n-terminal xaa-pro-lys n-methyltransferase 1, MAT2A - methionine adenosyltransferase ii, alpha, EMG1 - emg1 n1-specific pseudouridine methyltransferase, PRMT3 - protein arginine methyltransferase 3, GATAD2B - gata zinc finger domain containing 2b, MTA…
GO:0009987	cellular process	0.000258	0.0708	1.09	7569	6129	335	295	[ZMYND8 - zinc finger, mynd-type containing 8, DST - dystonin, A2M - alpha-2-macroglobulin, RFC5 - replication factor c (activator 1) 5, 36.5kda, ZCCHC8 - zinc finger, cchc domain containing 8, SERPINA3 - serpin peptidase inhibitor, clade a (alpha-1 antiproteinase, antitrypsin), member 3, AARS - alanyl-trna synthetase, WLS - wntless homolog (drosophila), CORO1C - coronin, actin binding protein, 1…
GO:0018107	peptidyl-threonine phosphorylation	0.000263	0.0705	5.27	7569	30	335	7	[PKN1 - protein kinase n1, CDK5 - cyclin-dependent kinase 5, PDPK1 - 3-phosphoinositide dependent protein kinase-1, VRK1 - vaccinia related kinase 1, AKT1 - v-akt murine thymoma viral oncogene homolog 1, PRKCA - protein kinase c, alpha, GSK3B - glycogen synthase kinase 3 beta]
GO:0009991	response to extracellular stimulus	0.000315	0.0824	2.41	7569	178	335	19	[ASNS - asparagine synthetase (glutamine-hydrolyzing), EEF2 - eukaryotic translation elongation factor 2, HAT1 - histone acetyltransferase 1, AKT1 - v-akt murine thymoma viral oncogene homolog 1, CBL - cbl proto-oncogene, e3 ubiquitin protein ligase, OGT - o-linked n-acetylglucosamine (glcnac) transferase, SEH1L - seh1-like (s. cerevisiae), IGFBP2 - insulin-like growth factor binding protein 2, 3…
GO:0099565	chemical synaptic transmission, postsynaptic	0.000333	0.0852	16.95	7569	4	335	3	[AKT1 - v-akt murine thymoma viral oncogene homolog 1, GSK3B - glycogen synthase kinase 3 beta, GSK3A - glycogen synthase kinase 3 alpha]
GO:0043412	macromolecule modification	0.000359	0.0899	1.36	7569	1623	335	98	[ZMYND8 - zinc finger, mynd-type containing 8, IKBKAP - inhibitor of kappa light polypeptide gene enhancer in b-cells, kinase complex-associated protein, HAT1 - histone acetyltransferase 1, IKBKG - inhibitor of kappa light polypeptide gene enhancer in b-cells, kinase gamma, DTX3L - deltex 3-like (drosophila), AARS - alanyl-trna synthetase, ALKBH5 - alkb, alkylation repair homolog 5 (e. coli), ASC…
GO:0051963	regulation of synapse assembly	0.000491	0.121	5.65	7569	24	335	6	[THBS2 - thrombospondin 2, EIF4G1 - eukaryotic translation initiation factor 4 gamma, 1, FLRT3 - fibronectin leucine rich transmembrane protein 3, IL1RAP - interleukin 1 receptor accessory protein, EPHB3 - eph receptor b3, PTK2 - protein tyrosine kinase 2]
GO:0018210	peptidyl-threonine modification	0.000493	0.119	4.79	7569	33	335	7	[PKN1 - protein kinase n1, CDK5 - cyclin-dependent kinase 5, PDPK1 - 3-phosphoinositide dependent protein kinase-1, VRK1 - vaccinia related kinase 1, AKT1 - v-akt murine thymoma viral oncogene homolog 1, PRKCA - protein kinase c, alpha, GSK3B - glycogen synthase kinase 3 beta]
GO:0001510	RNA methylation	0.000505	0.119	4.2	7569	43	335	8	[WBSCR22 - williams beuren syndrome chromosome region 22, CMTR1 - cap methyltransferase 1, DIMT1 - dim1 dimethyladenosine transferase 1 homolog (s. cerevisiae), METTL1 - methyltransferase like 1, METTL3 - methyltransferase like 3, TRMT5 - trna methyltransferase 5, TRMT6 - trna methyltransferase 6 homolog (s. cerevisiae), EMG1 - emg1 n1-specific pseudouridine methyltransferase]
GO:0001952	regulation of cell-matrix adhesion	0.000533	0.123	3.77	7569	54	335	9	[CDK6 - cyclin-dependent kinase 6, ROCK1 - rho-associated, coiled-coil containing protein kinase 1, SRC - v-src avian sarcoma (schmidt-ruppin a-2) viral oncogene homolog, GSK3B - glycogen synthase kinase 3 beta, RCC2 - regulator of chromosome condensation 2, ROCK2 - rho-associated, coiled-coil containing protein kinase 2, MMP14 - matrix metallopeptidase 14 (membrane-inserted), PTK2 - protein tyro…
GO:0051893	regulation of focal adhesion assembly	0.000719	0.163	4.52	7569	35	335	7	[ROCK1 - rho-associated, coiled-coil containing protein kinase 1, SRC - v-src avian sarcoma (schmidt-ruppin a-2) viral oncogene homolog, RCC2 - regulator of chromosome condensation 2, MMP14 - matrix metallopeptidase 14 (membrane-inserted), ROCK2 - rho-associated, coiled-coil containing protein kinase 2, PTK2 - protein tyrosine kinase 2, CORO1C - coronin, actin binding protein, 1c]
GO:0090109	regulation of cell-substrate junction assembly	0.000719	0.16	4.52	7569	35	335	7	[ROCK1 - rho-associated, coiled-coil containing protein kinase 1, SRC - v-src avian sarcoma (schmidt-ruppin a-2) viral oncogene homolog, RCC2 - regulator of chromosome condensation 2, MMP14 - matrix metallopeptidase 14 (membrane-inserted), ROCK2 - rho-associated, coiled-coil containing protein kinase 2, PTK2 - protein tyrosine kinase 2, CORO1C - coronin, actin binding protein, 1c]
GO:0031667	response to nutrient levels	0.000785	0.171	2.37	7569	162	335	17	[ASNS - asparagine synthetase (glutamine-hydrolyzing), EEF2 - eukaryotic translation elongation factor 2, HAT1 - histone acetyltransferase 1, AKT1 - v-akt murine thymoma viral oncogene homolog 1, CBL - cbl proto-oncogene, e3 ubiquitin protein ligase, OGT - o-linked n-acetylglucosamine (glcnac) transferase, SEH1L - seh1-like (s. cerevisiae), IGFBP2 - insulin-like growth factor binding protein 2, 3…
GO:2000767	positive regulation of cytoplasmic translation	0.000804	0.172	13.56	7569	5	335	3	[EEF2 - eukaryotic translation elongation factor 2, METTL3 - methyltransferase like 3, YTHDF2 - yth domain family, member 2]
GO:0030174	regulation of DNA-dependent DNA replication initiation	0.000804	0.169	13.56	7569	5	335	3	[WRNIP1 - werner helicase interacting protein 1, TEX10 - testis expressed 10, NBN - nibrin]
GO:2000394	positive regulation of lamellipodium morphogenesis	0.000804	0.166	13.56	7569	5	335	3	[CORO1B - coronin, actin binding protein, 1b, SRC - v-src avian sarcoma (schmidt-ruppin a-2) viral oncogene homolog, CORO1C - coronin, actin binding protein, 1c]
GO:0042791	5S class rRNA transcription from RNA polymerase III type 1 promoter	0.000804	0.163	13.56	7569	5	335	3	[GTF3C4 - general transcription factor iiic, polypeptide 4, 90kda, GTF3C3 - general transcription factor iiic, polypeptide 3, 102kda, GTF3C1 - general transcription factor iiic, polypeptide 1, alpha 220kda]
GO:0042797	tRNA transcription from RNA polymerase III promoter	0.000804	0.161	13.56	7569	5	335	3	[GTF3C4 - general transcription factor iiic, polypeptide 4, 90kda, GTF3C3 - general transcription factor iiic, polypeptide 3, 102kda, GTF3C1 - general transcription factor iiic, polypeptide 1, alpha 220kda]
GO:0009314	response to radiation	0.000858	0.168	2.17	7569	208	335	20	[ASNS - asparagine synthetase (glutamine-hydrolyzing), CDK5 - cyclin-dependent kinase 5, MSH2 - muts homolog 2, colon cancer, nonpolyposis type 1 (e. coli), AKT1 - v-akt murine thymoma viral oncogene homolog 1, PRKDC - protein kinase, dna-activated, catalytic polypeptide, EIF2AK4 - eukaryotic translation initiation factor 2 alpha kinase 4, TANC1 - tetratricopeptide repeat, ankyrin repeat and coil…
GO:0010605	negative regulation of macromolecule metabolic process	0.00099	0.191	1.42	7569	1148	335	72	[ZMYND8 - zinc finger, mynd-type containing 8, A2M - alpha-2-macroglobulin, TFIP11 - tuftelin interacting protein 11, HAT1 - histone acetyltransferase 1, DDX5 - dead (asp-glu-ala-asp) box helicase 5, SERPINA3 - serpin peptidase inhibitor, clade a (alpha-1 antiproteinase, antitrypsin), member 3, ORC2 - origin recognition complex, subunit 2, SRSF10 - serine/arginine-rich splicing factor 10, CORO1C …

## Sheet: 28_BRAFivsCTL_UP
SK-Mel 28 BRAFi/CTL_UPREGULATED
GO Term	Description	P-value	FDR q-value	Enrichment	N	B	n	b	Genes
GO:0006082	organic acid metabolic process	5.92e-06	0.0695	2.45	7528	442	202	29	[GSTM2 - glutathione s-transferase mu 2 (muscle), ACAA2 - acetyl-coa acyltransferase 2, PSAT1 - phosphoserine aminotransferase 1, GPX1 - glutathione peroxidase 1, SUCLG1 - succinate-coa ligase, alpha subunit, LPIN1 - lipin 1, MIF - macrophage migration inhibitory factor (glycosylation-inhibiting factor), ABAT - 4-aminobutyrate aminotransferase, MECP2 - methyl cpg binding protein 2 (rett syndrome)…
GO:0055114	oxidation-reduction process	1.59e-05	0.093	2.28	7528	490	202	30	[ACAA2 - acetyl-coa acyltransferase 2, UQCRH - ubiquinol-cytochrome c reductase hinge protein, GPX1 - glutathione peroxidase 1, MECP2 - methyl cpg binding protein 2 (rett syndrome), DHCR24 - 24-dehydrocholesterol reductase, DCT - dopachrome tautomerase, GPX4 - glutathione peroxidase 4, SLC25A13 - solute carrier family 25 (aspartate/glutamate carrier), member 13, CRYZ - crystallin, zeta (quinone r…
GO:0016054	organic acid catabolic process	2.13e-05	0.0834	3.97	7528	122	202	13	[CPT1A - carnitine palmitoyltransferase 1a (liver), ACAA2 - acetyl-coa acyltransferase 2, HNMT - histamine n-methyltransferase, ASRGL1 - asparaginase like 1, LPIN1 - lipin 1, ABAT - 4-aminobutyrate aminotransferase, CTH - cystathionase (cystathionine gamma-lyase), HMGCL - 3-hydroxymethyl-3-methylglutaryl-coa lyase, AMDHD2 - amidohydrolase domain containing 2, CRYL1 - crystallin, lambda 1, ALDH6A1…
GO:0044281	small molecule metabolic process	2.6e-05	0.0762	1.9	7528	824	202	42	[GSTM2 - glutathione s-transferase mu 2 (muscle), ACAA2 - acetyl-coa acyltransferase 2, UQCRH - ubiquinol-cytochrome c reductase hinge protein, COQ5 - coenzyme q5 homolog, methyltransferase (s. cerevisiae), ADCK3 - aarf domain containing kinase 3, PSAT1 - phosphoserine aminotransferase 1, LPIN1 - lipin 1, GPX1 - glutathione peroxidase 1, SUCLG1 - succinate-coa ligase, alpha subunit, MIF - macroph…
GO:0046395	carboxylic acid catabolic process	2.66e-05	0.0624	4.18	7528	107	202	12	[HMGCL - 3-hydroxymethyl-3-methylglutaryl-coa lyase, CPT1A - carnitine palmitoyltransferase 1a (liver), CRYL1 - crystallin, lambda 1, AMDHD2 - amidohydrolase domain containing 2, HNMT - histamine n-methyltransferase, ACAA2 - acetyl-coa acyltransferase 2, ASRGL1 - asparaginase like 1, ALDH6A1 - aldehyde dehydrogenase 6 family, member a1, DECR1 - 2,4-dienoyl coa reductase 1, mitochondrial, LPIN1 - …
GO:0019752	carboxylic acid metabolic process	7.6e-05	0.149	2.3	7528	405	202	25	[GSTM2 - glutathione s-transferase mu 2 (muscle), ACAA2 - acetyl-coa acyltransferase 2, GPX1 - glutathione peroxidase 1, SUCLG1 - succinate-coa ligase, alpha subunit, LPIN1 - lipin 1, PSAT1 - phosphoserine aminotransferase 1, MIF - macrophage migration inhibitory factor (glycosylation-inhibiting factor), ABAT - 4-aminobutyrate aminotransferase, MECP2 - methyl cpg binding protein 2 (rett syndrome)…
GO:0043436	oxoacid metabolic process	8.23e-05	0.138	2.29	7528	407	202	25	[GSTM2 - glutathione s-transferase mu 2 (muscle), ACAA2 - acetyl-coa acyltransferase 2, GPX1 - glutathione peroxidase 1, SUCLG1 - succinate-coa ligase, alpha subunit, LPIN1 - lipin 1, PSAT1 - phosphoserine aminotransferase 1, MIF - macrophage migration inhibitory factor (glycosylation-inhibiting factor), ABAT - 4-aminobutyrate aminotransferase, MECP2 - methyl cpg binding protein 2 (rett syndrome)…
GO:0048066	developmental pigmentation	0.000183	0.268	22.36	7528	5	202	3	[DCT - dopachrome tautomerase, PMEL - premelanosome protein, ZEB2 - zinc finger e-box binding homeobox 2]
GO:0032438	melanosome organization	0.00019	0.247	8.87	7528	21	202	5	[LYST - lysosomal trafficking regulator, RAB38 - rab38, member ras oncogene family, PMEL - premelanosome protein, RAB32 - rab32, member ras oncogene family, GPR143 - g protein-coupled receptor 143]
GO:0048753	pigment granule organization	0.00019	0.223	8.87	7528	21	202	5	[LYST - lysosomal trafficking regulator, RAB38 - rab38, member ras oncogene family, PMEL - premelanosome protein, RAB32 - rab32, member ras oncogene family, GPR143 - g protein-coupled receptor 143]
GO:0071241	cellular response to inorganic substance	0.000285	0.304	4.66	7528	64	202	8	[HMOX1 - heme oxygenase (decycling) 1, TFAP2A - transcription factor ap-2 alpha (activating enhancer binding protein 2 alpha), ALAD - aminolevulinate dehydratase, ANK3 - ankyrin 3, node of ranvier (ankyrin g), CDK2 - cyclin-dependent kinase 2, ITPKB - inositol-trisphosphate 3-kinase b, SLC25A24 - solute carrier family 25 (mitochondrial carrier; phosphate carrier), member 24, B2M - beta-2-microglo…
GO:0071248	cellular response to metal ion	0.000339	0.331	5.22	7528	50	202	7	[HMOX1 - heme oxygenase (decycling) 1, TFAP2A - transcription factor ap-2 alpha (activating enhancer binding protein 2 alpha), ALAD - aminolevulinate dehydratase, ANK3 - ankyrin 3, node of ranvier (ankyrin g), ITPKB - inositol-trisphosphate 3-kinase b, SLC25A24 - solute carrier family 25 (mitochondrial carrier; phosphate carrier), member 24, B2M - beta-2-microglobulin]
GO:0042440	pigment metabolic process	0.000345	0.311	6.21	7528	36	202	6	[DCT - dopachrome tautomerase, IBA57 - iba57, iron-sulfur cluster assembly homolog (s. cerevisiae), HMOX1 - heme oxygenase (decycling) 1, ALAD - aminolevulinate dehydratase, PMEL - premelanosome protein, GPR143 - g protein-coupled receptor 143]
GO:0044710	single-organism metabolic process	0.000352	0.295	1.48	7528	1642	202	65	[GSTM2 - glutathione s-transferase mu 2 (muscle), ACAA2 - acetyl-coa acyltransferase 2, UQCRH - ubiquinol-cytochrome c reductase hinge protein, HINT2 - histidine triad nucleotide binding protein 2, PSAT1 - phosphoserine aminotransferase 1, SUCLG1 - succinate-coa ligase, alpha subunit, MIF - macrophage migration inhibitory factor (glycosylation-inhibiting factor), ABAT - 4-aminobutyrate aminotrans…
GO:1900121	negative regulation of receptor binding	0.000359	0.28	18.63	7528	6	202	3	[ANXA2 - annexin a2, PTPRF - protein tyrosine phosphatase, receptor type, f, B2M - beta-2-microglobulin]
GO:0044282	small molecule catabolic process	0.000364	0.267	2.87	7528	182	202	14	[CPT1A - carnitine palmitoyltransferase 1a (liver), ACAA2 - acetyl-coa acyltransferase 2, HNMT - histamine n-methyltransferase, ASRGL1 - asparaginase like 1, LPIN1 - lipin 1, ABAT - 4-aminobutyrate aminotransferase, CTH - cystathionase (cystathionine gamma-lyase), HMGCL - 3-hydroxymethyl-3-methylglutaryl-coa lyase, AMDHD2 - amidohydrolase domain containing 2, CRYL1 - crystallin, lambda 1, ALDH6A1…
GO:0016050	vesicle organization	0.000386	0.266	2.73	7528	205	202	15	[STXBP1 - syntaxin binding protein 1, ZFYVE16 - zinc finger, fyve domain containing 16, RAB32 - rab32, member ras oncogene family, LRSAM1 - leucine rich repeat and sterile alpha motif containing 1, CAV1 - caveolin 1, caveolae protein, 22kda, VPS39 - vacuolar protein sorting 39 homolog (s. cerevisiae), SNX30 - sorting nexin family member 30, LYST - lysosomal trafficking regulator, STX8 - syntaxin …
GO:0006334	nucleosome assembly	0.000548	0.357	4.83	7528	54	202	7	[HIST1H1B - histone cluster 1, h1b, HIST1H4A - histone cluster 1, h4a, HP1BP3 - heterochromatin protein 1, binding protein 3, HIST1H1E - histone cluster 1, h1e, H1FX - h1 histone family, member x, H1F0 - h1 histone family, member 0, HIST1H1A - histone cluster 1, h1a]
GO:0010035	response to inorganic substance	0.000579	0.357	2.62	7528	213	202	15	[TFAP2A - transcription factor ap-2 alpha (activating enhancer binding protein 2 alpha), GPX1 - glutathione peroxidase 1, CAV1 - caveolin 1, caveolae protein, 22kda, ABAT - 4-aminobutyrate aminotransferase, B2M - beta-2-microglobulin, SLC25A24 - solute carrier family 25 (mitochondrial carrier; phosphate carrier), member 24, ANXA7 - annexin a7, SOD2 - superoxide dismutase 2, mitochondrial, CD9 - c…
GO:1901565	organonitrogen compound catabolic process	0.000697	0.409	2.82	7528	172	202	13	[HNMT - histamine n-methyltransferase, ASRGL1 - asparaginase like 1, GPX1 - glutathione peroxidase 1, ABAT - 4-aminobutyrate aminotransferase, PCYOX1 - prenylcysteine oxidase 1, CPQ - carboxypeptidase q, CTH - cystathionase (cystathionine gamma-lyase), NAGLU - n-acetylglucosaminidase, alpha, HMGCL - 3-hydroxymethyl-3-methylglutaryl-coa lyase, ALDH6A1 - aldehyde dehydrogenase 6 family, member a1, …
GO:0010739	positive regulation of protein kinase A signaling	0.000717	0.4	37.27	7528	2	202	2	[MIF - macrophage migration inhibitory factor (glycosylation-inhibiting factor), AKAP12 - a kinase (prka) anchor protein 12]
GO:1903056	regulation of melanosome organization	0.000717	0.382	37.27	7528	2	202	2	[ZEB2 - zinc finger e-box binding homeobox 2, GPR143 - g protein-coupled receptor 143]
GO:0044699	single-organism process	0.000954	0.487	1.17	7528	4649	202	146	[GSTM2 - glutathione s-transferase mu 2 (muscle), KANK2 - kn motif and ankyrin repeat domains 2, MITF - microphthalmia-associated transcription factor, SUCLG1 - succinate-coa ligase, alpha subunit, ABAT - 4-aminobutyrate aminotransferase, MIF - macrophage migration inhibitory factor (glycosylation-inhibiting factor), PLXNC1 - plexin c1, ANXA7 - annexin a7, DCT - dopachrome tautomerase, NAGLU - n-…
GO:1900120	regulation of receptor binding	0.000965	0.472	13.98	7528	8	202	3	[ANXA2 - annexin a2, B2M - beta-2-microglobulin, PTPRF - protein tyrosine phosphatase, receptor type, f]
GO:0010038	response to metal ion	0.000967	0.454	3.04	7528	135	202	11	[ANXA7 - annexin a7, HMOX1 - heme oxygenase (decycling) 1, SLC25A13 - solute carrier family 25 (aspartate/glutamate carrier), member 13, TFAP2A - transcription factor ap-2 alpha (activating enhancer binding protein 2 alpha), ALAD - aminolevulinate dehydratase, CAV1 - caveolin 1, caveolae protein, 22kda, ABAT - 4-aminobutyrate aminotransferase, ANK3 - ankyrin 3, node of ranvier (ankyrin g), ITPKB …

## Sheet: 28_BRAFivsCTL_DOWN
SK-Mel 28 BRAFi/CTL_DOWNREGULATED
GO Term	Description	P-value	FDR q-value	Enrichment	N	B	n	b	Genes
GO:0006457	protein folding	2.3e-07	0.0027	3.51	7526	162	291	22	[LRPAP1 - low density lipoprotein receptor-related protein associated protein 1, DNAJA1 - dnaj (hsp40) homolog, subfamily a, member 1, FKBP10 - fk506 binding protein 10, 65 kda, PPIB - peptidylprolyl isomerase b (cyclophilin b), DNAJC7 - dnaj (hsp40) homolog, subfamily c, member 7, LEPRE1 - leucine proline-enriched proteoglycan (leprecan) 1, PDIA4 - protein disulfide isomerase family a, member 4,…
GO:0006613	cotranslational protein targeting to membrane	9.59e-07	0.00563	4.46	7526	87	291	15	[SRP54 - signal recognition particle 54kda, RPS21 - ribosomal protein s21, SRP19 - signal recognition particle 19kda, RPS4Y1 - ribosomal protein s4, y-linked 1, SEC63 - sec63 homolog (s. cerevisiae), SRPR - signal recognition particle receptor (docking protein), RPS15A - ribosomal protein s15a, RPL13A - ribosomal protein l13a, SSR1 - signal sequence receptor, alpha, RPS19 - ribosomal protein s19,…
GO:0045047	protein targeting to ER	1.5e-06	0.00588	4.31	7526	90	291	15	[SRP54 - signal recognition particle 54kda, RPS21 - ribosomal protein s21, SRP19 - signal recognition particle 19kda, RPS4Y1 - ribosomal protein s4, y-linked 1, SRPR - signal recognition particle receptor (docking protein), SEC63 - sec63 homolog (s. cerevisiae), SPCS2 - signal peptidase complex subunit 2 homolog (s. cerevisiae), RPS15A - ribosomal protein s15a, RPL13A - ribosomal protein l13a, RP…
GO:0072599	establishment of protein localization to endoplasmic reticulum	2.31e-06	0.00677	4.17	7526	93	291	15	[SRP54 - signal recognition particle 54kda, RPS21 - ribosomal protein s21, SRP19 - signal recognition particle 19kda, RPS4Y1 - ribosomal protein s4, y-linked 1, SRPR - signal recognition particle receptor (docking protein), SEC63 - sec63 homolog (s. cerevisiae), SPCS2 - signal peptidase complex subunit 2 homolog (s. cerevisiae), RPL13A - ribosomal protein l13a, RPS15A - ribosomal protein s15a, RP…
GO:0006614	SRP-dependent cotranslational protein targeting to membrane	2.51e-06	0.00589	4.42	7526	82	291	14	[SRP54 - signal recognition particle 54kda, RPS21 - ribosomal protein s21, SRP19 - signal recognition particle 19kda, RPS4Y1 - ribosomal protein s4, y-linked 1, SEC63 - sec63 homolog (s. cerevisiae), SRPR - signal recognition particle receptor (docking protein), RPL13A - ribosomal protein l13a, RPS15A - ribosomal protein s15a, RPS19 - ribosomal protein s19, SSR3 - signal sequence receptor, gamma …
GO:0070972	protein localization to endoplasmic reticulum	5.16e-06	0.0101	3.92	7526	99	291	15	[SRP54 - signal recognition particle 54kda, SRP19 - signal recognition particle 19kda, RPS21 - ribosomal protein s21, RPS4Y1 - ribosomal protein s4, y-linked 1, SRPR - signal recognition particle receptor (docking protein), SEC63 - sec63 homolog (s. cerevisiae), SPCS2 - signal peptidase complex subunit 2 homolog (s. cerevisiae), RPS15A - ribosomal protein s15a, RPL13A - ribosomal protein l13a, RP…
GO:0044765	single-organism transport	7.54e-06	0.0126	1.75	7526	887	291	60	[A2M - alpha-2-macroglobulin, TIMP3 - timp metallopeptidase inhibitor 3, FN1 - fibronectin 1, FAM3C - family with sequence similarity 3, member c, SLC7A8 - solute carrier family 7 (amino acid transporter light chain, l system), member 8, ATP1A1 - atpase, na+/k+ transporting, alpha 1 polypeptide, PDIA4 - protein disulfide isomerase family a, member 4, MICAL3 - microtubule associated monooxygenase,…
GO:0061077	chaperone-mediated protein folding	8.17e-06	0.012	6.29	7526	37	291	9	[ERO1L - ero1-like (s. cerevisiae), CD74 - cd74 molecule, major histocompatibility complex, class ii invariant chain, FKBP10 - fk506 binding protein 10, 65 kda, PPIB - peptidylprolyl isomerase b (cyclophilin b), DNAJC7 - dnaj (hsp40) homolog, subfamily c, member 7, LEPRE1 - leucine proline-enriched proteoglycan (leprecan) 1, PDIA4 - protein disulfide isomerase family a, member 4, HSPH1 - heat sho…
GO:0030968	endoplasmic reticulum unfolded protein response	1.71e-05	0.0223	4.31	7526	72	291	12	[ASNS - asparagine synthetase (glutamine-hydrolyzing), DNAJB11 - dnaj (hsp40) homolog, subfamily b, member 11, ERO1L - ero1-like (s. cerevisiae), SRPR - signal recognition particle receptor (docking protein), SEC63 - sec63 homolog (s. cerevisiae), HSP90B1 - heat shock protein 90kda beta (grp94), member 1, SRPRB - signal recognition particle receptor, b subunit, SEC61A1 - sec61 alpha 1 subunit (s.…
GO:1902578	single-organism localization	1.76e-05	0.0206	1.67	7526	994	291	64	[A2M - alpha-2-macroglobulin, TIMP3 - timp metallopeptidase inhibitor 3, FN1 - fibronectin 1, FAM3C - family with sequence similarity 3, member c, SLC7A8 - solute carrier family 7 (amino acid transporter light chain, l system), member 8, ATP1A1 - atpase, na+/k+ transporting, alpha 1 polypeptide, PDIA4 - protein disulfide isomerase family a, member 4, MICAL3 - microtubule associated monooxygenase,…
GO:0036498	IRE1-mediated unfolded protein response	4.43e-05	0.0473	5.17	7526	45	291	9	[DNAJB11 - dnaj (hsp40) homolog, subfamily b, member 11, SRPR - signal recognition particle receptor (docking protein), SEC63 - sec63 homolog (s. cerevisiae), SRPRB - signal recognition particle receptor, b subunit, SEC61A1 - sec61 alpha 1 subunit (s. cerevisiae), HSPA5 - heat shock 70kda protein 5 (glucose-regulated protein, 78kda), PDIA6 - protein disulfide isomerase family a, member 6, SSR1 - …
GO:0034976	response to endoplasmic reticulum stress	5.43e-05	0.0531	3.09	7526	134	291	16	[ASNS - asparagine synthetase (glutamine-hydrolyzing), EEF2 - eukaryotic translation elongation factor 2, SRPR - signal recognition particle receptor (docking protein), SEC63 - sec63 homolog (s. cerevisiae), PDIA4 - protein disulfide isomerase family a, member 4, SSR1 - signal sequence receptor, alpha, TXNDC5 - thioredoxin domain containing 5 (endoplasmic reticulum), ERO1L - ero1-like (s. cerevis…
GO:0006612	protein targeting to membrane	9.61e-05	0.0867	3.08	7526	126	291	15	[SRP54 - signal recognition particle 54kda, RPS21 - ribosomal protein s21, SRP19 - signal recognition particle 19kda, RPS4Y1 - ribosomal protein s4, y-linked 1, SRPR - signal recognition particle receptor (docking protein), SEC63 - sec63 homolog (s. cerevisiae), RPS15A - ribosomal protein s15a, RPL13A - ribosomal protein l13a, SSR1 - signal sequence receptor, alpha, RPS19 - ribosomal protein s19,…
GO:0006810	transport	9.81e-05	0.0822	1.39	7526	1856	291	100	[A2M - alpha-2-macroglobulin, GOLIM4 - golgi integral membrane protein 4, DNAJA1 - dnaj (hsp40) homolog, subfamily a, member 1, FN1 - fibronectin 1, G3BP1 - gtpase activating protein (sh3 domain) binding protein 1, TMEM165 - transmembrane protein 165, PDIA4 - protein disulfide isomerase family a, member 4, SEC24D - sec24 family, member d (s. cerevisiae), CD74 - cd74 molecule, major histocompatibi…
GO:0019511	peptidyl-proline hydroxylation	0.000136	0.106	12.93	7526	8	291	4	[P4HA1 - prolyl 4-hydroxylase, alpha polypeptide i, LEPRE1 - leucine proline-enriched proteoglycan (leprecan) 1, OGFOD1 - 2-oxoglutarate and iron-dependent oxygenase domain containing 1, CRTAP - cartilage associated protein]
GO:0006323	DNA packaging	0.000184	0.135	6.75	7526	23	291	6	[NCAPH - non-smc condensin i complex, subunit h, HAT1 - histone acetyltransferase 1, CDK1 - cyclin-dependent kinase 1, NAA10 - n(alpha)-acetyltransferase 10, nata catalytic subunit, NCAPD2 - non-smc condensin i complex, subunit d2, SMC4 - structural maintenance of chromosomes 4]
GO:0072657	protein localization to membrane	0.000204	0.141	2.43	7526	213	291	20	[SRP54 - signal recognition particle 54kda, RPS21 - ribosomal protein s21, SRP19 - signal recognition particle 19kda, RPS4Y1 - ribosomal protein s4, y-linked 1, SEC63 - sec63 homolog (s. cerevisiae), SRPR - signal recognition particle receptor (docking protein), TNIK - traf2 and nck interacting kinase, RPL13A - ribosomal protein l13a, RPS15A - ribosomal protein s15a, SSR1 - signal sequence recept…
GO:0051234	establishment of localization	0.000311	0.203	1.35	7526	1934	291	101	[A2M - alpha-2-macroglobulin, GOLIM4 - golgi integral membrane protein 4, DNAJA1 - dnaj (hsp40) homolog, subfamily a, member 1, FN1 - fibronectin 1, G3BP1 - gtpase activating protein (sh3 domain) binding protein 1, TMEM165 - transmembrane protein 165, PDIA4 - protein disulfide isomerase family a, member 4, SEC24D - sec24 family, member d (s. cerevisiae), CD74 - cd74 molecule, major histocompatibi…
GO:0018126	protein hydroxylation	0.000382	0.236	10.35	7526	10	291	4	[P4HA1 - prolyl 4-hydroxylase, alpha polypeptide i, LEPRE1 - leucine proline-enriched proteoglycan (leprecan) 1, OGFOD1 - 2-oxoglutarate and iron-dependent oxygenase domain containing 1, CRTAP - cartilage associated protein]
GO:0007000	nucleolus organization	0.00054	0.317	15.52	7526	5	291	3	[POLR1B - polymerase (rna) i polypeptide b, 128kda, NOLC1 - nucleolar and coiled-body phosphoprotein 1, RPS19 - ribosomal protein s19]
GO:0090331	negative regulation of platelet aggregation	0.00054	0.302	15.52	7526	5	291	3	[CEACAM1 - carcinoembryonic antigen-related cell adhesion molecule 1 (biliary glycoprotein), SERPINE2 - serpin peptidase inhibitor, clade e (nexin, plasminogen activator inhibitor type 1), member 2, PRKCD - protein kinase c, delta]
GO:0034975	protein folding in endoplasmic reticulum	0.000582	0.311	9.4	7526	11	291	4	[ERO1L - ero1-like (s. cerevisiae), HSP90B1 - heat shock protein 90kda beta (grp94), member 1, HSPA5 - heat shock 70kda protein 5 (glucose-regulated protein, 78kda), DNAJC10 - dnaj (hsp40) homolog, subfamily c, member 10]
GO:0045454	cell redox homeostasis	0.000591	0.302	4.14	7526	50	291	8	[ERO1L - ero1-like (s. cerevisiae), TXNDC12 - thioredoxin domain containing 12 (endoplasmic reticulum), PDIA4 - protein disulfide isomerase family a, member 4, DNAJC10 - dnaj (hsp40) homolog, subfamily c, member 10, QSOX2 - quiescin q6 sulfhydryl oxidase 2, PDIA6 - protein disulfide isomerase family a, member 6, TMX2 - thioredoxin-related transmembrane protein 2, TXNDC5 - thioredoxin domain conta…
GO:0006898	receptor-mediated endocytosis	0.000594	0.29	3.2	7526	89	291	11	[LRPAP1 - low density lipoprotein receptor-related protein associated protein 1, LOXL3 - lysyl oxidase-like 3, CEACAM1 - carcinoembryonic antigen-related cell adhesion molecule 1 (biliary glycoprotein), SNX9 - sorting nexin 9, HSP90B1 - heat shock protein 90kda beta (grp94), member 1, TFRC - transferrin receptor (p90, cd71), SPARC - secreted protein, acidic, cysteine-rich (osteonectin), PDLIM7 - …
GO:0050866	negative regulation of cell activation	0.000678	0.318	4.06	7526	51	291	8	[CEACAM1 - carcinoembryonic antigen-related cell adhesion molecule 1 (biliary glycoprotein), CD74 - cd74 molecule, major histocompatibility complex, class ii invariant chain, SERPINE2 - serpin peptidase inhibitor, clade e (nexin, plasminogen activator inhibitor type 1), member 2, PRKCD - protein kinase c, delta, ANXA1 - annexin a1, ATM - ataxia telangiectasia mutated, PRKAR1A - protein kinase, ca…
GO:0051179	localization	0.000692	0.312	1.31	7526	2118	291	107	[A2M - alpha-2-macroglobulin, GOLIM4 - golgi integral membrane protein 4, DNAJA1 - dnaj (hsp40) homolog, subfamily a, member 1, CDK1 - cyclin-dependent kinase 1, FN1 - fibronectin 1, G3BP1 - gtpase activating protein (sh3 domain) binding protein 1, TMEM165 - transmembrane protein 165, PDIA4 - protein disulfide isomerase family a, member 4, SEC24D - sec24 family, member d (s. cerevisiae), CD74 - c…
GO:0007155	cell adhesion	0.000752	0.327	1.69	7526	597	291	39	[SERBP1 - serpine1 mrna binding protein 1, ICAM1 - intercellular adhesion molecule 1, ZC3H15 - zinc finger ccch-type containing 15, EEF2 - eukaryotic translation elongation factor 2, SNX9 - sorting nexin 9, FN1 - fibronectin 1, LRRFIP1 - leucine rich repeat (in flii) interacting protein 1, ITGB5 - integrin, beta 5, NDRG1 - n-myc downstream regulated 1, GNE - glucosamine (udp-n-acetyl)-2-epimerase…
GO:0022610	biological adhesion	0.000828	0.347	1.68	7526	600	291	39	[SERBP1 - serpine1 mrna binding protein 1, ICAM1 - intercellular adhesion molecule 1, ZC3H15 - zinc finger ccch-type containing 15, EEF2 - eukaryotic translation elongation factor 2, SNX9 - sorting nexin 9, FN1 - fibronectin 1, LRRFIP1 - leucine rich repeat (in flii) interacting protein 1, ITGB5 - integrin, beta 5, NDRG1 - n-myc downstream regulated 1, GNE - glucosamine (udp-n-acetyl)-2-epimerase…
GO:0046890	regulation of lipid biosynthetic process	0.000883	0.357	3.9	7526	53	291	8	[DHCR7 - 7-dehydrocholesterol reductase, IGFBP7 - insulin-like growth factor binding protein 7, CEACAM1 - carcinoembryonic antigen-related cell adhesion molecule 1 (biliary glycoprotein), SEC14L2 - sec14-like 2 (s. cerevisiae), ACSL3 - acyl-coa synthetase long-chain family member 3, ANXA1 - annexin a1, PRKCD - protein kinase c, delta, ATP1A1 - atpase, na+/k+ transporting, alpha 1 polypeptide]
GO:0090150	establishment of protein localization to membrane	0.000887	0.347	2.28	7526	204	291	18	[SRP54 - signal recognition particle 54kda, RPS21 - ribosomal protein s21, SRP19 - signal recognition particle 19kda, RPS4Y1 - ribosomal protein s4, y-linked 1, SEC63 - sec63 homolog (s. cerevisiae), SRPR - signal recognition particle receptor (docking protein), NPC1 - niemann-pick disease, type c1, RPL13A - ribosomal protein l13a, RPS15A - ribosomal protein s15a, SSR1 - signal sequence receptor,…

## Sheet: 28-24_Hsp90vsCTL_UP
SK-Mel 28 Hsp90i/CTL minus SK-Mel 24 Hsp90i/CTL_UPREGULATED
GO Term	Description	P-value	FDR q-value	1/FDR q-value	Log2 (1/FDR q-value)	Enrichment	N	B	n	b	Genes
GO:0051049	regulation of transport	4.22e-06	0.0254	39.3701	5.29903	1.94	7649	800	237	48	[GSTM2 - glutathione s-transferase mu 2 (muscle), LRPAP1 - low density lipoprotein receptor-related protein associated protein 1, RNF31 - ring finger protein 31, RBPMS - rna binding protein with multiple splicing, CDH2 - cadherin 2, type 1, n-cadherin (neuronal), UTRN - utrophin, MIF - macrophage migration inhibitory factor (glycosylation-inhibiting factor), RPH3A - rabphilin 3a homolog (mouse), …
GO:0098754	detoxification	9.15e-06	0.0276	36.2319	5.17919	6.31	7649	46	237	9	[GSTM2 - glutathione s-transferase mu 2 (muscle), GSTM1 - glutathione s-transferase mu 1, GSTP1 - glutathione s-transferase pi 1, PRDX2 - peroxiredoxin 2, SOD2 - superoxide dismutase 2, mitochondrial, PRDX1 - peroxiredoxin 1, GSTZ1 - glutathione s-transferase zeta 1, CLIC2 - chloride intracellular channel 2, TXNRD1 - thioredoxin reductase 1]
GO:1990748	cellular detoxification	7.56e-06	0.0304	32.8947	5.03978	6.45	7649	45	237	9	[GSTM2 - glutathione s-transferase mu 2 (muscle), GSTM1 - glutathione s-transferase mu 1, GSTP1 - glutathione s-transferase pi 1, PRDX1 - peroxiredoxin 1, SOD2 - superoxide dismutase 2, mitochondrial, PRDX2 - peroxiredoxin 2, GSTZ1 - glutathione s-transferase zeta 1, CLIC2 - chloride intracellular channel 2, TXNRD1 - thioredoxin reductase 1]
GO:0048066	developmental pigmentation	1.28e-05	0.0309	32.3625	5.01625	21.52	7649	6	237	4	[DCT - dopachrome tautomerase, ZEB2 - zinc finger e-box binding homeobox 2, PMEL - premelanosome protein, GNAQ - guanine nucleotide binding protein (g protein), q polypeptide]
GO:0032879	regulation of localization	3.37e-06	0.0406	24.6305	4.62238	1.77	7649	1115	237	61	[GSTM2 - glutathione s-transferase mu 2 (muscle), GSTP1 - glutathione s-transferase pi 1, CDH2 - cadherin 2, type 1, n-cadherin (neuronal), UTRN - utrophin, RPH3A - rabphilin 3a homolog (mouse), ABAT - 4-aminobutyrate aminotransferase, MIF - macrophage migration inhibitory factor (glycosylation-inhibiting factor), PLXNC1 - plexin c1, SDCBP - syndecan binding protein (syntenin), RABGAP1 - rab gtpa…
GO:0098869	cellular oxidant detoxification	4.28e-05	0.086	11.6279	3.53952	6	7649	43	237	8	[GSTM2 - glutathione s-transferase mu 2 (muscle), GSTP1 - glutathione s-transferase pi 1, PRDX2 - peroxiredoxin 2, SOD2 - superoxide dismutase 2, mitochondrial, PRDX1 - peroxiredoxin 1, GSTZ1 - glutathione s-transferase zeta 1, CLIC2 - chloride intracellular channel 2, TXNRD1 - thioredoxin reductase 1]
GO:0019752	carboxylic acid metabolic process	7.5e-05	0.129	7.75194	2.95456	2.11	7649	459	237	30	[GSTM2 - glutathione s-transferase mu 2 (muscle), GSTP1 - glutathione s-transferase pi 1, GAMT - guanidinoacetate n-methyltransferase, CNDP2 - cndp dipeptidase 2 (metallopeptidase m20 family), MIF - macrophage migration inhibitory factor (glycosylation-inhibiting factor), ABAT - 4-aminobutyrate aminotransferase, MECP2 - methyl cpg binding protein 2 (rett syndrome), DCT - dopachrome tautomerase, A…
GO:0006749	glutathione metabolic process	9.71e-05	0.13	7.69231	2.94342	6.28	7649	36	237	7	[IDH1 - isocitrate dehydrogenase 1 (nadp+), soluble, GSTM2 - glutathione s-transferase mu 2 (muscle), GSTM1 - glutathione s-transferase mu 1, GSTP1 - glutathione s-transferase pi 1, GDAP1 - ganglioside induced differentiation associated protein 1, GSTZ1 - glutathione s-transferase zeta 1, CNDP2 - cndp dipeptidase 2 (metallopeptidase m20 family)]
GO:0044710	single-organism metabolic process	9.23e-05	0.139	7.19424	2.84684	1.47	7649	1736	237	79	[GSTM2 - glutathione s-transferase mu 2 (muscle), GSTM1 - glutathione s-transferase mu 1, NAGPA - n-acetylglucosamine-1-phosphodiester alpha-n-acetylglucosaminidase, GSTP1 - glutathione s-transferase pi 1, UQCRH - ubiquinol-cytochrome c reductase hinge protein, CNDP2 - cndp dipeptidase 2 (metallopeptidase m20 family), MIF - macrophage migration inhibitory factor (glycosylation-inhibiting factor),…
GO:0030100	regulation of endocytosis	0.000155	0.169	5.91716	2.5649	3.49	7649	111	237	12	[PIK3CB - phosphatidylinositol-4,5-bisphosphate 3-kinase, catalytic subunit beta, HNRNPK - heterogeneous nuclear ribonucleoprotein k, LRPAP1 - low density lipoprotein receptor-related protein associated protein 1, MYO18A - myosin xviiia, ANXA2 - annexin a2, BIN1 - bridging integrator 1, LRSAM1 - leucine rich repeat and sterile alpha motif containing 1, LGALS3 - lectin, galactoside-binding, solubl…
GO:0043408	regulation of MAPK cascade	0.000232	0.175	5.71429	2.51457	2.35	7649	289	237	21	[SORBS3 - sorbin and sh3 domain containing 3, PEA15 - phosphoprotein enriched in astrocytes 15, GSTP1 - glutathione s-transferase pi 1, ZEB2 - zinc finger e-box binding homeobox 2, CAV1 - caveolin 1, caveolae protein, 22kda, CDH2 - cadherin 2, type 1, n-cadherin (neuronal), MIF - macrophage migration inhibitory factor (glycosylation-inhibiting factor), APIP - apaf1 interacting protein, GBP1 - gua…
GO:0043436	oxoacid metabolic process	0.000249	0.177	5.64972	2.49818	1.97	7649	491	237	30	[GSTM2 - glutathione s-transferase mu 2 (muscle), GSTP1 - glutathione s-transferase pi 1, GAMT - guanidinoacetate n-methyltransferase, CNDP2 - cndp dipeptidase 2 (metallopeptidase m20 family), MIF - macrophage migration inhibitory factor (glycosylation-inhibiting factor), ABAT - 4-aminobutyrate aminotransferase, MECP2 - methyl cpg binding protein 2 (rett syndrome), DCT - dopachrome tautomerase, A…
GO:0055114	oxidation-reduction process	0.00015	0.181	5.52486	2.46594	2	7649	500	237	31	[UQCRH - ubiquinol-cytochrome c reductase hinge protein, SPR - sepiapterin reductase (7,8-dihydrobiopterin:nadp+ oxidoreductase), MECP2 - methyl cpg binding protein 2 (rett syndrome), PYGB - phosphorylase, glycogen; brain, DCT - dopachrome tautomerase, CRYZL1 - crystallin, zeta (quinone reductase)-like 1, CYB5R3 - cytochrome b5 reductase 3, HIBCH - 3-hydroxyisobutyryl-coa hydrolase, MTFR1L - mito…
GO:0016192	vesicle-mediated transport	0.000199	0.184	5.43478	2.44222	1.68	7649	902	237	47	[SIRPA - signal-regulatory protein alpha, ARL3 - adp-ribosylation factor-like 3, GSTP1 - glutathione s-transferase pi 1, MICALL1 - mical-like 1, SYNRG - synergin, gamma, MIF - macrophage migration inhibitory factor (glycosylation-inhibiting factor), RPH3A - rabphilin 3a homolog (mouse), VPS39 - vacuolar protein sorting 39 homolog (s. cerevisiae), SDCBP - syndecan binding protein (syntenin), SNX30…
GO:0009966	regulation of signal transduction	0.000229	0.184	5.43478	2.44222	1.54	7649	1279	237	61	[GSTM2 - glutathione s-transferase mu 2 (muscle), KANK2 - kn motif and ankyrin repeat domains 2, GSTP1 - glutathione s-transferase pi 1, CDH2 - cadherin 2, type 1, n-cadherin (neuronal), ABAT - 4-aminobutyrate aminotransferase, AKAP12 - a kinase (prka) anchor protein 12, MIF - macrophage migration inhibitory factor (glycosylation-inhibiting factor), SDCBP - syndecan binding protein (syntenin), RA…
GO:0048583	regulation of response to stimulus	0.000188	0.188	5.31915	2.4112	1.46	7649	1658	237	75	[GSTM2 - glutathione s-transferase mu 2 (muscle), KANK2 - kn motif and ankyrin repeat domains 2, GSTP1 - glutathione s-transferase pi 1, CDH2 - cadherin 2, type 1, n-cadherin (neuronal), MIF - macrophage migration inhibitory factor (glycosylation-inhibiting factor), AKAP12 - a kinase (prka) anchor protein 12, ABAT - 4-aminobutyrate aminotransferase, TRIM63 - tripartite motif containing 63, e3 ubi…
GO:0006082	organic acid metabolic process	0.000287	0.192	5.20833	2.38082	1.96	7649	495	237	30	[GSTM2 - glutathione s-transferase mu 2 (muscle), GSTP1 - glutathione s-transferase pi 1, GAMT - guanidinoacetate n-methyltransferase, CNDP2 - cndp dipeptidase 2 (metallopeptidase m20 family), MIF - macrophage migration inhibitory factor (glycosylation-inhibiting factor), ABAT - 4-aminobutyrate aminotransferase, MECP2 - methyl cpg binding protein 2 (rett syndrome), DCT - dopachrome tautomerase, A…
GO:0061024	membrane organization	0.000228	0.196	5.10204	2.35107	1.91	7649	559	237	33	[MICALL1 - mical-like 1, CDH2 - cadherin 2, type 1, n-cadherin (neuronal), RPH3A - rabphilin 3a homolog (mouse), VPS39 - vacuolar protein sorting 39 homolog (s. cerevisiae), ANXA7 - annexin a7, RABGAP1 - rab gtpase activating protein 1, FLNA - filamin a, alpha, CNP - 2',3'-cyclic nucleotide 3' phosphodiesterase, PMP2 - peripheral myelin protein 2, RAP2A - rap2a, member of ras oncogene family, CHC…
GO:1902531	regulation of intracellular signal transduction	0.000311	0.197	5.07614	2.34373	1.69	7649	842	237	44	[GSTM2 - glutathione s-transferase mu 2 (muscle), TAF7 - taf7 rna polymerase ii, tata box binding protein (tbp)-associated factor, 55kda, RNF31 - ring finger protein 31, GSTP1 - glutathione s-transferase pi 1, CDH2 - cadherin 2, type 1, n-cadherin (neuronal), MIF - macrophage migration inhibitory factor (glycosylation-inhibiting factor), AKAP12 - a kinase (prka) anchor protein 12, SDCBP - syndeca…
GO:0044281	small molecule metabolic process	0.000394	0.216	4.62963	2.2109	1.66	7649	877	237	45	[GSTM2 - glutathione s-transferase mu 2 (muscle), GSTP1 - glutathione s-transferase pi 1, UQCRH - ubiquinol-cytochrome c reductase hinge protein, COQ5 - coenzyme q5 homolog, methyltransferase (s. cerevisiae), ADCK3 - aarf domain containing kinase 3, GAMT - guanidinoacetate n-methyltransferase, CNDP2 - cndp dipeptidase 2 (metallopeptidase m20 family), ABAT - 4-aminobutyrate aminotransferase, MIF -…
GO:0051050	positive regulation of transport	0.000361	0.217	4.60829	2.20423	2.05	7649	409	237	26	[GSTM2 - glutathione s-transferase mu 2 (muscle), RNF31 - ring finger protein 31, RBPMS - rna binding protein with multiple splicing, CDH2 - cadherin 2, type 1, n-cadherin (neuronal), MIF - macrophage migration inhibitory factor (glycosylation-inhibiting factor), ABAT - 4-aminobutyrate aminotransferase, SDCBP - syndecan binding protein (syntenin), B2M - beta-2-microglobulin, SCIN - scinderin, HNR…
GO:0051128	regulation of cellular component organization	0.000424	0.222	4.5045	2.17137	1.52	7649	1253	237	59	[CDH2 - cadherin 2, type 1, n-cadherin (neuronal), PLXNC1 - plexin c1, SDCBP - syndecan binding protein (syntenin), ANXA7 - annexin a7, SUPV3L1 - suppressor of var1, 3-like 1 (s. cerevisiae), RABGAP1 - rab gtpase activating protein 1, FLNA - filamin a, alpha, CLIC4 - chloride intracellular channel 4, USP47 - ubiquitin specific peptidase 47, LGALS3 - lectin, galactoside-binding, soluble, 3, WASF2 …
GO:0060548	negative regulation of cell death	0.000388	0.223	4.4843	2.16488	1.98	7649	457	237	28	[KANK2 - kn motif and ankyrin repeat domains 2, GSTP1 - glutathione s-transferase pi 1, MIF - macrophage migration inhibitory factor (glycosylation-inhibiting factor), MECP2 - methyl cpg binding protein 2 (rett syndrome), SUPV3L1 - suppressor of var1, 3-like 1 (s. cerevisiae), HNRNPK - heterogeneous nuclear ribonucleoprotein k, FLNA - filamin a, alpha, USP47 - ubiquitin specific peptidase 47, LGA…
GO:0044763	single-organism cellular process	0.000486	0.225	4.44444	2.152	1.2	7649	4091	237	152	[GSTM2 - glutathione s-transferase mu 2 (muscle), SIRPA - signal-regulatory protein alpha, GSTM1 - glutathione s-transferase mu 1, KANK2 - kn motif and ankyrin repeat domains 2, TSN - translin, GSTP1 - glutathione s-transferase pi 1, CDH2 - cadherin 2, type 1, n-cadherin (neuronal), ABAT - 4-aminobutyrate aminotransferase, MIF - macrophage migration inhibitory factor (glycosylation-inhibiting fac…
GO:0043069	negative regulation of programmed cell death	0.000468	0.226	4.42478	2.14561	2.02	7649	416	237	26	[KANK2 - kn motif and ankyrin repeat domains 2, GSTP1 - glutathione s-transferase pi 1, MIF - macrophage migration inhibitory factor (glycosylation-inhibiting factor), MECP2 - methyl cpg binding protein 2 (rett syndrome), SUPV3L1 - suppressor of var1, 3-like 1 (s. cerevisiae), HNRNPK - heterogeneous nuclear ribonucleoprotein k, FLNA - filamin a, alpha, USP47 - ubiquitin specific peptidase 47, LGA…
GO:0002252	immune effector process	0.000463	0.232	4.31034	2.1078	1.96	7649	462	237	28	[SIRPA - signal-regulatory protein alpha, GSTP1 - glutathione s-transferase pi 1, MIF - macrophage migration inhibitory factor (glycosylation-inhibiting factor), SDCBP - syndecan binding protein (syntenin), B2M - beta-2-microglobulin, PYGB - phosphorylase, glycogen; brain, LGALS3 - lectin, galactoside-binding, soluble, 3, CYB5R3 - cytochrome b5 reductase 3, WASF2 - was protein family, member 2, A…
GO:0010984	regulation of lipoprotein particle clearance	0.000548	0.245	4.08163	2.02915	16.14	7649	6	237	3	[LRPAP1 - low density lipoprotein receptor-related protein associated protein 1, HNRNPK - heterogeneous nuclear ribonucleoprotein k, ANXA2 - annexin a2]
GO:1903056	regulation of melanosome organization	0.000956	0.311	3.21543	1.68501	32.27	7649	2	237	2	[ZEB2 - zinc finger e-box binding homeobox 2, GPR143 - g protein-coupled receptor 143]
GO:0006900	membrane budding	0.000741	0.319	3.1348	1.64837	5.38	7649	36	237	6	[MYO18A - myosin xviiia, ANXA2 - annexin a2, CHMP4B - charged multivesicular body protein 4b, LRSAM1 - leucine rich repeat and sterile alpha motif containing 1, FNBP1L - formin binding protein 1-like, VPS4A - vacuolar protein sorting 4 homolog a (s. cerevisiae)]
GO:0070541	response to platinum ion	0.000956	0.32	3.125	1.64386	32.27	7649	2	237	2	[ALAD - aminolevulinate dehydratase, FECH - ferrochelatase]
GO:0043066	negative regulation of apoptotic process	0.000778	0.323	3.09598	1.63039	1.98	7649	407	237	25	[GSTP1 - glutathione s-transferase pi 1, MIF - macrophage migration inhibitory factor (glycosylation-inhibiting factor), MECP2 - methyl cpg binding protein 2 (rett syndrome), SUPV3L1 - suppressor of var1, 3-like 1 (s. cerevisiae), HNRNPK - heterogeneous nuclear ribonucleoprotein k, FLNA - filamin a, alpha, USP47 - ubiquitin specific peptidase 47, LGALS3 - lectin, galactoside-binding, soluble, 3, …
GO:0015951	purine ribonucleotide interconversion	0.000956	0.329	3.03951	1.60384	32.27	7649	2	237	2	[GMPR - guanosine monophosphate reductase, GMPR2 - guanosine monophosphate reductase 2]
GO:0015950	purine nucleotide interconversion	0.000956	0.339	2.94985	1.56064	32.27	7649	2	237	2	[GMPR - guanosine monophosphate reductase, GMPR2 - guanosine monophosphate reductase 2]
GO:0010739	positive regulation of protein kinase A signaling	0.000956	0.349	2.86533	1.5187	32.27	7649	2	237	2	[MIF - macrophage migration inhibitory factor (glycosylation-inhibiting factor), AKAP12 - a kinase (prka) anchor protein 12]
GO:0019430	removal of superoxide radicals	0.000937	0.353	2.83286	1.50226	13.83	7649	7	237	3	[PRDX1 - peroxiredoxin 1, SOD2 - superoxide dismutase 2, mitochondrial, PRDX2 - peroxiredoxin 2]
GO:1901687	glutathione derivative biosynthetic process	0.000937	0.364	2.74725	1.45799	8.61	7649	15	237	4	[GSTM2 - glutathione s-transferase mu 2 (muscle), GSTM1 - glutathione s-transferase mu 1, GSTP1 - glutathione s-transferase pi 1, GSTZ1 - glutathione s-transferase zeta 1]
GO:1901685	glutathione derivative metabolic process	0.000937	0.376	2.65957	1.4112	8.61	7649	15	237	4	[GSTM2 - glutathione s-transferase mu 2 (muscle), GSTM1 - glutathione s-transferase mu 1, GSTP1 - glutathione s-transferase pi 1, GSTZ1 - glutathione s-transferase zeta 1]

## Sheet: 28-24_Hsp90vsCTL_DOWN
SK-Mel 28 Hsp90i/CTL minus SK-Mel 24 Hsp90i/CTL_DOWNREGULATED
GO Term	Description	P-value	FDR q-value	Enrichment	N	B	n	b	Genes
GO:0034470	ncRNA processing	3.04e-06	0.0366	3.23	7648	336	141	20	[WDR75 - wd repeat domain 75, RPS4Y1 - ribosomal protein s4, y-linked 1, RRP15 - ribosomal rna processing 15 homolog (s. cerevisiae), ISG20 - interferon stimulated exonuclease gene 20kda, RPL19 - ribosomal protein l19, TRMT61A - trna methyltransferase 61 homolog a (s. cerevisiae), CPSF3L - cleavage and polyadenylation specific factor 3-like, INTS7 - integrator complex subunit 7, RRP1 - ribosomal …
GO:0006396	RNA processing	2.01e-05	0.121	2.26	7648	695	141	29	[RRP15 - ribosomal rna processing 15 homolog (s. cerevisiae), RPL19 - ribosomal protein l19, ISG20 - interferon stimulated exonuclease gene 20kda, CPSF3L - cleavage and polyadenylation specific factor 3-like, CDC73 - cell division cycle 73, PPWD1 - peptidylprolyl isomerase domain and wd repeat containing 1, RRP1 - ribosomal rna processing 1, ELAC2 - elac ribonuclease z 2, RPS15 - ribosomal protei…
GO:0034660	ncRNA metabolic process	4.69e-05	0.188	2.6	7648	438	141	21	[ASUN - asunder spermatogenesis regulator, WDR75 - wd repeat domain 75, RPS4Y1 - ribosomal protein s4, y-linked 1, RRP15 - ribosomal rna processing 15 homolog (s. cerevisiae), ISG20 - interferon stimulated exonuclease gene 20kda, RPL19 - ribosomal protein l19, TRMT61A - trna methyltransferase 61 homolog a (s. cerevisiae), CPSF3L - cleavage and polyadenylation specific factor 3-like, INTS7 - integ…
GO:1900264	positive regulation of DNA-directed DNA polymerase activity	0.000118	0.355	27.12	7648	6	141	3	[RFC4 - replication factor c (activator 1) 4, 37kda, RFC2 - replication factor c (activator 1) 2, 40kda, CHTF18 - ctf18, chromosome transmission fidelity factor 18 homolog (s. cerevisiae)]
GO:1900262	regulation of DNA-directed DNA polymerase activity	0.000118	0.284	27.12	7648	6	141	3	[RFC4 - replication factor c (activator 1) 4, 37kda, RFC2 - replication factor c (activator 1) 2, 40kda, CHTF18 - ctf18, chromosome transmission fidelity factor 18 homolog (s. cerevisiae)]
GO:0071383	cellular response to steroid hormone stimulus	0.000311	0.624	8.22	7648	33	141	5	[ICAM1 - intercellular adhesion molecule 1, EIF4EBP1 - eukaryotic translation initiation factor 4e binding protein 1, ATP1A1 - atpase, na+/k+ transporting, alpha 1 polypeptide, CBX3 - chromobox homolog 3, NR3C1 - nuclear receptor subfamily 3, group c, member 1 (glucocorticoid receptor)]
GO:0006364	rRNA processing	0.000319	0.549	3.05	7648	231	141	13	[WDR75 - wd repeat domain 75, RPS4Y1 - ribosomal protein s4, y-linked 1, RRP15 - ribosomal rna processing 15 homolog (s. cerevisiae), RPL19 - ribosomal protein l19, ISG20 - interferon stimulated exonuclease gene 20kda, RRP1 - ribosomal rna processing 1, RPS15 - ribosomal protein s15, NOLC1 - nucleolar and coiled-body phosphoprotein 1, DCAF13 - ddb1 and cul4 associated factor 13, PWP2 - pwp2 perio…
GO:0071548	response to dexamethasone	0.000346	0.521	11.42	7648	19	141	4	[ICAM1 - intercellular adhesion molecule 1, PCNA - proliferating cell nuclear antigen, EIF4EBP1 - eukaryotic translation initiation factor 4e binding protein 1, CBX3 - chromobox homolog 3]
GO:0016072	rRNA metabolic process	0.00054	0.723	2.89	7648	244	141	13	[WDR75 - wd repeat domain 75, RPS4Y1 - ribosomal protein s4, y-linked 1, RRP15 - ribosomal rna processing 15 homolog (s. cerevisiae), RPL19 - ribosomal protein l19, ISG20 - interferon stimulated exonuclease gene 20kda, RRP1 - ribosomal rna processing 1, RPS15 - ribosomal protein s15, NOLC1 - nucleolar and coiled-body phosphoprotein 1, DCAF13 - ddb1 and cul4 associated factor 13, PWP2 - pwp2 perio…
GO:0045879	negative regulation of smoothened signaling pathway	0.000669	0.807	16.27	7648	10	141	3	[SERPINE2 - serpin peptidase inhibitor, clade e (nexin, plasminogen activator inhibitor type 1), member 2, KIF7 - kinesin family member 7, RB1 - retinoblastoma 1]
GO:0048545	response to steroid hormone	0.000865	0.948	4.52	7648	84	141	7	[PCNA - proliferating cell nuclear antigen, ICAM1 - intercellular adhesion molecule 1, EIF4EBP1 - eukaryotic translation initiation factor 4e binding protein 1, BCHE - butyrylcholinesterase, ATP1A1 - atpase, na+/k+ transporting, alpha 1 polypeptide, CBX3 - chromobox homolog 3, NR3C1 - nuclear receptor subfamily 3, group c, member 1 (glucocorticoid receptor)]
GO:0042276	error-prone translesion synthesis	0.000908	0.912	14.79	7648	11	141	3	[PCNA - proliferating cell nuclear antigen, RFC4 - replication factor c (activator 1) 4, 37kda, RFC2 - replication factor c (activator 1) 2, 40kda]

## Sheet: 24_BRAFi+HSP90i vs Hsp90i_UP
SK-Mel 24 BRAFi+Hsp90i/Hsp90i_UPREGULATED
GO Term	Description	P-value	FDR q-value	1/FDR q-value	log2(1/FDR q-value)	Enrichment	N	B	n	b	Genes
GO:0006520	cellular amino acid metabolic process	1.73e-09	2.01e-05	49751.2	15.6024	5.71	7550	192	124	18	[ASNS - asparagine synthetase (glutamine-hydrolyzing), CPS1 - carbamoyl-phosphate synthase 1, mitochondrial, AARS - alanyl-trna synthetase, PYCR2 - pyrroline-5-carboxylate reductase family, member 2, PSAT1 - phosphoserine aminotransferase 1, PHGDH - phosphoglycerate dehydrogenase, PYCR1 - pyrroline-5-carboxylate reductase 1, SARS - seryl-trna synthetase, SLC7A5 - solute carrier family 7 (amino ac…
GO:1901607	alpha-amino acid biosynthetic process	4.56e-07	0.00264	378.788	8.56525	11.07	7550	44	124	8	[ASNS - asparagine synthetase (glutamine-hydrolyzing), PHGDH - phosphoglycerate dehydrogenase, PYCR1 - pyrroline-5-carboxylate reductase 1, CPS1 - carbamoyl-phosphate synthase 1, mitochondrial, MTHFD2 - methylenetetrahydrofolate dehydrogenase (nadp+ dependent) 2, methenyltetrahydrofolate cyclohydrolase, CBS - cystathionine-beta-synthase, PYCR2 - pyrroline-5-carboxylate reductase family, member 2,…
GO:0008652	cellular amino acid biosynthetic process	9.19e-07	0.00355	281.69	8.13797	10.15	7550	48	124	8	[ASNS - asparagine synthetase (glutamine-hydrolyzing), PHGDH - phosphoglycerate dehydrogenase, PYCR1 - pyrroline-5-carboxylate reductase 1, CPS1 - carbamoyl-phosphate synthase 1, mitochondrial, MTHFD2 - methylenetetrahydrofolate dehydrogenase (nadp+ dependent) 2, methenyltetrahydrofolate cyclohydrolase, CBS - cystathionine-beta-synthase, PYCR2 - pyrroline-5-carboxylate reductase family, member 2,…
GO:0019752	carboxylic acid metabolic process	1.11e-05	0.0143	69.9301	6.12784	2.85	7550	449	124	21	[ASNS - asparagine synthetase (glutamine-hydrolyzing), ACAA2 - acetyl-coa acyltransferase 2, CPS1 - carbamoyl-phosphate synthase 1, mitochondrial, PYCR2 - pyrroline-5-carboxylate reductase family, member 2, AARS - alanyl-trna synthetase, PSAT1 - phosphoserine aminotransferase 1, AKR1C1 - aldo-keto reductase family 1, member c1, PHGDH - phosphoglycerate dehydrogenase, PYCR1 - pyrroline-5-carboxyla…
GO:0043436	oxoacid metabolic process	9.2e-06	0.0152	65.7895	6.03978	2.79	7550	480	124	22	[ASNS - asparagine synthetase (glutamine-hydrolyzing), ACAA2 - acetyl-coa acyltransferase 2, CPS1 - carbamoyl-phosphate synthase 1, mitochondrial, PYCR2 - pyrroline-5-carboxylate reductase family, member 2, AARS - alanyl-trna synthetase, PSAT1 - phosphoserine aminotransferase 1, AKR1C1 - aldo-keto reductase family 1, member c1, PHGDH - phosphoglycerate dehydrogenase, PYCR1 - pyrroline-5-carboxyla…
GO:0006082	organic acid metabolic process	1.05e-05	0.0152	65.7895	6.03978	2.77	7550	484	124	22	[ASNS - asparagine synthetase (glutamine-hydrolyzing), ACAA2 - acetyl-coa acyltransferase 2, CPS1 - carbamoyl-phosphate synthase 1, mitochondrial, PYCR2 - pyrroline-5-carboxylate reductase family, member 2, AARS - alanyl-trna synthetase, PSAT1 - phosphoserine aminotransferase 1, AKR1C1 - aldo-keto reductase family 1, member c1, PHGDH - phosphoglycerate dehydrogenase, PYCR1 - pyrroline-5-carboxyla…
GO:0043039	tRNA aminoacylation	8.56e-06	0.0165	60.6061	5.92139	9.27	7550	46	124	7	[SARS - seryl-trna synthetase, WARS - tryptophanyl-trna synthetase, NARS - asparaginyl-trna synthetase, AARS - alanyl-trna synthetase, AIMP2 - aminoacyl trna synthetase complex-interacting multifunctional protein 2, CARS - cysteinyl-trna synthetase, GARS - glycyl-trna synthetase]
GO:0006418	tRNA aminoacylation for protein translation	6.29e-06	0.0182	54.9451	5.77992	9.69	7550	44	124	7	[SARS - seryl-trna synthetase, WARS - tryptophanyl-trna synthetase, NARS - asparaginyl-trna synthetase, AARS - alanyl-trna synthetase, AIMP2 - aminoacyl trna synthetase complex-interacting multifunctional protein 2, CARS - cysteinyl-trna synthetase, GARS - glycyl-trna synthetase]
GO:0043038	amino acid activation	8.56e-06	0.0198	50.5051	5.65836	9.27	7550	46	124	7	[SARS - seryl-trna synthetase, WARS - tryptophanyl-trna synthetase, NARS - asparaginyl-trna synthetase, AARS - alanyl-trna synthetase, AIMP2 - aminoacyl trna synthetase complex-interacting multifunctional protein 2, CARS - cysteinyl-trna synthetase, GARS - glycyl-trna synthetase]
GO:0034660	ncRNA metabolic process	1.88e-05	0.0218	45.8716	5.51953	2.85	7550	428	124	20	[NSA2 - nsa2 ribosome biogenesis homolog (s. cerevisiae), BYSL - bystin-like, AARS - alanyl-trna synthetase, NOL9 - nucleolar protein 9, SARS - seryl-trna synthetase, TEX10 - testis expressed 10, WDR3 - wd repeat domain 3, DDX21 - dead (asp-glu-ala-asp) box helicase 21, WBSCR22 - williams beuren syndrome chromosome region 22, MOCS3 - molybdenum cofactor synthesis 3, CIRH1A - cirrhosis, autosomal …
GO:1901605	alpha-amino acid metabolic process	2.51e-05	0.0264	37.8788	5.24332	5.07	7550	120	124	10	[PHGDH - phosphoglycerate dehydrogenase, ASNS - asparagine synthetase (glutamine-hydrolyzing), PYCR1 - pyrroline-5-carboxylate reductase 1, SARS - seryl-trna synthetase, CPS1 - carbamoyl-phosphate synthase 1, mitochondrial, ALDH1L2 - aldehyde dehydrogenase 1 family, member l2, MTHFD2 - methylenetetrahydrofolate dehydrogenase (nadp+ dependent) 2, methenyltetrahydrofolate cyclohydrolase, CBS - cyst…
GO:0006399	tRNA metabolic process	8.33e-05	0.0804	12.4378	3.63666	4.41	7550	138	124	10	[SARS - seryl-trna synthetase, MOCS3 - molybdenum cofactor synthesis 3, GTF3C4 - general transcription factor iiic, polypeptide 4, 90kda, WARS - tryptophanyl-trna synthetase, NARS - asparaginyl-trna synthetase, AARS - alanyl-trna synthetase, AIMP2 - aminoacyl trna synthetase complex-interacting multifunctional protein 2, CARS - cysteinyl-trna synthetase, HSD17B10 - hydroxysteroid (17-beta) dehydr…
GO:0006563	L-serine metabolic process	0.000144	0.129	7.75194	2.95456	26.09	7550	7	124	3	[PHGDH - phosphoglycerate dehydrogenase, CBS - cystathionine-beta-synthase, PSAT1 - phosphoserine aminotransferase 1]
GO:1901564	organonitrogen compound metabolic process	0.000218	0.181	5.52486	2.46594	2	7550	851	124	28	[UQCRB - ubiquinol-cytochrome c reductase binding protein, MRPL23 - mitochondrial ribosomal protein l23, ERAP1 - endoplasmic reticulum aminopeptidase 1, AARS - alanyl-trna synthetase, PYCR2 - pyrroline-5-carboxylate reductase family, member 2, PSAT1 - phosphoserine aminotransferase 1, PHGDH - phosphoglycerate dehydrogenase, PYCR1 - pyrroline-5-carboxylate reductase 1, SURF1 - surfeit 1, GPC1 - gl…
GO:0009064	glutamine family amino acid metabolic process	0.000241	0.186	5.37634	2.42663	8.7	7550	35	124	5	[ASNS - asparagine synthetase (glutamine-hydrolyzing), PHGDH - phosphoglycerate dehydrogenase, PYCR1 - pyrroline-5-carboxylate reductase 1, CPS1 - carbamoyl-phosphate synthase 1, mitochondrial, PYCR2 - pyrroline-5-carboxylate reductase family, member 2]
GO:0055114	oxidation-reduction process	0.000276	0.2	5	2.32193	2.42	7550	479	124	19	[NQO2 - nad(p)h dehydrogenase, quinone 2, UQCRB - ubiquinol-cytochrome c reductase binding protein, CPS1 - carbamoyl-phosphate synthase 1, mitochondrial, PYCR2 - pyrroline-5-carboxylate reductase family, member 2, AKR1C1 - aldo-keto reductase family 1, member c1, LOXL2 - lysyl oxidase-like 2, PHGDH - phosphoglycerate dehydrogenase, PYCR1 - pyrroline-5-carboxylate reductase 1, SQRDL - sulfide quin…
GO:0019885	antigen processing and presentation of endogenous peptide antigen via MHC class I	0.000648	0.417	2.39808	1.26188	16.61	7550	11	124	3	[ERAP1 - endoplasmic reticulum aminopeptidase 1, HLA-B - major histocompatibility complex, class i, b, TAPBP - tap binding protein (tapasin)]
GO:0009070	serine family amino acid biosynthetic process	0.000648	0.442	2.26244	1.17788	16.61	7550	11	124	3	[PHGDH - phosphoglycerate dehydrogenase, CBS - cystathionine-beta-synthase, PSAT1 - phosphoserine aminotransferase 1]
GO:0009069	serine family amino acid metabolic process	0.000783	0.478	2.09205	1.06492	9.37	7550	26	124	4	[PHGDH - phosphoglycerate dehydrogenase, SARS - seryl-trna synthetase, CBS - cystathionine-beta-synthase, PSAT1 - phosphoserine aminotransferase 1]
GO:0034470	ncRNA processing	0.000871	0.48	2.08333	1.05889	2.61	7550	326	124	14	[BYSL - bystin-like, NSA2 - nsa2 ribosome biogenesis homolog (s. cerevisiae), AARS - alanyl-trna synthetase, NOL9 - nucleolar protein 9, TEX10 - testis expressed 10, SARS - seryl-trna synthetase, WDR3 - wd repeat domain 3, DDX21 - dead (asp-glu-ala-asp) box helicase 21, WBSCR22 - williams beuren syndrome chromosome region 22, MOCS3 - molybdenum cofactor synthesis 3, CIRH1A - cirrhosis, autosomal …
GO:0046394	carboxylic acid biosynthetic process	0.000998	0.482	2.07469	1.05289	3.9	7550	125	124	8	[PHGDH - phosphoglycerate dehydrogenase, ASNS - asparagine synthetase (glutamine-hydrolyzing), PYCR1 - pyrroline-5-carboxylate reductase 1, CPS1 - carbamoyl-phosphate synthase 1, mitochondrial, MTHFD2 - methylenetetrahydrofolate dehydrogenase (nadp+ dependent) 2, methenyltetrahydrofolate cyclohydrolase, CBS - cystathionine-beta-synthase, PYCR2 - pyrroline-5-carboxylate reductase family, member 2,…
GO:0002483	antigen processing and presentation of endogenous peptide antigen	0.000854	0.495	2.0202	1.0145	15.22	7550	12	124	3	[ERAP1 - endoplasmic reticulum aminopeptidase 1, HLA-B - major histocompatibility complex, class i, b, TAPBP - tap binding protein (tapasin)]
GO:0016053	organic acid biosynthetic process	0.000998	0.503	1.98807	0.99137	3.9	7550	125	124	8	[PHGDH - phosphoglycerate dehydrogenase, ASNS - asparagine synthetase (glutamine-hydrolyzing), PYCR1 - pyrroline-5-carboxylate reductase 1, CPS1 - carbamoyl-phosphate synthase 1, mitochondrial, MTHFD2 - methylenetetrahydrofolate dehydrogenase (nadp+ dependent) 2, methenyltetrahydrofolate cyclohydrolase, CBS - cystathionine-beta-synthase, PYCR2 - pyrroline-5-carboxylate reductase family, member 2,…
GO:0030968	endoplasmic reticulum unfolded protein response	0.000966	0.509	1.96464	0.974262	5.22	7550	70	124	6	[ASNS - asparagine synthetase (glutamine-hydrolyzing), DNAJC3 - dnaj (hsp40) homolog, subfamily c, member 3, HSPA5 - heat shock 70kda protein 5 (glucose-regulated protein, 78kda), AARS - alanyl-trna synthetase, HYOU1 - hypoxia up-regulated 1, PREB - prolactin regulatory element binding]

## Sheet: 24_BRAFi+HSP90i vs Hsp90i_DOWN
SK-Mel 24 BRAFi+Hsp90i/Hsp90i_DOWNREGULATED
GO Term	Description	P-value	FDR q-value	1/FDR q-value	Log2(1/FDR q-value)	Enrichment	N	B	n	b	Genes
GO:0007010	cytoskeleton organization	6.99e-05	0.405	2.46914	1.30401	2.47	7550	395	170	22	[PRKCDBP - protein kinase c, delta binding protein, NDE1 - nude neurodevelopment protein 1, ROCK1 - rho-associated, coiled-coil containing protein kinase 1, STMN1 - stathmin 1, VIM - vimentin, NEFL - neurofilament, light polypeptide, FGD4 - fyve, rhogef and ph domain containing 4, ANLN - anillin, actin binding protein, TACC1 - transforming, acidic coiled-coil containing protein 1, JUP - junction …
GO:0042129	regulation of T cell proliferation	0.000668	0.553	1.80832	0.854649	5.55	7550	48	170	6	[DHPS - deoxyhypusine synthase, CD55 - cd55 molecule, decay accelerating factor for complement (cromer blood group), IGFBP2 - insulin-like growth factor binding protein 2, 36kda, LGALS3 - lectin, galactoside-binding, soluble, 3, PRKAR1A - protein kinase, camp-dependent, regulatory, type i, alpha, PRNP - prion protein]
GO:0050790	regulation of catalytic activity	0.000805	0.583	1.71527	0.778432	1.62	7550	1154	170	42	[ARFGAP3 - adp-ribosylation factor gtpase activating protein 3, RALB - v-ral simian leukemia viral oncogene homolog b, DOCK9 - dedicator of cytokinesis 9, NEFL - neurofilament, light polypeptide, IRS1 - insulin receptor substrate 1, SNCA - synuclein, alpha (non a4 component of amyloid precursor), DCUN1D5 - dcn1, defective in cullin neddylation 1, domain containing 5, PPP1R9B - protein phosphatase…
GO:0048523	negative regulation of cellular process	0.000253	0.586	1.70648	0.771027	1.47	7550	1999	170	66	[NELFE - negative elongation factor complex member e, PPP1R9B - protein phosphatase 1, regulatory subunit 9b, CBX1 - chromobox homolog 1, HSBP1 - heat shock factor binding protein 1, CORO1C - coronin, actin binding protein, 1c, RBMX - rna binding motif protein, x-linked, WWTR1 - ww domain containing transcription regulator 1, DCBLD2 - discoidin, cub and lccl domain containing 2, PBK - pdz binding…
GO:0051128	regulation of cellular component organization	0.000507	0.588	1.70068	0.766112	1.6	7550	1275	170	46	[NEU1 - sialidase 1 (lysosomal sialidase), RALB - v-ral simian leukemia viral oncogene homolog b, PDLIM5 - pdz and lim domain 5, ARPC5L - actin related protein 2/3 complex, subunit 5-like, NELFE - negative elongation factor complex member e, NEFL - neurofilament, light polypeptide, SNCA - synuclein, alpha (non a4 component of amyloid precursor), CENPF - centromere protein f, 350/400kda, PPM1A - p…
GO:0032944	regulation of mononuclear cell proliferation	0.00066	0.589	1.69779	0.76366	4.71	7550	66	170	7	[PKN1 - protein kinase n1, DHPS - deoxyhypusine synthase, CD55 - cd55 molecule, decay accelerating factor for complement (cromer blood group), IGFBP2 - insulin-like growth factor binding protein 2, 36kda, LGALS3 - lectin, galactoside-binding, soluble, 3, PRKAR1A - protein kinase, camp-dependent, regulatory, type i, alpha, PRNP - prion protein]
GO:0051248	negative regulation of protein metabolic process	0.00089	0.607	1.64745	0.720232	1.95	7550	569	170	25	[SNCA - synuclein, alpha (non a4 component of amyloid precursor), CENPF - centromere protein f, 350/400kda, PRNP - prion protein, CORO1C - coronin, actin binding protein, 1c, WWTR1 - ww domain containing transcription regulator 1, PLAT - plasminogen activator, tissue, PBK - pdz binding kinase, BST2 - bone marrow stromal cell antigen 2, FARP1 - ferm, rhogef (arhgef) and pleckstrin domain protein 1…
GO:0048870	cell motility	0.000632	0.611	1.63666	0.710756	2.34	7550	341	170	18	[NDE1 - nude neurodevelopment protein 1, ROCK1 - rho-associated, coiled-coil containing protein kinase 1, GPC6 - glypican 6, PPP1R9B - protein phosphatase 1, regulatory subunit 9b, ANLN - anillin, actin binding protein, JUP - junction plakoglobin, ITGA3 - integrin, alpha 3 (antigen cd49c, alpha 3 subunit of vla-3 receptor), RPS19 - ribosomal protein s19, PIK3R1 - phosphoinositide-3-kinase, regula…
GO:0070663	regulation of leukocyte proliferation	0.000791	0.612	1.63399	0.708396	4.57	7550	68	170	7	[PKN1 - protein kinase n1, DHPS - deoxyhypusine synthase, CD55 - cd55 molecule, decay accelerating factor for complement (cromer blood group), IGFBP2 - insulin-like growth factor binding protein 2, 36kda, LGALS3 - lectin, galactoside-binding, soluble, 3, PRKAR1A - protein kinase, camp-dependent, regulatory, type i, alpha, PRNP - prion protein]
GO:0050670	regulation of lymphocyte proliferation	0.000601	0.634	1.57729	0.657445	4.78	7550	65	170	7	[PKN1 - protein kinase n1, DHPS - deoxyhypusine synthase, CD55 - cd55 molecule, decay accelerating factor for complement (cromer blood group), IGFBP2 - insulin-like growth factor binding protein 2, 36kda, LGALS3 - lectin, galactoside-binding, soluble, 3, PRKAR1A - protein kinase, camp-dependent, regulatory, type i, alpha, PRNP - prion protein]
GO:0040011	locomotion	0.00022	0.639	1.56495	0.646112	2.34	7550	398	170	21	[ROCK1 - rho-associated, coiled-coil containing protein kinase 1, NDE1 - nude neurodevelopment protein 1, CTSB - cathepsin b, NEFL - neurofilament, light polypeptide, GPC6 - glypican 6, PPP1R9B - protein phosphatase 1, regulatory subunit 9b, ANLN - anillin, actin binding protein, JUP - junction plakoglobin, ITGA3 - integrin, alpha 3 (antigen cd49c, alpha 3 subunit of vla-3 receptor), RPS19 - ribo…
GO:0071280	cellular response to copper ion	0.000504	0.649	1.54083	0.62371	44.41	7550	2	170	2	[SNCA - synuclein, alpha (non a4 component of amyloid precursor), PRNP - prion protein]
GO:0070887	cellular response to chemical stimulus	0.000475	0.688	1.45349	0.53952	2	7550	577	170	26	[RALB - v-ral simian leukemia viral oncogene homolog b, SNCA - synuclein, alpha (non a4 component of amyloid precursor), IRS1 - insulin receptor substrate 1, PPM1A - protein phosphatase, mg2+/mn2+ dependent, 1a, PPP1R9B - protein phosphatase 1, regulatory subunit 9b, PRNP - prion protein, JUP - junction plakoglobin, FUS - fused in sarcoma, PIK3R1 - phosphoinositide-3-kinase, regulatory subunit 1 …
GO:0048519	negative regulation of biological process	0.000439	0.727	1.37552	0.459973	1.42	7550	2156	170	69	[NELFE - negative elongation factor complex member e, PPP1R9B - protein phosphatase 1, regulatory subunit 9b, CBX1 - chromobox homolog 1, HSBP1 - heat shock factor binding protein 1, CORO1C - coronin, actin binding protein, 1c, RBMX - rna binding motif protein, x-linked, WWTR1 - ww domain containing transcription regulator 1, DCBLD2 - discoidin, cub and lccl domain containing 2, ENSA - endosulfin…
GO:0006928	movement of cell or subcellular component	6.51e-05	0.755	1.3245	0.405451	2.22	7550	540	170	27	[NDE1 - nude neurodevelopment protein 1, TPM3 - tropomyosin 3, NEFL - neurofilament, light polypeptide, GPC6 - glypican 6, PPP1R9B - protein phosphatase 1, regulatory subunit 9b, ANLN - anillin, actin binding protein, JUP - junction plakoglobin, RPS19 - ribosomal protein s19, ITGA3 - integrin, alpha 3 (antigen cd49c, alpha 3 subunit of vla-3 receptor), PIK3R1 - phosphoinositide-3-kinase, regulato…
GO:0016477	cell migration	0.000199	0.77	1.2987	0.37707	2.58	7550	310	170	18	[NDE1 - nude neurodevelopment protein 1, ROCK1 - rho-associated, coiled-coil containing protein kinase 1, GPC6 - glypican 6, PPP1R9B - protein phosphatase 1, regulatory subunit 9b, ANLN - anillin, actin binding protein, JUP - junction plakoglobin, ITGA3 - integrin, alpha 3 (antigen cd49c, alpha 3 subunit of vla-3 receptor), RPS19 - ribosomal protein s19, PIK3R1 - phosphoinositide-3-kinase, regula…
GO:0032269	negative regulation of cellular protein metabolic process	0.000424	0.819	1.221	0.288065	2.05	7550	541	170	25	[SNCA - synuclein, alpha (non a4 component of amyloid precursor), CENPF - centromere protein f, 350/400kda, PRNP - prion protein, CORO1C - coronin, actin binding protein, 1c, WWTR1 - ww domain containing transcription regulator 1, PLAT - plasminogen activator, tissue, PBK - pdz binding kinase, BST2 - bone marrow stromal cell antigen 2, FARP1 - ferm, rhogef (arhgef) and pleckstrin domain protein 1…
