# Supplementary material for: Targeting CDK2 overcomes melanoma resistance against BRAF and Hsp90 inhibitors
Source: Mol Syst Biol. 2018 Mar 5;14(3):e7858. doi: 10.15252/msb.20177858 (PMC5836539; doi:10.15252/msb.20177858)
Supplement: Supplementary file 7 — Dataset EV5 [file MSB-14-e7858-s007.xlsx]

## Sheet: ChEA_2016_table
Dataset EV5. ChEA analysis of the unique entries for SK-Mel 28 Hsp90i / DMSO (see Figure 2B).
SK-Mel 28 Hsp90i/DMSO minus SK-Mel 24 Hsp90i/DMSO_UP
Term	Overlap	P-value	Adjusted P-value	Old P-value	Old Adjusted P-value	Z-score	Combined Score	Genes
MITF_21258399_ChIP-Seq_MELANOMA_Human	112/5578	2.76433e-10	1.73047e-07	8.29326e-44	5.19158e-41	-0.772309	12.0246	ITSN2;PEBP1;SPATA20;HNMT;FNBP1L;CNDP2;MYLK;LGALS3;CHCHD6;TOM1;SIRPA;PLXNC1;TNS3;PCYT2;MIF;TOM1L2;ACAP2;DYNC1LI2;CHMP4B;LRPAP1;FECH;EPB41;MFI2;ITPR1;GMPR;RASAL2;LPP;STIP1;SDCBP;CYB5R3;SCIN;PRDX1;EPB41L3;PLXNA1;ISOC2;VAT1;FN3K;RBPMS;ST13;SYNRG;CAV1;IDH1;RAB27A;HSPA12A;ACSF2;NFKB1;ECHDC1;PIR;CRYL1;CPM;MOXD1;PYGB;CLIC4;ARPC1B;QPRT;APIP;OTUD7B;DBI;PIK3CB;PYGL;NAGPA;MECP2;AKAP12;ACTR1B;NNT;TRIM2;MYO18A…
CHD7_19251738_ChIP-ChIP_MESCs_Mouse	7/141	0.00155351	0.0540277	7.14647e-06	1.86404e-05	-3.1663	9.24008	MPP1;MOXD1;CDH2;SNX27;CAV1;CRYZL1;FLNA
POU5F1_18700969_ChIP-ChIP_MESCs_Mouse	15/567	0.00352141	0.0787288	1.42696e-07	6.52028e-07	-3.6004	9.15131	YAP1;LRPAP1;GSTP1;QPRT;MIF;LPP;SUPV3L1;AKAP12;PURA;ARMCX1;MYO18A;ANXA7;ADAM9;SH3BP4;MAP2K6
RELA_24523406_ChIP-Seq_FIBROSARCOMA_Human	31/1182	3.26744e-05	0.00511355	2.64433e-14	9.19638e-13	-1.71996	9.07427	ITSN2;RNF31;C11ORF54;CLIC4;FECH;GSTP1;MYLK;EPS8;LGALS3;SDCBP;SH3BGRL;TOM1;SERPINH1;SH3BP4;FLNA;ANXA7;GBP1;B2M;STX8;CAV1;TXNRD1;RAB27A;SOD2;NFKB1;PATL1;SUPV3L1;CDC37;ASB9;NCOA7;ADCK3;UTRN
CTNNB1_20460455_ChIP-Seq_HCT116_Human	26/988	0.000139938	0.0175202	3.4515e-12	5.83957e-11	-2.08537	8.43406	YAP1;FECH;ITPR1;SPATA20;GLG1;STRN4;PDDC1;EPS15;MAP2K6;USP47;PCYT2;ANXA2;IDH1;PDE4DIP;ANXA11;NUTF2;ACSF2;MYO1D;TJP1;TOM1L2;RAP2A;GNAQ;ADAM9;CRYL1;UTRN;FERMT2
WT1_19549856_ChIP-ChIP_CCG9911_Human	8/199	0.0027764	0.0658013	7.00426e-06	1.8423e-05	-3.08685	8.39967	NOTCH2;RYBP;ABAT;NUTF2;PRAME;CHD3;FSTL1;MYLK
E2F1_18555785_ChIP-Seq_MESCs_Mouse	78/4172	1.30242e-05	0.00271772	9.1435e-27	1.43096e-24	-1.25137	7.39304	CLIC4;OTUD7B;PIK3CB;FNBP1L;MECP2;ALAD;AKAP12;EPS8;HEBP1;POFUT2;ACTR1B;DDI2;TOM1;PDDC1;ANXA7;SNAP29;B2M;TNS3;VPS39;HIBCH;ANXA2;ADPRHL2;ANXA4;PPP2R5A;ANXA11;NUTF2;MIF;COMMD7;TSN;SUMF2;ASRGL1;DYNC1LI2;ARMCX1;CDC37;CRYZL1;ATP6V1B2;UTRN;YAP1;NOTCH2;LRPAP1;RABGAP1;FECH;SMYD5;GSTP1;ITPR1;GMPR;SNX30;FSTL1;UQCRH;GLG1;USP19;GGA2;PRDX2;SDCBP;GGA1;SNX27;PRDX1;FLNA;BID;CDIPT;WASF2;SASH1;DECR1;VAT1;MPP1;GSTM1;…
SALL4_18804426_ChIP-ChIP_XEN_Mouse	23/1005	0.00221711	0.0658013	9.10392e-10	7.91535e-09	-2.6768	7.28387	ITSN2;YAP1;LRPAP1;RABGAP1;RBPMS;PDE4DIP;PIK3CB;SNX30;SORBS3;ADD1;TSN;LGALS3;PURA;ALDH6A1;RYBP;PRDX1;CDK2;SERPINH1;SH3BP4;TAF7;CHMP4B;UTRN;SASH1
MYB_21317192_ChIP-Seq_ERMYB_Mouse	24/923	0.000303918	0.0317087	3.1252e-11	4.4463e-10	-2.0248	6.98791	MPP1;ATP6V1A;CLIC4;GSTM1;IDH1;ITPR1;RAB27A;PIK3CB;PYGL;FNBP1L;LPP;NFKB1;SUPV3L1;MYO1D;HEBP1;SDCBP;ZEB2;CTSK;MICALL1;FLNA;SIRPA;BID;WASF2;TNS3
Nerf2_26677805_Chip-Seq_MACROPHAGESS_Mouse	30/1331	0.000609461	0.0346839	2.98114e-12	5.18387e-11	-1.80574	6.06995	NOTCH2;ATP6V1A;APIP;PIK3CB;PYGL;LPP;MECP2;LGALS3;SNX27;GPNMB;PRDX1;PLXNA1;TNS3;SASH1;USP47;ENTPD1;GSTM1;ANXA4;TXNRD1;IDH1;SERPINB9;PTGR1;CCDC88A;RAP2A;ZEB2;BIN1;ATP6V1B2;PIR;CTNNB1;UTRN
NUCKS1_24931609_ChIP-Seq_HEPATOCYTES_Mouse	16/588	0.00197313	0.0650094	3.72819e-08	1.96122e-07	-2.16611	5.92046	YAP1;FECH;ARPC1B;PPP2R5A;SOD2;NFKB1;TJP1;ACAP2;CDH2;BIN1;GNAQ;CDK2;CTNNB1;B2M;EPS15;DOCK1
HNF4A_19822575_ChIP-Seq_HepG2_Human	109/6083	4.80423e-07	0.000150372	7.82985e-38	2.45074e-35	-0.653441	5.75185	PEBP1;ABAT;HNMT;FNBP1L;MYLK;EPS8;LGALS3;CDH2;CHCHD6;TOM1;PLXNC1;TNS3;GAMT;ENTPD1;PCYT2;STX8;ANXA11;ASRGL1;TOM1L2;ACAP2;DYNC1LI2;CRYZL1;ACOT2;CHMP4B;UTRN;OPTN;FAM114A1;EPB41;SMYD5;ITPR1;RASAL2;LPP;GLG1;CYB5R3;SCIN;PRDX1;CD99;MAP2K6;ISOC2;FN3K;RBPMS;ST13;IDH1;EXOC6B;RAB27A;HSPA12A;ACSF2;NFKB1;COQ5;ALDH6A1;HNRNPK;GNAQ;ECHDC1;CRYL1;PIN4;FERMT2;CPM;LRSAM1;CLIC4;TGFB1I1;ARPC1B;QPRT;OTUD7B;PIK3CB;PYGL;N…
GATA1_19941827_ChIP-Seq_MEL_Mouse	38/1834	0.000570926	0.0346839	3.49017e-14	1.09242e-12	-1.65362	5.55861	ITSN2;KANK2;RNF31;NOTCH2;SP100;FECH;ARL3;GMPR;ABAT;PIK3CB;SNX30;ADD3;ADD1;GLG1;STRN4;MYLK;ALAD;PRDX2;STIP1;POFUT2;ALDH1B1;CHCHD6;EPB41L3;MYO18A;PLXNA1;PLXNC1;MAP2K6;GAMT;STX8;IDH1;ANXA11;PDE4DIP;NFKB1;RYBP;DNAJA4;CDC37;GNAQ;UTRN
KLF4_18555785_ChIP-Seq_MESCs_Mouse	46/2444	0.00113679	0.0446533	1.49799e-15	7.8145e-14	-1.66188	5.16649	NOTCH2;LRSAM1;SMYD5;VPS4A;PYGL;PIK3CB;SPATA20;FNBP1L;UQCRH;ADD1;GLG1;AKAP12;LGALS3;STIP1;SDCBP;POFUT2;SGCB;DDI2;PRDX1;ANXA7;PDDC1;SNAP29;EPS15;WASF2;GAMT;LYPLA2;RBPMS;ANXA2;ST13;TXNRD1;ANXA11;NUTF2;MIF;HSPA12A;SORBS3;SUMF2;WARS2;RAP2A;ALDH6A1;RYBP;CDK2;CRYZL1;ATP6V1B2;CTNNB1;UTRN;OPTN
IRF1_21803131_ChIP-Seq_MONOCYTES_Human	10/345	0.00882158	0.141598	8.29775e-06	2.14644e-05	-2.61037	5.10267	RNF31;ENTPD1;ZEB2;UTRN;GBP1;B2M;TNS3;OPTN;AMOT;CNDP2
KLF4_26769127_Chip-Seq_PDAC-Cell_line_Human	41/2000	0.000418295	0.0327316	4.17091e-15	1.86499e-13	-1.46736	5.01752	YAP1;CLIC4;EPB41;GSTP1;CISD1;ADD3;FNBP1L;LGALS3;STIP1;PAK1;SNX27;CDH2;DDI2;PRDX1;PEA15;TOM1;MYO18A;PLS3;PDDC1;WASF2;LYPLA2;USP47;PCYT2;TSTD1;ADPRHL2;SYNRG;EXOC6B;PPP2R5A;ANXA11;PDE4DIP;NUTF2;HSPA12A;NFKB1;ASRGL1;ACSF2;ITPKB;DNAJA4;ACOT2;DOCK1;OPTN;PAFAH1B2
GATA4_25053715_ChIP-Seq_YYC3_Human	40/2000	0.000805889	0.0364618	2.07358e-14	7.63564e-13	-1.48808	4.92777	YAP1;EPB41;MFI2;DBI;CHD3;ADD3;HNMT;FNBP1L;AMOT;EPS8;LGALS3;GGA1;PAK1;SNX27;CDH2;CTSK;MYO18A;SH3BP4;PLXNC1;SNAP29;TNS3;PAK4;USP47;PCYT2;ANXA2;SYNRG;IDH1;ANXA4;ANXA11;PTGR1;SUMF2;WARS2;COQ5;CCDC88A;ACAP2;BIN1;ECHDC1;ADAM9;CTNNB1;UTRN
NR1H3_23393188_ChIP-Seq_ATHEROSCLEROTIC-FOAM_Human	15/599	0.00579791	0.1037	2.81639e-07	1.2159e-06	-2.16453	4.90538	PIGS;VAT1;ATP6V1A;ENTPD1;TXNRD1;DBI;HNMT;CNDP2;POFUT2;CTSK;PEA15;GBP1;OPTN;SASH1;HIBCH
ISL1_27105846_Chip-Seq_CPCs_Mouse	33/1576	0.0011413	0.0446533	1.54139e-12	3.01534e-11	-1.57224	4.88781	CPM;MOXD1;GMPR;PIK3CB;ADD3;GLG1;RPH3A;PURA;GGA1;PRDX2;SCIN;CDH2;HECTD3;NNT;SERPINH1;WASF2;TNS3;PAK4;CLASP2;TSTD1;RBPMS;STX8;PPP2R5A;COMMD7;TSN;NFKB1;GSTZ1;RAP2A;ZEB2;RYBP;DCT;CTNNB1;UTRN
P300_27058665_Chip-Seq_ZR-75-30cells_Human	41/2000	0.000418295	0.0327316	4.17091e-15	1.86499e-13	-1.42124	4.8598	CLIC4;EPB41;GMPR2;CISD1;OTUD7B;CHD3;ADD3;ALDH1L2;UQCRH;GGA2;LGALS3;STIP1;PAK1;SNX27;SGCB;DDI2;PRDX1;PEA15;MYO18A;SERPINH1;PDDC1;PRAME;GBP1;WASF2;VAT1;LYPLA2;USP47;GSTM1;TRIM63;ADPRHL2;ST13;TXNRD1;ANXA11;PATL1;SUPV3L1;GSTZ1;TJP1;ZEB2;RYBP;CHMP4B;OPTN
TFAP2C_20629094_ChIP-Seq_MCF-7_Human	26/1203	0.00254615	0.0658013	2.24668e-10	2.38377e-09	-1.77042	4.81751	NOTCH2;CLIC4;CNP;GSTP1;GMPR;CHD3;LPP;STRN4;GGA2;EPS8;MYO18A;TNS3;HIBCH;PAK4;PCYT2;ANXA4;TXNRD1;IDH1;ANXA11;ITPKB;HNRNPK;RYBP;BIN1;NCOA7;UTRN;FERMT2
KLF6_26769127_Chip-Seq_PDAC-Cell_line_Human	40/2000	0.000805889	0.0364618	2.07358e-14	7.63564e-13	-1.41737	4.6936	YAP1;PYGB;CLIC4;EPB41;GSTP1;ARPC1B;GMPR2;CISD1;OTUD7B;CHD3;FNBP1L;UQCRH;LGALS3;STIP1;PAK1;HECTD3;DDI2;PEA15;MYO18A;WASF2;LYPLA2;USP47;TSTD1;ADPRHL2;CAV1;SYNRG;TXNRD1;PPP2R5A;ANXA11;COMMD7;ASRGL1;TJP1;ACAP2;DNAJA4;CDK2;ACOT2;CRYL1;DOCK1;OPTN;FERMT2
EOMES_21245162_ChIP-Seq_HESCs_Human	21/932	0.00409485	0.0883923	6.61261e-09	4.87e-08	-1.86858	4.53311	VAT1;MOXD1;STX8;QPRT;APIP;CISD1;PPP2R5A;PYGL;HNMT;HSPA12A;COQ5;GGA2;MYO1D;AKAP12;BIN1;HECTD3;PRDX1;PDDC1;SIRPA;OPTN;FERMT2
NCOR_22465074_ChIP-Seq_MACROPHAGES_Mouse	39/2000	0.00150957	0.0540277	1.00146e-13	2.72572e-12	-1.37839	4.02249	ITSN2;CNP;VPS4A;CISD1;PYGL;ADD3;RPF2;CNDP2;LGALS3;PURA;GGA1;SDCBP;ACTR1B;CYB5R3;SH3BP4;ANXA7;BID;EPS15;WASF2;B2M;TNS3;GAMT;GSTM1;STX8;TXNRD1;PPP2R5A;SOD2;TSN;NFKB1;PATL1;SUPV3L1;TJP1;RAP2A;ZEB2;ECHDC1;ACOT2;CRYL1;CHMP4B;CTNNB1
SOX9_22984422_ChIP-ChIP_TESTIS_Rat	1964-03-01	0.0412144	0.339477	0.00395727	0.00550501	-3.72085	4.01982	RAP2A;CRYL1;CLIC2
FOXA2_19822575_ChIP-Seq_HepG2_Human	55/2968	0.000489858	0.0340723	2.64322e-18	2.36379e-16	-1.18618	4.00842	CLIC4;OTUD7B;ABAT;PYGL;PIK3CB;HNMT;NAGPA;MYLK;AKAP12;CDH2;DDI2;TOM1;MYO18A;ANXA7;PLXNC1;TNS3;GAMT;ENTPD1;ANXA2;STX8;ANXA4;PPP2R5A;RAP2A;ZEB2;CHMP4B;UTRN;OPTN;FAM114A1;EPB41;GSTP1;ARL3;ITPR1;SNX30;ADD3;LPP;ADD1;SNX27;PRDX1;SH3BP4;EPS15;WASF2;CD99;FN3K;RBPMS;EXOC6B;PDE4DIP;SORBS3;ACSF2;MYO1D;TJP1;ALDH6A1;GNAQ;ECHDC1;CRYL1;FERMT2
KLF5_25053715_ChIP-Seq_YYC3_Human	38/2000	0.00274826	0.0658013	4.69602e-13	1.01369e-11	-1.45464	3.95825	LRSAM1;RABGAP1;CNP;ITPR1;PEBP1;FNBP1L;ALDH1L2;LPP;CNDP2;GGA2;LGALS3;GGA1;STIP1;POFUT2;CYB5R3;PRDX1;TRIM2;CHCHD6;MICALL1;FLNA;WASF2;TNS3;CLASP2;ANXA2;SYNRG;IDH1;ANXA4;TXNRD1;SORBS3;GDAP1;MYO1D;ALDH6A1;ZEB2;HNRNPK;DCT;BIN1;GNAQ;OPTN
SMAD2_18955504_ChIP-ChIP_HaCaT_Human	36/1936	0.00505286	0.093032	3.82075e-12	6.13279e-11	-1.61712	3.84034	ITSN2;YAP1;NOTCH2;ATP6V1A;RABGAP1;MFI2;CHD3;RASAL2;MYLK;EPS8;LGALS3;GPNMB;PRDX1;MICALL1;PLS3;WASF2;HIBCH;ANXA2;CAV1;ANXA4;TXNRD1;PPP2R5A;ANXA11;PDE4DIP;NFKB1;GSTZ1;TJP1;CCDC88A;RAP2A;ACOT2;CHMP4B;ADAM9;CTNNB1;NCOA7;UTRN;PAFAH1B2
SMAD3_18955504_ChIP-ChIP_HaCaT_Human	36/1936	0.00505286	0.093032	3.82075e-12	6.13279e-11	-1.61109	3.82603	ITSN2;YAP1;NOTCH2;ATP6V1A;RABGAP1;MFI2;CHD3;RASAL2;MYLK;EPS8;LGALS3;GPNMB;PRDX1;MICALL1;PLS3;WASF2;HIBCH;ANXA2;CAV1;ANXA4;TXNRD1;PPP2R5A;ANXA11;PDE4DIP;NFKB1;GSTZ1;TJP1;CCDC88A;RAP2A;ACOT2;CHMP4B;ADAM9;CTNNB1;NCOA7;UTRN;PAFAH1B2
CEBPB_24764292_ChIP-Seq_MC3T3_Mouse	38/2000	0.00274826	0.0658013	4.69602e-13	1.01369e-11	-1.36831	3.72334	PSMD10;GSTP1;TGFB1I1;GMPR2;ITPR1;PEBP1;RASAL2;ADD1;STRN4;USP19;HEBP1;SDCBP;SPR;TRIM2;SH3BP4;SNAP29;DECR1;PAK4;CLASP2;FN3K;TSTD1;RAB27A;MIF;SOD2;NFKB1;ASRGL1;PATL1;ACSF2;RAP2A;UFM1;ACAP2;ARMCX1;HNRNPK;ARMCX2;PIR;ACOT2;NCOA7;OPTN
ELF3_26769127_Chip-Seq_PDAC-Cell_line_Human	38/2000	0.00274826	0.0658013	4.69602e-13	1.01369e-11	-1.36375	3.71092	YAP1;PYGB;CNP;EPB41;MFI2;TGFB1I1;ADD3;FNBP1L;LGALS3;STIP1;SNX27;DDI2;PRDX1;PEA15;TOM1;MYO18A;SH3BP4;ANXA7;BID;GBP1;WASF2;MAP2K6;LYPLA2;TSTD1;ADPRHL2;TXNRD1;PPP2R5A;ANXA11;NFKB1;PATL1;ACSF2;SUPV3L1;RAP2A;DYNC1LI2;BIN1;OPTN;PAFAH1B2;FERMT2
FOXA1_26743006_Chip-Seq_LNCaP-abl_Human	38/2000	0.00274826	0.0658013	4.69602e-13	1.01369e-11	-1.3628	3.70835	YAP1;EPB41;GSTP1;ARL3;GMPR2;CISD1;OTUD7B;ABAT;FNBP1L;UQCRH;GGA2;LGALS3;ACTR1B;CYB5R3;DDI2;TOM1;PLS3;ANXA7;CDIPT;GBP1;WASF2;HIBCH;DECR1;C21ORF33;TXNRD1;PPP2R5A;PDE4DIP;HDHD2;TSN;PATL1;WARS2;COQ5;SUPV3L1;TOM1L2;DNAJA4;CDK2;ECHDC1;OPTN
SMAD4_19686287_ChIP-ChIP_HaCaT_Human	10/405	0.0242798	0.253319	3.15535e-05	7.05446e-05	-2.6161	3.59218	RAP2A;RYBP;ANXA2;ANXA4;TXNRD1;MICALL1;PLS3;PPP2R5A;NUTF2;RASAL2
DMRT1_23473982_ChIP-Seq_TESTES_Mouse	39/2072	0.00283808	0.0658013	2.94959e-13	7.6935e-12	-1.31625	3.58167	ITSN2;YAP1;NOTCH2;CPM;CLIC4;GMPR;CHD3;LPP;EPS8;RPH3A;PURA;AKAP11;ALDH1B1;CDH2;PRDX1;FLNA;SIRPA;PLXNC1;WASF2;TNS3;CLASP2;RBPMS;ANXA4;PPP2R5A;PTGR1;HSPA12A;TSN;ASRGL1;ACSF2;GSTZ1;CCDC88A;ZEB2;HNRNPK;DNAJA4;CDC37;CDK2;ADAM9;CTNNB1;UTRN
SOX9_24532713_ChIP-Seq_HFSC_Mouse	28/1384	0.00441751	0.0902598	1.87463e-10	2.0233e-09	-1.46718	3.52867	ITSN2;NOTCH2;MOXD1;GMPR;LPP;LGALS3;GPNMB;PRDX1;MICALL1;MYO18A;WASF2;TNS3;VPS39;SASH1;ANXA2;ST13;CAV1;NUTF2;NFKB1;ITPKB;TOM1L2;CCDC88A;CRYZL1;PIR;CTNNB1;PIN4;UTRN;DOCK1
KDM2B_26808549_Chip-Seq_HPB-ALL_Human	37/2000	0.00486113	0.093032	2.13672e-12	4.01015e-11	-1.36226	3.2351	SP100;CLIC4;CNP;EPB41;MFI2;CISD1;SPATA20;ADD3;FNBP1L;ADD1;GGA2;PURA;STIP1;CYB5R3;SNX27;CDH2;HECTD3;DDI2;PRDX1;SERPINH1;PLXNA1;FLNA;PDDC1;PLXNC1;BID;USP47;C21ORF33;ADPRHL2;PPP2R5A;PDE4DIP;MIF;ITPKB;TJP1;GNAQ;ECHDC1;UTRN;PAFAH1B2
NFIB_24661679_ChIP-Seq_LUNG_Mouse	13/573	0.0207697	0.241977	5.05009e-06	1.36265e-05	-2.20829	3.13337	KANK2;TSN;ACSF2;AMOT;TJP1;GGA1;CCDC88A;BIN1;CTNNB1;CHMP4B;PIN4;WASF2;PAFAH1B2
SMARCA4_20176728_ChIP-ChIP_TSCs_Mouse	22/1118	0.0150823	0.212969	3.01185e-08	1.7787e-07	-1.98904	3.07627	CLIC4;PCYT2;RABGAP1;ANXA2;ARPC1B;TXNRD1;OTUD7B;NUTF2;PIK3CB;SORBS3;LPP;ALAD;LGALS3;RAP2A;DDI2;GNAQ;SH3BP4;ANXA7;CTNNB1;CHMP4B;WASF2;SASH1
GATA4_21415370_ChIP-Seq_HL-1_Mouse	35/2039	0.0181979	0.237331	6.7324e-11	8.78018e-10	-1.97622	2.8424	ITSN2;YAP1;CPM;FECH;CISD1;OTUD7B;DBI;RASAL2;SNX30;LPP;UQCRH;MYLK;STIP1;SPR;GPNMB;TRIM2;MYO18A;ANXA7;CDIPT;EPS15;USP47;CAV1;IDH1;SORD;ANXA11;NRBP1;NFKB1;TOM1L2;CCDC88A;ZEB2;ATP6V1B2;NUCB1;CHMP4B;TAF7;UTRN
CDX2_20551321_ChIP-Seq_CACO-2_Human	11/504	0.0404819	0.337889	3.82036e-05	7.94534e-05	-2.58036	2.79979	EPS8;NOTCH2;TJP1;YAP1;PAK1;BIN1;TRIM2;GSTP1;IDH1;PDE4DIP;BID
NELFA_20434984_ChIP-Seq_ESCs_Mouse	35/2000	0.0139288	0.202777	4.03137e-11	5.48618e-10	-1.6407	2.61797	PIGS;LRPAP1;PYGB;CLIC4;FECH;ITPR1;PEBP1;SNX30;ADD3;ADD1;GLG1;ALAD;GGA2;STIP1;POFUT2;CYB5R3;SPR;PRDX1;SH3BP4;BID;VPS39;PCYT2;ST13;IDH1;PPP2R5A;MIF;NRBP1;SUMF2;ASRGL1;ITPKB;CDK2;ATP6V1B2;TAF7;ADAM9;CTNNB1
FOXH1_21741376_ChIP-Seq_ESCs_Human	36/2000	0.00835098	0.137571	9.42794e-12	1.43949e-10	-1.31847	2.61533	YAP1;NOTCH2;CLIC4;PYGL;SNX30;ADD3;FNBP1L;ADD1;AKAP12;GGA1;PAK1;PLS3;SIRPA;BID;GBP1;WASF2;TNS3;USP47;C21ORF33;ST13;SYNRG;ANXA11;SERPINB9;PTGR1;NFKB1;WARS2;ALDH6A1;ACAP2;GPR143;RYBP;BIN1;ASB9;ACOT2;PMP2;NCOA7;UTRN
PRDM14_21183938_ChIP-Seq_MESCs_Mouse	35/1944	0.00926272	0.144962	1.88624e-11	2.74601e-10	-1.34757	2.60255	LRPAP1;ARL3;OTUD7B;LPP;AKAP12;EPS8;PURA;POFUT2;TRIM2;TOM1;MYO18A;PLS3;SH3BP4;SIRPA;WASF2;TNS3;SASH1;PAK4;GSTM1;RBPMS;ANXA2;ST13;TXNRD1;ANXA11;MIF;SOD2;COMMD7;NFKB1;ITPKB;TJP1;RYBP;PIR;NCOA7;UTRN;FERMT2
OLIG2_23332759_ChIP-Seq_OLIGODENDROCYTES_Mouse	36/2040	0.0112108	0.167094	1.62735e-11	2.42552e-10	-1.44352	2.58274	PSMD10;NOTCH2;LRPAP1;CPM;GMPR;ABAT;RASAL2;SNX30;POFUT2;AKAP11;SCIN;CDH2;TRIM2;CHCHD6;EPB41L3;SH3BP4;PDDC1;MAP2K6;USP47;CCDC132;STX8;HSPA12A;WARS2;MYO1D;TJP1;TOM1L2;RAP2A;ZEB2;ACAP2;ARMCX1;RYBP;ARMCX2;BIN1;GNAQ;UTRN;PAFAH1B2
CEBPB_21427703_ChIP-Seq_3T3-L1_Mouse	36/2000	0.00835098	0.137571	9.42794e-12	1.43949e-10	-1.2647	2.50867	ATP6V1A;PYGB;CLIC4;ARPC1B;ITPR1;OTUD7B;DBI;PIK3CB;ALDH1L2;LPP;UQCRH;ALAD;EPS8;HEBP1;GGA1;SH3BGRL;NNT;DDI2;TOM1;MYO18A;SERPINH1;SH3BP4;SASH1;GSTM2;GSTM1;ANXA2;EXOC6B;SORD;PPP2R5A;COQ5;TJP1;ZEB2;CRYZL1;NUCB1;ADAM9;UTRN
SIN3A_21632747_ChIP-Seq_MESCs_Mouse	23/1186	0.0153093	0.212969	1.86656e-08	1.1569e-07	-1.60325	2.4796	ITSN2;NOTCH2;SMYD5;ARPC1B;ITPR1;SNX30;SOD2;NAGPA;PATL1;CNDP2;COQ5;GGA2;RPH3A;LGALS3;PRDX2;PURA;POFUT2;PRDX1;TOM1;ATP6V1B2;CHMP4B;UTRN;SNAP29
CDX2_19796622_ChIP-Seq_MESCs_Mouse	8/334	0.0480679	0.380892	0.000238955	0.000422559	-2.50276	2.41576	MYO1D;USP47;CLIC4;CDH2;DCT;SGCB;PDE4DIP;PIK3CB
HSF1_23293686_ChIP-Seq_STHDH_STRIATAL_Mouse	20/1156	0.0621833	0.417797	9.44354e-07	3.51884e-06	-2.75143	2.40134	ATP6V1A;ANXA2;ADPRHL2;ST13;ANXA4;ARPC1B;TXNRD1;NUTF2;CHD3;MYO1D;STIP1;DNAJA4;DDI2;PRDX1;MICALL1;MYO18A;SERPINH1;NCOA7;UTRN;TNS3
STAT3_22323479_ChIP-Seq_MACROPHAGE_Mouse	1938-02-01	0.0755101	0.426784	0.0153162	0.019685	-2.79944	2.38366	SH3BP4;EPS15
SOX2_20726797_ChIP-Seq_SW620_Human	42/2564	0.0204518	0.241977	2.73025e-12	4.88325e-11	-1.57746	2.23828	ATP6V1A;PYGB;C11ORF54;CLIC4;MFI2;TGFB1I1;QPRT;PYGL;HNMT;GLG1;CNDP2;MYLK;ALAD;AKAP12;SDCBP;AKAP11;NNT;PLXNA1;PLS3;TNS3;CD99;MAP2K6;ISOC2;CLASP2;USP47;STX8;CAV1;ANXA4;PDE4DIP;HSPA12A;GDAP1;SUPV3L1;TJP1;RAP2A;DNAJA4;ASB9;ATP6V1B2;PIR;ACOT2;CRYL1;CHMP4B;UTRN
SMARCA4_23332759_ChIP-Seq_OLIGODENDROCYTES_Mouse	43/2522	0.0100075	0.152798	3.90187e-13	9.77028e-12	-1.1744	2.20628	NOTCH2;CNP;OTUD7B;PEBP1;RASAL2;SNX30;ADD3;MYLK;AKAP12;LGALS3;AKAP11;SCIN;SNX27;CDH2;TRIM2;CHCHD6;EPB41L3;MYO18A;SH3BP4;EPS15;HIBCH;MAP2K6;STX8;CAV1;EXOC6B;PPP2R5A;SOD2;SORBS3;ASRGL1;WARS2;MYO1D;TJP1;RAP2A;ZEB2;ACAP2;HNRNPK;RYBP;BIN1;GNAQ;PMP2;DOCK1;PAFAH1B2;FERMT2
TCFAP2C_20176728_ChIP-ChIP_TROPHOBLAST_STEM_CELLS_Mouse	44/2667	0.0157984	0.214995	5.93144e-13	1.23769e-11	-1.41326	2.17237	PSMD10;RNF31;PYGB;MOXD1;CLIC4;ARPC1B;ARL3;GMPR2;ITPR1;OTUD7B;PEBP1;PIK3CB;LPP;STRN4;ALAD;LGALS3;CYB5R3;SGCB;NNT;PEA15;SH3BP4;ANXA7;PDDC1;CDIPT;SNAP29;SASH1;TSNAX;USP47;PCYT2;ANXA2;ST13;TXNRD1;ANXA11;PDE4DIP;ASRGL1;SUPV3L1;TJP1;RAP2A;RYBP;CDC37;GNAQ;UTRN;DOCK1;OPTN
VDR_23401126_ChIP-Seq_LCL-AND-THP1_Human	6/239	0.0677616	0.426784	0.0011355	0.00175946	-2.36442	2.01325	SP100;LRSAM1;STX8;CRYZL1;PDE4DIP;SNX30
GATA2_21666600_ChIP-Seq_HMVEC_Human	15/837	0.0778927	0.426784	1.50309e-05	3.53735e-05	-2.34921	2.0003	PCYT2;MFI2;ANXA11;CHD3;RASAL2;PTGR1;FSTL1;SORBS3;NFKB1;MECP2;SDCBP;ACTR1B;CRYZL1;SH3BP4;HIBCH
NRF2_20460467_ChIP-Seq_MEFs_Mouse	20/1055	0.0283514	0.280735	2.34578e-07	1.03412e-06	-1.52447	1.9366	PYGB;GSTM2;GSTM1;TXNRD1;IDH1;APIP;PPP2R5A;SERPINB9;PIK3CB;PTGR1;ADD3;LPP;ACAP2;CDH2;PRDX1;TOM1;PDDC1;NCOA7;UTRN;SASH1
NFE2L2_20460467_ChIP-Seq_MEFs_Mouse	20/1055	0.0283514	0.280735	2.34578e-07	1.03412e-06	-1.51872	1.9293	PYGB;GSTM2;GSTM1;TXNRD1;IDH1;APIP;PPP2R5A;SERPINB9;PIK3CB;PTGR1;ADD3;LPP;ACAP2;CDH2;PRDX1;TOM1;PDDC1;NCOA7;UTRN;SASH1
STAT4_19710469_ChIP-ChIP_TH1__Mouse	30/1939	0.0854617	0.442141	1.79082e-08	1.13237e-07	-2.25808	1.84288	RNF31;ATP6V1A;ITPR1;ADD3;LPP;ADD1;GLG1;USP19;CNDP2;GGA1;PRDX2;TRIM2;ANXA7;GBP1;B2M;VAT1;IDH1;TXNRD1;RAB27A;SERPINB9;WARS2;TJP1;TOM1L2;RAP2A;RYBP;CDC37;GNAQ;NUCB1;CHMP4B;PIN4
CREM_20920259_ChIP-Seq_GC1-SPG_Mouse	92/5776	0.000815439	0.0364618	4.23999e-27	8.84744e-25	-0.555674	1.84011	ITSN2;PIGS;LRSAM1;CLIC4;ARPC1B;CISD1;OTUD7B;PEBP1;CHD3;SPATA20;FNBP1L;NAGPA;CNDP2;AKAP12;EPS8;POFUT2;ACTR1B;CDH2;SGCB;CHCHD6;TOM1;PDDC1;PLXNC1;SNAP29;USP47;PCYT2;ADPRHL2;PPP2R5A;ANXA11;MIF;HDHD2;TSN;ASRGL1;PATL1;NRBP1;SUPV3L1;ITPKB;TOM1L2;RAP2A;DYNC1LI2;CDC37;ATP6V1B2;CHMP4B;NCOA7;OPTN;PAFAH1B2;ATP6V1A;YAP1;NOTCH2;FECH;ARL3;VPS4A;RASAL2;ADD3;LPP;GLG1;STRN4;USP19;PURA;PRDX2;STIP1;SDCBP;GGA1;SNX27;…
PPARD_23176727_ChIP-Seq_KERATINOCYTES_Mouse	5/194	0.0837305	0.439455	0.00262007	0.00377049	-2.21568	1.82178	ITPKB;HEBP1;EPB41L3;ITPR1;DBI
SCL_21571218_ChIP-Seq_MEGAKARYOCYTES_Human	31/1784	0.0221865	0.241977	6.97753e-10	6.35439e-09	-1.28283	1.82022	LRPAP1;FECH;EPB41;ITPR1;GMPR;PEBP1;PYGL;PIK3CB;ADD3;HNMT;FNBP1L;STRN4;MYLK;SH3BGRL;SPR;TRIM2;SERPINH1;FLNA;TNS3;CD99;EXOC6B;ASRGL1;MYO1D;ITPKB;TOM1L2;RAP2A;BIN1;GNAQ;NCOA7;UTRN;DOCK1
ASXL1_24218140_ChIP-Seq_BMDM_Mouse	15/807	0.06108	0.415609	9.89439e-06	2.51784e-05	-2.05379	1.80325	PIGS;NOTCH2;FECH;GMPR2;PATL1;TSN;PRDX2;STIP1;DYNC1LI2;GNAQ;MYO18A;CRYL1;PLXNC1;PAFAH1B2;HIBCH
TRIM28_19339689_ChIP-ChIP_MESCs_Mouse	49/3072	0.0194121	0.241977	7.5863e-14	2.15865e-12	-1.25909	1.78654	CLIC4;PEBP1;PIK3CB;ALAD;AKAP12;POFUT2;ACTR1B;SPR;SGCB;CHCHD6;TOM1;SIRPA;PLXNC1;SNAP29;PCYT2;ADPRHL2;NUTF2;COMMD7;TSN;DYNC1LI2;ATP6V1B2;ACOT2;ADAM9;UTRN;DOCK1;OPTN;YAP1;NOTCH2;VPS4A;RASAL2;SNX30;ADD3;UQCRH;GGA2;GGA1;PRDX2;SH3BP4;BID;VAT1;TSNAX;GSTM1;IDH1;TXNRD1;PDE4DIP;WARS2;COQ5;GSTZ1;GNAQ;CTNNB1
PPARG_20887899_ChIP-Seq_3T3-L1_Mouse	58/3565	0.00712374	0.123874	8.8102e-17	6.12798e-15	-0.829152	1.73168	CPM;PYGB;OTUD7B;DBI;MYLK;ALAD;EPS8;SPR;CDH2;DDI2;TRIM2;TNS3;USP47;ANXA2;STX8;PPP2R5A;COMMD7;ACAP2;ZEB2;ARMCX1;ACOT2;UTRN;UNC119B;RABGAP1;SMYD5;VPS4A;ITPR1;GMPR;SNX30;ADD3;LPP;FSTL1;UQCRH;GLG1;ADD1;SH3BGRL;PAK1;CYB5R3;EPB41L3;SERPINH1;SH3BP4;BID;CDIPT;WASF2;SASH1;CLASP2;DNAJC19;RBPMS;CAV1;EXOC6B;PDE4DIP;HSPA12A;COQ5;CCDC88A;RYBP;DNAJA4;GNAQ;CTNNB1
JUN_26020271_ChIP-Seq_SMOOTH_MUSCLE_Human	34/2000	0.022549	0.241977	1.66938e-10	1.83339e-09	-1.21684	1.72658	YAP1;PYGB;MFI2;GMPR;OTUD7B;PYGL;PIK3CB;RASAL2;GLG1;CNDP2;SDCBP;PAK1;ACTR1B;SNX27;CTSK;TRIM2;MICALL1;TOM1;SERPINH1;CD99;MPP1;ANXA2;SYNRG;RAB27A;PPP2R5A;PDE4DIP;MIF;PTGR1;SOD2;SUMF2;CRYL1;CHMP4B;ADAM9;PAFAH1B2
STAT3_24763339_ChIP-Seq_IMN-ESCs_Mouse	31/1788	0.0228062	0.241977	7.35384e-10	6.4838e-09	-1.20576	1.71086	LRPAP1;CPM;CNP;GMPR;ABAT;PIK3CB;STIP1;CDH2;TRIM2;EPB41L3;PLXNA1;SH3BP4;PLXNC1;TNS3;SASH1;CCDC132;RBPMS;ANXA2;HSPA12A;SORBS3;GDAP1;COMMD7;TSN;TJP1;TOM1L2;ZEB2;RYBP;ATP6V1B2;NCOA7;UTRN;OPTN
CHD1_26751641_Chip-Seq_LNCaP_Human	34/2000	0.022549	0.241977	1.66938e-10	1.83339e-09	-1.18704	1.6843	NOTCH2;CLIC4;EPB41;GMPR2;OTUD7B;NDUFB1;CHD3;FNBP1L;UQCRH;CNDP2;PURA;STIP1;DDI2;CTSK;PRDX1;PEA15;ANXA7;PDDC1;WASF2;USP47;C21ORF33;ST13;TXNRD1;ANXA11;NRBP1;NFKB1;ASRGL1;WARS2;ITPKB;TOM1L2;BIN1;GNAQ;ADAM9;FERMT2
NCOR1_26117541_ChIP-Seq_K562_Human	34/2000	0.022549	0.241977	1.66938e-10	1.83339e-09	-1.17954	1.67366	KANK2;RABGAP1;EPB41;ITPR1;OTUD7B;CHD3;ADD3;GLG1;MECP2;GGA2;DDI2;FLNA;ANXA7;PRAME;SNAP29;WASF2;B2M;CD99;DECR1;PAK4;ISOC2;VAT1;MPP1;TRIM63;PPP2R5A;PDE4DIP;NUTF2;SERPINB9;COMMD7;ACSF2;COQ5;HNRNPK;PIR;CHMP4B
SMRT_22465074_ChIP-Seq_MACROPHAGES_Mouse	34/2000	0.022549	0.241977	1.66938e-10	1.83339e-09	-1.14771	1.6285	NOTCH2;CNP;FECH;OTUD7B;CHD3;ADD3;LGALS3;GGA1;PAK1;CYB5R3;GPNMB;NNT;DDI2;PRDX1;MYO18A;SH3BP4;FLNA;SIRPA;VAT1;ENTPD1;GSTM1;RBPMS;SYNRG;PPP2R5A;PTGR1;PATL1;COQ5;ITPKB;CCDC88A;RYBP;DCT;BIN1;CRYL1;NCOA7
FOXA1_21915096_ChIP-Seq_LNCaP-1F5_Human	34/2000	0.022549	0.241977	1.66938e-10	1.83339e-09	-1.14538	1.62519	ITSN2;YAP1;PYGB;GSTP1;OTUD7B;ABAT;PYGL;CHD3;SPATA20;RASAL2;ADD3;LPP;AKAP12;LGALS3;SGCB;CTSK;PLXNC1;CDIPT;WASF2;SASH1;DECR1;PAK4;CLASP2;LYPLA2;ANXA2;PPP2R5A;SORBS3;TSN;ASRGL1;CDK2;ECHDC1;ADAM9;UTRN;DOCK1
GBX2_23144817_ChIP-Seq_PC3_Human	6/286	0.129022	0.542064	0.00274121	0.00393577	-2.61609	1.60202	NOTCH2;NNT;OTUD7B;ANXA7;MYLK;CLASP2
TCFCP2L1_18555785_ChIP-Seq_MESCs_Mouse	33/1987	0.0327351	0.308841	5.69689e-10	5.75202e-09	-1.35446	1.59139	RNF31;ATP6V1A;FECH;RASAL2;UQCRH;ADD1;RPH3A;GGA1;STIP1;HECTD3;SGCB;PLXNA1;EPS15;HIBCH;PAK4;GAMT;GSTM2;RBPMS;ST13;STX8;NUTF2;MIF;SORBS3;TSN;ASRGL1;GSTZ1;RAP2A;ARMCX1;RYBP;BIN1;CDK2;CTNNB1;DOCK1
ESR1_20079471_ChIP-ChIP_T-47D_Human	5/216	0.117645	0.51153	0.00409467	0.00568351	-2.31563	1.55228	TJP1;TUBB8;ARL3;ITPR1;EPS15
RXR_22158963_ChIP-Seq_LIVER_Mouse	34/2000	0.022549	0.241977	1.66938e-10	1.83339e-09	-1.09235	1.54995	NOTCH2;FECH;CISD1;DBI;PYGL;CHD3;HNMT;LPP;ALAD;HEBP1;PRDX2;CYB5R3;DDI2;TRIM2;MYO18A;PDDC1;HIBCH;DECR1;GAMT;FN3K;GSTM2;GSTM1;RBPMS;ST13;SORD;PPP2R5A;SORBS3;ACSF2;CRYZL1;ECHDC1;ACOT2;UTRN;OPTN;FERMT2
SOX17_20123909_ChIP-Seq_XEN_Mouse	32/1947	0.0398413	0.337036	1.37141e-09	1.17603e-08	-1.39491	1.51706	LRPAP1;MFI2;PIK3CB;ADD3;LPP;UQCRH;GLG1;ALAD;GGA2;PURA;GGA1;POFUT2;ACTR1B;SERPINH1;PLS3;SH3BP4;SASH1;TSNAX;CCDC132;RBPMS;IDH1;ANXA4;SORD;RAB27A;TSN;GPR143;CDK2;CRYZL1;ATP6V1B2;ADAM9;CTNNB1;UTRN
PIAS1_25552417_ChIP-Seq_VCAP_Human	14/749	0.0664187	0.426784	1.84813e-05	4.31691e-05	-1.72455	1.46841	TXNRD1;PTGR1;GDAP1;LPP;EPS8;MYO1D;ZEB2;RYBP;CDH2;DCT;SIRPA;UTRN;TNS3;FERMT2
BACH1_22875853_ChIP-PCR_HELA_AND_SCP4_Human	23/1352	0.0555227	0.394968	1.85943e-07	8.37412e-07	-1.57391	1.46208	CPM;RABGAP1;TXNRD1;GMPR2;VPS4A;PDE4DIP;ABAT;SERPINB9;DBI;HSPA12A;SOD2;GDAP1;AMOT;MYO1D;AKAP12;POFUT2;ARMCX2;DNAJA4;CTSK;PMP2;PLXNC1;B2M;VPS39
SOX2_18358816_ChIP-ChIP_MESCs_Mouse	14/785	0.0891189	0.457282	3.05392e-05	6.85215e-05	-1.84311	1.44215	VAT1;LRPAP1;OTUD7B;ANXA11;LPP;COQ5;GGA2;UFM1;ARMCX1;RYBP;PDDC1;CTNNB1;SIRPA;PIN4
ELF5_23300383_ChIP-Seq_T47D_Human	19/1087	0.0627835	0.417797	1.54e-06	4.86888e-06	-1.624	1.41736	YAP1;PYGB;C21ORF33;TXNRD1;CISD1;ANXA11;HNMT;NFKB1;ITPKB;RPH3A;GGA1;SDCBP;RAP2A;ACOT2;MYO18A;TAF7;CHMP4B;PMP2;TNS3
AR_22383394_ChIP-Seq_PROSTATE_CANCER_Human	31/1857	0.0358046	0.308841	1.77743e-09	1.48356e-08	-1.17826	1.38438	YAP1;PYGB;FAM114A1;APIP;OTUD7B;ABAT;RASAL2;HNMT;FNBP1L;LPP;MYLK;AKAP12;GGA2;LGALS3;SH3BGRL;CYB5R3;TRIM2;SIRPA;TNS3;SASH1;CLASP2;SYNRG;TXNRD1;WARS2;MYO1D;TJP1;CCDC88A;RYBP;UTRN;DOCK1;FERMT2
SMAD4_21741376_ChIP-Seq_ESCs_Human	33/2000	0.0354203	0.308841	6.68972e-10	6.25039e-09	-1.17597	1.38168	ITSN2;KANK2;LRSAM1;SP100;MFI2;NDUFB1;ADD1;MYLK;AKAP12;HEBP1;PURA;PAK1;GPNMB;PRDX1;TRIM2;PLS3;PDDC1;SIRPA;BID;WASF2;GAMT;USP47;EXOC6B;ANXA11;SERPINB9;SOD2;NFKB1;WARS2;TJP1;ALDH6A1;BIN1;CTNNB1;NCOA7
FLI1_21867929_ChIP-Seq_TH2_Mouse	33/2000	0.0354203	0.308841	6.68972e-10	6.25039e-09	-1.1581	1.36068	ITSN2;CPM;MOXD1;CISD1;GMPR;PYGL;RPF2;ALDH1L2;LPP;AKAP12;POFUT2;AKAP11;NNT;MYO18A;PLXNC1;TNS3;SASH1;MAP2K6;STX8;SYNRG;TXNRD1;ANXA11;MIF;SUPV3L1;MYO1D;TOM1L2;CCDC88A;RAP2A;HNRNPK;DCT;ECHDC1;NCOA7;UTRN
THAP11_20581084_ChIP-Seq_MESCs_Mouse	15/864	0.0954015	0.473979	2.15471e-05	4.94084e-05	-1.79316	1.33876	CCDC132;ADPRHL2;GMPR2;ITPR1;PDE4DIP;NUTF2;GLG1;SUPV3L1;GSTZ1;SNX27;CHCHD6;CRYZL1;CHMP4B;CDIPT;MAP2K6
SOX2_21211035_ChIP-Seq_LN229_Human	33/2000	0.0354203	0.308841	6.68972e-10	6.25039e-09	-1.11385	1.30869	LRPAP1;CNP;PYGL;RASAL2;SNX30;USP19;STIP1;ACTR1B;SNX27;ALDH1B1;NNT;MYO18A;PLS3;ANXA7;SIRPA;BID;CLIC2;SASH1;MAP2K6;ISOC2;GAMT;VAT1;EXOC6B;ANXA11;SERPINB9;COMMD7;ASRGL1;ACSF2;WARS2;ARMCX1;DNAJA4;GNAQ;OPTN
SOX2_19030024_ChIP-ChIP_MESCs_Mouse	15/863	0.0947122	0.473979	2.12672e-05	4.89458e-05	-1.7511	1.30736	YAP1;LRPAP1;NAGPA;SORBS3;ASRGL1;GLG1;NRBP1;MECP2;ITPKB;HEBP1;STIP1;ARMCX1;GNAQ;SERPINH1;PLS3
KDM2B_26808549_Chip-Seq_DND41_Human	33/2000	0.0354203	0.308841	6.68972e-10	6.25039e-09	-1.11183	1.30632	KANK2;CLIC4;EPB41;TGFB1I1;ITPR1;CHD3;SPATA20;FNBP1L;GLG1;PURA;STIP1;CYB5R3;SNX27;CDH2;HECTD3;PRDX1;PEA15;SERPINH1;PLXNA1;FLNA;PLXNC1;SNAP29;TNS3;ISOC2;LYPLA2;USP47;TSTD1;TXNRD1;PDE4DIP;MIF;ITPKB;ZEB2;UTRN
YAP1_20516196_ChIP-Seq_MESCs_Mouse	38/2329	0.0287014	0.280735	3.90903e-11	5.43789e-10	-1.02278	1.29928	GMPR;CHD3;ADD3;LPP;ADD1;MYLK;RPH3A;HEBP1;PRDX2;POFUT2;CYB5R3;CDH2;SGCB;PRDX1;MYO18A;PLXNC1;BID;EPS15;TNS3;SASH1;MAP2K6;TSNAX;DNAJC19;USP47;RBPMS;ANXA2;ANXA4;ANXA11;NFKB1;ASRGL1;MYO1D;ITPKB;TJP1;RYBP;ATP6V1B2;TAF7;NCOA7;UTRN
SALL1_21062744_ChIP-ChIP_HESCs_Human	3/105	0.131136	0.547276	0.0146541	0.0189926	-2.14778	1.29468	RBPMS;NNT;IDH1
JUND_26020271_ChIP-Seq_SMOOTH_MUSCLE_Human	33/2000	0.0354203	0.308841	6.68972e-10	6.25039e-09	-1.09865	1.29084	YAP1;PYGB;MFI2;GMPR;OTUD7B;NDUFB1;PYGL;PIK3CB;RASAL2;GLG1;CNDP2;PRDX2;PAK1;SNX27;CTSK;MICALL1;TOM1;CDIPT;WASF2;CD99;SASH1;MPP1;CAV1;SYNRG;RAB27A;PPP2R5A;PDE4DIP;MIF;SOD2;SUMF2;ZEB2;CHMP4B;ADAM9
RUNX1_21571218_ChIP-Seq_MEGAKARYOCYTES_Human	79/5071	0.00446973	0.0902598	3.47016e-22	4.34464e-20	-0.526689	1.26672	PYGB;CLIC4;OTUD7B;DBI;PIK3CB;CHD3;CNDP2;MYLK;MECP2;HEBP1;LGALS3;POFUT2;SPR;CHCHD6;DDI2;TRIM2;TOM1;MYO18A;ANXA7;SNAP29;TNS3;TRIM63;ADPRHL2;ANXA4;PPP2R5A;NUTF2;MIF;TSN;SUMF2;SUPV3L1;ACAP2;DYNC1LI2;CDC37;CHMP4B;UTRN;NOTCH2;UNC119B;LRPAP1;SP100;RABGAP1;FECH;GMPR2;GMPR;NDUFB1;RASAL2;SNX30;UQCRH;GLG1;STRN4;ADD1;PURA;PRDX2;GGA1;PAK1;SNX27;HECTD3;PRDX1;EPS15;CD99;CLASP2;ISOC2;TSNAX;C21ORF33;RBPMS;SYNRG;T…
CLOCK_20551151_ChIP-Seq_293T_Human	8/407	0.116075	0.51153	0.000851714	0.00133293	-1.77121	1.18733	PRDX2;CYB5R3;ANXA2;ST13;DNAJA4;SERPINH1;ITPR1;SASH1
GF1B_26923725_Chip-Seq_HPCs_Mouse	28/1676	0.0445912	0.357873	1.14687e-08	7.32591e-08	-1.1529	1.18469	YAP1;CPM;CLIC4;ADD3;LPP;AMOT;DDI2;MYO18A;PLXNA1;SH3BP4;PLXNC1;BID;SASH1;TSNAX;TRIM63;RBPMS;EXOC6B;PATL1;TOM1L2;RAP2A;ZEB2;RYBP;DCT;BIN1;ATP6V1B2;CRYL1;TAF7;CTNNB1
SOX2_21211035_ChIP-Seq_LN229_Gbm	52/3420	0.036015	0.308841	7.02081e-14	2.09287e-12	-0.997821	1.17237	ITSN2;CPM;APIP;HNMT;CNDP2;AMOT;MYLK;RPH3A;HEBP1;ACTR1B;CDH2;NNT;TRIM2;PLS3;SIRPA;TNS3;VPS39;USP47;TRIM63;PPP2R5A;SERPINB9;TSN;SUPV3L1;DYNC1LI2;ARMCX2;DCT;DOCK1;LRPAP1;RABGAP1;NDUFB1;LPP;ADD1;SH3BGRL;CYB5R3;ALDH1B1;PLXNA1;BID;WASF2;EPS15;DECR1;CLASP2;ISOC2;RBPMS;TXNRD1;PDE4DIP;TJP1;MYO1D;RYBP;GNAQ;ASB9;CDK2;CRYL1
FOXO1_23066095_ChIP-Seq_LIVER_Mouse	7/347	0.123434	0.529243	0.00154212	0.0022876	-1.83545	1.16791	ATP6V1A;UNC119B;TOM1L2;LRSAM1;RBPMS;PAFAH1B2;MAP2K6
PRDM5_23873026_ChIP-Seq_MEFs_Mouse	18/1029	0.0685287	0.426784	2.89616e-06	8.88723e-06	-1.36663	1.16365	PSMD10;RABGAP1;SNX30;PTGR1;SORBS3;SUMF2;AMOT;MECP2;SH3BGRL;TMLHE;ASB9;ATP6V1B2;FLNA;PLS3;NCOA7;UTRN;TNS3;CD99
E2F1_17053090_ChIP-ChIP_MCF-7_Human	28/1726	0.0602177	0.414617	2.11282e-08	1.29669e-07	-1.30686	1.15056	APIP;CHD3;SPATA20;GLG1;STRN4;CNDP2;MECP2;EPS8;GGA2;PRDX2;POFUT2;AKAP11;CYB5R3;EPB41L3;MYO18A;CLIC2;SNAP29;MAP2K6;ISOC2;TXNRD1;RAB27A;HDHD2;RAP2A;ALDH6A1;DNAJA4;CRYZL1;PIR;PIN4
PPAR_26484153_Chip-Seq_NCI-H1993_Human	20/1185	0.0756844	0.426784	1.36843e-06	4.38013e-06	-1.34567	1.1458	PYGB;TXNRD1;OTUD7B;PDE4DIP;FSTL1;LPP;MYLK;COQ5;EPS8;ACAP2;ZEB2;CYB5R3;SNX27;MYO18A;PLS3;CHMP4B;NCOA7;SNAP29;TNS3;SASH1
PPARG_20176806_ChIP-Seq_MACROPHAGES_Mouse	24/1408	0.0501985	0.388359	9.56515e-08	4.71479e-07	-1.21027	1.1447	PYGB;CNP;ITPR1;OTUD7B;FNBP1L;LPP;ASRGL1;PATL1;AKAP12;EPS8;ITPKB;HEBP1;GGA1;SDCBP;ZEB2;BIN1;MYO18A;PLXNA1;NCOA7;PLXNC1;UTRN;WASF2;TNS3;MAP2K6
KLF4_18358816_ChIP-ChIP_MESCs_Mouse	27/1700	0.078556	0.426784	5.86974e-08	2.93957e-07	-1.32164	1.12535	LRSAM1;GMPR2;OTUD7B;PEBP1;ADD1;ALAD;AKAP12;GGA2;LGALS3;PRDX2;POFUT2;SGCB;ANXA7;PAK4;VAT1;GSTM1;ANXA2;STX8;IDH1;PDE4DIP;NUTF2;SOD2;COQ5;RAP2A;RYBP;CRYZL1;DOCK1
HNF4A_19761587_ChIP-ChIP_CACO-2_Human	18/1126	0.128522	0.542064	9.66488e-06	2.4796e-05	-1.83278	1.12234	PSMD10;NOTCH2;MPP1;DNAJC19;SMYD5;GMPR2;ABAT;HNMT;ADD3;EPS8;PAK1;TRIM2;ASB9;SERPINH1;ADAM9;WASF2;CD99;ISOC2
TCF4_23295773_ChIP-Seq_U87_Human	59/3812	0.0181875	0.237331	4.12446e-16	2.58191e-14	-0.735602	1.05802	ITSN2;CPM;MOXD1;OTUD7B;PIK3CB;SPATA20;HNMT;ALDH1L2;CNDP2;MYLK;AKAP12;CDH2;NNT;CHCHD6;DDI2;SIRPA;TNS3;HIBCH;USP47;ANXA2;STX8;ANXA4;PPP2R5A;NUTF2;COMMD7;ASRGL1;PATL1;ACAP2;ZEB2;CRYZL1;DOCK1;NOTCH2;SP100;RABGAP1;EPB41;ITPR1;SNX30;ADD3;LPP;FSTL1;GLG1;EPB41L3;SH3BP4;WASF2;EPS15;DNAJC19;FN3K;RBPMS;SYNRG;TXNRD1;EXOC6B;GDAP1;ACSF2;TJP1;MYO1D;CCDC88A;UFM1;RYBP;PIR
E2A_27217539_Chip-Seq_RAMOS-Cell_line_Human	32/2000	0.0539733	0.388359	2.59224e-09	1.95511e-08	-1.08808	1.02914	NOTCH2;PYGB;MOXD1;CLIC4;CNP;GSTP1;CISD1;CHD3;LPP;POFUT2;CYB5R3;SNX27;PRDX1;PLXNC1;CDIPT;SNAP29;WASF2;PAK4;C21ORF33;PCYT2;SYNRG;PPP2R5A;ANXA11;PDE4DIP;NUTF2;SERPINB9;SOD2;WARS2;ITPKB;CCDC88A;CHMP4B;PAFAH1B2
SRF_21415370_ChIP-Seq_HL-1_Mouse	25/1634	0.120639	0.520826	3.70981e-07	1.57911e-06	-1.57241	1.02574	LRPAP1;FECH;GSTP1;GMPR2;CISD1;RASAL2;ADD1;ALAD;PRDX2;SNX27;SPR;CHCHD6;MYO18A;CCDC132;GSTM1;STX8;CAV1;TXNRD1;RAB27A;PDE4DIP;SERPINB9;COMMD7;ATP6V1B2;NUCB1;UTRN
EKLF_21900194_ChIP-Seq_ERYTHROCYTE_Mouse	21/1239	0.0674999	0.426784	6.90042e-07	2.58663e-06	-1.20342	1.02468	FN3K;MPP1;LYPLA2;FECH;EPB41;ADPRHL2;ARPC1B;TXNRD1;SORD;GMPR;PEBP1;DBI;MIF;ADD3;ASRGL1;MYO1D;GGA1;PRDX2;CDC37;PIR;NCOA7
DACH1_20351289_ChIP-Seq_MDA-MB-231_Human	27/1698	0.0777034	0.426784	5.73458e-08	2.89504e-07	-1.19503	1.01754	YAP1;LRPAP1;LRSAM1;C11ORF54;MFI2;ARL3;PEBP1;NDUFB1;SPATA20;ADD1;PRDX2;STIP1;POFUT2;PAK1;MYO18A;SERPINH1;PDDC1;PPP2R5A;ANXA11;NUTF2;COMMD7;SUMF2;WARS2;ACAP2;DYNC1LI2;HNRNPK;CHMP4B
TCF7L2_21901280_ChIP-Seq_H4IIE_Rat	17/1023	0.106838	0.50667	1.05615e-05	2.66592e-05	-1.49074	1.01355	GAMT;FECH;QPRT;SORD;ITPR1;SOD2;ALAD;SH3BGRL;PAK1;TMLHE;CDH2;NNT;GNAQ;CHCHD6;TOM1;PIR;OPTN
RUNX2_22187159_ChIP-Seq_PCA_Human	53/3423	0.0252988	0.259623	1.85926e-14	7.63564e-13	-0.749817	1.01115	CPM;MOXD1;CLIC4;ABAT;HNMT;FNBP1L;MYLK;MECP2;RPH3A;CDH2;PLS3;CLIC2;TNS3;HIBCH;TSTD1;ANXA2;PPP2R5A;HDHD2;TOM1L2;RAP2A;ACAP2;DCT;UTRN;OPTN;KANK2;SP100;EPB41;ITPR1;NDUFB1;SNX30;LPP;FSTL1;UQCRH;SH3BGRL;SH3BP4;EPS15;SASH1;CLASP2;C21ORF33;RBPMS;CAV1;EXOC6B;RAB27A;SOD2;WARS2;GSTZ1;TJP1;GPR143;UFM1;RYBP;DNAJA4;GNAQ;CTNNB1
UTX_26944678_Chip-Seq_JUKART_Human	32/2000	0.0539733	0.388359	2.59224e-09	1.95511e-08	-1.04213	0.985667	NOTCH2;CLIC4;EPB41;GSTP1;TGFB1I1;QPRT;PEBP1;CHD3;ADD3;ADD1;GLG1;GGA2;GGA1;STIP1;DDI2;SERPINH1;FLNA;BID;WASF2;VAT1;LYPLA2;USP47;GSTM1;ADPRHL2;SYNRG;TXNRD1;PDE4DIP;GSTZ1;TJP1;HNRNPK;DCT;PAFAH1B2
CREB1_26743006_Chip-Seq_LNCaP-abl_Human	32/2000	0.0539733	0.388359	2.59224e-09	1.95511e-08	-1.02724	0.971584	KANK2;UNC119B;SP100;CLIC4;EPB41;ARPC1B;CHD3;SPATA20;FNBP1L;GGA1;STIP1;SPR;HECTD3;CTSK;MYO18A;SERPINH1;FLNA;PLXNC1;CDIPT;WASF2;USP47;C21ORF33;TSTD1;IDH1;TXNRD1;PDE4DIP;MIF;COMMD7;WARS2;MYO1D;ITPKB;ACOT2
AR_21909140_ChIP-Seq_LNCAP_Human	6/298	0.147907	0.58849	0.00333956	0.0047191	-1.82491	0.967559	MYO1D;CDK2;DBI;FSTL1;ASRGL1;SASH1
BCL3_23251550_ChIP-Seq_MUSCLE_Mouse	15/858	0.0913131	0.460984	1.99152e-05	4.60035e-05	-1.2473	0.965899	LYPLA2;TRIM63;SYNRG;IDH1;APIP;OTUD7B;SUMF2;GLG1;USP19;RPH3A;HEBP1;PURA;HNRNPK;ANXA7;PAFAH1B2
TAL1_26923725_Chip-Seq_HEMANGIOBLAST_Mouse	23/1413	0.0813515	0.431577	3.9521e-07	1.57911e-06	-1.12458	0.944998	TSNAX;NOTCH2;CPM;CLIC4;EXOC6B;ITPR1;PDE4DIP;FSTL1;LPP;EPS8;TOM1L2;UFM1;ZEB2;RYBP;SCIN;CDH2;BIN1;GNAQ;CRYZL1;TOM1;SH3BP4;FERMT2;PAK4
DMRT1_21621532_ChIP-ChIP_FETAL_Ovary	3/132	0.209787	0.648649	0.0262592	0.0323588	-2.15661	0.93352	ZEB2;EPB41L3;TSN
NFI_21473784_ChIP-Seq_ESCs_Mouse	32/2000	0.0539733	0.388359	2.59224e-09	1.95511e-08	-0.95345	0.901796	YAP1;PYGB;APIP;OTUD7B;CHD3;ADD3;ALDH1L2;UQCRH;CNDP2;LGALS3;PAK1;AKAP11;PRDX1;SERPINH1;SIRPA;BID;B2M;PAK4;DNAJC19;RBPMS;ADPRHL2;DYNLT3;SERPINB9;NFKB1;PATL1;SUPV3L1;MYO1D;RAP2A;ACAP2;DYNC1LI2;ECHDC1;PAFAH1B2
CHD1_19587682_ChIP-ChIP_MESCs_Mouse	14/843	0.134931	0.555704	6.46206e-05	0.000132631	-1.50934	0.886764	ATP6V1A;LRPAP1;OTUD7B;PPP2R5A;MIF;HDHD2;UQCRH;GLG1;STIP1;RAP2A;ARMCX1;PRDX1;SH3BP4;WASF2
CEBPD_21427703_ChIP-Seq_3T3-L1_Mouse	28/1735	0.0634036	0.417797	2.35254e-08	1.42979e-07	-1.0137	0.884715	NOTCH2;CPM;ARPC1B;APIP;ITPR1;ADD3;LPP;FSTL1;MYLK;EPS8;SCIN;PRDX1;TNS3;SASH1;USP47;ANXA2;CAV1;IDH1;EXOC6B;ANXA11;PATL1;ZEB2;ACAP2;RYBP;ATP6V1B2;CHMP4B;DOCK1;OPTN
KDM2B_26808549_Chip-Seq_SIL-ALL_Human	32/2000	0.0539733	0.388359	2.59224e-09	1.95511e-08	-0.929722	0.879353	KANK2;NOTCH2;SP100;CLIC4;EPB41;MFI2;TGFB1I1;OTUD7B;SPATA20;ADD3;GGA2;PURA;STIP1;CYB5R3;HECTD3;DDI2;MYO18A;PLXNA1;FLNA;BID;WASF2;VAT1;USP47;ENTPD1;ADPRHL2;PPP2R5A;ITPKB;TJP1;DYNC1LI2;ECHDC1;NCOA7;PAFAH1B2
SMAD3_22036565_ChIP-Seq_ESCs_Mouse	17/1020	0.10479	0.500752	1.01773e-05	2.57934e-05	-1.27016	0.878496	KANK2;RBPMS;MFI2;RAB27A;ANXA11;GGA2;CYB5R3;ACTR1B;CDH2;TRIM2;NUCB1;SIRPA;UTRN;WASF2;TNS3;DOCK1;OPTN
GATA2_21571218_ChIP-Seq_MEGAKARYOCYTES_Human	18/1111	0.117668	0.51153	8.09569e-06	2.10286e-05	-1.24588	0.835176	TSNAX;CLIC4;RBPMS;MFI2;ITPR1;GMPR;PDE4DIP;DBI;CHD3;GDAP1;EPS8;RYBP;GNAQ;MYO18A;PLXNA1;BID;CD99;ISOC2
TET1_21490601_ChIP-Seq_MESCs_Mouse	32/1994	0.0522102	0.388359	2.41472e-09	1.93797e-08	-0.868185	0.82115	NOTCH2;CPM;CNP;SMYD5;TGFB1I1;GMPR2;CISD1;PYGL;RASAL2;FNBP1L;ADD1;RPH3A;PURA;POFUT2;HECTD3;PRDX1;SERPINH1;ANXA7;CDIPT;SNAP29;VAT1;ANXA2;ADPRHL2;ANXA4;EXOC6B;ANXA11;PDE4DIP;NUTF2;SOD2;NRBP1;HNRNPK;BIN1
SOX9_26525672_Chip-Seq_Limbbuds_Mouse	20/1230	0.100339	0.49174	2.37761e-06	7.36825e-06	-1.15658	0.820943	MOXD1;CPM;STX8;TXNRD1;SYNRG;IDH1;PPP2R5A;RPF2;TSN;ACSF2;AKAP12;ITPKB;TOM1L2;MYO18A;SH3BP4;PLXNC1;UTRN;TNS3;SASH1;MAP2K6
PDX1_19855005_ChIP-ChIP_MIN6_Mouse	11/669	0.17894	0.622315	0.000425215	0.000707938	-1.66306	0.788805	GAMT;MECP2;AKAP12;TOM1L2;STIP1;ALDH6A1;IDH1;APIP;CRYL1;CDIPT;PAFAH1B2
TEAD4_22529382_ChIP-Seq_TROPHECTODERM_Mouse	35/2293	0.0769642	0.426784	1.42083e-09	1.20194e-08	-0.92422	0.786951	NOTCH2;MOXD1;CLIC4;ITPR1;PIK3CB;SNX30;ADD3;LPP;FSTL1;GLG1;AKAP12;RPH3A;CDH2;CTSK;TRIM2;EPB41L3;MICALL1;ANXA7;SNAP29;EPS15;TNS3;MAP2K6;RBPMS;TXNRD1;EXOC6B;SORD;PPP2R5A;PDE4DIP;COMMD7;COQ5;MYO1D;CCDC88A;ACAP2;DOCK1;FERMT2
GATA3_27048872_Chip-Seq_THYMUS_Human	31/2000	0.0797664	0.426784	9.70519e-09	6.26335e-08	-0.919332	0.78279	ITSN2;EPB41;ARL3;QPRT;GMPR;CHD3;ADD3;ALDH1L2;GLG1;EPS8;GGA2;GGA1;SNX27;TOM1;SNAP29;B2M;CD99;SYNRG;TXNRD1;SORD;PDE4DIP;SERPINB9;GDAP1;SUMF2;ITPKB;TJP1;ZEB2;GNAQ;ECHDC1;CHMP4B;OPTN
E2F1_21310950_ChIP-Seq_MCF-7_Human	18/1145	0.143093	0.581664	1.20421e-05	2.91118e-05	-1.41312	0.765718	CLIC4;SMYD5;ANXA4;APIP;OTUD7B;PPP2R5A;MIF;RASAL2;EPS8;ITPKB;TJP1;ALDH6A1;DYNC1LI2;ACTR1B;SH3BP4;NUCB1;SNAP29;EPS15
CJUN_26792858_Chip-Seq_BT549_Human	31/2000	0.0797664	0.426784	9.70519e-09	6.26335e-08	-0.881261	0.750373	NOTCH2;PYGB;LRSAM1;OTUD7B;DBI;HNMT;FNBP1L;FSTL1;AMOT;GGA2;HEBP1;LGALS3;TRIM2;PLS3;SH3BP4;FLNA;WASF2;CD99;ANXA2;CAV1;PPP2R5A;ANXA11;SOD2;ITPKB;UFM1;ACAP2;BIN1;ASB9;ADAM9;NCOA7;UTRN
GATA2_21186366_ChIP-Seq_BM-HSCs_Mouse	31/2000	0.0797664	0.426784	9.70519e-09	6.26335e-08	-0.870647	0.741335	ITSN2;CPM;MOXD1;CISD1;GMPR;PYGL;RPF2;ALDH1L2;AKAP12;POFUT2;SCIN;MYO18A;PLXNC1;TNS3;SASH1;MAP2K6;GAMT;STX8;SYNRG;TXNRD1;MIF;SUPV3L1;MYO1D;TOM1L2;CCDC88A;RAP2A;DCT;ECHDC1;NCOA7;UTRN;FERMT2
MEF2A_21415370_ChIP-Seq_HL-1_Mouse	16/1048	0.189149	0.648649	5.2026e-05	0.000107486	-1.7103	0.740327	ITSN2;USP47;RBPMS;CAV1;ITPR1;PPP2R5A;ANXA11;DBI;ADD3;LPP;CCDC88A;ZEB2;SPR;CDH2;ADAM9;CDIPT
WT1_25993318_ChIP-Seq_PODOCYTE_Human	53/3464	0.0309239	0.297821	2.97335e-14	9.7964e-13	-0.602587	0.729891	MOXD1;CLIC4;QPRT;OTUD7B;PYGL;FNBP1L;MYLK;ALAD;AKAP11;TRIM2;MYO18A;PDDC1;TNS3;USP47;TANGO2;ANXA4;ANXA11;ZEB2;ARMCX1;ATP6V1B2;ACOT2;NCOA7;UTRN;OPTN;LRPAP1;ARL3;ITPR1;GMPR;RASAL2;ADD3;LPP;TMEM245;CYB5R3;EPB41L3;PLXNA1;WASF2;SASH1;MAP2K6;FN3K;GSTM1;RBPMS;IDH1;PDE4DIP;HSPA12A;ACSF2;NFKB1;TJP1;MYO1D;RYBP;GNAQ;CRYL1;CTNNB1;FERMT2
ATF3_27146783_Chip-Seq_COLON_Human	31/2000	0.0797664	0.426784	9.70519e-09	6.26335e-08	-0.852438	0.725831	YAP1;NOTCH2;SP100;CLIC4;CNP;EPB41;MFI2;OTUD7B;RPF2;ALDH1L2;CNDP2;HEBP1;LGALS3;GGA1;PAK1;ACTR1B;TRIM2;MICALL1;MYO18A;EPS15;CAV1;IDH1;PPP2R5A;ANXA11;PTGR1;NRBP1;TSN;COQ5;SUPV3L1;ADAM9;DOCK1
TAL1_21186366_ChIP-Seq_BM-HSCs_Mouse	31/2000	0.0797664	0.426784	9.70519e-09	6.26335e-08	-0.849987	0.723744	ITSN2;CPM;MOXD1;CISD1;GMPR;PYGL;RPF2;ALDH1L2;AKAP12;POFUT2;AKAP11;MYO18A;PLXNC1;TNS3;SASH1;MAP2K6;GAMT;STX8;SYNRG;TXNRD1;ANXA11;MIF;SUPV3L1;MYO1D;TOM1L2;CCDC88A;RAP2A;HNRNPK;ECHDC1;NCOA7;UTRN
KDM2B_26808549_Chip-Seq_SUP-B15_Human	31/2000	0.0797664	0.426784	9.70519e-09	6.26335e-08	-0.823998	0.701615	PIGS;KANK2;NOTCH2;EPB41;MFI2;GMPR;PYGL;FNBP1L;ADD1;STIP1;DDI2;TRIM2;MYO18A;PLXNA1;FLNA;PLXNC1;WASF2;LYPLA2;C21ORF33;ANXA2;ADPRHL2;RAB27A;PDE4DIP;PTGR1;SORBS3;MYO1D;ITPKB;ZEB2;BIN1;GNAQ;UTRN
PPARA_22158963_ChIP-Seq_LIVER_Mouse	31/2000	0.0797664	0.426784	9.70519e-09	6.26335e-08	-0.809073	0.688906	NOTCH2;CISD1;OTUD7B;DBI;ABAT;PYGL;CHD3;FNBP1L;ALAD;HEBP1;GGA1;CYB5R3;NNT;MYO18A;PDDC1;BID;SASH1;HIBCH;DECR1;FN3K;GSTM1;PCYT2;TSTD1;ST13;SORD;SORBS3;PATL1;ACSF2;CRYZL1;ECHDC1;OPTN
FOXM1_23109430_ChIP-Seq_U2OS_Human	5/267	0.215865	0.649671	0.0096328	0.0126153	-1.5906	0.686009	LGALS3;RAP2A;USP19;PAK4;WARS2
TAL1_20566737_ChIP-Seq_PRIMARY_FETAL_LIVER_ERYTHROID_Mouse	29/1875	0.0901966	0.459049	3.18791e-08	1.85781e-07	-0.871865	0.678832	NOTCH2;CLIC4;FECH;ARL3;GMPR;PIK3CB;CHD3;ADD3;ADD1;ALAD;GGA2;HEBP1;POFUT2;NNT;TRIM2;TOM1;MYO18A;PLXNC1;WASF2;TNS3;VAT1;TXNRD1;PPP2R5A;ANXA11;SOD2;COMMD7;ZEB2;DNAJA4;UTRN
CREB1_26743006_Chip-Seq_LNCaP_Human	31/2000	0.0797664	0.426784	9.70519e-09	6.26335e-08	-0.797155	0.678758	PIGS;KANK2;UNC119B;SP100;EPB41;GSTP1;ABAT;CHD3;SPATA20;FNBP1L;GGA1;PAK1;CYB5R3;SPR;DDI2;CTSK;PRDX1;PEA15;MYO18A;FLNA;EPS15;WASF2;USP47;C21ORF33;ANXA2;ADPRHL2;TXNRD1;PDE4DIP;NUCB1;CRYL1;UTRN
KDM2B_26808549_Chip-Seq_JURKAT_Human	31/2000	0.0797664	0.426784	9.70519e-09	6.26335e-08	-0.795215	0.677107	YAP1;CLIC4;ARL3;CHD3;SPATA20;ADD3;FNBP1L;GLG1;GGA2;PURA;CDH2;HECTD3;PRDX1;PEA15;PLXNA1;FLNA;ANXA7;PLXNC1;ISOC2;VAT1;USP47;ADPRHL2;TXNRD1;PPP2R5A;PDE4DIP;HSPA12A;NFKB1;ITPKB;TJP1;CRYL1;UTRN
ZFX_18555785_ChIP-Seq_MESCs_Mouse	48/3249	0.0658416	0.426784	2.17804e-12	4.01015e-11	-0.786486	0.669674	ITSN2;LRPAP1;FECH;SMYD5;VPS4A;QPRT;PEBP1;PIK3CB;LPP;GLG1;STRN4;USP19;CNDP2;PRDX2;STIP1;SNX27;PRDX1;CHCHD6;DDI2;EPB41L3;TOM1;SERPINH1;PDDC1;ANXA7;BID;TNS3;PAK4;DNAJC19;MPP1;USP47;ST13;TXNRD1;PPP2R5A;NUTF2;SOD2;HDHD2;COMMD7;NRBP1;SUPV3L1;GSTZ1;TJP1;DYNC1LI2;GNAQ;CRYZL1;ACOT2;CRYL1;CHMP4B;PAFAH1B2
STAT5_23275557_ChIP-Seq_MAMMARY-EPITHELIUM_Mouse	19/1197	0.126696	0.539535	5.99688e-06	1.59459e-05	-1.07916	0.665896	RNF31;FN3K;LYPLA2;PYGB;CLIC4;CNP;FAM114A1;ARPC1B;PIK3CB;COMMD7;LPP;CNDP2;NNT;ATP6V1B2;PIR;ADCK3;SASH1;HIBCH;CLASP2
SREBP1_19666523_ChIP-Seq_LIVER_Mouse	12/738	0.174709	0.621408	0.000259227	0.000437402	-1.38786	0.660297	NOTCH2;PRDX2;TOM1L2;RAP2A;ITPR1;SH3BP4;PLS3;CHMP4B;PYGL;CDIPT;EPS15;LPP
ELK3_25401928_ChIP-Seq_HUVEC_Human	31/2000	0.0797664	0.426784	9.70519e-09	6.26335e-08	-0.77211	0.657433	KANK2;SP100;EPB41;GSTP1;ARPC1B;CHD3;AKAP12;PURA;STIP1;CYB5R3;DDI2;PRDX1;PEA15;SERPINH1;PLXNA1;SH3BP4;PDDC1;VAT1;MPP1;LYPLA2;C21ORF33;CAV1;TXNRD1;PDE4DIP;TJP1;RAP2A;ZEB2;BIN1;ECHDC1;UTRN;DOCK1
XRN2_22483619_ChIP-Seq_HELA_Human	24/1529	0.103265	0.500571	4.1271e-07	1.57911e-06	-0.942365	0.652122	PIGS;GAMT;VAT1;LYPLA2;LRSAM1;C11ORF54;ARL3;ITPR1;PPP2R5A;NUTF2;RPF2;NAGPA;SUMF2;WARS2;SUPV3L1;STIP1;ZEB2;CYB5R3;HNRNPK;CDC37;PRDX1;ECHDC1;CDIPT;B2M
TFAP2A_17053090_ChIP-ChIP_MCF-7_Human	29/1904	0.103953	0.500571	4.40187e-08	2.2403e-07	-0.940846	0.651071	PSMD10;CHD3;NAGPA;ALDH1L2;STRN4;GGA2;HEBP1;GGA1;STIP1;SH3BGRL;POFUT2;CYB5R3;EPB41L3;FLNA;PLXNC1;CLIC2;SNAP29;MAP2K6;ISOC2;MPP1;ST13;SORD;ALDH6A1;DYNC1LI2;DNAJA4;ASB9;PIR;CHMP4B;PIN4
FOXO3_22982991_ChIP-Seq_MACROPHAGES_Mouse	31/2000	0.0797664	0.426784	9.70519e-09	6.26335e-08	-0.744334	0.633783	NOTCH2;SP100;SMYD5;APIP;ADD1;GLG1;ACTR1B;AKAP11;SGCB;NNT;PRDX1;MICALL1;DNAJC19;LYPLA2;USP47;RBPMS;ANXA2;ST13;IDH1;ANXA11;NUTF2;HDHD2;NRBP1;TSN;PATL1;WARS2;DNAJA4;PITHD1;CTNNB1;NCOA7;RABL6
CREB1_23762244_ChIP-Seq_HIPPOCAMPUS_Rat	37/2393	0.0602718	0.414617	3.18612e-10	3.32418e-09	-0.695718	0.612511	RNF31;ATP6V1A;RABGAP1;GMPR2;RASAL2;USP19;PURA;GGA1;STIP1;ACTR1B;AKAP11;CHCHD6;TOM1;CDIPT;EPS15;WASF2;B2M;PCYT2;TXNRD1;PPP2R5A;PDE4DIP;NUTF2;MIF;WARS2;SUPV3L1;GSTZ1;TOM1L2;RAP2A;HNRNPK;DNAJA4;BIN1;CDC37;CDK2;CRYZL1;CHMP4B;TAF7;FERMT2
LMO2_26923725_Chip-Seq_HEMANGIOBLAST_Mouse	28/1822	0.100548	0.49174	6.40503e-08	3.18218e-07	-0.849987	0.603324	NOTCH2;CLIC4;TGFB1I1;ITPR1;OTUD7B;FSTL1;AMOT;EPS8;ALDH1B1;CDH2;TOM1;SH3BP4;PLXNC1;TNS3;PAK4;TSNAX;STX8;EXOC6B;RAB27A;TSN;MYO1D;UFM1;ZEB2;RYBP;DCT;BIN1;GNAQ;ATP6V1B2
RUNX_20019798_ChIP-Seq_JUKART_Human	10/616	0.203933	0.648649	0.000847879	0.00133026	-1.35194	0.585205	GGA2;TJP1;LGALS3;RYBP;GNAQ;CRYL1;ADD3;GLG1;NFKB1;SASH1
FUS_26573619_Chip-Seq_HEK293_Human	9/543	0.203512	0.648649	0.00132745	0.00201696	-1.35184	0.585161	ZEB2;GPNMB;GNAQ;ASB9;APIP;NCOA7;FSTL1;NFKB1;SASH1
ZFP281_18757296_ChIP-ChIP_E14_Mouse	29/2004	0.161473	0.594458	1.27402e-07	5.86423e-07	-1.12471	0.584967	YAP1;NOTCH2;PYGB;RABGAP1;GSTP1;QPRT;LPP;ALAD;ACTR1B;SGCB;MYO18A;SERPINH1;SH3BP4;CDIPT;SNAP29;SASH1;VAT1;TRIM63;RBPMS;ST13;IDH1;DYNLT3;HSPA12A;DYNC1LI2;RYBP;ARMCX2;BIN1;CDK2;CTNNB1
NKX2-5_21415370_ChIP-Seq_HL-1_Mouse	22/1507	0.192034	0.648649	4.04668e-06	1.1333e-05	-1.3508	0.584711	NOTCH2;USP47;ENTPD1;ANXA2;CAV1;ANXA4;TXNRD1;IDH1;GMPR2;PPP2R5A;NUTF2;DBI;FSTL1;UQCRH;NRBP1;ZEB2;MYO18A;ADAM9;CHMP4B;UTRN;CDIPT;VPS39
GATA3_20176728_ChIP-ChIP_TSCs_Mouse	13/834	0.199951	0.648649	0.000215985	0.000384109	-1.34434	0.581918	RNF31;PCYT2;FECH;PEBP1;PIK3CB;SPATA20;ALAD;LGALS3;GPR143;SGCB;CHMP4B;OPTN;MAP2K6
VDR_24787735_ChIP-Seq_THP-1_Human	13/805	0.168273	0.608896	0.000154196	0.00028307	-1.1634	0.577173	SP100;TXNRD1;ITPR1;PDE4DIP;PYGL;LPP;STRN4;MYO1D;ZEB2;CRYZL1;SIRPA;UTRN;TNS3
WDR5_24793694_ChIP-Seq_LNCAP_Human	12/757	0.196575	0.648649	0.000324509	0.000544617	-1.32448	0.57332	MECP2;USP47;GMPR;CHMP4B;PDE4DIP;PIN4;RASAL2;LPP;ASRGL1;MAP2K6;PAK4;COQ5
TFEB_21752829_ChIP-Seq_HELA_Human	13/808	0.171425	0.613212	0.000159786	0.000291621	-1.13756	0.556315	ATP6V1A;ST13;TXNRD1;SYNRG;PDE4DIP;NAGPA;PATL1;SUPV3L1;ACAP2;AKAP11;GPNMB;TRIM2;TOM1
TBX5_21415370_ChIP-Seq_HL-1_Mouse	33/2296	0.15083	0.58849	1.84232e-08	1.15329e-07	-1.04451	0.553792	YAP1;ATP6V1A;CPM;CLIC4;VPS4A;OTUD7B;ABAT;ADD3;STRN4;ALAD;ALDH1B1;DDI2;TOM1;PDDC1;GAMT;FN3K;PCYT2;ANXA2;STX8;CAV1;TXNRD1;SORD;NUTF2;HDHD2;SOD2;COMMD7;MYO1D;RAP2A;DNAJA4;CRYZL1;ATP6V1B2;CHMP4B;ADAM9
CCND1_20090754_ChIP-ChIP_RETINA_Mouse	31/2137	0.148191	0.58849	4.25626e-08	2.202e-07	-1.03244	0.547394	PSMD10;RNF31;ATP6V1A;ITPR1;DBI;ADD3;STRN4;PRDX2;STIP1;HECTD3;NNT;PLS3;SH3BP4;PDDC1;PAK4;GAMT;VAT1;USP47;ST13;IDH1;PDE4DIP;SUMF2;ASRGL1;WARS2;SUPV3L1;TOM1L2;RAP2A;ALDH6A1;ARMCX1;CDK2;CRYZL1
NR1I2_20693526_ChIP-Seq_LIVER_Mouse	14/939	0.234331	0.688691	0.000194414	0.00034872	-1.35478	0.505283	NOTCH2;MOXD1;USP47;GSTM2;CLIC4;GSTM1;CAV1;ITPR1;PEBP1;PYGL;LPP;MYLK;TOM1L2;GNAQ
STAT3_18555785_ChIP-Seq_MESCs_Mouse	30/1997	0.112769	0.507543	3.39586e-08	1.87352e-07	-0.715261	0.485071	ITSN2;YAP1;CLIC4;PEBP1;FNBP1L;NAGPA;LPP;GLG1;PURA;ALDH1B1;CDH2;NNT;TRIM2;EPB41L3;PLXNA1;PRAME;WASF2;TNS3;HIBCH;DNAJC19;RAB27A;GDAP1;NFKB1;CCDC88A;RAP2A;UFM1;RYBP;DCT;ADAM9;UTRN
TP53_23651856_ChIP-Seq_MEFs_Mouse	48/3193	0.0515772	0.388359	1.18331e-12	2.38953e-11	-0.507608	0.480108	ITSN2;ATP6V1A;KANK2;LRSAM1;FAM114A1;RASAL2;SNX30;ADD3;LPP;ADD1;CNDP2;ALAD;PRDX2;SDCBP;SGCB;CHCHD6;DDI2;EPB41L3;PLS3;PDDC1;PLXNA1;SH3BP4;FLNA;TNS3;SASH1;PAK4;GAMT;VAT1;MPP1;TSNAX;PCYT2;TRIM63;RBPMS;ADPRHL2;ST13;TXNRD1;NUTF2;MIF;GSTZ1;MYO1D;TOM1L2;CCDC88A;RAP2A;ACAP2;GNAQ;CRYZL1;PIR;DOCK1
ZNF217_24962896_ChIP-Seq_MCF-7_Human	23/1522	0.145411	0.587274	1.37142e-06	4.38013e-06	-0.897824	0.47788	RBPMS;ANXA2;ANXA4;TXNRD1;EXOC6B;ITPR1;OTUD7B;ABAT;PIK3CB;HNMT;LPP;GLG1;MYLK;TJP1;RYBP;SCIN;GNAQ;CHCHD6;SH3BP4;NCOA7;UTRN;TNS3;PAK4
ESR2_21235772_ChIP-Seq_MCF-7_Human	7/424	0.245294	0.700873	0.00457133	0.00627555	-1.34155	0.476823	TOM1L2;SDCBP;SH3BP4;ABAT;TNS3;DOCK1;SASH1
CDX2_22108803_ChIP-Seq_LS180_Human	30/2000	0.114319	0.507543	3.50769e-08	1.87352e-07	-0.685486	0.464879	KANK2;NOTCH2;CPM;C11ORF54;SP100;RABGAP1;APIP;PEBP1;ABAT;ADD3;MYLK;EPS8;HEBP1;SCIN;TRIM2;PLXNC1;CDIPT;HIBCH;ANXA2;CAV1;SYNRG;DYNLT3;ANXA11;SERPINB9;ASRGL1;ACAP2;RYBP;GNAQ;PMP2;FERMT2
SPI1_26923725_Chip-Seq_HPCs_Mouse	30/2000	0.114319	0.507543	3.50769e-08	1.87352e-07	-0.67724	0.459286	ITSN2;KANK2;ATP6V1A;CLIC4;QPRT;ADD3;RPF2;ALDH1L2;UQCRH;RPH3A;HEBP1;CYB5R3;SNX27;PLXNC1;TNS3;HIBCH;MAP2K6;CLASP2;GSTM1;IDH1;ANXA4;MIF;PTGR1;SUMF2;ITPKB;ZEB2;ACAP2;HNRNPK;DNAJA4;FERMT2
SPI1_23127762_ChIP-Seq_K562_Human	21/1389	0.158499	0.58849	4.00366e-06	1.1333e-05	-0.865225	0.458738	ITSN2;NOTCH2;RABGAP1;ARPC1B;TXNRD1;PDE4DIP;PIK3CB;SNX30;NFKB1;ASRGL1;STRN4;SCIN;MYO18A;ECHDC1;TAF7;ANXA7;PRAME;BID;OPTN;CD99;DECR1
ZFP322A_24550733_ChIP-Seq_MESCs_Mouse	1990-02-01	0.292206	0.714535	0.0701717	0.0813472	-1.36077	0.457389	PLXNC1;MAP2K6
GATA1_26923725_Chip-Seq_HPCs_Mouse	4/226	0.285266	0.708636	0.0238819	0.0295456	-1.32573	0.456598	TSNAX;BIN1;EXOC6B;ATP6V1B2
GATA1_19941827_ChIP-Seq_MEL86_Mouse	30/2000	0.114319	0.507543	3.50769e-08	1.87352e-07	-0.659903	0.447529	KANK2;NOTCH2;LRPAP1;PYGB;SP100;CLIC4;FECH;OTUD7B;PEBP1;ABAT;PIK3CB;ADD3;MYLK;RPH3A;ALDH1B1;CTSK;MYO18A;PLXNA1;PLXNC1;BID;WASF2;MAP2K6;TSNAX;PDE4DIP;ZEB2;RYBP;CDC37;GNAQ;DOCK1;FERMT2
ZFP281_27345836_Chip-Seq_ESCs_Mouse	30/2000	0.114319	0.507543	3.50769e-08	1.87352e-07	-0.655121	0.444286	KANK2;NOTCH2;UNC119B;CNP;QPRT;CISD1;DBI;CHD3;SPATA20;RASAL2;AKAP12;STIP1;ACTR1B;AKAP11;NNT;MICALL1;MYO18A;SERPINH1;SH3BP4;SIRPA;SASH1;VAT1;IDH1;TSN;PATL1;SUPV3L1;ZEB2;CDK2;ECHDC1;FERMT2
MEIS1_20887958_ChIP-Seq_HPC-7_Mouse	22/1452	0.149254	0.58849	2.25735e-06	7.03034e-06	-0.832476	0.441375	ITSN2;PIGS;UNC119B;ARL3;SYNRG;SOD2;FNBP1L;COMMD7;SORBS3;SUMF2;ADD1;USP19;ITPKB;STIP1;POFUT2;ZEB2;HECTD3;DDI2;CDC37;SNAP29;HIBCH;PAK4
ESR1_21235772_ChIP-Seq_MCF-7_Human	4/228	0.290599	0.714535	0.0245526	0.0303155	-1.3056	0.438844	TOM1L2;SH3BP4;ABAT;TNS3
CTCF_27219007_Chip-Seq_ERYTHROID_Human	30/2000	0.114319	0.507543	3.50769e-08	1.87352e-07	-0.642118	0.435467	PIGS;NOTCH2;CLIC4;EPB41;SMYD5;MFI2;ARPC1B;FNBP1L;UQCRH;CNDP2;GGA1;SNX27;HECTD3;DDI2;PRDX1;ANXA7;PLXNC1;B2M;VAT1;LYPLA2;USP47;PCYT2;TSTD1;ADPRHL2;TXNRD1;ANXA11;COMMD7;ITPKB;ACOT2;PAFAH1B2
MEIS1_26253404_ChIP-Seq_OPTIC_CUPS_Mouse	30/2000	0.114319	0.507543	3.50769e-08	1.87352e-07	-0.636033	0.431341	YAP1;CPM;ABAT;PYGL;ADD3;FNBP1L;MYLK;ALAD;POFUT2;DDI2;BID;GBP1;VPS39;HIBCH;CLASP2;RBPMS;STX8;IDH1;EXOC6B;PPP2R5A;SORBS3;NFKB1;ASRGL1;TJP1;TOM1L2;RAP2A;ZEB2;DCT;BIN1;UTRN
ERA_27197147_Chip-Seq_ENDOMETRIOID-ADENOCARCINOMA_Human	16/1073	0.214489	0.648649	6.82025e-05	0.000138619	-0.989715	0.428412	ITSN2;NOTCH2;CPM;EPB41;ARL3;DYNLT3;GMPR;HNMT;ASRGL1;RYBP;MICALL1;TOM1;ACOT2;CTNNB1;TNS3;DOCK1
SMAD4_21799915_ChIP-Seq_A2780_Human	37/2464	0.0842405	0.439455	7.00404e-10	6.35439e-09	-0.515202	0.42361	PYGB;SP100;ARL3;ITPR1;OTUD7B;RASAL2;LPP;FSTL1;ADD1;AMOT;RPH3A;PAK1;AKAP11;SCIN;SNX27;CHCHD6;SASH1;USP47;SYNRG;ANXA4;PPP2R5A;PDE4DIP;HSPA12A;GDAP1;NFKB1;WARS2;MYO1D;ITPKB;TOM1L2;CCDC88A;GPR143;RYBP;DNAJA4;GNAQ;PIR;TAF7;DOCK1
CEBPD_23245923_ChIP-Seq_MEFs_Mouse	8/504	0.256579	0.700873	0.00314978	0.00449148	-1.17501	0.417631	ATP6V1A;ZEB2;CTSK;EXOC6B;ADCK3;LPP;UQCRH;MYLK
KLF5_18264089_ChIP-ChIP_MESCs_Mouse	2/103	0.349194	0.745092	0.0880255	0.100189	-1.39354	0.410045	DNAJC19;RYBP
TP63_22573176_ChIP-Seq_HFKS_Human	62/4229	0.0427226	0.34733	7.20307e-16	4.0992e-14	-0.386766	0.408997	ITSN2;TGFB1I1;OTUD7B;DBI;ABAT;PIK3CB;CHD3;SPATA20;AMOT;MYLK;AKAP12;POFUT2;NNT;CHCHD6;DDI2;CTSK;PEA15;MYO18A;PLXNC1;GAMT;TSTD1;ANXA2;ANXA11;NUTF2;MIF;COMMD7;TSN;ITPKB;BIN1;DOCK1;OPTN;KANK2;LRPAP1;EPB41;GSTP1;GMPR;RPF2;LPP;STRN4;GGA2;GGA1;CYB5R3;SNX27;GPNMB;EPB41L3;SERPINH1;SH3BP4;FLNA;CD99;ISOC2;C21ORF33;RBPMS;SYNRG;TXNRD1;CAV1;NFKB1;GSTZ1;GPR143;UFM1;GNAQ;CRYL1;PIN4
KLF2_18264089_ChIP-ChIP_MESCs_Mouse	2/103	0.349194	0.745092	0.0880255	0.100189	-1.3836	0.40712	DNAJC19;RYBP
EWS-FLI1_20517297_ChIP-Seq_SK-N-MC_Human	9/574	0.249706	0.700873	0.00192358	0.00282005	-1.14084	0.405488	MYO1D;ACAP2;SP100;RBPMS;MICALL1;SH3BP4;SIRPA;HDHD2;DECR1
PPARD_23208498_ChIP-Seq_MDA-MB-231_Human	8/516	0.276904	0.700873	0.0036197	0.00508057	-1.1345	0.403234	DNAJC19;TOM1L2;CDH2;GNAQ;CHCHD6;MYO18A;CHMP4B;TNS3
KLF4_18264089_ChIP-ChIP_MESCs_Mouse	2/104	0.353522	0.745092	0.0894502	0.101626	-1.35897	0.399874	DNAJC19;RYBP
HIF1A_21447827_ChIP-Seq_MCF-7_Human	5/321	0.33867	0.745092	0.0196007	0.024738	-1.35031	0.397326	AKAP12;CAV1;OTUD7B;MIF;UTRN
ESRRB_18555785_ChIP-Seq_MESCs_Mouse	21/1434	0.195131	0.648649	6.45591e-06	1.70523e-05	-0.905986	0.392169	FN3K;PCYT2;IDH1;PPP2R5A;ABAT;DBI;HDHD2;SOD2;UQCRH;USP19;COQ5;LGALS3;PURA;POFUT2;DCT;NNT;DDI2;PRDX1;EPB41L3;SIRPA;PAFAH1B2
LXR_22158963_ChIP-Seq_LIVER_Mouse	30/2000	0.114319	0.507543	3.50769e-08	1.87352e-07	-0.566918	0.384469	KANK2;CPM;CNP;FECH;QPRT;CISD1;ITPR1;DBI;ABAT;CHD3;LPP;GGA1;CYB5R3;CDH2;DDI2;MYO18A;SASH1;MAP2K6;CLASP2;RBPMS;IDH1;SORD;PPP2R5A;PDE4DIP;SORBS3;COMMD7;CRYZL1;PMP2;UTRN;FERMT2
TCF3_18692474_ChIP-Seq_MEFs_Mouse	11/745	0.279251	0.700873	0.00100914	0.00157536	-1.0782	0.383221	LRPAP1;PURA;UFM1;CRYZL1;SERPINH1;ITPR1;ANXA7;ANXA11;UTRN;SASH1;PAK4
BMI1_19503595_ChIP-Seq_MEFsC_Mouse	10/661	0.267776	0.700873	0.00142202	0.00215021	-0.999345	0.355195	AKAP12;GSTP1;DYNLT3;CDK2;FLNA;PLXNA1;ABAT;ALDH1L2;B2M;COQ5
FOXP3_21729870_ChIP-Seq_TREG_Human	21/1404	0.170254	0.612525	4.70591e-06	1.27528e-05	-0.692008	0.339199	TSNAX;LRSAM1;CNP;SMYD5;ADPRHL2;NDUFB1;UQCRH;TSN;COQ5;SUPV3L1;ITPKB;STIP1;RAP2A;UFM1;HECTD3;SERPINH1;ECHDC1;PIN4;CDIPT;EPS15;WASF2
ERG_21242973_ChIP-ChIP_JURKAT_Human	5/321	0.33867	0.745092	0.0196007	0.024738	-1.13569	0.334172	VAT1;ITPKB;TOM1L2;BIN1;CDC37
SCL_19346495_ChIP-Seq_HPC-7_Human	4/252	0.355331	0.745092	0.0334915	0.04071	-1.11054	0.326773	ENTPD1;ZEB2;EXOC6B;PIK3CB
MYCN_18555785_ChIP-Seq_MESCs_Mouse	32/2261	0.177356	0.622217	4.39601e-08	2.2403e-07	-0.684998	0.325008	NOTCH2;ATP6V1A;LRSAM1;RABGAP1;ARL3;APIP;ITPR1;DBI;RASAL2;UQCRH;ADD1;GLG1;ALAD;AKAP12;PURA;PRDX2;NNT;TRIM2;ANXA7;CDIPT;SASH1;MAP2K6;ADPRHL2;ST13;TXNRD1;NUTF2;HDHD2;TSN;SUPV3L1;ALDH6A1;RYBP;ECHDC1
FOXA1_27197147_Chip-Seq_ENDOMETRIOID-ADENOCARCINOMA_Human	9/594	0.28124	0.70142	0.00241019	0.00347645	-0.913045	0.32381	NOTCH2;MOXD1;C21ORF33;ENTPD1;CLIC4;PAK1;TRIM2;CRYL1;PPP2R5A
CEBPB_26923725_Chip-Seq_MESODERM_Mouse	16/1079	0.220792	0.659695	7.26878e-05	0.000147257	-0.756786	0.314806	LRPAP1;GSTM2;RBPMS;ANXA2;MFI2;STX8;RPF2;AKAP12;RPH3A;ZEB2;CDH2;PLXNA1;BID;DOCK1;MAP2K6;CLASP2
CIITA_25753668_ChIP-Seq_RAJI_Human	7/459	0.31015	0.745092	0.00691318	0.0092868	-1.03981	0.305961	MYO1D;LRSAM1;CCDC132;HNRNPK;ADPRHL2;PDE4DIP;NAGPA
GATA3_26560356_Chip-Seq_TH2_Human	29/2000	0.158874	0.58849	1.22274e-07	5.66987e-07	-0.574783	0.304747	UNC119B;QPRT;CHD3;SNX30;ALDH1L2;GLG1;GGA2;STIP1;SDCBP;ACTR1B;AKAP11;PLXNA1;BID;B2M;CD99;MAP2K6;PAK4;TSTD1;SYNRG;TXNRD1;SORD;NFKB1;TJP1;ZEB2;ACAP2;DNAJA4;GNAQ;CRYZL1;NCOA7
EZH2_27294783_Chip-Seq_NPCs_Mouse	20/1374	0.209944	0.648649	1.1768e-05	2.91118e-05	-0.676442	0.292807	MOXD1;SP100;IDH1;PPP2R5A;RASAL2;RPF2;GDAP1;ALDH1L2;TSN;AKAP12;ITPKB;POFUT2;ACTR1B;ECHDC1;SH3BP4;NCOA7;PLXNC1;UTRN;SASH1;HIBCH
PADI4_21655091_ChIP-ChIP_MCF-7_Human	15/1037	0.259402	0.700873	0.000159183	0.000291369	-0.801927	0.285027	NOTCH2;DNAJC19;ATP6V1A;GMPR2;CISD1;PDE4DIP;CHD3;ADD3;COQ5;ALDH6A1;UFM1;HNRNPK;PRDX1;CRYZL1;HIBCH
POU3F2_20337985_ChIP-ChIP_501MEL_Human	24/1702	0.226067	0.670701	2.59138e-06	7.99116e-06	-0.708314	0.282924	ITSN2;ATP6V1A;MOXD1;PDE4DIP;PIK3CB;RASAL2;HNMT;SOD2;FNBP1L;WARS2;AKAP12;SDCBP;RAP2A;UFM1;ZEB2;DYNC1LI2;SGCB;NNT;TRIM2;TOM1;ADAM9;CTNNB1;UTRN;CLASP2
SMARCD1_25818293_ChIP-Seq_ESCs_Mouse	31/2119	0.137632	0.563122	3.53156e-08	1.87352e-07	-0.486161	0.279182	ITSN2;LRPAP1;CPM;ITPR1;PYGL;HNMT;RPF2;FNBP1L;LPP;ALAD;AKAP11;CDH2;DDI2;ANXA7;EPS15;GBP1;CLASP2;GSTM2;ENTPD1;CCDC132;PDE4DIP;PTGR1;NFKB1;MYO1D;ACAP2;ASB9;ATP6V1B2;CHMP4B;ADAM9;NCOA7;DOCK1
SETDB1_19884255_ChIP-Seq_MESCs_Mouse	28/2020	0.229873	0.678776	4.98755e-07	1.89225e-06	-0.707185	0.274009	PIGS;VPS4A;PEBP1;DBI;CHD3;STRN4;AKAP12;EPS8;RPH3A;GGA1;EPB41L3;FLNA;SNAP29;TNS3;GAMT;VAT1;LYPLA2;DYNLT3;NRBP1;SUMF2;NFKB1;GSTZ1;DYNC1LI2;ARMCX1;BIN1;ACOT2;CTNNB1;DOCK1
P53_22127205_ChIP-Seq_FIBROBLAST_Human	10/679	0.294962	0.718467	0.0017261	0.00255447	-0.820627	0.271328	RAP2A;PAK1;RYBP;SCIN;BIN1;NNT;VPS4A;EXOC6B;CRYL1;LPP
TTF2_22483619_ChIP-Seq_HELA_Human	22/1512	0.196211	0.648649	4.26096e-06	1.16479e-05	-0.621248	0.268916	KANK2;TSNAX;LRSAM1;STX8;SYNRG;ITPR1;NDUFB1;PPP2R5A;NUTF2;NAGPA;ASRGL1;WARS2;COQ5;SUPV3L1;CYB5R3;CDC37;PRDX1;PLS3;CTNNB1;CDIPT;PAFAH1B2;SASH1
NACC1_18358816_ChIP-ChIP_MESCs_Mouse	11/769	0.314125	0.745092	0.00129377	0.00198506	-0.905765	0.266519	AKAP12;LRPAP1;PRDX2;UFM1;GSTM1;RBPMS;TRIM2;IDH1;SIRPA;FSTL1;DOCK1
YY1_22570637_ChIP-Seq_MALME-3M_Human	15/1049	0.273598	0.700873	0.000179786	0.000325278	-0.733819	0.26082	C21ORF33;TSTD1;GMPR;NDUFB1;RPF2;USP19;SUPV3L1;GGA2;PRDX2;TOM1L2;CYB5R3;ASB9;NUCB1;PDDC1;EPS15
FOXM1_26100407_CHIP-SEQ_Hek293_flp-in_Human	28/1934	0.166202	0.604898	2.12034e-07	9.48094e-07	-0.518828	0.260812	CLIC4;CNP;EPB41;ITPR1;CHD3;ADD3;EPS8;LGALS3;AKAP11;SPR;CDH2;PRDX1;PLS3;SH3BP4;EPS15;MAP2K6;PAK4;STX8;IDH1;EXOC6B;PPP2R5A;PDE4DIP;ITPKB;TOM1L2;DCT;CRYL1;CHMP4B;NCOA7
OLIG2_26023283_ChIP-Seq_AINV15_Mouse	29/2000	0.158874	0.58849	1.22274e-07	5.66987e-07	-0.487484	0.258461	KANK2;PYGB;MOXD1;PYGL;CHD3;STIP1;SH3BGRL;CYB5R3;ALDH1B1;SGCB;NNT;MICALL1;SERPINH1;SH3BP4;PLXNC1;WASF2;SASH1;MAP2K6;PAK4;CLASP2;IDH1;PPP2R5A;HDHD2;PTGR1;WARS2;GSTZ1;ARMCX1;GNAQ;NCOA7
FOXA1_26769127_Chip-Seq_PDAC-Cell_line_Human	29/2000	0.158874	0.58849	1.22274e-07	5.66987e-07	-0.483229	0.256206	YAP1;PYGB;SP100;GSTP1;GMPR2;OTUD7B;ADD3;FNBP1L;UQCRH;LGALS3;SNX27;DDI2;MYO18A;GBP1;WASF2;LYPLA2;USP47;PCYT2;ANXA2;PPP2R5A;ANXA11;PDE4DIP;ACSF2;SUPV3L1;RAP2A;CDK2;CRYL1;CHMP4B;OPTN
E2F4_21247883_ChIP-Seq_LYMPHOBLASTOID_Human	43/2998	0.113492	0.507543	9.50081e-11	1.21378e-09	-0.377447	0.255974	YAP1;RNF31;GSTP1;ARL3;VPS4A;APIP;CISD1;OTUD7B;PEBP1;NDUFB1;PYGL;ADD3;FNBP1L;NAGPA;UQCRH;GLG1;EPS8;GGA2;LGALS3;AKAP11;SNX27;HECTD3;DDI2;PRDX1;PDDC1;PLXNC1;TSNAX;ANXA2;ADPRHL2;RAB27A;PPP2R5A;PDE4DIP;NUTF2;ASRGL1;PATL1;GSTZ1;ITPKB;RAP2A;DYNC1LI2;CDK2;CRYL1;OPTN;PAFAH1B2
RUNX2_24764292_ChIP-Seq_MC3T3_Mouse	29/2000	0.158874	0.58849	1.22274e-07	5.66987e-07	-0.481548	0.255314	KANK2;NOTCH2;CLIC4;PIK3CB;SNX30;LGALS3;GGA1;CYB5R3;SNX27;TOM1;MYO18A;SERPINH1;PLXNA1;SH3BP4;BID;TNS3;GAMT;VAT1;USP47;GSTM1;ANXA2;IDH1;TXNRD1;PPP2R5A;WARS2;BIN1;GNAQ;CHMP4B;UTRN
ESR1_22446102_ChIP-Seq_UTERUS_Mouse	25/1916	0.352023	0.745092	6.01157e-06	1.59459e-05	-0.85922	0.252823	MOXD1;CLIC4;ITPR1;PIK3CB;ADD3;LPP;FSTL1;SH3BGRL;MICALL1;SH3BP4;PDDC1;PLXNC1;TNS3;SASH1;MAP2K6;RBPMS;ANXA2;PPP2R5A;ANXA11;NFKB1;TOM1L2;ZEB2;CRYL1;NCOA7;UTRN
NANOG_16153702_ChIP-ChIP_HESCs_Human	22/1686	0.365017	0.756624	2.23588e-05	5.10826e-05	-0.897876	0.250408	YAP1;RNF31;ATP6V1A;ENTPD1;CLIC4;RBPMS;CAV1;TXNRD1;ADD3;COMMD7;GLG1;AMOT;GGA1;UFM1;ARMCX1;ACTR1B;CDH2;PEA15;SERPINH1;B2M;SASH1;ISOC2
CDX2_21402776_ChIP-Seq_INTESTINAL-VILLUS_Mouse	29/2000	0.158874	0.58849	1.22274e-07	5.66987e-07	-0.469865	0.24912	CPM;MOXD1;SP100;DBI;RASAL2;RPF2;ALDH1L2;AKAP12;POFUT2;ACTR1B;MYO18A;SH3BP4;PLXNC1;TNS3;SASH1;HIBCH;SYNRG;IDH1;TXNRD1;PPP2R5A;GDAP1;TSN;MYO1D;ITPKB;TOM1L2;CCDC88A;ECHDC1;NCOA7;UTRN
TBX20_22080862_ChIP-Seq_HEART_Mouse	29/2000	0.158874	0.58849	1.22274e-07	5.66987e-07	-0.46815	0.248211	LRPAP1;PYGB;CPM;LRSAM1;CLIC4;VPS4A;CISD1;ITPR1;GMPR;MECP2;EPS8;ACTR1B;CDH2;NNT;CHCHD6;SERPINH1;SIRPA;WASF2;USP47;GSTM1;SYNRG;IDH1;PPP2R5A;HSPA12A;UFM1;DCT;BIN1;CDC37;CTNNB1
POU5F1_26923725_Chip-Seq_MESODERM_Mouse	8/559	0.352729	0.745092	0.00576229	0.00777413	-0.820405	0.241402	ZEB2;RYBP;CDH2;ALDH1B1;ATP6V1B2;CHMP4B;SORBS3;TSN
TBX20_22328084_ChIP-Seq_HEART_Mouse	29/2000	0.158874	0.58849	1.22274e-07	5.66987e-07	-0.455127	0.241306	LRPAP1;PYGB;CPM;LRSAM1;CLIC4;VPS4A;CISD1;ITPR1;GMPR;MECP2;EPS8;ACTR1B;CDH2;NNT;CHCHD6;SERPINH1;SIRPA;WASF2;USP47;GSTM1;SYNRG;IDH1;PPP2R5A;HSPA12A;UFM1;DCT;BIN1;CDC37;CTNNB1
TEAD4_26923725_Chip-Seq_HEMANGIOBLAST_Mouse	8/559	0.352729	0.745092	0.00576229	0.00777413	-0.814519	0.23967	ZEB2;RYBP;CDH2;ALDH1B1;ATP6V1B2;CHMP4B;SORBS3;TSN
FOXA1_25552417_ChIP-Seq_VCAP_Human	29/2000	0.158874	0.58849	1.22274e-07	5.66987e-07	-0.449599	0.238375	PIGS;PYGB;LRSAM1;RABGAP1;GSTP1;GMPR2;ITPR1;OTUD7B;ABAT;FNBP1L;LPP;GLG1;EPS8;LGALS3;PAK1;SGCB;CTSK;WASF2;SASH1;HIBCH;DECR1;DNAJC19;TXNRD1;PTGR1;SORBS3;COMMD7;NFKB1;CDK2;ADAM9
GATA1_19941826_ChIP-Seq_K562_Human	13/967	0.371723	0.762945	0.000843782	0.00132715	-0.861731	0.233158	ITSN2;TRIM63;EPB41;EXOC6B;SORD;ITPR1;GMPR;COMMD7;MYO1D;SNX27;MYO18A;SERPINH1;UTRN
NR3C1_23031785_ChIP-Seq_PC12_Mouse	13/918	0.304622	0.736267	0.000527351	0.000871033	-0.742971	0.227469	ADD3;FSTL1;COMMD7;SORBS3;ACAP2;ZEB2;AKAP11;CDH2;GNAQ;EPB41L3;ASB9;TOM1;FERMT2
PPARG_19300518_ChIP-PET_3T3-L1_Mouse	4/272	0.409376	0.810979	0.0422133	0.0507207	-1.07736	0.225721	ALAD;RBPMS;IDH1;DBI
WT1_20215353_ChIP-ChIP_NEPHRON_PROGENITOR_Mouse	23/1663	0.261447	0.700873	5.77965e-06	1.54618e-05	-0.61648	0.219114	YAP1;FN3K;RBPMS;ITPR1;DBI;PYGL;ADD3;LPP;PURA;SDCBP;RAP2A;DYNC1LI2;RYBP;CDH2;BIN1;SGCB;PEA15;CRYZL1;ATP6V1B2;PDDC1;NCOA7;SNAP29;EPS15
PPARG_20176806_ChIP-Seq_3T3-L1_Mouse	26/1807	0.185676	0.642171	6.67086e-07	2.51564e-06	-0.485976	0.215239	NOTCH2;PYGB;ITPR1;FNBP1L;LPP;FSTL1;GLG1;AKAP12;EPS8;CHCHD6;SH3BP4;BID;DECR1;CLASP2;CAV1;HSPA12A;RAP2A;ZEB2;HNRNPK;RYBP;ARMCX2;CDC37;NCOA7;UTRN;DOCK1;OPTN
AR_21572438_ChIP-Seq_LNCaP_Human	3/188	0.390444	0.788445	0.0620083	0.0726913	-0.904441	0.214979	PIGS;PYGB;RYBP
DCP1A_22483619_ChIP-Seq_HELA_Human	11/759	0.299455	0.726585	0.00116806	0.00180545	-0.659545	0.210659	NOTCH2;PRDX2;DYNC1LI2;RABGAP1;CNP;PRDX1;SYNRG;MICALL1;EXOC6B;APIP;TSN
VDR_20736230_ChIP-Seq_LYMPHOBLASTOID_Human	7/483	0.3564	0.745092	0.00896855	0.01177	-0.70878	0.208557	ITPKB;RYBP;ARPC1B;SERPINB9;UTRN;LPP;ASRGL1
SMAD_19615063_ChIP-ChIP_OVARY_Human	2/124	0.437535	0.812816	0.119257	0.13379	-0.942213	0.195275	PIR;ABAT
MECOM_23826213_ChIP-Seq_KASUMI_Mouse	28/1951	0.177918	0.622217	2.52152e-07	1.09616e-06	-0.403979	0.191674	ITSN2;PYGL;PIK3CB;ADD3;ADD1;STIP1;PRDX1;FLNA;PDDC1;SIRPA;BID;SNAP29;WASF2;B2M;CLASP2;VAT1;ANXA2;RAB27A;PPP2R5A;ANXA11;PDE4DIP;NRBP1;TOM1L2;ZEB2;ACAP2;ARMCX1;NUCB1;PAFAH1B2
ELK1_22589737_ChIP-Seq_MCF10A_Human	13/928	0.318062	0.745092	0.000582085	0.000956392	-0.639668	0.188221	PYGB;ANXA2;EPB41;APIP;PDE4DIP;UQCRH;GGA1;UFM1;MICALL1;SERPINH1;FLNA;TAF7;CTNNB1
SALL4_22934838_ChIP-ChIP_CD34+_Human	19/1418	0.3358	0.745092	5.85084e-05	0.000120481	-0.608708	0.179111	ENTPD1;RABGAP1;EPB41;MFI2;CAV1;GMPR2;SPATA20;GLG1;MYLK;DCT;EPB41L3;MYO18A;SERPINH1;ECHDC1;ADAM9;CTNNB1;UTRN;B2M;MAP2K6
GATA3_22897851_ChIP-Seq_JUKARTE6-1_Human	28/2000	0.214117	0.648649	4.10693e-07	1.57911e-06	-0.39243	0.169869	KANK2;MFI2;QPRT;ITPR1;GMPR;PEBP1;ABAT;ADD3;NAGPA;FSTL1;GGA2;PRDX2;ALDH1B1;PEA15;SH3BP4;FLNA;BID;EPS15;GBP1;WASF2;MPP1;SYNRG;GDAP1;TSN;SUMF2;NFKB1;ASRGL1;RYBP
CSB_26484114_Chip-Seq_FIBROBLAST_Human	28/2000	0.214117	0.648649	4.10693e-07	1.57911e-06	-0.392364	0.16984	DBI;PYGL;EPS8;RPH3A;HEBP1;LGALS3;STIP1;POFUT2;SNX27;ALDH1B1;CTSK;MICALL1;TNS3;PAK4;TRIM63;ANXA2;CAV1;SYNRG;ANXA4;PDE4DIP;NRBP1;TSN;ASRGL1;ACSF2;TOM1L2;CCDC88A;CHMP4B;TAF7
NANOG_19829295_ChIP-Seq_ESCs_Human	28/2000	0.214117	0.648649	4.10693e-07	1.57911e-06	-0.385831	0.167012	YAP1;ITPR1;NDUFB1;ADD3;LPP;AMOT;CNDP2;AKAP11;GPNMB;SGCB;PLS3;SIRPA;PLXNC1;TNS3;SASH1;ISOC2;LYPLA2;CCDC132;SYNRG;PTGR1;PATL1;ACSF2;WARS2;ACAP2;DNAJA4;ECHDC1;ADAM9;NCOA7
PAX3-FKHR_20663909_ChIP-Seq_RHABDOMYOSARCOMA_Human	15/1063	0.290495	0.714535	0.000206714	0.000369722	-0.480753	0.161592	ITSN2;KANK2;ITPR1;GMPR;PDE4DIP;ABAT;RASAL2;ITPKB;DYNC1LI2;ZEB2;SCIN;TOM1;TNS3;SASH1;MAP2K6
RUNX1_22897851_ChIP-Seq_JUKARTE6-1_Human	28/2000	0.214117	0.648649	4.10693e-07	1.57911e-06	-0.337509	0.146095	KANK2;LRSAM1;MFI2;VPS4A;ITPR1;GMPR;ABAT;SNX30;ADD3;MYLK;PRDX2;SNX27;GPNMB;PEA15;SH3BP4;FLNA;ANXA7;GBP1;WASF2;VPS39;ISOC2;SYNRG;RAB27A;HSPA12A;SUMF2;CCDC88A;RYBP;CHMP4B
MYB_26560356_Chip-Seq_TH2_Human	28/2000	0.214117	0.648649	4.10693e-07	1.57911e-06	-0.32883	0.142339	CPM;ARPC1B;GMPR2;ITPR1;SPATA20;ADD1;GLG1;GGA2;STIP1;SDCBP;NNT;PRDX1;TOM1;BID;WASF2;B2M;CD99;MPP1;C21ORF33;ANXA2;ADPRHL2;RAB27A;ANXA11;PDE4DIP;DYNC1LI2;RYBP;CDC37;GNAQ
BCAT_22108803_ChIP-Seq_LS180_Human	9/650	0.374257	0.765636	0.00430654	0.0059512	-0.526491	0.140598	EPS8;ITPKB;SYNRG;DBI;ADD3;TNS3;FERMT2;SASH1;HIBCH
HOXB7_26014856_ChIP-Seq_BT474_Human	28/2000	0.214117	0.648649	4.10693e-07	1.57911e-06	-0.318915	0.138047	KANK2;NOTCH2;PYGB;RABGAP1;MFI2;GSTP1;SPATA20;RASAL2;RPF2;GLG1;MECP2;STIP1;DDI2;CTSK;CHCHD6;WASF2;SASH1;ENTPD1;COMMD7;SUMF2;ASRGL1;ACSF2;GSTZ1;ARMCX1;BIN1;CRYL1;NCOA7;UTRN
SOX2_19829295_ChIP-Seq_ESCs_Human	28/2000	0.214117	0.648649	4.10693e-07	1.57911e-06	-0.312656	0.135338	YAP1;ITPR1;NDUFB1;ADD3;LPP;AMOT;CNDP2;AKAP11;GPNMB;SGCB;PLS3;SIRPA;PLXNC1;TNS3;SASH1;ISOC2;LYPLA2;CCDC132;SYNRG;PTGR1;PATL1;ACSF2;WARS2;ACAP2;DNAJA4;ECHDC1;ADAM9;NCOA7
SALL4_18804426_ChIP-ChIP_MESCs_Mouse	14/1062	0.391804	0.788648	0.000648089	0.00103496	-0.567282	0.134693	ITSN2;NOTCH2;VAT1;LRPAP1;RBPMS;ANXA11;LPP;AKAP12;PURA;ARMCX1;RYBP;SH3BP4;SIRPA;SASH1
PRDM14_20953172_ChIP-Seq_ESCs_Human	24/1723	0.244456	0.700873	3.18179e-06	9.71611e-06	-0.353192	0.125534	NOTCH2;ATP6V1A;PYGB;LYPLA2;ARL3;VPS4A;PEBP1;ADD3;HSPA12A;ADD1;TSN;SUMF2;COQ5;MYLK;PRDX2;RYBP;SH3BP4;NCOA7;PLXNC1;BID;UTRN;WASF2;FERMT2;SASH1
SOX6_21985497_ChIP-Seq_MYOTUBES_Mouse	28/2000	0.214117	0.648649	4.10693e-07	1.57911e-06	-0.286091	0.123838	ITSN2;CPM;MOXD1;SP100;DBI;RASAL2;RPF2;ALDH1L2;AKAP12;POFUT2;ACTR1B;SH3BP4;PLXNC1;SASH1;HIBCH;TSTD1;IDH1;TXNRD1;PPP2R5A;MIF;GDAP1;TSN;SUPV3L1;ITPKB;CCDC88A;ECHDC1;NCOA7;UTRN
PCGF2_27294783_Chip-Seq_ESCs_Mouse	7/512	0.413036	0.812816	0.0120121	0.0156658	-0.58603	0.121455	SP100;ACTR1B;IDH1;SH3BP4;GDAP1;TSN;HIBCH
RUNX1_22412390_ChIP-Seq_EML_Mouse	28/2000	0.214117	0.648649	4.10693e-07	1.57911e-06	-0.27643	0.119657	CLIC4;ARPC1B;ITPR1;PEBP1;CHD3;SNX30;ADD1;GLG1;MECP2;ALAD;LGALS3;CYB5R3;PRDX1;MICALL1;FLNA;PLXNC1;BID;TNS3;GAMT;TXNRD1;NUTF2;COMMD7;WARS2;TJP1;ARMCX1;GNAQ;ECHDC1;OPTN
PU_27001747_Chip-Seq_BMDM_Mouse	28/2000	0.214117	0.648649	4.10693e-07	1.57911e-06	-0.270533	0.117104	ITSN2;SP100;DBI;CHD3;POFUT2;ACTR1B;NNT;SH3BP4;TNS3;SASH1;HIBCH;MAP2K6;GAMT;VAT1;ST13;STX8;PPP2R5A;SOD2;GDAP1;TSN;SUPV3L1;ITPKB;CCDC88A;RAP2A;CDK2;CRYZL1;NCOA7;UTRN
EBF1_22473956_ChIP-Seq_LYMPHODE_Mouse	28/2000	0.214117	0.648649	4.10693e-07	1.57911e-06	-0.270028	0.116886	NOTCH2;LRSAM1;SP100;RABGAP1;APIP;DBI;RASAL2;HNMT;FNBP1L;ACTR1B;TRIM2;SH3BP4;SIRPA;HIBCH;DNAJC19;TSTD1;IDH1;SORD;PPP2R5A;GDAP1;COMMD7;TSN;NFKB1;ITPKB;ZEB2;CHMP4B;PMP2;OPTN
REST_21632747_ChIP-Seq_MESCs_Mouse	33/2339	0.177325	0.622217	2.83966e-08	1.69298e-07	-0.241968	0.114806	ITSN2;PIGS;QPRT;CISD1;PEBP1;ABAT;FNBP1L;NAGPA;RPH3A;LGALS3;PURA;CDH2;BID;WASF2;TNS3;USP47;ANXA4;EXOC6B;SOD2;GDAP1;TSN;NFKB1;ASRGL1;WARS2;COQ5;SUPV3L1;MYO1D;TJP1;RAP2A;RYBP;ATP6V1B2;CTNNB1;UTRN
SOX2_18692474_ChIP-Seq_MEFs_Mouse	27/1991	0.271949	0.700873	1.22107e-06	4.28455e-06	-0.307235	0.1092	LRPAP1;QPRT;ITPR1;FSTL1;GGA2;PURA;PRDX2;NNT;TOM1;SERPINH1;SIRPA;SASH1;ENTPD1;CCDC132;ANXA11;MIF;HSPA12A;SOD2;COQ5;UFM1;RYBP;CDK2;CRYZL1;PIR;CTNNB1;PIN4;UTRN
NANOG_18692474_ChIP-Seq_MEFs_Mouse	27/1989	0.270194	0.700873	1.19846e-06	4.28455e-06	-0.302946	0.107675	LRPAP1;GSTP1;ITPR1;UQCRH;MECP2;PRDX1;TRIM2;TOM1;SIRPA;EPS15;GBP1;SASH1;PAK4;ENTPD1;CCDC132;TXNRD1;ANXA11;SOD2;COQ5;RAP2A;UFM1;ARMCX1;RYBP;CRYZL1;PIR;ADAM9;UTRN
OCT4_21477851_ChIP-Seq_ESCs_Mouse	28/2000	0.214117	0.648649	4.10693e-07	1.57911e-06	-0.243952	0.105598	CPM;MOXD1;SP100;DBI;RASAL2;RPF2;ALDH1L2;AKAP12;POFUT2;ACTR1B;SH3BP4;PLXNC1;TNS3;SASH1;HIBCH;TSTD1;STX8;IDH1;TXNRD1;PPP2R5A;MIF;GDAP1;TSN;ITPKB;CCDC88A;ECHDC1;NCOA7;UTRN
ETS2_20176728_ChIP-ChIP_TROPHOBLAST_STEM_CELLS_Mouse	3/215	0.475455	0.857737	0.0844435	0.0968161	-0.68227	0.1047	RAP2A;EPS15;CNDP2
JARID1B-DAIN_22020125_ChIP-Seq_ESCs_Mouse	28/2000	0.214117	0.648649	4.10693e-07	1.57911e-06	-0.241091	0.10436	ATP6V1A;GMPR;PYGL;SNX30;ADD3;NAGPA;FSTL1;USP19;AKAP12;LGALS3;STIP1;HECTD3;SERPINH1;PLS3;ANXA7;PDDC1;BID;CDIPT;PAK4;TSTD1;PPP2R5A;NRBP1;COQ5;CCDC88A;GPR143;PIR;UTRN;OPTN
STAT6_21828071_ChIP-Seq_BEAS2B_Human	1941-01-01	0.389451	0.788445	0.179928	0.19657	-0.43282	0.102878	CHD3
TBX3_20139965_ChIP-Seq_MESCs_Mouse	14/1068	0.399923	0.80241	0.000683802	0.00108645	-0.453812	0.0998998	MFI2;GMPR2;NUTF2;ADD3;EPS8;RYBP;SNX27;ALDH1B1;EPB41L3;CHMP4B;NCOA7;UTRN;DOCK1;SASH1
HCFC1_20581084_ChIP-Seq_MESCs_Mouse	4/306	0.498656	0.85984	0.0597073	0.0702571	-0.658083	0.0993763	CCDC132;SNX27;CHMP4B;UQCRH
SA1_22415368_ChIP-Seq_MEFs_Mouse	28/2000	0.214117	0.648649	4.10693e-07	1.57911e-06	-0.213181	0.0922785	RPF2;FSTL1;UQCRH;CNDP2;AKAP12;SPR;GPNMB;CDH2;PLXNA1;SH3BP4;PLXNC1;BID;SNAP29;RBPMS;CAV1;PPP2R5A;ANXA11;PDE4DIP;HDHD2;PTGR1;SOD2;WARS2;MYO1D;TOM1L2;RAP2A;ZEB2;RYBP;ACOT2
GATA1_22383799_ChIP-Seq_G1ME_Mouse	28/2000	0.214117	0.648649	4.10693e-07	1.57911e-06	-0.200296	0.086701	FECH;GSTP1;APIP;PYGL;CHD3;RPF2;FNBP1L;ADD1;GLG1;AMOT;ALAD;POFUT2;ACTR1B;CYB5R3;MYO18A;PLXNC1;BID;WASF2;GAMT;VAT1;FN3K;SORD;TSN;NFKB1;ASRGL1;ZEB2;NUCB1;CHMP4B
FOXP2_21765815_ChIP-ChIP_NEURO2A_Mouse	15/1164	0.419582	0.812816	0.000526553	0.000871033	-0.412146	0.0854177	NOTCH2;MPP1;MOXD1;CLIC4;RABGAP1;FECH;FNBP1L;LPP;TSN;GGA1;LGALS3;UFM1;ECHDC1;PMP2;CLASP2
NANOG_18700969_ChIP-ChIP_MESCs_Mouse	4/344	0.590961	0.887082	0.0831381	0.0956699	-0.708799	0.0849264	AKAP12;LRPAP1;CRYZL1;SOD2
ATF3_23680149_ChIP-Seq_GBM1-GSC_Human	30/2189	0.238792	0.698522	2.37868e-07	1.04129e-06	-0.225724	0.0809871	PYGB;LRSAM1;CLIC4;MFI2;OTUD7B;RASAL2;HNMT;MYLK;CYB5R3;PRDX1;PEA15;SH3BP4;EPS15;GBP1;WASF2;VAT1;DNAJC19;ANXA2;CAV1;DYNLT3;TXNRD1;SUMF2;COQ5;ITPKB;TOM1L2;ALDH6A1;ZEB2;ARMCX1;ATP6V1B2;ACOT2
EGR1_20690147_ChIP-Seq_ERYTHROLEUKEMIA_Human	86/6207	0.0569163	0.400333	4.6019e-21	4.80131e-19	-0.0852997	0.0780884	CPM;MOXD1;CLIC4;ARPC1B;TGFB1I1;ABAT;CHD3;FNBP1L;CNDP2;AKAP12;MECP2;ALAD;POFUT2;AKAP11;ACTR1B;CDH2;SGCB;TRIM2;DDI2;PEA15;TOM1;MYO18A;SIRPA;ANXA7;PLXNC1;TNS3;SNAP29;LYPLA2;PCYT2;TRIM63;PPP2R5A;ANXA11;NUTF2;SERPINB9;TSN;NRBP1;ITPKB;DYNC1LI2;BIN1;CDC37;CHMP4B;PAFAH1B2;NOTCH2;SP100;FAM114A1;SMYD5;ARL3;MFI2;VPS4A;ITPR1;GMPR;ADD3;LPP;FSTL1;ADD1;SDCBP;GGA1;PURA;PRDX2;SH3BGRL;PAK1;SNX27;ALDH1B1;HECTD3;PRD…
NFE2L2_22581777_ChIP-Seq_LYMPHOBLASTOID_Human	7/527	0.442284	0.819141	0.0138503	0.0180255	-0.375404	0.0748929	ITSN2;LGALS3;C21ORF33;AKAP11;NCOA7;BID;AMOT
STAT3_23295773_ChIP-Seq_U87_Human	44/3165	0.155636	0.58849	1.46715e-10	1.80086e-09	-0.139625	0.0740283	MOXD1;SP100;RABGAP1;FAM114A1;EPB41;ITPR1;RASAL2;ALDH1L2;LPP;AKAP12;EPS8;RPH3A;SCIN;HECTD3;NNT;CHCHD6;TRIM2;EPB41L3;WASF2;EPS15;TNS3;SASH1;HIBCH;MAP2K6;TSNAX;C21ORF33;ENTPD1;CCDC132;STX8;TXNRD1;CAV1;ANXA4;EXOC6B;PDE4DIP;PTGR1;TSN;TJP1;MYO1D;ITPKB;ACAP2;UFM1;RYBP;BIN1;GNAQ
NANOG_18358816_ChIP-ChIP_MESCs_Mouse	16/1232	0.402331	0.804662	0.000317192	0.000533769	-0.314792	0.0684148	LRPAP1;IDH1;OTUD7B;MIF;SOD2;LPP;COQ5;AKAP12;UFM1;ARMCX1;RYBP;TRIM2;SIRPA;GBP1;SASH1;PAK4
IRF8_21731497_ChIP-ChIP_J774_Mouse	4/319	0.531295	0.864181	0.0672719	0.0782754	-0.453565	0.0662085	ENTPD1;SH3BGRL;OTUD7B;SNX30
FLI1_27457419_Chip-Seq_LIVER_Mouse	5/393	0.506755	0.85984	0.0409702	0.0493219	-0.436508	0.0659165	SP100;ACTR1B;IDH1;GDAP1;HIBCH
BCL11B_21912641_ChIP-Seq_STHDH_STRIUM_Mouse	1943-01-01	0.403986	0.8054	0.187641	0.204284	-0.294389	0.0637108	CISD1
EBNA2_21746931_ChIP-Seq_IB4-LCL_Human	20/1492	0.329248	0.745092	3.7028e-05	7.72652e-05	-0.213971	0.0629603	PIGS;TSNAX;LYPLA2;GSTM1;MFI2;SYNRG;EXOC6B;HDHD2;TUBB4A;MECP2;TOM1L2;SNX27;PITHD1;PRDX1;NUCB1;ANXA7;PMP2;WASF2;FERMT2;ISOC2
EP300_21415370_ChIP-Seq_HL-1_Mouse	12/1014	0.5558	0.880838	0.00369565	0.00516401	-0.488998	0.062045	TOM1L2;RBPMS;CDH2;CAV1;GMPR;PPP2R5A;SNX30;ADD3;FSTL1;TNS3;NFKB1;SASH1
RXR_22108803_ChIP-Seq_LS180_Human	7/555	0.496148	0.85984	0.0178067	0.0226564	-0.397097	0.0599652	SNX27;ANXA2;DDI2;CAV1;GMPR;SASH1;WARS2
MYCN_27167114_Chip-Seq_NEUROBLASTOMA_Human	27/2000	0.279902	0.700873	1.3278e-06	4.28455e-06	-0.144883	0.0514954	C11ORF54;CLIC4;EPB41;ARPC1B;CISD1;OTUD7B;RASAL2;TUBB8;POFUT2;PAK1;SNX27;CDH2;PEA15;VAT1;FN3K;DNAJC19;GSTM2;ADPRHL2;SYNRG;TXNRD1;PDE4DIP;MIF;HSPA12A;SUPV3L1;ITPKB;ACOT2;FERMT2
P63_20808887_ChIP-Seq_KERATINOCYTES_Human	27/2000	0.279902	0.700873	1.3278e-06	4.28455e-06	-0.144445	0.05134	PYGB;GSTP1;ARL3;NDUFB1;MYLK;HEBP1;LGALS3;GGA1;STIP1;POFUT2;TOM1;SIRPA;WASF2;SASH1;CLASP2;GSTM1;ANXA2;RAB27A;PPP2R5A;HDHD2;HSPA12A;GDAP1;TSN;GPR143;PMP2;PIN4;DOCK1
TCF3_18347094_ChIP-ChIP_MESCs_Mouse	29/2221	0.334514	0.745092	1.00792e-06	3.73349e-06	-0.169623	0.0499112	ATP6V1A;LRPAP1;PIK3CB;CHD3;RASAL2;ALDH1L2;LPP;FSTL1;AKAP12;PURA;HECTD3;TRIM2;EPB41L3;SERPINH1;SH3BP4;SIRPA;GBP1;TNS3;SASH1;DECR1;PDE4DIP;COMMD7;SUPV3L1;UFM1;ARMCX1;RYBP;CRYZL1;PMP2;UTRN
DROSHA_22980978_ChIP-Seq_HELA_Human	6/456	0.46369	0.851232	0.0228713	0.0284077	-0.309096	0.0497863	CPM;STX8;MYO18A;NUCB1;OTUD7B;ADCK3
GATA3_26560356_Chip-Seq_TH1_Human	27/2000	0.279902	0.700873	1.3278e-06	4.28455e-06	-0.138802	0.0493343	LRPAP1;PYGB;MOXD1;PIK3CB;CHD3;STRN4;USP19;AKAP12;PURA;ACTR1B;AKAP11;SCIN;CHCHD6;MYO18A;SNAP29;MAP2K6;MPP1;CCDC132;PDE4DIP;NFKB1;SUPV3L1;TJP1;ARMCX1;CRYZL1;CTNNB1;NCOA7;UTRN
ZFP281_18358816_ChIP-ChIP_MESCs_Mouse	7/578	0.539176	0.865447	0.021605	0.0271037	-0.338358	0.0488958	ALAD;VAT1;YAP1;ST13;SH3BP4;DBI;SNX30
STAT6_20620947_ChIP-Seq_CD4_POS_T_Human	6/508	0.568792	0.887082	0.0357444	0.0431969	-0.382717	0.0458561	ITPKB;ITPR1;ANXA11;WASF2;SORBS3;GLG1
NANOG_20526341_ChIP-Seq_ESCs_Human	27/2000	0.279902	0.700873	1.3278e-06	4.28455e-06	-0.127425	0.0452904	PIGS;NOTCH2;MFI2;GSTP1;NDUFB1;NAGPA;LGALS3;SGCB;PLS3;ANXA7;SIRPA;PLXNC1;BID;LYPLA2;GSTM2;CCDC132;CAV1;SYNRG;EXOC6B;WARS2;ITPKB;DCT;CDC37;ACOT2;CHMP4B;NCOA7;OPTN
GF1_26923725_Chip-Seq_HPCs_Mouse	19/1432	0.351631	0.745092	6.64511e-05	0.0001355	-0.145028	0.0426739	TSNAX;NOTCH2;CPM;CLIC4;FECH;TGFB1I1;EXOC6B;ADD3;FSTL1;SORBS3;PATL1;ZEB2;RYBP;BIN1;DDI2;ATP6V1B2;SH3BP4;PLXNC1;BID
CIITA_18437201_ChIP-ChIP_Raji_B_and_iDC_Human	1959-01-01	0.50852	0.85984	0.246802	0.265005	-0.274477	0.0414484	MYLK
OCT4_20526341_ChIP-Seq_ESCs_Human	27/2000	0.279902	0.700873	1.3278e-06	4.28455e-06	-0.111019	0.0394594	NOTCH2;MFI2;NDUFB1;SNX30;RPF2;FNBP1L;NAGPA;LPP;FSTL1;NNT;PRDX1;PLS3;PDDC1;WASF2;PAK4;LYPLA2;SYNRG;SERPINB9;MIF;SOD2;WARS2;SUPV3L1;ITPKB;DCT;DNAJA4;NCOA7;OPTN
FOXA1_21572438_ChIP-Seq_LNCaP_Human	27/2000	0.279902	0.700873	1.3278e-06	4.28455e-06	-0.0996374	0.0354139	RNF31;CPM;FECH;VPS4A;HNMT;RPF2;ADD1;CNDP2;PAK1;EPB41L3;PLXNC1;EPS15;GSTM2;TXNRD1;RAB27A;PPP2R5A;SERPINB9;PTGR1;GDAP1;COMMD7;ITPKB;HNRNPK;ECHDC1;TAF7;PMP2;NCOA7;DOCK1
SOX2_16153702_ChIP-ChIP_HESCs_Human	15/1278	0.566943	0.887082	0.00132465	0.00201696	-0.28245	0.0338424	RNF31;VAT1;CLIC4;RBPMS;TXNRD1;ADD3;GDAP1;COMMD7;GGA1;PAK1;UFM1;CDH2;PRDX1;PIN4;SASH1
NFYA_21822215_ChIP-Seq_K562_Human	27/2000	0.279902	0.700873	1.3278e-06	4.28455e-06	-0.0926224	0.0329206	NOTCH2;CLIC4;EPB41;APIP;OTUD7B;RASAL2;ADD3;FNBP1L;UQCRH;PAK1;SNX27;DDI2;PRDX1;PLXNC1;EPS15;GBP1;WASF2;LYPLA2;USP47;ENTPD1;TRIM63;PPP2R5A;PDE4DIP;HSPA12A;WARS2;ITPKB;DOCK1
PBX1_22567123_ChIP-ChIP_OVCAR3_Human	29/2299	0.407539	0.809902	1.97598e-06	6.18482e-06	-0.141792	0.0298957	ITSN2;LRPAP1;LRSAM1;ARL3;APIP;RASAL2;HNMT;MYLK;MECP2;LGALS3;STIP1;PAK1;CTSK;SH3BP4;SIRPA;CLIC2;TNS3;MPP1;DNAJC19;C21ORF33;STX8;ANXA4;PPP2R5A;PDE4DIP;SUMF2;MYO1D;CRYZL1;ECHDC1;DOCK1
SMAD3_21741376_ChIP-Seq_ESCs_Human	27/2000	0.279902	0.700873	1.3278e-06	4.28455e-06	-0.0829784	0.0294929	CNP;GMPR;NDUFB1;FNBP1L;LPP;PURA;POFUT2;PLXNA1;PLS3;SIRPA;PLXNC1;BID;TNS3;RBPMS;EXOC6B;RAB27A;SOD2;TSN;NFKB1;WARS2;MYO1D;ITPKB;UFM1;BIN1;CTNNB1;NCOA7;DOCK1
CTNNB1_20615089_ChIP-ChIP_FETAL_BRAIN_Human	7/637	0.641785	0.906473	0.0338388	0.0409731	-0.291245	0.0285985	ALDH6A1;MFI2;MYO18A;APIP;PDE4DIP;NAGPA;SNAP29
MYC_19829295_ChIP-Seq_ESCs_Human	27/2000	0.279902	0.700873	1.3278e-06	4.28455e-06	-0.0768127	0.0273014	ITSN2;RNF31;MOXD1;FAM114A1;RPF2;NAGPA;ADD1;CYB5R3;SCIN;MICALL1;TOM1;SERPINH1;PLXNC1;PAK4;DNAJC19;EXOC6B;SORD;WARS2;ACAP2;ARMCX1;CDC37;ECHDC1;NUCB1;PMP2;UTRN;DOCK1;OPTN
KAP1_27257070_Chip-Seq_ESCs_Mouse	27/2000	0.279902	0.700873	1.3278e-06	4.28455e-06	-0.076286	0.0271142	MOXD1;ARPC1B;QPRT;OTUD7B;PEBP1;DBI;ADD1;GLG1;LGALS3;SDCBP;ACTR1B;PRDX1;WASF2;PAK4;TSTD1;RBPMS;EXOC6B;RAB27A;PDE4DIP;GDAP1;COMMD7;SUMF2;NFKB1;DYNC1LI2;ARMCX1;RYBP;OPTN
PCGF4_22325352_ChIP-Seq_293T-Rex_Human	27/2000	0.279902	0.700873	1.3278e-06	4.28455e-06	-0.0750222	0.026665	ITSN2;NOTCH2;SP100;CLIC4;EPB41;OTUD7B;RASAL2;HNMT;FNBP1L;SNX27;HECTD3;DDI2;PRDX1;EPS15;GBP1;WASF2;LYPLA2;TRIM63;EXOC6B;PPP2R5A;PDE4DIP;TSN;WARS2;ITPKB;ZEB2;BIN1;CTNNB1
CTCF_21964334_Chip-Seq_Bcells_Human	27/2000	0.279902	0.700873	1.3278e-06	4.28455e-06	-0.071326	0.0253513	UNC119B;CLIC4;FECH;EPB41;SMYD5;MFI2;GGA1;SPR;CTSK;PRDX1;EPB41L3;PRAME;WASF2;HIBCH;DECR1;TSTD1;RBPMS;ADPRHL2;PPP2R5A;ANXA11;PTGR1;SOD2;ASRGL1;MYO1D;CDC37;OPTN;PAFAH1B2
NMYC_18555785_Chip-Seq_ESCs_Mouse	27/2000	0.279902	0.700873	1.3278e-06	4.28455e-06	-0.067617	0.024033	PYGB;LRSAM1;SP100;RABGAP1;APIP;DBI;RASAL2;HNMT;FNBP1L;ACTR1B;SH3BP4;SIRPA;B2M;VPS39;HIBCH;TSTD1;IDH1;SORD;PPP2R5A;GDAP1;COMMD7;TSN;NFKB1;ITPKB;UFM1;CHMP4B;PMP2
RBPJ_21746931_ChIP-Seq_IB4-LCL_Human	27/2013	0.291545	0.714535	1.4972e-06	4.75761e-06	-0.070237	0.0236083	YAP1;PYGB;MFI2;GMPR;PYGL;RPF2;FSTL1;MYLK;GGA1;SNX27;PRDX1;ANXA7;PDDC1;WASF2;ISOC2;TSNAX;LYPLA2;GSTM1;SYNRG;HDHD2;TUBB4A;PITHD1;BIN1;CDC37;PMP2;PAFAH1B2;FERMT2
CBP_21632823_ChIP-Seq_H3396_Human	27/2000	0.279902	0.700873	1.3278e-06	4.28455e-06	-0.064828	0.0230417	YAP1;GSTP1;ARL3;APIP;CISD1;PEBP1;ADD3;ALDH1L2;TUBB8;RPH3A;PAK1;SERPINH1;ANXA7;PDDC1;PLXNC1;USP47;ENTPD1;ANXA11;HSPA12A;ASRGL1;PATL1;SUPV3L1;TJP1;ALDH6A1;CRYL1;DOCK1;OPTN
CBX2_22325352_ChIP-Seq_293T-Rex_Human	27/2000	0.279902	0.700873	1.3278e-06	4.28455e-06	-0.0612443	0.0217679	ITSN2;NOTCH2;CLIC4;EPB41;OTUD7B;PIK3CB;RASAL2;FNBP1L;UQCRH;SNX27;DDI2;CTSK;PRDX1;SH3BP4;EPS15;WASF2;LYPLA2;TRIM63;EXOC6B;PPP2R5A;PDE4DIP;TSN;WARS2;ITPKB;ZEB2;RYBP;BIN1
TBX3_20139965_ChIP-Seq_ESCs_Mouse	13/1070	0.516165	0.85984	0.00204429	0.00298305	-0.140626	0.0212358	MFI2;GMPR2;NUTF2;ADD3;EPS8;RYBP;SNX27;ALDH1B1;CHMP4B;NCOA7;UTRN;DOCK1;SASH1
EGR1_23403033_ChIP-Seq_LIVER_Mouse	12/944	0.45518	0.840539	0.0020949	0.00304979	-0.119677	0.0207893	ALAD;MPP1;SDCBP;GSTM2;SP100;SMYD5;GSTP1;STX8;TANGO2;ATP6V1B2;ECHDC1;ASRGL1
TAL1_22897851_ChIP-Seq_JUKARTE6-1_Human	27/2000	0.279902	0.700873	1.3278e-06	4.28455e-06	-0.0534441	0.0189955	KANK2;NOTCH2;PYGB;RABGAP1;MFI2;ARL3;VPS4A;PEBP1;ABAT;MYLK;PRDX2;AKAP11;SNX27;PEA15;MICALL1;SH3BP4;BID;GBP1;WASF2;CD99;ANXA11;HSPA12A;SUMF2;NFKB1;COQ5;TOM1L2;RYBP
RBPJ_21746931_ChIP-Seq_IB4_Human	27/2000	0.279902	0.700873	1.3278e-06	4.28455e-06	-0.0505846	0.0179792	ITSN2;NOTCH2;CLIC4;EPB41;OTUD7B;DBI;RASAL2;HNMT;FNBP1L;UQCRH;SNX27;HECTD3;DDI2;CTSK;PRDX1;PEA15;EPS15;GBP1;WASF2;LYPLA2;GSTM1;TRIM63;EXOC6B;PPP2R5A;PDE4DIP;WARS2;ITPKB
MEIS1_26923725_Chip-Seq_HEMOGENIC-ENDOTHELIUM_Mouse	16/1196	0.357073	0.745092	0.000229783	0.000407491	-0.05738	0.0168839	CPM;RBPMS;ANXA2;GMPR;PDE4DIP;CHD3;FNBP1L;SORBS3;TOM1L2;RYBP;CDH2;CTSK;CHCHD6;SH3BP4;TNS3;SASH1
ELK1_19687146_ChIP-ChIP_HELA_Human	11/916	0.537007	0.864181	0.00481657	0.00658335	-0.108076	0.0157762	ATP6V1A;C11ORF54;UFM1;EPB41;NNT;IDH1;SERPINH1;ADAM9;PLS3;DBI;UQCRH
AR_25329375_ChIP-Seq_VCAP_Human	25/1906	0.342123	0.745092	5.50213e-06	1.47825e-05	-0.0478658	0.0140844	ITSN2;PYGB;RABGAP1;PEBP1;HNMT;ADD1;EPS8;HEBP1;LGALS3;AKAP11;SH3BP4;PLXNC1;TNS3;SASH1;USP47;GDAP1;TSN;MYO1D;ACAP2;RYBP;DCT;CRYL1;CHMP4B;UTRN;FERMT2
AR_19668381_ChIP-Seq_PC3_Human	47/3519	0.221303	0.659695	1.14279e-10	1.43078e-09	-0.0333862	0.0138879	ITSN2;SP100;EPB41;GMPR;CHD3;SPATA20;RASAL2;NAGPA;ADD3;ALDH1L2;LPP;MYLK;MECP2;AKAP12;RPH3A;SH3BGRL;PAK1;SPR;ALDH1B1;GPNMB;CDH2;DDI2;SERPINH1;SH3BP4;SNAP29;EPS15;TNS3;VPS39;MAP2K6;MPP1;C21ORF33;STX8;TXNRD1;CAV1;ANXA4;PDE4DIP;NUTF2;SERPINB9;WARS2;MYO1D;ITPKB;RAP2A;PIR;CTNNB1;NCOA7;UTRN;DOCK1
POU5F1_18358816_ChIP-ChIP_MESCs_Mouse	9/753	0.547437	0.871999	0.0106364	0.0139006	-0.0722162	0.00989121	ALAD;VAT1;LRPAP1;ENTPD1;GMPR2;ANXA7;SH3BP4;CRYL1;SIRPA
TP53_20018659_ChIP-ChIP_R1E_Mouse	14/1122	0.473219	0.857737	0.00108734	0.00168903	-0.0634204	0.00973239	FECH;CAV1;SORD;MYLK;ALAD;GSTZ1;EPS8;ITPKB;ZEB2;RYBP;BIN1;SGCB;PLXNA1;SIRPA
RACK7_27058665_Chip-Seq_MCF-7_Human	27/2000	0.279902	0.700873	1.3278e-06	4.28455e-06	-0.0268424	0.00954053	ITSN2;YAP1;CLIC4;EPB41;MFI2;GSTP1;CISD1;ADD3;LGALS3;CYB5R3;SNX27;PRDX1;PEA15;B2M;PAK4;TRIM63;TXNRD1;PPP2R5A;ANXA11;COMMD7;WARS2;SUPV3L1;ITPKB;TJP1;ACAP2;NCOA7;DOCK1
STAT1_20625510_ChIP-Seq_HELA_Human	8/656	0.527072	0.863736	0.0140125	0.0181988	-0.05655	0.00828393	GGA2;GSTM2;CNP;ANXA4;NUCB1;ANXA11;CDIPT;GBP1
FOXM1_25889361_ChIP-Seq_OE33_AND_U2OS_Human	12/932	0.43757	0.812816	0.00188884	0.00277562	-0.032477	0.00673089	YAP1;EPS8;TMEM245;NNT;CAV1;ARPC1B;CTNNB1;USP19;PAK4;ISOC2;WARS2;COQ5
GATA1_21571218_ChIP-Seq_MEGAKARYOCYTES_Human	35/2601	0.250038	0.700873	3.25043e-08	1.86676e-07	-0.0149264	0.00530525	NOTCH2;UNC119B;CLIC4;FECH;EPB41;QPRT;ITPR1;PYGL;RASAL2;HNMT;FNBP1L;LPP;ADD1;MECP2;PLXNC1;EPS15;TNS3;PAK4;CLASP2;TRIM63;RBPMS;ANXA4;EXOC6B;SORD;PDE4DIP;SERPINB9;HSPA12A;ASRGL1;MYO1D;ITPKB;ZEB2;BIN1;GNAQ;NCOA7;UTRN
ZIC3_20872845_ChIP-ChIP_MESCs_Mouse	4/365	0.637495	0.906473	0.0977552	0.110261	-0.0477777	0.00469148	RAP2A;ANXA11;LPP;USP19
PU.1_20176806_ChIP-Seq_MACROPHAGES_Mouse	27/2000	0.279902	0.700873	1.3278e-06	4.28455e-06	-0.000873641	0.000310516	UNC119B;PYGB;LRSAM1;OTUD7B;ADD3;RPF2;ALDH1L2;MECP2;RPH3A;GGA1;POFUT2;CYB5R3;ALDH1B1;CTSK;BID;TNS3;SASH1;HIBCH;GAMT;STX8;ANXA4;SERPINB9;ITPKB;CCDC88A;RYBP;BIN1;GNAQ
NANOG_16518401_ChIP-PET_MESCs_Mouse	34/3520	0.931484	1	6.5809e-05	0.000134629	0.851312	-4.93238e-10	NOTCH2;CPM;ARL3;ITPR1;PIK3CB;PYGL;HNMT;LPP;AKAP12;EPS8;RPH3A;PURA;ALDH1B1;GPNMB;PRDX1;TRIM2;EPB41L3;TOM1;PLXNA1;PLXNC1;GBP1;WASF2;SASH1;RBPMS;RAB27A;MIF;GDAP1;COMMD7;NFKB1;RYBP;CDC37;NCOA7;UTRN;OPTN
IRF8_22096565_ChIP-ChIP_GC-B_Mouse	6/772	0.903198	1	0.162884	0.179833	0.867423	-5.02572e-10	RNF31;SNX30;BID;GBP1;B2M;NFKB1
ZNF274_21170338_ChIP-Seq_K562_Hela	2/327	0.90464	1	0.459641	0.47481	0.901792	-5.22485e-10	PLS3;NRBP1
HTT_18923047_ChIP-ChIP_STHdh_Human	4/566	0.909562	1	0.281939	0.29965	0.943119	-5.46429e-10	GSTZ1;ARPC1B;EPB41L3;HSPA12A
IRF1_19129219_ChIP-ChIP_H3396_Human	1/196	0.906326	1	0.606187	0.614034	0.967612	-5.6062e-10	AKAP12
CREB1_15753290_ChIP-ChIP_HEK293T_Human	3/957	0.999343	1	0.832212	0.833543	0.984322	-5.70302e-10	SUPV3L1;PSMD10;ST13
MYCN_21190229_ChIP-Seq_SHEP-21N_Human	2/373	0.939451	1	0.52845	0.543193	0.99067	-5.73979e-10	PLXNC1;HDHD2
IRF8_22096565_ChIP-ChIP_GC-B_Human	1/203	0.91396	1	0.61904	0.626041	0.993886	-5.75843e-10	SP100
HOXD13_18407260_ChIP-ChIP_DEVELOPING-LIMBS_Mouse	1/196	0.906326	1	0.606187	0.614034	1.00026	-5.79539e-10	SMYD5
STAT3_20064451_ChIP-Seq_CD4+T_Mouse	2204-09-01	0.999988	1	0.719023	0.723647	1.00467	-5.82089e-10	LRPAP1;RYBP;GPNMB;GNAQ;ANXA4;RAB27A;CTNNB1;PLXNC1;GBP1
TBP_23326641_ChIP-Seq_C3H10T1-2_Mouse	8/1057	0.94071	1	0.132269	0.147594	1.01832	-5.89997e-10	GAMT;ZEB2;CYB5R3;TXNRD1;CISD1;ADD3;NRBP1;USP19
E2F4_17652178_ChIP-ChIP_JURKAT_Human	7/1002	0.958238	1	0.200352	0.217366	1.02136	-5.91759e-10	RAP2A;NNT;ECHDC1;PPP2R5A;B2M;CD99;WARS2
MYCN_19997598_ChIP-ChIP_NEUROBLASTOMA_Human	1/234	0.940973	1	0.67112	0.676524	1.05293	-6.10054e-10	MYO18A
SMAD3_21741376_ChIP-Seq_HESCs_Human	13/1460	0.896354	1	0.0232107	0.0287721	1.07011	-6.20006e-10	CLIC4;STX8;CAV1;CISD1;RASAL2;COMMD7;CNDP2;AMOT;EPS8;ALDH1B1;TRIM2;ATP6V1B2;MAP2K6
PHC1_16625203_ChIP-ChIP_MESCs_Mouse	7/922	0.928047	1	0.150954	0.167252	1.10522	-6.4035e-10	CDH2;ST13;BIN1;DNAJA4;CAV1;GMPR2;PLXNC1
PKCTHETA_26484144_Chip-Seq_BREAST_Human	3/506	0.943322	1	0.430363	0.448265	1.20268	-6.96813e-10	STIP1;PRDX1;SUMF2
RNF2_16625203_ChIP-ChIP_MESCs_Mouse	10/1219	0.92266	1	0.0671814	0.0782754	1.21087	-7.01558e-10	SUPV3L1;MOXD1;PYGB;CDH2;BIN1;DNAJA4;CAV1;CRYZL1;PLXNC1;SASH1
TCF4_18268006_ChIP-ChIP_LS174T_Human	2/470	0.97758	1	0.653114	0.659435	1.21496	-7.03931e-10	SH3BP4;NRBP1
SOX11_23321250_ChIP-ChIP_Z138-A519-JVM2_Human	8/1134	0.964445	1	0.173048	0.190049	1.24798	-7.23063e-10	FN3K;STIP1;CYB5R3;ANXA2;ARL3;NCOA7;CHD3;RASAL2
CEBPA_23403033_ChIP-Seq_LIVER_Mouse	3/589	0.973445	1	0.52931	0.543193	1.32553	-7.67994e-10	RASAL2;PATL1;COQ5
DNAJC2_21179169_ChIP-ChIP_NT2_Human	6/899	0.960456	1	0.255674	0.274061	1.33475	-7.73335e-10	MECP2;KANK2;UFM1;PDDC1;PYGL;SORBS3
CRX_20693478_ChIP-Seq_ADULT_RETINA_Mouse	4/668	0.960352	1	0.390011	0.407591	1.34539	-7.79498e-10	MECP2;MPP1;EXOC6B;OTUD7B
EED_16625203_ChIP-ChIP_MESCs_Mouse	3/830	0.997525	1	0.75361	0.756025	1.36981	-7.93649e-10	CDH2;CAV1;PLXNC1
AUTS2_25519132_ChIP-Seq_293T-REX_Human	8/1000	0.915144	1	0.105689	0.118995	1.38903	-8.04784e-10	PAK1;DCT;TRIM2;EXOC6B;ANXA7;PIK3CB;PAFAH1B2;DECR1
BMI1_23680149_ChIP-Seq_NPCS_Mouse	8/1056	0.940327	1	0.131775	0.147306	1.43503	-8.31438e-10	CPM;PURA;CCDC132;SGCB;CAV1;PDE4DIP;CHD3;WARS2
MYC_19915707_ChIP-ChIP_AK7_Human	29/2979	0.905597	1	0.000208918	0.000372599	1.49241	-8.64681e-10	PIGS;LRPAP1;CLIC4;TGFB1I1;ITPR1;PEBP1;SPATA20;ADD3;ALDH1L2;LPP;ADD1;CNDP2;MYLK;EPS8;SDCBP;SGCB;DDI2;TRIM2;SNAP29;TNS3;HIBCH;LYPLA2;ANXA4;TXNRD1;ANXA11;SERPINB9;SUMF2;NCOA7;UTRN
ELF1_20517297_ChIP-Seq_JURKAT_Human	7/1020	0.963221	1	0.21226	0.2287	1.50353	-8.71121e-10	SUPV3L1;GGA2;FAM114A1;ANXA4;QPRT;ACOT2;PAK4
SUZ12_16625203_ChIP-ChIP_MESCs_Mouse	6/1270	0.998136	1	0.55838	0.568368	1.52597	-8.84126e-10	MOXD1;PYGB;CDH2;DNAJA4;CAV1;PLXNC1
EZH2_27304074_Chip-Seq_ESCs_Mouse	4/885	0.994269	1	0.604711	0.614034	1.53782	-8.90993e-10	CDH2;MFI2;DYNLT3;PLXNC1
KLF4_19030024_ChIP-ChIP_MESCs_Mouse	13/1502	0.916204	1	0.0282658	0.0346949	1.55267	-8.99596e-10	VAT1;CLIC4;PDE4DIP;NUTF2;MIF;SUMF2;GGA2;AKAP12;ITPKB;ZEB2;ACTR1B;PRDX1;DECR1
CTBP2_25329375_ChIP-Seq_LNCAP_Human	6/1053	0.988074	1	0.381838	0.399717	1.57374	-9.11805e-10	USP47;SNX27;CDH2;GNAQ;FERMT2;WARS2
SUZ12_18555785_ChIP-Seq_MESCs_Mouse	4/1058	0.998923	1	0.738937	0.742495	1.5899	-9.21164e-10	ITPKB;MOXD1;CAV1;PLXNC1
TP53_22573176_ChIP-Seq_HFKS_Human	11/1348	0.934165	1	0.0583671	0.0688095	1.60968	-9.32624e-10	ALAD;TSNAX;CPM;SPR;PRDX1;NDUFB1;CTNNB1;PRAME;ADD3;ACSF2;WARS2
CTBP1_25329375_ChIP-Seq_LNCAP_Human	8/1145	0.967029	1	0.179296	0.196223	1.61431	-9.35309e-10	SCIN;CDH2;GNAQ;EPB41L3;PEBP1;GDAP1;DOCK1;CLASP2
RCOR1_19997604_ChIP-ChIP_NEURONS_Mouse	21/2378	0.949207	1	0.00494543	0.00674474	1.61628	-9.36447e-10	YAP1;TSNAX;MOXD1;RABGAP1;DYNLT3;PPP2R5A;ADD3;FNBP1L;NAGPA;GDAP1;CNDP2;TJP1;PURA;ARMCX1;ARMCX2;DDI2;GNAQ;EPB41L3;PLXNA1;TAF7;B2M
RNF2_18974828_ChIP-Seq_MESCs_Mouse	8/1302	0.989414	1	0.277839	0.295794	1.66121	-9.6248e-10	ITPKB;LRSAM1;CDH2;BIN1;DNAJA4;SIRPA;CHD3;PLXNC1
EZH2_18974828_ChIP-Seq_MESCs_Mouse	8/1302	0.989414	1	0.277839	0.295794	1.66708	-9.65883e-10	ITPKB;LRSAM1;CDH2;BIN1;DNAJA4;SIRPA;CHD3;PLXNC1
SUZ12_18692474_ChIP-Seq_MEFs_Mouse	6/1135	0.993962	1	0.450253	0.465882	1.70602	-9.88444e-10	MOXD1;LGALS3;CDH2;DNAJA4;CAV1;PLXNC1
JARID2_20064375_ChIP-Seq_MESCs_Mouse	6/1117	0.992973	1	0.435321	0.452676	1.70774	-9.89441e-10	ITPKB;ZEB2;CDH2;DNAJA4;CHD3;PLXNC1
JARID2_20075857_ChIP-Seq_MESCs_Mouse	9/1258	0.968139	1	0.146206	0.162278	1.71092	-9.91282e-10	SUPV3L1;ITPKB;CPM;ZEB2;DNAJA4;SGCB;CRYZL1;NUCB1;PLXNC1
KAP1_22055183_ChIP-Seq_ESCs_Mouse	18/2000	0.922171	1	0.00751528	0.0099673	1.84266	-1.06761e-09	SP100;CNP;GSTP1;PPP2R5A;MIF;ADD3;HNMT;SOD2;UQCRH;NFKB1;RAP2A;ACTR1B;SNX27;SPR;GNAQ;ACOT2;SIRPA;PMP2
SMC4_20622854_ChIP-Seq_HELA_Human	18/2000	0.922171	1	0.00751528	0.0099673	1.88096	-1.0898e-09	LRPAP1;LRSAM1;CLIC4;GSTM1;ST13;GSTP1;OTUD7B;ANXA11;PDE4DIP;FNBP1L;NAGPA;ASRGL1;SUPV3L1;HEBP1;GGA1;ALDH1B1;NNT;MICALL1
RNF2_27304074_Chip-Seq_ESCs_Mouse	9/1467	0.992774	1	0.262221	0.28012	1.95746	-1.13412e-09	SUPV3L1;PURA;CDH2;CDC37;CAV1;TRIM2;PLS3;PLXNC1;SORBS3
SUZ12_18974828_ChIP-Seq_MESCs_Mouse	14/1934	0.987583	1	0.0783492	0.0903252	1.97369	-1.14353e-09	TSNAX;MOXD1;CAV1;TGFB1I1;PDE4DIP;CHD3;ITPKB;SCIN;CDH2;DNAJA4;BIN1;SIRPA;PLXNC1;B2M
SUZ12_18692474_ChIP-Seq_MESCs_Mouse	1909-09-01	0.999811	1	0.551751	0.562534	1.97537	-1.1445e-09	ITPKB;LGALS3;MOXD1;CDH2;DNAJA4;CAV1;TRIM2;PDE4DIP;PLXNC1
CTCF_20526341_ChIP-Seq_ESCs_Human	18/2000	0.922171	1	0.00751528	0.0099673	2.01847	-1.16947e-09	NOTCH2;PYGB;LYPLA2;C21ORF33;NAGPA;UQCRH;SUPV3L1;EPS8;ALDH1B1;PRDX1;ACOT2;CRYL1;TAF7;PRAME;BID;WASF2;DOCK1;PAK4
RAC3_21632823_ChIP-Seq_H3396_Human	17/2000	0.951456	1	0.0154398	0.019685	2.02477	-1.17312e-09	GAMT;KANK2;GSTM2;LRSAM1;SORD;PEBP1;NUTF2;NAGPA;ASRGL1;USP19;CCDC88A;DDI2;CTSK;CDK2;MYO18A;GBP1;PAK4
EBNA1_20929547_Chip-Seq_RAJI-cells_Human	18/2000	0.922171	1	0.00751528	0.0099673	2.0412	-1.18264e-09	LRPAP1;CISD1;PIK3CB;SOD2;NRBP1;ACSF2;MYO1D;AKAP12;LGALS3;GGA1;PAK1;CYB5R3;SPR;ECHDC1;FLNA;PLXNC1;TNS3;ISOC2
FLI1_26923725_Chip-Seq_MACROPHAGESS_Mouse	18/2000	0.922171	1	0.00751528	0.0099673	2.05975	-1.19339e-09	KANK2;CPM;GSTM2;ANXA4;CISD1;ANXA11;RPF2;SORBS3;UQCRH;PURA;ACAP2;CDC37;CTSK;MICALL1;ADAM9;EPS15;MAP2K6;CLASP2
FLI1_20887958_ChIP-Seq_HPC-7_Mouse	16/2030	0.975909	1	0.0336982	0.0408819	2.12506	-1.23123e-09	CCDC132;VPS4A;DBI;SNX30;ADD3;LPP;COMMD7;ADD1;SUMF2;ITPKB;STIP1;POFUT2;ZEB2;PRDX1;SIRPA;WASF2
TAF2_19829295_ChIP-Seq_ESCs_Human	17/2000	0.951456	1	0.0154398	0.019685	2.14067	-1.24027e-09	GAMT;PSMD10;MOXD1;ENTPD1;TSTD1;ITPR1;GMPR;SNX30;RPF2;SUPV3L1;GGA2;CYB5R3;ALDH1B1;PRDX1;ANXA7;SIRPA;WASF2
CEBPB_22108803_ChIP-Seq_LS180_Human	16/2000	0.97146	1	0.0300458	0.0367357	2.18111	-1.2637e-09	ITSN2;YAP1;KANK2;CLIC4;ANXA2;SYNRG;VPS4A;SERPINB9;FNBP1L;NAGPA;SPR;BIN1;TOM1;CTNNB1;CD99;HIBCH
GATA3_21867929_ChIP-Seq_TH1_Mouse	17/2000	0.951456	1	0.0154398	0.019685	2.19906	-1.2741e-09	TSNAX;PYGB;MOXD1;ANXA4;OTUD7B;CHD3;PTGR1;ADD1;COQ5;MECP2;ITPKB;RYBP;SCIN;BIN1;CHMP4B;CTNNB1;PAK4
CEBPA_26348894_ChIP-Seq_LIVER_Mouse	14/2000	0.991893	1	0.0959849	0.108459	2.20152	-1.27553e-09	FN3K;LYPLA2;USP47;SMYD5;CAV1;ANXA4;EXOC6B;SUMF2;NFKB1;ACOT2;SERPINH1;PLXNA1;CTNNB1;NCOA7
SMC3_22415368_ChIP-Seq_MEFs_Mouse	17/2000	0.951456	1	0.0154398	0.019685	2.22514	-1.28921e-09	RBPMS;MFI2;TGFB1I1;NUTF2;SERPINB9;SPATA20;NAGPA;CNDP2;TOM1L2;ZEB2;DYNC1LI2;ACTR1B;CDC37;PRDX1;ECHDC1;CTNNB1;SNAP29
RARB_24833708_ChIP-Seq_LIVER_Mouse	15/2000	0.984257	1	0.0552798	0.0652927	2.22724	-1.29043e-09	CPM;ANXA2;SMYD5;LPP;CNDP2;ACAP2;DDI2;CDC37;CRYZL1;ATP6V1B2;TAF7;PLXNC1;SNAP29;TNS3;MAP2K6
LDB1_21186366_ChIP-Seq_BM-HSCs_Mouse	17/2000	0.951456	1	0.0154398	0.019685	2.23675	-1.29594e-09	NOTCH2;PYGB;ENTPD1;TSTD1;FAM114A1;APIP;DBI;HDHD2;STIP1;SDCBP;AKAP11;ALDH1B1;GNAQ;CTSK;PLS3;SH3BP4;B2M
MNX1_26342078_ChIP-Seq_MIN6-4N_Mouse	16/2000	0.97146	1	0.0300458	0.0367357	2.26236	-1.31078e-09	GMPR;PPP2R5A;CHD3;SORBS3;TSN;AKAP12;RAP2A;UFM1;ACTR1B;SGCB;PLXNC1;TNS3;FERMT2;SASH1;HIBCH;MAP2K6
LXR_22292898_ChIP-Seq_THP-1_Human	15/2000	0.984257	1	0.0552798	0.0652927	2.3097	-1.33821e-09	C21ORF33;FECH;GSTP1;IDH1;VPS4A;RAB27A;PDE4DIP;SORBS3;RAP2A;HNRNPK;ALDH1B1;HECTD3;PLXNA1;WASF2;ISOC2
SUZ12_27294783_Chip-Seq_ESCs_Mouse	17/2000	0.951456	1	0.0154398	0.019685	2.33653	-1.35375e-09	GAMT;MOXD1;TGFB1I1;CHD3;SPATA20;ADD3;ALDH1L2;SORBS3;STRN4;RPH3A;ZEB2;SCIN;DCT;CDH2;DNAJA4;SERPINH1;PLXNC1
FLI1_21867929_ChIP-Seq_CD8_Mouse	14/2000	0.991893	1	0.0959849	0.108459	2.38627	-1.38257e-09	ENTPD1;CLIC4;CNP;SMYD5;CAV1;QPRT;SNX30;COQ5;SUPV3L1;ACTR1B;RYBP;ARMCX2;WASF2;MAP2K6
SOX9_25088423_ChIP-ChIP_EMBRYONIC_GONADS_Mouse	1903-09-01	0.999801	1	0.547954	0.559574	2.44456	-1.41634e-09	CTSK;RAB27A;NUCB1;PLS3;SIRPA;NUTF2;HSPA12A;NAGPA;SNAP29
EZH2_27294783_Chip-Seq_ESCs_Mouse	13/2000	0.996124	1	0.157022	0.173668	2.46029	-1.42546e-09	MPP1;MOXD1;CAV1;TGFB1I1;CHD3;SPATA20;SORBS3;NFKB1;ZEB2;SCIN;CDH2;CDC37;PLXNC1
POU5F1_18692474_ChIP-Seq_MESCs_Mouse	43/4232	0.902715	1	1.69311e-06	5.32606e-06	2.60672	-1.51029e-09	LRPAP1;GMPR2;VPS4A;QPRT;ITPR1;FNBP1L;LPP;MYLK;AKAP12;GGA2;PURA;PRDX2;SPR;HECTD3;NNT;PRDX1;TRIM2;EPB41L3;MYO18A;SIRPA;ANXA7;CDIPT;GBP1;WASF2;TNS3;SASH1;TSNAX;ENTPD1;CCDC132;IDH1;ANXA11;NUTF2;MIF;SOD2;COMMD7;COQ5;UFM1;ARMCX1;ASB9;CRYZL1;ECHDC1;CTNNB1;UTRN
MTF2_20144788_ChIP-Seq_MESCs_Mouse	23/2981	0.994129	1	0.0152859	0.019685	2.82961	-1.63943e-09	NOTCH2;CPM;MOXD1;CAV1;PPP2R5A;PDE4DIP;CHD3;ADD3;NFKB1;ITPKB;TJP1;LGALS3;CDH2;DNAJA4;BIN1;SGCB;GNAQ;EPB41L3;MICALL1;SIRPA;PLXNC1;EPS15;B2M
TRIM28_17542650_ChIP-ChIP_NTERA2_Human	3568-11-01	1	1	0.95389	0.95389	2.83676	-1.64358e-09	EPS8;FN3K;RAP2A;CLIC4;ANXA2;TAF7;PIN4;FSTL1;OPTN;TSN;SASH1
SUZ12_20075857_ChIP-Seq_MESCs_Mouse	41/4356	0.96856	1	1.89747e-05	4.41567e-05	4.8713	-2.82236e-09	NOTCH2;CPM;MOXD1;FAM114A1;VPS4A;ABAT;CHD3;PYGL;RASAL2;NAGPA;ADD3;ALDH1L2;FSTL1;STRN4;RPH3A;LGALS3;AKAP11;SCIN;CDH2;SGCB;EPB41L3;MICALL1;SERPINH1;SIRPA;PLXNA1;PLXNC1;B2M;MAP2K6;CLASP2;GAMT;ADPRHL2;CAV1;PDE4DIP;PPP2R5A;SORBS3;ITPKB;RAP2A;ZEB2;DNAJA4;BIN1;OPTN
FOXP2_23625967_ChIP-Seq_PFSK-1_AND_SK-N-MC_Human	11/863	0.457093	0.841588	0.00311243	0.00444836	0.0116134	-0.0020029	GGA2;ITPKB;RAP2A;CLIC4;ADPRHL2;GSTP1;ARL3;CHD3;TNS3;NFKB1;CLASP2
GATA3_24758297_ChIP-Seq_MCF-7_Human	27/2000	0.279902	0.700873	1.3278e-06	4.28455e-06	0.00705666	-0.00250814	ITSN2;SP100;GSTP1;CHD3;LPP;GLG1;GGA2;SDCBP;ACTR1B;DDI2;CTSK;PRAME;CDIPT;SASH1;DECR1;PAK4;ISOC2;ANXA2;EXOC6B;PDE4DIP;SERPINB9;PTGR1;COQ5;TJP1;TOM1L2;ACOT2;CHMP4B
FOXO1_25302145_ChIP-Seq_T-LYMPHOCYTE_Mouse	27/2000	0.279902	0.700873	1.3278e-06	4.28455e-06	0.00816237	-0.00290113	NOTCH2;SP100;RABGAP1;PYGL;ADD3;ADD1;GGA1;SH3BGRL;ACTR1B;ALDH1B1;NNT;MYO18A;CDIPT;WASF2;CLASP2;PPP2R5A;HDHD2;SUMF2;ACSF2;ITPKB;ACAP2;DYNC1LI2;RYBP;BIN1;CDC37;CHMP4B;UTRN
REST_19997604_ChIP-ChIP_NEURONS_Mouse	26/2118	0.47316	0.857737	1.11379e-05	2.80012e-05	0.0198993	-0.00305371	ITSN2;YAP1;NOTCH2;RABGAP1;PIK3CB;HNMT;FNBP1L;NAGPA;EPS8;PURA;POFUT2;ACTR1B;CDH2;SH3BP4;PLXNC1;TXNRD1;PPP2R5A;TJP1;UFM1;ARMCX1;RYBP;ASB9;ATP6V1B2;CHMP4B;TAF7;DOCK1
SPI1_20517297_ChIP-Seq_HL60_Human	16/1249	0.423911	0.812816	0.000367608	0.000615301	0.0301177	-0.00624192	ATP6V1A;LYPLA2;SP100;CLIC4;GSTM1;CNP;GMPR;PIK3CB;MECP2;PRDX2;UFM1;SNX27;SPR;NUCB1;SIRPA;EPS15
SPI1_22096565_ChIP-ChIP_GC-B_Mouse	20/1676	0.536793	0.864181	0.000173939	0.000315611	0.0455065	-0.00664275	ITSN2;GAMT;RNF31;ATP6V1A;ENTPD1;SP100;GMPR2;ANXA11;DBI;SNX30;NFKB1;TJP1;RAP2A;ALDH6A1;UFM1;CDIPT;SNAP29;B2M;OPTN;HIBCH
TP63_19390658_ChIP-ChIP_HaCaT_Human	2/179	0.633332	0.905174	0.209954	0.226996	0.0680312	-0.00677786	TGFB1I1;NCOA7
THRA_23701648_ChIP-Seq_CEREBELLUM_Mouse	2/179	0.633332	0.905174	0.209954	0.226996	0.0684105	-0.00681565	RNF31;NRBP1
ESR1_17901129_ChIP-ChIP_LIVER_Mouse	5/444	0.615116	0.893417	0.0622847	0.0728789	0.0644017	-0.00725818	IDH1;QPRT;CHD3;B2M;OPTN
TP53_16413492_ChIP-PET_HCT116_Human	4/449	0.787521	0.953555	0.166579	0.183267	0.180912	-0.00860379	GNAQ;HSPA12A;OPTN;MAP2K6
FOXP3_17237761_ChIP-ChIP_TREG_Mouse	2/257	0.814894	0.962574	0.344924	0.363505	0.242601	-0.00925387	SP100;AMOT
MYC_18940864_ChIP-ChIP_HL60_Human	6/746	0.885136	0.991226	0.145982	0.162278	1.0846	-0.00955844	DNAJC19;RYBP;CDH2;SERPINB9;SORBS3;STRN4
STAT3_19079543_ChIP-ChIP_MESCs_Mouse	8/948	0.884185	0.991226	0.0843033	0.0968161	1.09285	-0.00963114	CYB5R3;RYBP;SGCB;TXNRD1;BID;LPP;ASRGL1;PAK4
PPARG_23326641_ChIP-Seq_C3H10T1-2_Mouse	9/838	0.674974	0.906473	0.0197656	0.0248959	0.117317	-0.0115198	TSNAX;SDCBP;RAP2A;ECHDC1;CISD1;RASAL2;HSPA12A;SOD2;SUMF2
POU5F1_18555785_ChIP-Seq_MESCs_Mouse	6/555	0.654503	0.906473	0.0507534	0.0602877	0.122392	-0.0120182	TSNAX;PRDX2;PURA;OTUD7B;CTNNB1;ANXA11
SOX3_22085726_ChIP-Seq_NPCs_Mouse	27/2000	0.279902	0.700873	1.3278e-06	4.28455e-06	0.0342362	-0.0121685	SMYD5;GSTP1;CHD3;SNX30;ADD3;LGALS3;PRDX2;SH3BGRL;ACTR1B;CDH2;TRIM2;SERPINH1;FLNA;FN3K;USP47;CCDC132;ANXA2;ADPRHL2;SYNRG;IDH1;PDE4DIP;SERPINB9;MIF;GNAQ;PIN4;PAFAH1B2;FERMT2
NANOG_18555785_ChIP-Seq_MESCs_Mouse	6/542	0.631852	0.905174	0.0462699	0.0552766	0.123072	-0.0122615	ATP6V1A;ARMCX1;ARL3;ANXA11;LPP;UQCRH
AR_21915096_ChIP-Seq_LNCaP-1F5_Human	27/2000	0.279902	0.700873	1.3278e-06	4.28455e-06	0.0353835	-0.0125763	PYGB;FECH;OTUD7B;RASAL2;ADD3;LPP;CNDP2;AKAP12;LGALS3;AKAP11;SNX27;PEA15;PLXNC1;PAK4;LYPLA2;USP47;CCDC132;TRIM63;RAB27A;PTGR1;COMMD7;ASRGL1;TOM1L2;ASB9;CHMP4B;ADAM9;UTRN
RNF2_27304074_Chip-Seq_NSC_Mouse	13/1052	0.491197	0.85984	0.00176758	0.00260968	0.0871028	-0.0131533	ANXA2;HDHD2;TSN;SUPV3L1;RYBP;DNAJA4;NNT;TRIM2;ASB9;ACOT2;CRYL1;PRAME;UTRN
EST1_17652178_ChIP-ChIP_JURKAT_Human	10/1001	0.762539	0.939148	0.0224152	0.027952	0.224849	-0.0141166	SUPV3L1;PSMD10;GGA1;ST13;GMPR2;ITPR1;NUCB1;UQCRH;GLG1;MAP2K6
SRY_22984422_ChIP-ChIP_TESTIS_Rat	2/197	0.684753	0.906473	0.241069	0.259294	0.159193	-0.0156318	ACTR1B;ADD1
POU5F1_16153702_ChIP-ChIP_HESCs_Human	5/622	0.868551	0.979663	0.175388	0.192282	0.763356	-0.0156844	ENTPD1;PAK1;UFM1;ADD3;COMMD7
TAL1_26923725_Chip-Seq_HPCs_Mouse	19/2000	0.881887	0.991133	0.00347126	0.00488317	1.92735	-0.0171662	TSNAX;CPM;ANXA2;FECH;IDH1;EXOC6B;SNX30;ALDH1L2;NFKB1;CCDC88A;UFM1;RYBP;BIN1;GNAQ;CRYZL1;TOM1;CRYL1;NCOA7;BID
NEUROD2_26341353_ChIP-Seq_CORTEX_Mouse	19/2000	0.881887	0.991133	0.00347126	0.00488317	1.93018	-0.0171914	TSNAX;LRPAP1;ENTPD1;ABAT;PIK3CB;CHD3;SNX30;HDHD2;PTGR1;AKAP11;ATP6V1B2;CHMP4B;SH3BP4;TAF7;PMP2;PLXNC1;SNAP29;TNS3;FERMT2
PCGF2_27294783_Chip-Seq_NPCs_Mouse	5/451	0.628877	0.905174	0.0656193	0.0766375	0.176547	-0.0175891	SP100;IDH1;SH3BP4;TSN;HIBCH
NR3C1_21868756_ChIP-Seq_MCF10A_Human	14/1132	0.486718	0.85984	0.00118063	0.00182038	0.125353	-0.0189295	ARL3;SYNRG;NDUFB1;RASAL2;FNBP1L;AKAP12;EPS8;ACAP2;ZEB2;RYBP;DCT;SH3BP4;CTNNB1;TNS3
GABP_17652178_ChIP-ChIP_JURKAT_Human	9/1001	0.850723	0.970996	0.0510911	0.0605739	0.659386	-0.0194077	TSNAX;LYPLA2;GGA1;GMPR2;ECHDC1;HDHD2;UQCRH;VPS39;USP19
CUX1_19635798_ChIP-ChIP_MULTIPLE_HUMAN_CANCER_TYPES_Human	32/3052	0.814877	0.962574	2.37802e-05	5.41325e-05	0.520502	-0.0198542	ITSN2;PIGS;FECH;EPB41;HNMT;UQCRH;GLG1;MYLK;KIAA0930;PURA;STIP1;SCIN;CDH2;NNT;DDI2;PRDX1;TRIM2;PEA15;FLNA;ANXA7;PRAME;GBP1;B2M;SASH1;HIBCH;RAB27A;SUPV3L1;GNAQ;CDK2;ADAM9;PIN4;NCOA7
POU5F1_16518401_ChIP-PET_MESCs_Mouse	15/1550	0.836223	0.967607	0.00770126	0.0101924	0.608312	-0.0200311	RNF31;RBPMS;ITPR1;MIF;LPP;ADD1;NFKB1;ASRGL1;AKAP12;PAK1;RYBP;GNAQ;ATP6V1B2;MYO18A;GBP1
NANOG_18347094_ChIP-ChIP_MESCs_Mouse	24/1908	0.427253	0.812816	1.68123e-05	3.94175e-05	0.102193	-0.0211796	GAMT;ATP6V1A;LRPAP1;PDE4DIP;RASAL2;HNMT;LPP;FSTL1;COMMD7;AMOT;PURA;UFM1;ARMCX1;RYBP;TRIM2;EPB41L3;CRYZL1;SH3BP4;SIRPA;UTRN;EPS15;TNS3;SASH1;PAK4
EGR1_19032775_ChIP-ChIP_M12_Human	2/276	0.844793	0.970788	0.377042	0.395357	0.724784	-0.0214875	SORD;GDAP1
KLF4_25985364_ChIP-Seq_ATHEROSCLEROSIS_LESION_Mouse	15/1211	0.481209	0.85984	0.000782395	0.0012337	0.14512	-0.0219144	VAT1;DNAJC19;OTUD7B;ANXA11;FNBP1L;FSTL1;ALDH1L2;LPP;AMOT;MYO1D;RPH3A;CDH2;SH3BP4;CTNNB1;FERMT2
MYC_22102868_ChIP-Seq_BL_Human	7/797	0.84387	0.970788	0.0874823	0.0999342	0.761495	-0.0225758	STIP1;C21ORF33;EPB41;ARPC1B;PDDC1;CHD3;BID
RUNX1_20887958_ChIP-Seq_HPC-7_Mouse	14/1120	0.470513	0.857737	0.00106945	0.00166537	0.150985	-0.0231699	CCDC132;CLIC4;HDHD2;SOD2;ADD3;FNBP1L;COMMD7;ALAD;STIP1;SNX27;SGCB;GNAQ;BID;PAK4
RARG_19884340_ChIP-ChIP_MEFs_Mouse	3/390	0.847995	0.970788	0.282799	0.300054	0.82807	-0.0245496	YAP1;ADD3;FSTL1
PPARG_20176806_ChIP-Seq_THIOMACROPHAGE_Mouse	10/837	0.545765	0.871553	0.00729159	0.00977417	0.181902	-0.0250076	GGA1;PYGB;SDCBP;BIN1;CHCHD6;MYO18A;OTUD7B;PLXNA1;ASRGL1;PATL1
SOX2_18555785_ChIP-Seq_MESCs_Mouse	4/497	0.848277	0.970788	0.211885	0.228689	0.853569	-0.0253055	CTNNB1;PIN4;LPP;SASH1
GLI1_17442700_ChIP-ChIP_MESCs_Mouse	1973-01-01	0.584884	0.887082	0.295037	0.312509	0.21529	-0.0257955	UTRN
MYBL1_21750041_ChIP-ChIP_SPERMATOCYTES_Mouse	1/161	0.856779	0.972442	0.535152	0.54829	0.926818	-0.0258996	ADAM9
SMAD1_18555785_ChIP-Seq_MESCs_Mouse	5/610	0.857455	0.972442	0.166112	0.183074	0.927322	-0.0259137	EPS8;PCYT2;ALDH1B1;WASF2;PAK4
MYBL2_22936984_ChIP-ChIP_MESCs_Mouse	22/2250	0.868057	0.979663	0.00118471	0.00182218	1.27543	-0.0262058	RNF31;ATP6V1A;GSTP1;IDH1;RAB27A;PEBP1;ANXA11;NUTF2;DBI;MIF;SORBS3;GLG1;STRN4;AKAP12;RAP2A;ZEB2;BIN1;PRDX1;TRIM2;EPS15;DECR1;PAK4
CEBPB_23403033_ChIP-Seq_LIVER_Mouse	4/382	0.672572	0.906473	0.110406	0.124082	0.269091	-0.026423	FN3K;ALDH6A1;RASAL2;COQ5
STAT3_1855785_ChIP-Seq_MESCs_Mouse	5/572	0.817118	0.962574	0.138126	0.153856	0.704341	-0.0268667	PURA;PRDX1;VPS4A;LPP;NFKB1
YY1_21170310_ChIP-Seq_MESCs_Mouse	5/464	0.653636	0.906473	0.0720727	0.0833965	0.273821	-0.0268875	CCDC132;SMYD5;ITPR1;NAGPA;NRBP1
LMO2_26923725_Chip-Seq_MACROPHAGESS_Mouse	5/473	0.670153	0.906473	0.0767373	0.0886301	0.280232	-0.0275171	AKAP11;CTSK;ACOT2;OTUD7B;WASF2
CTNNB1_24651522_ChIP-Seq_LGR5+_INTESTINAL_STEM_Human	1/162	0.858505	0.972442	0.537349	0.549641	0.988841	-0.0276328	MYO1D
TAF7L_23326641_ChIP-Seq_C3H10T1-2_Mouse	9/912	0.766621	0.939148	0.0314771	0.0384107	0.442089	-0.0277554	DNAJC19;LGALS3;CCDC88A;ALDH6A1;CLIC4;ST13;DBI;SOD2;DECR1
ETV2_25802403_ChIP-Seq_MESCs_Mouse	12/1000	0.536118	0.864181	0.00331468	0.00469455	0.190683	-0.0278347	ITSN2;PAK1;DYNC1LI2;FECH;SMYD5;SERPINH1;PEBP1;SNX30;UTRN;OPTN;DECR1;MAP2K6
IKZF1_21737484_ChIP-ChIP_HCT116_Human	1/155	0.845978	0.970788	0.521753	0.5372	0.939054	-0.0278399	SORBS3
FOXO3_23340844_ChIP-Seq_DLD1_Human	8/695	0.59291	0.887082	0.0190293	0.024163	0.235852	-0.0282592	TRIM2;DDI2;ECHDC1;SH3BP4;FNBP1L;TSN;SASH1;ADD1
KDM6A_18722178_ChIP-ChIP_U937_AND_SAOS2_Human	4/479	0.827438	0.962574	0.194486	0.211369	0.750772	-0.0286378	SUPV3L1;APIP;PPP2R5A;TSN
RUNX1_26923725_Chip-Seq_HPCs_Mouse	10/859	0.579059	0.887082	0.00863883	0.0113851	0.239646	-0.0287137	KANK2;TSNAX;RPH3A;DDI2;CTSK;ATP6V1B2;BID;FNBP1L;NFKB1;UQCRH
IRF4_20064451_ChIP-Seq_CD4+T_Mouse	12/1000	0.536118	0.864181	0.00331468	0.00469455	0.20367	-0.0297305	ITSN2;EPS8;PAK1;ANXA4;SYNRG;PEBP1;PYGL;PTGR1;UTRN;HSPA12A;FNBP1L;GBP1
CBP_20019798_ChIP-Seq_JUKART_Human	12/1000	0.536118	0.864181	0.00331468	0.00469455	0.209799	-0.030625	ITSN2;EPS8;PAK1;ANXA4;SYNRG;PEBP1;PYGL;PTGR1;UTRN;HSPA12A;FNBP1L;GBP1
REST_18959480_ChIP-ChIP_MESCs_Mouse	29/2868	0.859042	0.972442	0.000110636	0.000205514	1.09901	-0.0307113	PIGS;PIK3CB;SPATA20;FNBP1L;NAGPA;RPH3A;LGALS3;PURA;CDH2;SGCB;EPB41L3;MYO18A;PLXNA1;PLS3;TSNAX;USP47;ADPRHL2;ANXA4;TXNRD1;PDE4DIP;SORBS3;GDAP1;TSN;ASRGL1;RYBP;ATP6V1B2;ECHDC1;ACOT2;CTNNB1
ELK4_26923725_Chip-Seq_MESODERM_Mouse	4/466	0.810964	0.962574	0.182214	0.198722	0.816316	-0.0311379	RPH3A;CTNNB1;SNAP29;TSN
KLF1_20508144_ChIP-Seq_FETAL-LIVER-ERYTHROID_Mouse	14/1144	0.502838	0.85984	0.00130135	0.00198694	0.212128	-0.0320332	RNF31;FN3K;LRPAP1;GMPR;MIF;ADD3;COMMD7;ADD1;HEBP1;LGALS3;PRDX2;UFM1;HECTD3;B2M
HOXB4_20404135_ChIP-ChIP_EML_Mouse	21/1824	0.604547	0.887082	0.000193339	0.000347787	0.268524	-0.0321738	ITSN2;ATP6V1A;LRPAP1;GSTM1;RBPMS;IDH1;GMPR2;RAB27A;NUTF2;UQCRH;SDCBP;SH3BGRL;PRDX1;CHCHD6;CRYZL1;ECHDC1;NUCB1;ANXA7;BID;PAFAH1B2;HIBCH
VDR_21846776_ChIP-Seq_THP-1_Human	7/794	0.841139	0.970788	0.0861869	0.0986344	1.0915	-0.0323593	KANK2;ZEB2;SP100;ARPC1B;PDE4DIP;TNS3;WARS2
TAF15_26573619_Chip-Seq_HEK293_Human	2/247	0.797178	0.953733	0.327803	0.346629	0.692176	-0.0327897	AKAP11;CDH2
RUNX1_17652178_ChIP-ChIP_JURKAT_Human	10/1003	0.764671	0.939148	0.0226832	0.02823	0.559488	-0.035126	TJP1;STIP1;RBPMS;NNT;PRDX1;CTNNB1;PPP2R5A;CHD3;ADD3;GLG1
CEBPB_26923725_Chip-Seq_HEMANGIOBLAST_Mouse	7/652	0.665686	0.906473	0.0375602	0.0453039	0.364482	-0.0357899	LRPAP1;GSTM2;CYB5R3;CAV1;FNBP1L;PATL1;TSN
EZH2_23942234_ChIP-Seq_MYOBLASTS_AND_MYOTUBES_Mouse	11/935	0.564747	0.887082	0.00558237	0.00756399	0.299484	-0.0358834	GGA1;LRSAM1;ANXA2;ADPRHL2;ARPC1B;TXNRD1;FLNA;CTNNB1;SIRPA;PLXNC1;DOCK1
NR4A2_19515692_ChIP-ChIP_MN9D_Mouse	2/207	0.710688	0.919196	0.258455	0.276569	0.433967	-0.0365642	ITPR1;TSN
TDRD3_21172665_ChIP-Seq_MCF-7_Human	6/655	0.798653	0.953733	0.0938965	0.106484	0.794262	-0.0376257	PYGB;BIN1;NNT;PLXNA1;GMPR;RASAL2
RCOR2_21632747_ChIP-Seq_MESCs_Mouse	4/401	0.70894	0.918833	0.12536	0.140385	0.451292	-0.0382024	ITSN2;ANXA4;OTUD7B;PDE4DIP
GATA2_26923725_Chip-Seq_HEMANGIOBLAST_Mouse	1988-01-01	0.653633	0.906473	0.343308	0.362413	0.394284	-0.0387163	PRDX1
NCOR_22424771_ChIP-Seq_293T_Human	26/2000	0.355045	0.745092	4.12768e-06	1.1333e-05	0.134781	-0.0396589	PSMD10;CISD1;GMPR;PYGL;PIK3CB;SNX30;RPF2;FNBP1L;MYLK;PURA;PRDX2;PAK1;NNT;PRDX1;TRIM2;SERPINH1;GBP1;VPS39;FN3K;ANXA2;SUMF2;MYO1D;UFM1;DCT;TAF7;UTRN
NOTCH1_17114293_ChIP-ChIP_T-ALL_Human	1/134	0.801379	0.953733	0.471755	0.486522	0.83963	-0.0397749	GMPR2
ZNF652_21678463_ChIP-ChIP_ZR75-1_Human	1/112	0.74082	0.939148	0.413788	0.431719	0.656987	-0.0412472	USP47
KDM5A_27292631_Chip-Seq_BREAST_Human	12/1012	0.553006	0.878634	0.00363916	0.00509645	0.323333	-0.0418349	GSTZ1;ITPKB;STIP1;RAP2A;TSTD1;MFI2;GMPR2;SERPINH1;OTUD7B;SIRPA;PPP2R5A;HSPA12A
SUZ12_27294783_Chip-Seq_NPCs_Mouse	8/880	0.830335	0.962574	0.060564	0.0711314	1.09856	-0.0419038	SP100;ACTR1B;IDH1;SH3BP4;DBI;GDAP1;TSN;HIBCH
CBX2_27304074_Chip-Seq_ESCs_Mouse	8/840	0.790591	0.953733	0.0488222	0.058104	0.908704	-0.0430471	USP47;CDH2;NNT;DYNLT3;ASB9;PLXNC1;MYLK;AMOT
NFE2_27457419_Chip-Seq_LIVER_Mouse	9/972	0.826369	0.962574	0.0439896	0.0527538	1.13506	-0.0432963	SP100;ACTR1B;IDH1;SH3BP4;PPP2R5A;DBI;GDAP1;TSN;HIBCH
LYL1_20887958_ChIP-Seq_HPC-7_Mouse	7/752	0.798832	0.953733	0.0692201	0.0803929	0.961902	-0.0455671	CCDC132;SGCB;GNAQ;PPP2R5A;FNBP1L;COMMD7;LPP
TRIM28_21343339_ChIP-Seq_HEK293_Human	1990-01-01	0.661898	0.906473	0.34949	0.367699	0.46712	-0.0458683	TRIM2
EWS-ERG_20517297_ChIP-Seq_CADO-ES1_Human	12/1038	0.588808	0.887082	0.00443041	0.00610888	0.398151	-0.0477054	USP47;GSTM1;SPR;BIN1;PEA15;ATP6V1B2;ITPR1;GMPR;SIRPA;BID;HSPA12A;CLASP2
E2F1_20622854_ChIP-Seq_HELA_Human	26/2000	0.355045	0.745092	4.12768e-06	1.1333e-05	0.166452	-0.0489781	PIGS;CNP;MFI2;GSTP1;GMPR;RPF2;MECP2;PRDX2;POFUT2;ALDH1B1;PRDX1;ANXA7;TNS3;VPS39;PAK4;GAMT;VAT1;ADPRHL2;ST13;ANXA4;SUPV3L1;ARMCX1;DCT;NUCB1;PMP2;NCOA7
NANOG_21062744_ChIP-ChIP_HESCs_Human	9/840	0.677706	0.906473	0.0200326	0.0251815	0.499647	-0.0490623	GGA2;UFM1;ARMCX1;FECH;ALDH1B1;HECTD3;LPP;GLG1;PAK4
MYC_20876797_ChIP-ChIP_MEDULLOBLASTOMA_Human	14/1406	0.796865	0.953733	0.0078435	0.0103587	1.04055	-0.0492928	CLIC4;FECH;SMYD5;GSTP1;CAV1;COQ5;SH3BGRL;SPR;GPNMB;DCT;TRIM2;NCOA7;DOCK1;CLASP2
AHR_22903824_ChIP-Seq_MCF-7_Human	7/690	0.721741	0.927742	0.0481636	0.0574294	0.661031	-0.0495787	HEBP1;NNT;GSTP1;TXNRD1;PYGL;TNS3;GLG1
CDKN2AIP_20523734_ChIP-Seq_CORTICAL_Neurons	1/123	0.773103	0.941561	0.443523	0.459678	0.826105	-0.0497447	CYB5R3
ARNT_22903824_ChIP-Seq_MCF-7_Human	10/1029	0.791181	0.953733	0.026383	0.0324475	1.07525	-0.0509364	HEBP1;PAK1;NNT;GSTP1;TXNRD1;GMPR;PYGL;TNS3;SORBS3;GLG1
PAX6_23342162_ChIP-ChIP_BETA-FORBRAIN-LENS_Mouse	10/1001	0.762539	0.939148	0.0224152	0.027952	0.811342	-0.050938	GSTM1;ACTR1B;ADPRHL2;PEBP1;ADAM9;SIRPA;HNMT;ALDH1L2;GLG1;SASH1
TP53_22127205_ChIP-Seq_IMR90_Human	10/975	0.733623	0.937241	0.0191369	0.0242503	0.810398	-0.0525259	ALAD;YAP1;CPM;SCIN;SPR;SGCB;MICALL1;SNAP29;GLG1;ACSF2
GRHL2_25758223_ChIP-Seq_PLACENTA_Mouse	11/1000	0.654051	0.906473	0.00895235	0.01177	0.537326	-0.0527621	LYPLA2;PURA;RAP2A;PRDX1;ANXA4;CTNNB1;DBI;FNBP1L;SUMF2;PATL1;TSN
TCF3_18692474_ChIP-Seq_MESCs_Mouse	15/1351	0.653856	0.906473	0.00224536	0.0032537	0.539644	-0.0529897	LRPAP1;ITPR1;ANXA11;CHD3;LPP;PURA;UFM1;ARMCX1;EPB41L3;CRYZL1;SERPINH1;ANXA7;UTRN;SASH1;PAK4
ZFP57_27257070_Chip-Seq_ESCs_Mouse	13/1088	0.540807	0.865845	0.00235582	0.00340588	0.368753	-0.0531187	ATP6V1A;SP100;ANXA2;ASRGL1;TSN;WARS2;ZEB2;RYBP;CDH2;DCT;CHCHD6;ECHDC1;VPS39
TP53_18474530_ChIP-ChIP_U2OS_Human	8/827	0.776299	0.941789	0.0453525	0.0542842	0.887645	-0.0532354	GSTZ1;RYBP;SPR;ANXA2;DCT;GMPR;TSN;MAP2K6
ER_23166858_ChIP-Seq_MCF-7_Human	9/920	0.775338	0.941789	0.0329818	0.0401685	0.893673	-0.053597	ACAP2;CCDC132;MFI2;ARPC1B;SERPINH1;OTUD7B;RASAL2;PTGR1;DECR1
PRDM16_22522345_ChIP-ChIP_PALATE_MESENCHYMAL_Mouse	1/122	0.770342	0.940027	0.440883	0.457699	0.875723	-0.0541604	ADD3
BCOR_27268052_Chip-Seq_Bcells_Human	26/2000	0.355045	0.745092	4.12768e-06	1.1333e-05	0.186254	-0.0548047	PYGB;MFI2;GMPR;RPF2;FNBP1L;UQCRH;MECP2;GGA2;PRDX2;GPNMB;PRDX1;ANXA7;BID;TNS3;GAMT;LYPLA2;GSTM1;ADPRHL2;SYNRG;ANXA4;ASRGL1;DCT;BIN1;CDC37;PMP2;NCOA7
MYC_19079543_ChIP-ChIP_MESCs_Mouse	15/1458	0.762827	0.939148	0.00450818	0.00620246	0.87459	-0.0549088	PCYT2;RBPMS;SMYD5;ST13;TXNRD1;NUTF2;MIF;TSN;SUPV3L1;ALAD;AKAP12;STIP1;POFUT2;RYBP;ADAM9
CTCF_18555785_ChIP-Seq_MESCs_Mouse	18/1568	0.605947	0.887082	0.000574931	0.000947123	0.461378	-0.055281	USP47;GSTM1;ADPRHL2;MFI2;IDH1;VPS4A;RAB27A;SPATA20;UQCRH;AMOT;MYO1D;EPS8;GGA1;DYNC1LI2;ECHDC1;PIR;ACOT2;CDIPT
JUN_21703547_ChIP-Seq_K562_Human	18/1585	0.624544	0.902921	0.000649877	0.00103517	0.541432	-0.0552913	NOTCH2;GSTP1;PEBP1;PYGL;PIK3CB;ADD3;LPP;WARS2;MYLK;TJP1;RAP2A;DCT;ALDH1B1;PRAME;BID;EPS15;DOCK1;OPTN
SMRT_27268052_Chip-Seq_Bcells_Human	26/2000	0.355045	0.745092	4.12768e-06	1.1333e-05	0.187945	-0.0553024	PYGB;MFI2;GMPR;PYGL;ADD3;FNBP1L;LPP;ADD1;MYLK;GPNMB;PLS3;ANXA7;BID;TNS3;SASH1;SYNRG;ANXA11;SERPINB9;HSPA12A;SORBS3;NFKB1;COQ5;RAP2A;CRYZL1;NUCB1;CHMP4B
P63_26484246_Chip-Seq_KERATINOCYTES_Human	26/2000	0.355045	0.745092	4.12768e-06	1.1333e-05	0.190459	-0.0560419	LRPAP1;EPB41;GSTP1;GMPR2;ABAT;RASAL2;LGALS3;STIP1;CTSK;SERPINH1;PLS3;FLNA;ANXA7;CDIPT;GAMT;LYPLA2;USP47;GSTM1;ANXA4;EXOC6B;PPP2R5A;ACSF2;UFM1;DNAJA4;NCOA7;DOCK1
RAD21_21589869_ChIP-Seq_MESCs_Mouse	20/2036	0.85156	0.970996	0.0018723	0.00275778	1.91329	-0.056314	LRSAM1;QPRT;CISD1;RAB27A;SERPINB9;SOD2;NAGPA;SORBS3;NFKB1;ASRGL1;COQ5;STIP1;CYB5R3;SNX27;SPR;SGCB;GNAQ;ADAM9;CTNNB1;BID
GATA2_19941826_ChIP-Seq_K562_Human	27/2410	0.669956	0.906473	3.6295e-05	7.59889e-05	0.574706	-0.0564326	ITSN2;CLIC4;FECH;EPB41;APIP;ITPR1;GMPR;SNX30;HNMT;FNBP1L;ADD1;SNX27;MYO18A;SERPINH1;PLXNA1;EPS15;TRIM63;EXOC6B;SORD;PPP2R5A;PDE4DIP;COMMD7;TSN;MYO1D;RYBP;NCOA7;UTRN
ESR1_15608294_ChIP-ChIP_MCF-7_Human	1998-01-01	0.69304	0.906473	0.373646	0.392454	0.575616	-0.0565219	SERPINB9
EP300_20729851_ChIP-Seq_FORBRAIN_MIDBRAIN_LIMB_HEART_Mouse	23/2093	0.696344	0.906473	0.000186094	0.00033572	0.58596	-0.0575377	YAP1;CPM;CLIC4;RBPMS;ANXA2;FECH;GMPR;CHD3;SORBS3;LPP;NFKB1;CNDP2;ALAD;LGALS3;RAP2A;EPB41L3;SERPINH1;SH3BP4;FLNA;CTNNB1;NCOA7;WASF2;TNS3
MYC_18555785_ChIP-Seq_MESCs_Mouse	13/1200	0.682277	0.906473	0.00528765	0.0071802	0.593213	-0.0582499	YAP1;SMYD5;ST13;MIF;ALAD;MYO1D;AKAP12;PRDX2;PRDX1;ADAM9;CTNNB1;CDIPT;PAFAH1B2
TCF3_18467660_ChIP-ChIP_MESCs_Mouse	15/1388	0.694271	0.906473	0.0028853	0.00413317	0.595855	-0.0585093	ITSN2;NOTCH2;VAT1;LRPAP1;MYO1D;PURA;RYBP;GNAQ;ACOT2;PLXNA1;CTNNB1;SIRPA;NCOA7;EPS15;SASH1
ERG_20517297_ChIP-Seq_VCAP_Human	12/1062	0.620735	0.899491	0.00527805	0.0071802	0.566913	-0.0600512	HEBP1;STIP1;SDCBP;GPR143;CAV1;CRYZL1;NDUFB1;RAB27A;NUCB1;CTNNB1;ADD3;USP19
SA1_27219007_Chip-Seq_Bcells_Human	20/2000	0.829653	0.962574	0.0015242	0.00226639	1.76068	-0.06716	PIGS;LYPLA2;GSTM2;C11ORF54;TRIM63;EPB41;GSTP1;TGFB1I1;HSPA12A;FNBP1L;UQCRH;TJP1;STIP1;HECTD3;DDI2;PRDX1;ACOT2;CRYL1;PDDC1;WASF2
TCF12/HEB_22897851_ChIP-Seq_JUKARTE6-1_Human	20/2000	0.829653	0.962574	0.0015242	0.00226639	1.76266	-0.0672354	PYGB;SYNRG;TXNRD1;VPS4A;PEBP1;ANXA11;ABAT;FNBP1L;SORBS3;SUMF2;PRDX2;ALDH6A1;DYNC1LI2;AKAP11;GPNMB;PEA15;SH3BP4;BID;WASF2;CD99
SA1_27219007_Chip-Seq_ERYTHROID_Human	20/2000	0.829653	0.962574	0.0015242	0.00226639	1.79811	-0.0685879	PCYT2;EPB41;ADPRHL2;GSTP1;TGFB1I1;SORD;OTUD7B;ANXA11;PTGR1;FNBP1L;ITPKB;GGA1;STIP1;HECTD3;DDI2;PRDX1;ACOT2;PRAME;BID;WASF2
NR0B1_18358816_ChIP-ChIP_MESCs_Mouse	18/1691	0.730382	0.935009	0.00133469	0.00202304	1.02296	-0.0687425	VAT1;IDH1;HSPA12A;LPP;COQ5;AKAP12;PURA;PRDX2;UFM1;ARMCX1;RYBP;ALDH1B1;PDDC1;SIRPA;UTRN;GBP1;DOCK1;PAK4
ERA_21632823_ChIP-Seq_H3396_Human	20/2000	0.829653	0.962574	0.0015242	0.00226639	1.83037	-0.0698184	DNAJC19;PYGB;C21ORF33;RBPMS;TGFB1I1;ITPR1;MIF;PTGR1;NAGPA;FSTL1;ADD1;ASRGL1;COQ5;SUPV3L1;TOM1L2;PRDX2;ACAP2;PRDX1;ECHDC1;PAFAH1B2
EWS_26573619_Chip-Seq_HEK293_Human	9/854	0.696446	0.906473	0.0219754	0.0275133	0.712301	-0.0699436	ATP6V1A;C21ORF33;ZEB2;CLIC4;AKAP11;ECHDC1;PLS3;DOCK1;NFKB1
CEBPB_20176806_ChIP-Seq_THIOMACROPHAGE_Mouse	16/1588	0.795974	0.953733	0.00413565	0.00572769	1.49428	-0.0707871	PYGB;GSTM2;CNP;ADPRHL2;FNBP1L;ITPKB;GGA1;CCDC88A;SDCBP;HNRNPK;SCIN;BIN1;GNAQ;CTSK;CHCHD6;PLXNA1
SOX9_26525672_Chip-Seq_HEART_Mouse	22/1702	0.38215	0.776707	2.57193e-05	5.83344e-05	0.28042	-0.0708598	NOTCH2;ATP6V1A;CLIC4;CISD1;DBI;ADD3;SOD2;LPP;GDAP1;FSTL1;UQCRH;ALAD;TOM1L2;STIP1;SDCBP;RAP2A;BIN1;ECHDC1;UTRN;WASF2;TNS3;SASH1
PHF8_20622853_ChIP-Seq_HELA_Human	26/2000	0.355045	0.745092	4.12768e-06	1.1333e-05	0.241435	-0.0710416	NOTCH2;CLIC4;EPB41;OTUD7B;RASAL2;ADD3;FNBP1L;UQCRH;PAK1;SNX27;HECTD3;DDI2;PRDX1;PEA15;EPS15;GBP1;WASF2;LYPLA2;GSTM1;TRIM63;PPP2R5A;PDE4DIP;WARS2;SUPV3L1;ITPKB;DOCK1
P300_27268052_Chip-Seq_Bcells_Human	26/2000	0.355045	0.745092	4.12768e-06	1.1333e-05	0.241713	-0.0711233	PIGS;PYGB;SP100;MFI2;GMPR;RPF2;GGA2;HEBP1;SNX27;NNT;TOM1;MYO18A;BID;WASF2;TNS3;PAK4;LYPLA2;SYNRG;ANXA4;SERPINB9;SOD2;SUMF2;ASRGL1;SUPV3L1;CRYZL1;NCOA7
SREBP2_21459322_ChIP-Seq_LIVER_Mouse	12/1095	0.662589	0.906473	0.00664955	0.00895187	0.724896	-0.0711803	MYO1D;YAP1;CCDC88A;SDCBP;SP100;PCYT2;SPR;CNP;HECTD3;CAV1;TNS3;DECR1
GATA6_21074721_ChIP-Seq_CACO-2_Human	26/2000	0.355045	0.745092	4.12768e-06	1.1333e-05	0.244408	-0.0719165	NOTCH2;CLIC4;EPB41;OTUD7B;RASAL2;FNBP1L;UQCRH;TUBB8;SNX27;HECTD3;DDI2;CTSK;PRDX1;PEA15;EPS15;GBP1;WASF2;LYPLA2;GSTM2;TRIM63;ADPRHL2;PPP2R5A;PDE4DIP;WARS2;SUPV3L1;ITPKB
MYB_26560356_Chip-Seq_TH1_Human	26/2000	0.355045	0.745092	4.12768e-06	1.1333e-05	0.244473	-0.0719354	NOTCH2;EPB41;OTUD7B;CHD3;SNX30;CNDP2;GGA1;STIP1;ACTR1B;WASF2;B2M;USP47;ANXA2;ADPRHL2;RAB27A;ANXA11;NUTF2;MIF;NRBP1;SUMF2;RAP2A;ZEB2;DCT;GNAQ;ECHDC1;NUCB1
PU.1_20513432_ChIP-Seq_MACROPHAGES_Mouse	26/2000	0.355045	0.745092	4.12768e-06	1.1333e-05	0.245419	-0.0722138	LRSAM1;CNP;MFI2;CHD3;RPF2;ALDH1L2;GGA1;SDCBP;POFUT2;CYB5R3;ALDH1B1;CTSK;CHCHD6;MICALL1;MYO18A;BID;WASF2;TNS3;GAMT;ENTPD1;ANXA2;PATL1;ITPKB;CCDC88A;DNAJA4;GNAQ
RING1B_27294783_Chip-Seq_ESCs_Mouse	20/2000	0.829653	0.962574	0.0015242	0.00226639	1.90346	-0.0726062	MOXD1;MFI2;CAV1;PPP2R5A;MIF;CHD3;STRN4;MYO1D;CCDC88A;RAP2A;UFM1;ZEB2;SCIN;CDH2;NNT;MICALL1;ECHDC1;SH3BP4;SIRPA;PLXNC1
RXRA_24833708_ChIP-Seq_LIVER_Mouse	20/2000	0.829653	0.962574	0.0015242	0.00226639	1.92654	-0.0734866	YAP1;NOTCH2;ATP6V1A;CPM;GSTM2;PCYT2;SMYD5;ST13;ARL3;ITPR1;ABAT;PYGL;CNDP2;AKAP12;ACAP2;DDI2;CRYZL1;ATP6V1B2;ACOT2;SH3BP4
SMAD4_21741376_ChIP-Seq_HESCs_Human	30/2738	0.724109	0.928877	1.95903e-05	4.54205e-05	1.00409	-0.0740811	CLIC4;APIP;CISD1;RASAL2;SNX30;FNBP1L;ADD1;CNDP2;AMOT;SDCBP;PAK1;AKAP11;ALDH1B1;TRIM2;MICALL1;PLXNA1;ANXA7;PRAME;PLXNC1;SASH1;DECR1;MAP2K6;STX8;CAV1;PDE4DIP;SORBS3;TSN;ITPKB;TOM1L2;ATP6V1B2
RARB_27405468_Chip-Seq_BRAIN_Mouse	20/2000	0.829653	0.962574	0.0015242	0.00226639	1.9473	-0.0742785	ENTPD1;CNP;SMYD5;IDH1;TXNRD1;GMPR;ABAT;SNX30;HNMT;STRN4;PURA;GGA1;CCDC88A;SGCB;DDI2;CDC37;ECHDC1;ADAM9;PLXNC1;WASF2
GATA6_25053715_ChIP-Seq_YYC3_Human	26/2000	0.355045	0.745092	4.12768e-06	1.1333e-05	0.255938	-0.0753089	ITSN2;YAP1;NOTCH2;EPB41;GSTP1;APIP;OTUD7B;FNBP1L;LGALS3;CYB5R3;SNX27;HECTD3;CTSK;GAMT;ANXA2;IDH1;ANXA4;ANXA11;PDE4DIP;PTGR1;ACSF2;TJP1;RAP2A;ECHDC1;NUCB1;ADAM9
CNOT3_19339689_ChIP-ChIP_MESCs_Mouse	17/1547	0.676392	0.906473	0.00129766	0.00198615	0.78087	-0.0766766	YAP1;TSNAX;NOTCH2;DNAJC19;ADPRHL2;ADD3;SOD2;ALDH1L2;FSTL1;TSN;GGA2;ACTR1B;RYBP;PRDX1;ATP6V1B2;ACOT2;PLXNC1
RUNX1_27514584_Chip-Seq_MCF-7_Human	25/2000	0.437266	0.812816	1.23237e-05	2.91118e-05	0.371416	-0.0769763	NOTCH2;PYGB;CNP;ITPR1;OTUD7B;PIK3CB;HNMT;GLG1;EPS8;GGA1;PLXNA1;PLS3;SH3BP4;FLNA;BID;TNS3;PAK4;C21ORF33;DYNLT3;TXNRD1;PDE4DIP;NUTF2;TJP1;DCT;BIN1
SPI1_20176806_ChIP-Seq_THIOMACROPHAGE_Mouse	20/1654	0.512138	0.85984	0.000146552	0.000269828	0.511974	-0.0773125	GAMT;UNC119B;PYGB;RBPMS;MFI2;SERPINB9;ADD3;PATL1;ITPKB;GGA1;CCDC88A;SDCBP;POFUT2;SCIN;GNAQ;CTSK;CHCHD6;PLXNA1;NCOA7;SNAP29
LMO2_20887958_ChIP-Seq_HPC-7_Mouse	22/1741	0.424403	0.812816	3.58937e-05	7.54008e-05	0.37971	-0.0786952	ITSN2;VAT1;CPM;CCDC132;SP100;CLIC4;PPP2R5A;HDHD2;FNBP1L;LPP;COMMD7;ADD1;ALAD;STIP1;DCT;HECTD3;SGCB;GNAQ;PRDX1;CDK2;CHMP4B;PAK4
CRX_20693478_ChIP-Seq_RETINA_Mouse	26/2000	0.355045	0.745092	4.12768e-06	1.1333e-05	0.267997	-0.0788573	CPM;MOXD1;SP100;CISD1;DBI;RASAL2;RPF2;ALDH1L2;AKAP12;POFUT2;ACTR1B;SH3BP4;TNS3;SASH1;HIBCH;IDH1;TXNRD1;PPP2R5A;MIF;GDAP1;TSN;SUPV3L1;ITPKB;ECHDC1;NCOA7;UTRN
KLF5_20875108_ChIP-Seq_MESCs_Mouse	26/2000	0.355045	0.745092	4.12768e-06	1.1333e-05	0.27003	-0.0794554	YAP1;PSMD10;CISD1;ABAT;PYGL;FNBP1L;PURA;SPR;CDH2;TRIM2;MYO18A;EPS15;DECR1;USP47;TXNRD1;HDHD2;PTGR1;HSPA12A;ACSF2;TOM1L2;DCT;DNAJA4;CRYL1;NCOA7;UTRN;PAFAH1B2
SMAD3_21741376_ChIP-Seq_EPCs_Human	17/1613	0.740434	0.939148	0.00200183	0.0029279	1.29527	-0.0813204	YAP1;STX8;TXNRD1;SORD;HSPA12A;FNBP1L;TSN;ITPKB;RPH3A;ACAP2;RYBP;ALDH1B1;PLXNA1;CTNNB1;TNS3;SASH1;MAP2K6
VDR_24763502_ChIP-Seq_THP-1_Human	14/1288	0.68174	0.906473	0.00375162	0.00523055	0.828339	-0.0813378	ARPC1B;QPRT;RAB27A;PIK3CB;SORBS3;LPP;MYO1D;ZEB2;GNAQ;CRYZL1;MYO18A;SIRPA;UTRN;TNS3
GATA2_20887958_ChIP-Seq_HPC-7_Mouse	21/1708	0.479113	0.85984	7.94046e-05	0.000159276	0.549658	-0.0830032	CCDC132;CLIC4;IDH1;RAB27A;PPP2R5A;ABAT;ADD3;FNBP1L;FSTL1;SUMF2;ALAD;LGALS3;STIP1;HNRNPK;GPNMB;SGCB;CDC37;GNAQ;MYO18A;MAP2K6;PAK4
MAF_26560356_Chip-Seq_TH1_Human	26/2000	0.355045	0.745092	4.12768e-06	1.1333e-05	0.284045	-0.0835795	CLIC4;EPB41;OTUD7B;CHD3;ADD3;UQCRH;CNDP2;STIP1;DDI2;PRDX1;SERPINH1;PDDC1;BID;WASF2;ISOC2;LYPLA2;ANXA2;TXNRD1;ANXA11;PDE4DIP;PATL1;GSTZ1;ITPKB;RAP2A;ACOT2;NUCB1
YY1_23942234_ChIP-Seq_MYOBLASTS_AND_MYOTUBES_Mouse	15/1466	0.769969	0.940027	0.00473355	0.00648403	1.37357	-0.0849505	NOTCH2;UNC119B;CCDC132;SMYD5;EXOC6B;PDE4DIP;CHD3;RPF2;NAGPA;UQCRH;GLG1;WARS2;HNRNPK;CHCHD6;PAK4
ZFP42_18358816_ChIP-ChIP_MESCs_Mouse	16/1480	0.697955	0.906473	0.00210413	0.00305612	0.866772	-0.0851117	TSNAX;LRSAM1;CCDC132;APIP;PEBP1;DBI;HDHD2;UQCRH;WARS2;GGA2;ARMCX2;NUCB1;CRYL1;PAFAH1B2;HIBCH;PAK4
HOXC9_25013753_ChIP-Seq_NEUROBLASTOMA_BE2-C_Human	26/2014	0.368787	0.75941	4.66452e-06	1.26956e-05	0.313788	-0.0863585	RNF31;LRSAM1;SMYD5;QPRT;ITPR1;DBI;NAGPA;UQCRH;RPH3A;GGA1;B2M;VPS39;MAP2K6;CLASP2;TSNAX;DNAJC19;CCDC132;ADPRHL2;GDAP1;NRBP1;SUMF2;CCDC88A;ARMCX1;CDC37;ECHDC1;ACOT2
CEBPB_26923725_Chip-Seq_HEMOGENIC-ENDOTHELIUM_Mouse	26/2000	0.355045	0.745092	4.12768e-06	1.1333e-05	0.297071	-0.0874122	LRPAP1;CLIC4;FECH;MFI2;ARL3;APIP;ITPR1;GMPR;ADD3;RPF2;FNBP1L;MYLK;AKAP11;HECTD3;DDI2;CTSK;PLXNA1;BID;EPS15;TNS3;GSTM2;ANXA2;STX8;GDAP1;PATL1;CRYZL1
KLF4_19829295_ChIP-Seq_ESCs_Human	25/2000	0.437266	0.812816	1.23237e-05	2.91118e-05	0.423621	-0.0877959	RABGAP1;MFI2;ARPC1B;VPS4A;ADD3;LPP;MECP2;EPS8;PAK1;GPNMB;NNT;EPB41L3;SERPINH1;SH3BP4;PDDC1;BID;WASF2;GAMT;GSTM1;EXOC6B;SOD2;CDC37;CTNNB1;UTRN;FERMT2
MYC_27129775_Chip-Seq_CORNEA_Mouse	26/2000	0.355045	0.745092	4.12768e-06	1.1333e-05	0.304907	-0.0897179	CPM;FECH;PYGL;CHD3;ADD3;LPP;HEBP1;GGA1;STIP1;DDI2;PLXNC1;EPS15;MAP2K6;ANXA11;MIF;PTGR1;ASRGL1;RAP2A;ZEB2;DCT;CDK2;ADAM9;CTNNB1;DOCK1;OPTN;PAFAH1B2
ETS1_20019798_ChIP-Seq_JURKAT_Human	18/1607	0.648008	0.906473	0.000759253	0.00120023	0.935407	-0.0918512	TSNAX;DNAJC19;CCDC132;ADPRHL2;GMPR2;ITPR1;PDE4DIP;NUTF2;GDAP1;TSN;SUPV3L1;GSTZ1;GGA1;SNX27;CHCHD6;ECHDC1;NUCB1;CHMP4B
POU5F1_18347094_ChIP-ChIP_MESCs_Mouse	24/2109	0.631797	0.905174	7.96379e-05	0.000159276	0.926836	-0.0923394	LRPAP1;ENTPD1;RASAL2;FSTL1;UQCRH;ADD1;COQ5;AKAP12;PURA;UFM1;ARMCX1;RYBP;HECTD3;NNT;PRDX1;EPB41L3;ASB9;CRYZL1;MYO18A;SIRPA;UTRN;GBP1;TNS3;SASH1
EOMES_20176728_ChIP-ChIP_TSCs_Mouse	19/1744	0.697582	0.906473	0.000753067	0.00119347	0.943355	-0.0926316	NOTCH2;USP47;CLIC4;ANXA2;TXNRD1;OTUD7B;PIK3CB;LPP;SUPV3L1;ALAD;MYO1D;LGALS3;PURA;RAP2A;CYB5R3;RYBP;CHMP4B;SH3BP4;MAP2K6
GATA6_21074721_ChIP-Seq_CACO-2_Mouse	25/2000	0.437266	0.812816	1.23237e-05	2.91118e-05	0.450621	-0.0933917	CLIC4;EPB41;OTUD7B;RASAL2;ADD3;FNBP1L;UQCRH;SNX27;HECTD3;DDI2;CTSK;PRDX1;PEA15;EPS15;GBP1;WASF2;LYPLA2;GSTM1;TRIM63;ADPRHL2;PPP2R5A;PDE4DIP;WARS2;ITPKB;OPTN
CTCF_27219007_Chip-Seq_Bcells_Human	25/2000	0.437266	0.812816	1.23237e-05	2.91118e-05	0.456639	-0.0946389	NOTCH2;CLIC4;EPB41;SMYD5;GSTP1;ARL3;TGFB1I1;SPATA20;FNBP1L;PRDX2;STIP1;CYB5R3;PLXNC1;TRIM63;ADPRHL2;PPP2R5A;ANXA11;MIF;HSPA12A;ITPKB;TJP1;TOM1L2;DNAJA4;BIN1;ACOT2
ESRRB_18555785_Chip-Seq_ESCs_Mouse	26/2000	0.355045	0.745092	4.12768e-06	1.1333e-05	0.322753	-0.0949692	NOTCH2;PYGB;LRSAM1;SP100;APIP;DBI;RASAL2;FNBP1L;ACTR1B;ALDH1B1;SH3BP4;SIRPA;WASF2;VPS39;HIBCH;TSTD1;IDH1;SORD;PPP2R5A;GDAP1;COMMD7;TSN;ITPKB;UFM1;PMP2;OPTN
SMAD2/3_21741376_ChIP-Seq_ESCs_Human	26/2000	0.355045	0.745092	4.12768e-06	1.1333e-05	0.33048	-0.0972429	LRSAM1;MFI2;GMPR;NDUFB1;ADD3;RPF2;FNBP1L;ADD1;MECP2;PRDX2;PRDX1;PLS3;PDDC1;SIRPA;BID;TNS3;USP47;ADPRHL2;ANXA11;WARS2;TJP1;ACAP2;DCT;BIN1;PMP2;NCOA7
BRD4_27068464_Chip-Seq_AML-cells_Mouse	26/2000	0.355045	0.745092	4.12768e-06	1.1333e-05	0.333018	-0.0979897	ITSN2;LRSAM1;FECH;ARPC1B;SNX30;NAGPA;GLG1;USP19;MICALL1;SH3BP4;ANXA7;SIRPA;PLXNC1;BID;TNS3;HIBCH;GAMT;VAT1;LYPLA2;TXNRD1;NUTF2;MIF;TSN;SUPV3L1;ACAP2;DCT
CTCF_26484167_Chip-Seq_Bcells_Mouse	21/2000	0.76564	0.939148	0.000637312	0.00102035	1.56579	-0.098304	TRIM63;ADPRHL2;ARPC1B;PDE4DIP;SPATA20;SOD2;NAGPA;ALDH1L2;UQCRH;STRN4;CNDP2;MYO1D;TOM1L2;ZEB2;SPR;GPNMB;ECHDC1;FLNA;CDIPT;SNAP29;PAK4
SOX3_22085726_ChIP-Seq_MUSCLE_Mouse	26/2000	0.355045	0.745092	4.12768e-06	1.1333e-05	0.335519	-0.0987254	ATP6V1A;PYGB;ARPC1B;QPRT;CISD1;OTUD7B;DBI;MECP2;GGA2;ACTR1B;PRDX1;TRIM2;PLXNA1;B2M;PAK4;GSTM1;STX8;SYNRG;EXOC6B;ANXA11;SERPINB9;SUPV3L1;UFM1;ACAP2;ADAM9;NCOA7
TBL1_22424771_ChIP-Seq_293T_Human	21/2000	0.76564	0.939148	0.000637312	0.00102035	1.57643	-0.0989722	NOTCH2;CPM;CLIC4;TRIM63;EPB41;APIP;OTUD7B;PPP2R5A;PDE4DIP;RASAL2;ADD3;HSPA12A;FNBP1L;WARS2;ITPKB;SNX27;DDI2;PLXNC1;EPS15;WASF2;DOCK1
NFYB_21822215_ChIP-Seq_K562_Human	21/2000	0.76564	0.939148	0.000637312	0.00102035	1.58502	-0.0995114	NOTCH2;LYPLA2;CLIC4;TRIM63;EPB41;OTUD7B;PPP2R5A;PDE4DIP;RASAL2;FNBP1L;UQCRH;WARS2;ITPKB;UFM1;SNX27;DDI2;EPS15;GBP1;WASF2;DOCK1;OPTN
STAT1_17558387_ChIP-Seq_HELA_Human	21/2000	0.76564	0.939148	0.000637312	0.00102035	1.59119	-0.0998989	ITSN2;KANK2;ENTPD1;CCDC132;ANXA2;ST13;DYNLT3;VPS4A;PIK3CB;MIF;RASAL2;LPP;ADD1;EPS8;ITPKB;RPH3A;CTSK;CHCHD6;PRAME;HIBCH;CLASP2
TCF3/E2A_22897851_ChIP-Seq_JUKARTE6-1_Human	21/1946	0.721145	0.927742	0.000450242	0.000747617	1.34305	-0.100732	ATP6V1A;RBPMS;SYNRG;VPS4A;APIP;ITPR1;ADD3;FNBP1L;LPP;GDAP1;TSN;GGA2;TJP1;DCT;ALDH1B1;CDH2;CTNNB1;SIRPA;BID;UTRN;CD99
P53_21459846_ChIP-Seq_SAOS-2_Human	21/2000	0.76564	0.939148	0.000637312	0.00102035	1.60482	-0.100754	C21ORF33;ENTPD1;CLIC4;RABGAP1;ANXA2;SYNRG;NDUFB1;DBI;PIK3CB;CHD3;ADD3;NAGPA;ADD1;ACSF2;MECP2;CDC37;NUCB1;PLXNA1;SH3BP4;PLXNC1;TNS3
TCF4_22108803_ChIP-Seq_LS180_Human	25/2000	0.437266	0.812816	1.23237e-05	2.91118e-05	0.486733	-0.100876	SP100;CLIC4;SMYD5;MFI2;APIP;DBI;PIK3CB;ADD3;GLG1;PLXNA1;PLS3;BID;TNS3;SASH1;HIBCH;CAV1;SYNRG;NFKB1;ITPKB;RAP2A;ACAP2;GNAQ;CRYZL1;UTRN;FERMT2
TOP2B_26459242_ChIP-Seq_MCF-7_Human	24/2000	0.523321	0.85984	3.52941e-05	7.4391e-05	0.669714	-0.101133	DNAJC19;CCDC132;PEBP1;SERPINB9;HNMT;ALDH1L2;SORBS3;LPP;FSTL1;TSN;PATL1;WARS2;MYLK;MYO1D;TUBB8;ZEB2;RYBP;SCIN;BIN1;GNAQ;TAF7;TNS3;SASH1;MAP2K6
SMAD1_18555785_Chip-Seq_ESCs_Mouse	21/2000	0.76564	0.939148	0.000637312	0.00102035	1.63706	-0.102779	PYGB;LRSAM1;SP100;TSTD1;IDH1;APIP;SORD;PPP2R5A;DBI;RASAL2;GDAP1;COMMD7;TSN;NFKB1;ITPKB;ACTR1B;SH3BP4;SIRPA;EPS15;OPTN;VPS39
SETDB1_19884257_ChIP-Seq_MESCs_Mouse	25/2353	0.763933	0.939148	0.000161961	0.000294731	1.6528	-0.103767	ITSN2;CNP;GSTP1;VPS4A;ABAT;PYGL;FNBP1L;LPP;EPS8;SDCBP;CYB5R3;MYO18A;PLXNC1;WASF2;TNS3;CLASP2;TSNAX;ADPRHL2;PDE4DIP;TSN;NFKB1;BIN1;CDC37;GNAQ;FERMT2
RUNX1_27457419_Chip-Seq_LIVER_Mouse	21/2000	0.76564	0.939148	0.000637312	0.00102035	1.66254	-0.104378	LRSAM1;SP100;RABGAP1;TSTD1;IDH1;APIP;SORD;PPP2R5A;DBI;RASAL2;GDAP1;COMMD7;TSN;ITPKB;ZEB2;ACTR1B;CHMP4B;SH3BP4;OPTN;VPS39;HIBCH
RARA_24833708_ChIP-Seq_LIVER_Mouse	21/2000	0.76564	0.939148	0.000637312	0.00102035	1.67529	-0.105179	TSNAX;ATP6V1A;CPM;ENTPD1;SMYD5;MFI2;GSTP1;QPRT;OTUD7B;NAGPA;SDCBP;ACAP2;DNAJA4;DDI2;ATP6V1B2;ECHDC1;SH3BP4;TAF7;PLXNC1;SNAP29;OPTN
CEBPB_20513432_ChIP-Seq_MACROPHAGES_Mouse	21/2000	0.76564	0.939148	0.000637312	0.00102035	1.68619	-0.105863	ENTPD1;CNP;ANXA2;ANXA4;SERPINB9;CHD3;RPF2;TSN;ALAD;ITPKB;RPH3A;GGA1;SDCBP;CYB5R3;GPNMB;BIN1;CDC37;MICALL1;CRYZL1;PMP2;BID
ETV1_20927104_ChIP-Seq_GIST48_Human	25/2000	0.437266	0.812816	1.23237e-05	2.91118e-05	0.512798	-0.106278	ITSN2;NOTCH2;CLIC4;EPB41;OTUD7B;RASAL2;HNMT;FNBP1L;UQCRH;SNX27;DDI2;CTSK;EPS15;GBP1;WASF2;LYPLA2;TRIM63;ADPRHL2;EXOC6B;PPP2R5A;PDE4DIP;WARS2;ITPKB;ZEB2;BIN1
RING1B_27294783_Chip-Seq_NPCs_Mouse	21/2000	0.76564	0.939148	0.000637312	0.00102035	1.70363	-0.106958	ITSN2;IDH1;CISD1;GMPR;PPP2R5A;DBI;ABAT;CHD3;ADD3;RPF2;FSTL1;ASRGL1;MYO1D;PURA;ZEB2;AKAP11;CDH2;CDC37;SH3BP4;PLXNC1;TNS3
ASH2L_23239880_ChIP-Seq_MESCs_Mouse	46/3336	0.162384	0.594458	6.70771e-11	8.78018e-10	0.206113	-0.1072	KANK2;NOTCH2;CLIC4;RABGAP1;OTUD7B;PIK3CB;UQCRH;USP19;CNDP2;AKAP12;PURA;PAK1;ACTR1B;ALDH1B1;TRIM2;FLNA;CDIPT;TNS3;MAP2K6;DNAJC19;LYPLA2;CCDC132;RBPMS;STX8;EXOC6B;PDE4DIP;PPP2R5A;GDAP1;ACSF2;COQ5;GSTZ1;TOM1L2;UFM1;ARMCX1;RYBP;DCT;CDC37;CDK2;ECHDC1;CRYL1;TAF7;CHMP4B;CTNNB1;PIN4;UTRN;FERMT2
SMAD2/3_21741376_ChIP-Seq_EPCs_Human	24/2000	0.523321	0.85984	3.52941e-05	7.4391e-05	0.710889	-0.107351	YAP1;ANXA2;STX8;TXNRD1;GMPR;RAB27A;PPP2R5A;PYGL;FNBP1L;LPP;TSN;NFKB1;ZEB2;RYBP;ALDH1B1;GNAQ;SIRPA;NCOA7;PLXNC1;BID;GBP1;TNS3;DOCK1;SASH1
P300_19829295_ChIP-Seq_ESCs_Human	24/2000	0.523321	0.85984	3.52941e-05	7.4391e-05	0.717722	-0.108382	ATP6V1A;CCDC132;RBPMS;FECH;CAV1;SERPINB9;ADD3;PTGR1;HNMT;ACSF2;MYO1D;RPH3A;RAP2A;UFM1;ZEB2;ACAP2;GPR143;RYBP;PLS3;NCOA7;PLXNC1;UTRN;TNS3;MAP2K6
GFI1B_20887958_ChIP-Seq_HPC-7_Mouse	22/1871	0.564728	0.887082	0.000101023	0.000188215	0.905982	-0.108552	NOTCH2;GSTM1;RABGAP1;VPS4A;RAB27A;ADD3;SOD2;ITPKB;CCDC88A;SDCBP;RAP2A;CDC37;GNAQ;PRDX1;CRYZL1;ATP6V1B2;ECHDC1;CTNNB1;SIRPA;CDIPT;SNAP29;HIBCH
RCOR3_21632747_ChIP-Seq_MESCs_Mouse	30/2851	0.800863	0.953733	4.10517e-05	8.50939e-05	2.30245	-0.109071	ITSN2;UNC119B;CPM;GSTP1;ARL3;QPRT;OTUD7B;PEBP1;NAGPA;RPH3A;PURA;PAK1;MYO18A;WASF2;TNS3;SASH1;RBPMS;ANXA4;EXOC6B;GDAP1;COMMD7;ASRGL1;COQ5;MYO1D;GSTZ1;TOM1L2;RYBP;NCOA7;ADCK3;FERMT2
NANOG_18555785_Chip-Seq_ESCs_Mouse	25/2000	0.437266	0.812816	1.23237e-05	2.91118e-05	0.526687	-0.109157	PYGB;SP100;APIP;DBI;RASAL2;HNMT;FNBP1L;RPH3A;ACTR1B;TRIM2;SH3BP4;EPS15;HIBCH;DNAJC19;PPP2R5A;GDAP1;COMMD7;TSN;NFKB1;WARS2;ITPKB;UFM1;ZEB2;CHMP4B;PMP2
PHF8_20622854_ChIP-Seq_HELA_Human	24/2000	0.523321	0.85984	3.52941e-05	7.4391e-05	0.723993	-0.109329	LRSAM1;CNP;ST13;MFI2;ARL3;ANXA4;ANXA11;CHD3;NAGPA;SUMF2;ASRGL1;MECP2;ALDH6A1;POFUT2;DCT;ALDH1B1;BIN1;NNT;CDC37;PRDX1;NUCB1;ANXA7;PDDC1;VPS39
TAL1_20887958_ChIP-Seq_HPC-7_Mouse	22/2067	0.748354	0.939148	0.000395709	0.00066057	1.74422	-0.109506	NOTCH2;ARPC1B;TXNRD1;APIP;ITPR1;NUTF2;HDHD2;SOD2;ADD1;SUMF2;PURA;PRDX2;STIP1;SDCBP;DCT;SGCB;PRDX1;CTNNB1;WASF2;B2M;HIBCH;PAK4
SOX11_22085726_ChIP-Seq_ESNs_Mouse	25/2000	0.437266	0.812816	1.23237e-05	2.91118e-05	0.529459	-0.109731	NOTCH2;MOXD1;QPRT;RPF2;FNBP1L;ADD1;RPH3A;SDCBP;SCIN;TOM1;SH3BP4;ANXA7;PAK4;DNAJC19;GSTM1;ANXA2;RAB27A;GDAP1;SUMF2;SUPV3L1;DYNC1LI2;GNAQ;CRYL1;PMP2;PAFAH1B2
SOX2_22085726_ChIP-Seq_NPCs_Mouse	25/2000	0.437266	0.812816	1.23237e-05	2.91118e-05	0.535892	-0.111064	NOTCH2;PYGB;GMPR;PIK3CB;RPF2;USP19;LGALS3;PAK1;CYB5R3;SCIN;DDI2;TOM1;SH3BP4;PRAME;GBP1;B2M;DECR1;USP47;CCDC132;RBPMS;ASRGL1;ARMCX1;DCT;GNAQ;TAF7
LUZP1_20508642_ChIP-Seq_ESCs_Mouse	25/2000	0.437266	0.812816	1.23237e-05	2.91118e-05	0.536475	-0.111185	CPM;MOXD1;CISD1;RPF2;ALDH1L2;AKAP12;POFUT2;MYO18A;PLXNC1;TNS3;SASH1;MAP2K6;GAMT;STX8;SYNRG;TXNRD1;MIF;SUPV3L1;MYO1D;GSTZ1;TOM1L2;CCDC88A;ECHDC1;NCOA7;UTRN
OCT4_18692474_ChIP-Seq_MEFs_Mouse	23/1992	0.601397	0.887082	9.13384e-05	0.00018095	0.937335	-0.112309	TSNAX;LRPAP1;ENTPD1;IDH1;QPRT;ITPR1;ANXA11;MIF;SOD2;COQ5;PURA;PRDX2;SPR;NNT;PRDX1;CRYZL1;ECHDC1;ANXA7;CTNNB1;SIRPA;UTRN;CDIPT;GBP1
NANOG_18692474_ChIP-Seq_MESCs_Mouse	37/3052	0.489747	0.85984	1.68959e-07	7.66439e-07	0.746702	-0.112759	LRPAP1;GSTP1;ITPR1;LPP;UQCRH;MECP2;AKAP12;ACTR1B;PRDX1;TRIM2;EPB41L3;TOM1;MYO18A;PDDC1;SIRPA;EPS15;GBP1;WASF2;TNS3;SASH1;PAK4;ENTPD1;CCDC132;TXNRD1;ANXA11;PDE4DIP;SOD2;COMMD7;COQ5;RAP2A;UFM1;ARMCX1;RYBP;CRYZL1;PIR;ADAM9;UTRN
CDX2_21074721_ChIP-Seq_CACO-2_Mouse	24/2000	0.523321	0.85984	3.52941e-05	7.4391e-05	0.767016	-0.115826	LYPLA2;ENTPD1;CLIC4;GSTM1;TRIM63;EPB41;ADPRHL2;OTUD7B;PPP2R5A;PDE4DIP;RASAL2;HSPA12A;FNBP1L;UQCRH;WARS2;ITPKB;SNX27;DDI2;CTSK;PRDX1;EPS15;GBP1;WASF2;DOCK1
UBF1/2_26484160_Chip-Seq_HMECs_Human	24/2000	0.523321	0.85984	3.52941e-05	7.4391e-05	0.767365	-0.115879	NOTCH2;UNC119B;USP47;CLIC4;RABGAP1;RBPMS;EPB41;MFI2;GSTP1;OTUD7B;PPP2R5A;PDE4DIP;SERPINB9;NFKB1;EPS8;ITPKB;ZEB2;ALDH1B1;DDI2;PRDX1;MICALL1;SH3BP4;ANXA7;UTRN
AR_20517297_ChIP-Seq_VCAP_Human	23/2047	0.654617	0.906473	0.000135507	0.000250228	1.18147	-0.116013	RNF31;DNAJC19;GSTM2;ANXA2;CAV1;TXNRD1;RAB27A;RASAL2;SNX30;ADD1;PATL1;EPS8;LGALS3;STIP1;UFM1;SCIN;SPR;TRIM2;CRYZL1;PLXNC1;BID;CD99;HIBCH
GATA3_21878914_ChIP-Seq_MCF-7_Human	23/2000	0.609338	0.887082	9.68345e-05	0.00018095	0.970618	-0.116297	MPP1;DNAJC19;CPM;MFI2;CAV1;SYNRG;ITPR1;OTUD7B;ANXA11;MIF;FNBP1L;GDAP1;CNDP2;MECP2;ITPKB;HEBP1;DYNC1LI2;GPR143;GPNMB;MYO18A;CHMP4B;BID;SASH1
ETS1_21867929_ChIP-Seq_TH2_Mouse	25/2000	0.437266	0.812816	1.23237e-05	2.91118e-05	0.564353	-0.116963	QPRT;CHD3;FNBP1L;STRN4;USP19;GGA1;SDCBP;ACTR1B;SGCB;CTSK;MYO18A;PLS3;WASF2;GAMT;PCYT2;TXNRD1;NUTF2;NFKB1;ASRGL1;ITPKB;CCDC88A;ARMCX2;CDC37;PIR;CHMP4B
CEBPA_20513432_ChIP-Seq_MACROPHAGES_Mouse	24/2000	0.523321	0.85984	3.52941e-05	7.4391e-05	0.78794	-0.118986	PYGB;TRIM63;ANXA2;ANXA4;OTUD7B;NUTF2;SERPINB9;CHD3;RPF2;FNBP1L;FSTL1;TSN;NFKB1;ACSF2;SUPV3L1;ITPKB;RPH3A;GGA1;SDCBP;BIN1;CDC37;TRIM2;BID;GBP1
ZFX_18555785_Chip-Seq_ESCs_Mouse	25/2000	0.437266	0.812816	1.23237e-05	2.91118e-05	0.575912	-0.119358	PYGB;LRSAM1;SP100;APIP;DBI;RASAL2;FNBP1L;ACTR1B;TRIM2;SH3BP4;SIRPA;VPS39;HIBCH;DNAJC19;TSTD1;IDH1;SORD;PPP2R5A;GDAP1;COMMD7;TSN;NFKB1;ITPKB;CHMP4B;OPTN
SOX2_18692474_ChIP-Seq_MESCs_Mouse	42/3319	0.367528	0.759315	6.38037e-09	4.7549e-08	0.436284	-0.120126	LRPAP1;QPRT;ITPR1;LPP;FSTL1;AKAP12;GGA2;PURA;PRDX2;POFUT2;ACTR1B;SNX27;HECTD3;NNT;TRIM2;EPB41L3;TOM1;MYO18A;SERPINH1;SIRPA;SH3BP4;WASF2;TNS3;SASH1;ENTPD1;CCDC132;ANXA11;MIF;SOD2;HSPA12A;COQ5;TOM1L2;UFM1;ARMCX1;RYBP;CDK2;CRYZL1;PIR;CTNNB1;NCOA7;PIN4;UTRN
BCL6_27268052_Chip-Seq_Bcells_Human	23/2000	0.609338	0.887082	9.68345e-05	0.00018095	1.00511	-0.12043	PIGS;LYPLA2;C21ORF33;LRSAM1;GSTM1;CNP;MFI2;SYNRG;GMPR;SERPINB9;RPF2;SUPV3L1;MECP2;PRDX2;BIN1;CDC37;MICALL1;NUCB1;PDDC1;PMP2;NCOA7;BID;TNS3
TET1_21451524_ChIP-Seq_MESCs_Mouse	22/1839	0.530823	0.864181	7.91206e-05	0.000159259	0.829091	-0.121025	CPM;LRSAM1;PCYT2;CAV1;ARL3;SORD;RAB27A;NUTF2;CHD3;HDHD2;ACSF2;CNDP2;CCDC88A;CYB5R3;RYBP;ARMCX2;CTSK;CDK2;CHMP4B;TAF7;ADAM9;WASF2
EBF1_22473956_ChIP-Seq_BONE_MARROW_Mouse	24/2000	0.523321	0.85984	3.52941e-05	7.4391e-05	0.804035	-0.121416	NOTCH2;DNAJC19;PYGB;LRSAM1;SP100;IDH1;APIP;PPP2R5A;DBI;RASAL2;HNMT;FNBP1L;GDAP1;COMMD7;TSN;WARS2;ITPKB;UFM1;ZEB2;ACTR1B;TRIM2;SH3BP4;OPTN;HIBCH
SPI1_26923725_Chip-Seq_MACROPHAGESS_Mouse	25/2000	0.437266	0.812816	1.23237e-05	2.91118e-05	0.587177	-0.121693	CLIC4;SMYD5;APIP;GMPR;OTUD7B;ADD3;NAGPA;LPP;MYLK;HEBP1;GPNMB;PLXNC1;CCDC132;GSTM1;TRIM63;MIF;CCDC88A;ACAP2;HNRNPK;CDC37;GNAQ;ATP6V1B2;PIR;CRYL1;TAF7
SOX2_18555785_Chip-Seq_ESCs_Mouse	24/2000	0.523321	0.85984	3.52941e-05	7.4391e-05	0.806059	-0.121722	PYGB;LRSAM1;SP100;TSTD1;IDH1;APIP;SORD;PPP2R5A;DBI;RASAL2;HNMT;FNBP1L;GDAP1;COMMD7;TSN;NFKB1;ITPKB;ZEB2;ACTR1B;CHMP4B;SH3BP4;SIRPA;VPS39;HIBCH
ETS1_22383799_ChIP-Seq_G1ME_Mouse	24/2000	0.523321	0.85984	3.52941e-05	7.4391e-05	0.811554	-0.122552	GAMT;ENTPD1;SYNRG;SORD;PPP2R5A;MIF;RASAL2;ADD3;PTGR1;LPP;WARS2;GSTZ1;EPS8;PURA;GGA1;RAP2A;ALDH6A1;ACTR1B;AKAP11;CDK2;ECHDC1;PLXNA1;PMP2;VPS39
ERG_20887958_ChIP-Seq_HPC-7_Mouse	24/1969	0.491126	0.85984	2.76517e-05	6.22662e-05	0.813361	-0.122825	PIGS;CCDC132;SMYD5;SYNRG;TXNRD1;SORD;ITPR1;GMPR;RAB27A;ANXA11;SERPINB9;SNX30;SOD2;COMMD7;PATL1;USP19;WARS2;ARMCX1;PRDX1;MICALL1;ATP6V1B2;ECHDC1;CTNNB1;SIRPA
VDR_23849224_ChIP-Seq_CD4+_Human	27/2231	0.502755	0.85984	9.59351e-06	2.47141e-05	0.814223	-0.122955	ITSN2;NOTCH2;LRPAP1;C11ORF54;FECH;VPS4A;NDUFB1;DBI;NAGPA;ADD1;USP19;ALAD;SDCBP;CDIPT;WASF2;TSNAX;ADPRHL2;ST13;COMMD7;NRBP1;TSN;SUMF2;WARS2;SUPV3L1;DYNC1LI2;ATP6V1B2;CHMP4B
BCL6_25482012_ChIP-Seq_CML-JURL-MK1_Human	22/2000	0.691308	0.906473	0.00025417	0.000430028	1.2531	-0.123047	KANK2;GSTM2;SP100;SYNRG;OTUD7B;PEBP1;SERPINB9;UQCRH;ASRGL1;EPS8;GGA2;TUBB8;ACAP2;PAK1;RYBP;GPNMB;NUCB1;CRYL1;CTNNB1;NCOA7;TNS3;ISOC2
CEBPB_26923725_Chip-Seq_MACROPHAGESS_Mouse	24/2000	0.523321	0.85984	3.52941e-05	7.4391e-05	0.816847	-0.123351	ATP6V1A;GSTM2;SP100;GSTM1;ANXA2;SMYD5;ADD3;NAGPA;LPP;PATL1;CNDP2;RPH3A;ZEB2;ACAP2;SPR;DNAJA4;DDI2;CTSK;CRYZL1;ATP6V1B2;ACOT2;SIRPA;TNS3;PAK4
MYC_18358816_ChIP-ChIP_MESCs_Mouse	41/3413	0.512273	0.85984	4.14867e-08	2.16422e-07	0.819125	-0.123695	ATP6V1A;YAP1;LRSAM1;SMYD5;GSTP1;GMPR2;PEBP1;DBI;PIK3CB;RASAL2;ALAD;AKAP12;GGA2;PRDX2;PRDX1;PDDC1;ANXA7;BID;MAP2K6;GAMT;VAT1;TSNAX;GSTM1;PCYT2;ADPRHL2;ST13;IDH1;RAB27A;NUTF2;MIF;SOD2;HDHD2;ASRGL1;WARS2;COQ5;SUPV3L1;GSTZ1;RAP2A;ALDH6A1;RYBP;DOCK1
P68_20966046_ChIP-Seq_HELA_Human	23/2000	0.609338	0.887082	9.68345e-05	0.00018095	1.03372	-0.123857	GAMT;PIGS;KANK2;SP100;MFI2;ARL3;GMPR;ANXA11;RPF2;FNBP1L;ASRGL1;MECP2;GGA2;PRDX2;POFUT2;BIN1;NNT;DDI2;PRDX1;MYO18A;PDDC1;VPS39;PAK4
MAF_26560356_Chip-Seq_TH2_Human	23/2000	0.609338	0.887082	9.68345e-05	0.00018095	1.03446	-0.123946	NOTCH2;USP47;CLIC4;CNP;ANXA2;EPB41;TXNRD1;RAB27A;ANXA11;ADD3;FNBP1L;PATL1;WARS2;ITPKB;RAP2A;AKAP11;DDI2;GNAQ;CTSK;PRDX1;SERPINH1;TAF7;PLXNC1
KDM2B_26808549_Chip-Seq_K562_Human	23/2000	0.609338	0.887082	9.68345e-05	0.00018095	1.04032	-0.124648	YAP1;CLIC4;EPB41;MFI2;CISD1;ITPR1;PPP2R5A;ANXA11;PDE4DIP;ABAT;FNBP1L;ADD1;SUMF2;MYO1D;POFUT2;HECTD3;DDI2;PRDX1;PEA15;MYO18A;CTNNB1;PLXNC1;UTRN
OCT1_27270436_Chip-Seq_PROSTATE_Human	23/2000	0.609338	0.887082	9.68345e-05	0.00018095	1.05092	-0.125918	RABGAP1;ANXA2;GSTP1;CAV1;ITPR1;RAB27A;SERPINB9;ADD3;ADD1;ASRGL1;EPS8;TOM1L2;PRDX2;STIP1;RAP2A;RYBP;ASB9;MYO18A;NUCB1;CHMP4B;ANXA7;PLXNC1;BID
UBF1/2_26484160_Chip-Seq_FIBROBLAST_Human	22/2000	0.691308	0.906473	0.00025417	0.000430028	1.2854	-0.126218	MPP1;LRPAP1;USP47;TXNRD1;PYGL;PIK3CB;NAGPA;TSN;EPS8;PURA;RAP2A;RYBP;DCT;NNT;GNAQ;SERPINH1;CTNNB1;NCOA7;PLXNC1;UTRN;EPS15;MAP2K6
TCF21_26020271_ChIP-Seq_SMOOTH_MUSCLE_Human	23/2000	0.609338	0.887082	9.68345e-05	0.00018095	1.05646	-0.126583	KANK2;MOXD1;C21ORF33;CLIC4;RBPMS;ANXA2;SMYD5;PPP2R5A;CHD3;ADD3;PTGR1;ACSF2;GGA2;HEBP1;STIP1;RAP2A;HECTD3;MICALL1;CDK2;SERPINH1;ANXA7;ADAM9;CDIPT
PU.1_20513432_ChIP-Seq_Bcells_Mouse	22/2000	0.691308	0.906473	0.00025417	0.000430028	1.29651	-0.127309	GAMT;CPM;ENTPD1;CCDC132;TRIM63;CNP;ST13;STX8;CHD3;SNX30;RPF2;ITPKB;CCDC88A;SDCBP;CYB5R3;SCIN;GPNMB;CDC37;MICALL1;CHMP4B;BID;SASH1
UBF1/2_26484160_Chip-Seq_HMEC-DERIVED_Human	23/2000	0.609338	0.887082	9.68345e-05	0.00018095	1.07592	-0.128913	NOTCH2;PYGB;LYPLA2;CNP;EPB41;CAV1;TXNRD1;ANXA11;ADD3;FNBP1L;FSTL1;ITPKB;LGALS3;CDH2;HECTD3;DDI2;CTSK;PRDX1;PEA15;SERPINH1;PLXNC1;WASF2;B2M
JARID1A_20064375_ChIP-Seq_MESCs_Mouse	24/2171	0.688303	0.906473	0.000122922	0.00022766	1.31676	-0.129298	DNAJC19;CCDC132;RABGAP1;RBPMS;ST13;STX8;GMPR2;PDE4DIP;NUTF2;NAGPA;TSN;SUMF2;USP19;COQ5;SUPV3L1;PURA;RAP2A;ALDH6A1;POFUT2;UFM1;CDC37;TAF7;CDIPT;CLASP2
P300_18555785_Chip-Seq_ESCs_Mouse	24/2000	0.523321	0.85984	3.52941e-05	7.4391e-05	0.856931	-0.129404	NOTCH2;PYGB;LRSAM1;SP100;TSTD1;IDH1;APIP;SORD;PPP2R5A;PDE4DIP;DBI;RASAL2;GDAP1;COMMD7;TSN;ITPKB;ZEB2;ACTR1B;TRIM2;CHMP4B;SH3BP4;SIRPA;VPS39;HIBCH
SOX2_27498859_Chip-Seq_STOMACH_Mouse	25/2000	0.437266	0.812816	1.23237e-05	2.91118e-05	0.624733	-0.129476	PYGB;CNP;ARPC1B;ADD1;AKAP12;PAK1;DDI2;TRIM2;MYO18A;SH3BP4;WASF2;SASH1;MAP2K6;GAMT;USP47;CCDC132;GSTM1;RBPMS;IDH1;PTGR1;MYO1D;GNAQ;CHMP4B;CTNNB1;UTRN
OCT4_19829295_ChIP-Seq_ESCs_Human	22/2000	0.691308	0.906473	0.00025417	0.000430028	1.32573	-0.130179	PYGB;LRSAM1;CNP;FECH;OTUD7B;ABAT;SERPINB9;SOD2;LPP;UQCRH;ASRGL1;COQ5;SUPV3L1;MECP2;ITPKB;HEBP1;SCIN;BIN1;MICALL1;PDDC1;SNAP29;WASF2
CTCF_21964334_ChIP-Seq_BJAB-B_Human	24/2000	0.523321	0.85984	3.52941e-05	7.4391e-05	0.862443	-0.130237	CPM;LYPLA2;TSTD1;ADPRHL2;GSTP1;IDH1;OTUD7B;PPP2R5A;ANXA11;PDE4DIP;MIF;RASAL2;SOD2;ASRGL1;ACSF2;MYO1D;PURA;UFM1;DYNC1LI2;SNX27;SPR;TAF7;PLXNC1;DECR1
GATA2_22383799_ChIP-Seq_G1ME_Mouse	24/2000	0.523321	0.85984	3.52941e-05	7.4391e-05	0.865691	-0.130727	GAMT;NOTCH2;FN3K;CPM;SP100;RBPMS;FECH;NUTF2;CHD3;RPF2;TSN;GLG1;ACSF2;CNDP2;SUPV3L1;GGA2;AKAP11;NNT;DDI2;GNAQ;PDDC1;PLXNC1;BID;UTRN
FOXA1_25329375_ChIP-Seq_VCAP_Human	22/2000	0.691308	0.906473	0.00025417	0.000430028	1.33534	-0.131123	RNF31;CPM;LYPLA2;GSTM2;TXNRD1;QPRT;PPP2R5A;SERPINB9;PYGL;PTGR1;RPF2;ADD1;PATL1;ITPKB;ACTR1B;AKAP11;NNT;MYO18A;NUCB1;PMP2;NCOA7;PLXNC1
IRF8_27001747_Chip-Seq_BMDM_Mouse	23/2000	0.609338	0.887082	9.68345e-05	0.00018095	1.09616	-0.131339	DNAJC19;ENTPD1;CLIC4;CNP;RBPMS;ITPR1;PIK3CB;SNX30;RPF2;ACSF2;LGALS3;POFUT2;GPNMB;DCT;GNAQ;CTSK;PLXNA1;CHMP4B;SIRPA;BID;UTRN;HIBCH;PAK4
KLF4_18555785_Chip-Seq_ESCs_Mouse	24/2000	0.523321	0.85984	3.52941e-05	7.4391e-05	0.869939	-0.131368	NOTCH2;PYGB;LRSAM1;SP100;TSTD1;IDH1;APIP;SORD;PPP2R5A;DBI;RASAL2;HNMT;GDAP1;COMMD7;TSN;ITPKB;ACTR1B;TRIM2;CHMP4B;SH3BP4;SIRPA;EPS15;OPTN;HIBCH
HNFA_21074721_ChIP-Seq_CACO-2_Human	22/2000	0.691308	0.906473	0.00025417	0.000430028	1.33788	-0.131372	NOTCH2;LYPLA2;CLIC4;TRIM63;EPB41;APIP;OTUD7B;PPP2R5A;PDE4DIP;RASAL2;ADD3;FNBP1L;WARS2;ITPKB;SNX27;DDI2;CTSK;PRDX1;EPS15;GBP1;WASF2;DOCK1
KDM2B_26808549_Chip-Seq_REH_Human	22/2000	0.691308	0.906473	0.00025417	0.000430028	1.33896	-0.131478	CCDC132;GSTP1;STX8;IDH1;TXNRD1;APIP;HNMT;HSPA12A;GDAP1;ADD1;TSN;AKAP12;SDCBP;ACAP2;PAK1;ACTR1B;BIN1;GNAQ;PLXNC1;UTRN;TNS3;VPS39
SUZ12_18555785_Chip-Seq_ESCs_Mouse	24/2000	0.523321	0.85984	3.52941e-05	7.4391e-05	0.874365	-0.132037	DNAJC19;PYGB;SP100;TSTD1;IDH1;APIP;SORD;PPP2R5A;DBI;RASAL2;FNBP1L;GDAP1;COMMD7;TSN;NFKB1;WARS2;ITPKB;ACTR1B;CHMP4B;SH3BP4;SIRPA;BID;OPTN;HIBCH
POU3F1_26484290_ChIP-Seq_ESCss_Mouse	23/2000	0.609338	0.887082	9.68345e-05	0.00018095	1.10645	-0.132572	KANK2;RNF31;DNAJC19;ENTPD1;QPRT;SORD;PPP2R5A;DBI;PYGL;ADD3;TSN;PATL1;CNDP2;TJP1;GGA1;SDCBP;SPR;ALDH1B1;GNAQ;CHMP4B;PLXNC1;UTRN;PAFAH1B2
PU1_27457419_Chip-Seq_LIVER_Mouse	24/2000	0.523321	0.85984	3.52941e-05	7.4391e-05	0.87906	-0.132746	NOTCH2;PYGB;LRSAM1;SP100;TSTD1;IDH1;APIP;PPP2R5A;PDE4DIP;DBI;RASAL2;SNX30;GDAP1;TSN;ITPKB;UFM1;ZEB2;ACTR1B;SNX27;CHMP4B;SH3BP4;SIRPA;OPTN;HIBCH
SMAD4_21741376_ChIP-Seq_EPCs_Human	23/2000	0.609338	0.887082	9.68345e-05	0.00018095	1.10964	-0.132954	ITSN2;YAP1;ATP6V1A;ANXA4;TXNRD1;SORD;RAB27A;PPP2R5A;SERPINB9;PYGL;FNBP1L;ADD1;TSN;NFKB1;GLG1;ITPKB;ALDH6A1;ACAP2;ALDH1B1;GNAQ;PLXNA1;GBP1;OPTN
E2F1_18555785_Chip-Seq_ESCs_Mouse	23/2000	0.609338	0.887082	9.68345e-05	0.00018095	1.1117	-0.1332	NOTCH2;PYGB;LRSAM1;SP100;CLIC4;TSTD1;IDH1;APIP;PPP2R5A;PDE4DIP;DBI;RASAL2;GDAP1;COMMD7;TSN;ITPKB;RPH3A;ACTR1B;CHMP4B;SH3BP4;SIRPA;VPS39;HIBCH
CTCF_18555785_Chip-Seq_ESCs_Mouse	23/2000	0.609338	0.887082	9.68345e-05	0.00018095	1.11679	-0.133811	PYGB;LRSAM1;SP100;RABGAP1;TSTD1;IDH1;APIP;SORD;PPP2R5A;DBI;RASAL2;FNBP1L;GDAP1;TSN;ITPKB;ACTR1B;CHMP4B;SH3BP4;SIRPA;EPS15;OPTN;VPS39;HIBCH
PBX_27287812_Chip-Seq_EMBYONIC-LIMB_Mouse	23/2000	0.609338	0.887082	9.68345e-05	0.00018095	1.12239	-0.134481	LRPAP1;PYGB;LRSAM1;TSTD1;CNP;RBPMS;FECH;MFI2;PPP2R5A;ANXA11;PDE4DIP;MIF;FSTL1;ASRGL1;COQ5;LGALS3;STIP1;ACTR1B;ARMCX2;CDC37;TOM1;PLS3;BID
OCT4_18555785_Chip-Seq_ESCs_Mouse	23/2000	0.609338	0.887082	9.68345e-05	0.00018095	1.12277	-0.134528	PYGB;LRSAM1;SP100;TSTD1;IDH1;APIP;SORD;PPP2R5A;DBI;RASAL2;FNBP1L;GDAP1;COMMD7;TSN;NFKB1;ITPKB;ACTR1B;CHMP4B;SH3BP4;SIRPA;B2M;VPS39;HIBCH
GATA3_21867929_ChIP-Seq_CD8_Mouse	23/2000	0.609338	0.887082	9.68345e-05	0.00018095	1.12283	-0.134535	GAMT;VAT1;FN3K;LRPAP1;LRSAM1;SYNRG;IDH1;NUTF2;ABAT;CHD3;HDHD2;SORBS3;RPH3A;HEBP1;STIP1;POFUT2;ACAP2;AKAP11;SNX27;GPNMB;BIN1;CHCHD6;CTNNB1
FOXA1_27270436_Chip-Seq_PROSTATE_Human	22/2000	0.691308	0.906473	0.00025417	0.000430028	1.38425	-0.135925	RNF31;CPM;LYPLA2;GSTM2;TXNRD1;QPRT;PPP2R5A;SERPINB9;PYGL;PTGR1;RPF2;ADD1;PATL1;ITPKB;ACTR1B;AKAP11;NNT;MYO18A;NUCB1;PMP2;NCOA7;PLXNC1
CMYC_18555785_Chip-Seq_ESCs_Mouse	23/2000	0.609338	0.887082	9.68345e-05	0.00018095	1.13819	-0.136375	PYGB;SP100;TSTD1;IDH1;APIP;PPP2R5A;DBI;RASAL2;HNMT;FNBP1L;GDAP1;COMMD7;TSN;NFKB1;ITPKB;UFM1;ZEB2;ACTR1B;CHMP4B;SH3BP4;SIRPA;PMP2;HIBCH
TCF7_22412390_ChIP-Seq_EML_Mouse	23/2000	0.609338	0.887082	9.68345e-05	0.00018095	1.1393	-0.136508	NOTCH2;GSTM2;CLIC4;ARPC1B;CHD3;SPATA20;RPF2;NRBP1;NFKB1;GSTZ1;PURA;GGA1;POFUT2;HNRNPK;DDI2;CDC37;TOM1;MYO18A;CTNNB1;PLXNC1;BID;UTRN;OPTN
SMC1_22415368_ChIP-Seq_MEFs_Mouse	23/2000	0.609338	0.887082	9.68345e-05	0.00018095	1.14311	-0.136964	USP47;ARPC1B;ITPR1;NUTF2;RPF2;SOD2;NAGPA;FSTL1;UQCRH;CNDP2;MYO1D;TOM1L2;CCDC88A;RAP2A;ACTR1B;GPNMB;ECHDC1;PLXNA1;PLS3;SH3BP4;PIN4;PLXNC1;FERMT2
FOXM1_26456572_ChIP-Seq_MCF-7_Human	22/2000	0.691308	0.906473	0.00025417	0.000430028	1.40357	-0.137822	NOTCH2;CCDC132;SP100;RBPMS;ANXA2;TXNRD1;ITPR1;PDE4DIP;ADD3;HNMT;CNDP2;EPS8;TJP1;LGALS3;TOM1L2;RYBP;GNAQ;PLXNA1;NCOA7;EPS15;OPTN;SASH1
SFPI1_20887958_ChIP-Seq_HPC-7_Mouse	29/2369	0.474726	0.857737	3.51429e-06	1.06794e-05	0.898194	-0.137835	RNF31;PYGB;ARPC1B;GMPR2;ITPR1;GMPR;SNX30;SDCBP;POFUT2;CYB5R3;TOM1;SIRPA;SNAP29;B2M;HIBCH;FN3K;ANXA2;STX8;SYNRG;PPP2R5A;NUTF2;MIF;HDHD2;SOD2;NRBP1;ITPKB;RAP2A;ATP6V1B2;DOCK1
BRD4_25478319_ChIP-Seq_HGPS_Human	28/2326	0.513797	0.85984	7.13934e-06	1.86404e-05	0.917275	-0.138517	YAP1;NOTCH2;CPM;MOXD1;TGFB1I1;PEBP1;PIK3CB;LPP;GLG1;MYLK;AKAP12;SDCBP;SGCB;PLXNA1;SH3BP4;WASF2;SASH1;MAP2K6;CAV1;ANXA11;PDE4DIP;SUPV3L1;ITPKB;RAP2A;DCT;BIN1;GNAQ;FERMT2
SPI1_22790984_ChIP-Seq_ERYTHROLEUKEMIA_Mouse	23/1962	0.571095	0.887082	7.31238e-05	0.000147663	1.15848	-0.138806	LYPLA2;ARL3;ITPR1;RAB27A;PPP2R5A;RASAL2;SNX30;ADD1;NFKB1;GLG1;ITPKB;GGA1;UFM1;ACAP2;ACTR1B;CYB5R3;SPR;ANXA7;EPS15;WASF2;OPTN;VPS39;HIBCH
GABP_19822575_ChIP-Seq_HepG2_Human	29/2639	0.715082	0.922972	2.58831e-05	5.84938e-05	1.74287	-0.139701	LRPAP1;RABGAP1;EPB41;ARL3;TGFB1I1;OTUD7B;PYGL;USP19;GGA1;SDCBP;POFUT2;MYO18A;VPS39;HIBCH;TSNAX;LYPLA2;C21ORF33;PCYT2;ST13;PDE4DIP;MIF;HDHD2;GDAP1;ASRGL1;PATL1;MYO1D;CDC37;TAF7;PAFAH1B2
ESET_19884257_ChIP-Seq_ESCs_Mouse	22/2000	0.691308	0.906473	0.00025417	0.000430028	1.42755	-0.140177	ITSN2;NOTCH2;CLIC4;PCYT2;GSTP1;GMPR;PPP2R5A;ANXA11;PIK3CB;ACSF2;COQ5;EPS8;SDCBP;AKAP11;CYB5R3;BIN1;GNAQ;MYO18A;CHMP4B;PLXNC1;TNS3;HIBCH
FLI1_26923725_Chip-Seq_HEMOGENIC-ENDOTHELIUM_Mouse	22/2000	0.691308	0.906473	0.00025417	0.000430028	1.4386	-0.141262	YAP1;ATP6V1A;CPM;CNP;GSTP1;VPS4A;QPRT;ANXA11;SPATA20;CNDP2;COQ5;MYLK;ACAP2;BIN1;DDI2;CDC37;MICALL1;CRYZL1;ATP6V1B2;TAF7;PMP2;PLXNC1
LMO2_26923725_Chip-Seq_HEMOGENIC-ENDOTHELIUM_Mouse	23/2000	0.609338	0.887082	9.68345e-05	0.00018095	1.18019	-0.141408	TSNAX;NOTCH2;CLIC4;GSTM1;RBPMS;TGFB1I1;EXOC6B;SNX30;FNBP1L;FSTL1;PATL1;SUPV3L1;ZEB2;RYBP;BIN1;GNAQ;CRYZL1;ATP6V1B2;ACOT2;SH3BP4;CTNNB1;BID;EPS15
FOXH1_21741376_ChIP-Seq_EPCs_Human	22/2000	0.691308	0.906473	0.00025417	0.000430028	1.44353	-0.141746	ITSN2;YAP1;DNAJC19;SP100;GSTM1;ITPR1;RAB27A;PYGL;FNBP1L;ADD1;WARS2;CNDP2;RAP2A;ACAP2;BIN1;PIR;ANXA7;NCOA7;BID;UTRN;GBP1;OPTN
P53_22387025_ChIP-Seq_ESCs_Mouse	22/2000	0.691308	0.906473	0.00025417	0.000430028	1.44552	-0.141941	DNAJC19;PYGB;SP100;TSTD1;IDH1;APIP;PPP2R5A;DBI;RASAL2;HNMT;GDAP1;COMMD7;TSN;WARS2;ITPKB;ZEB2;ACTR1B;TRIM2;CHMP4B;SH3BP4;PMP2;HIBCH
DPY_21335234_ChIP-Seq_ESCs_Mouse	22/2000	0.691308	0.906473	0.00025417	0.000430028	1.45202	-0.142579	ITSN2;PIGS;MFI2;TGFB1I1;TXNRD1;VPS4A;PPP2R5A;DBI;SPATA20;GDAP1;TSN;CNDP2;MYO1D;GSTZ1;PURA;RYBP;GPNMB;DCT;SH3BP4;SIRPA;PLXNC1;FERMT2
TCFCP2L1_18555785_Chip-Seq_ESCs_Mouse	22/2000	0.691308	0.906473	0.00025417	0.000430028	1.45975	-0.143338	PYGB;SP100;APIP;PPP2R5A;DBI;RASAL2;HNMT;FNBP1L;GDAP1;COMMD7;TSN;NFKB1;ITPKB;UFM1;ZEB2;ACTR1B;TRIM2;CHMP4B;SH3BP4;SIRPA;PMP2;HIBCH
STAT3_18555785_Chip-Seq_ESCs_Mouse	22/2000	0.691308	0.906473	0.00025417	0.000430028	1.46955	-0.144301	PYGB;LRSAM1;SP100;TSTD1;IDH1;APIP;SORD;PPP2R5A;DBI;RASAL2;HNMT;GDAP1;COMMD7;TSN;ITPKB;UFM1;ACTR1B;CHMP4B;SH3BP4;SIRPA;VPS39;HIBCH
CREB1_20920259_ChIP-Seq_GC1-SPG_Mouse	33/3057	0.76403	0.939148	9.74991e-06	2.4912e-05	2.30289	-0.144581	NOTCH2;LRPAP1;SP100;RABGAP1;MFI2;LPP;ADD1;USP19;ALAD;GGA1;STIP1;SDCBP;POFUT2;ACTR1B;CYB5R3;MICALL1;MYO18A;B2M;CLASP2;PCYT2;EXOC6B;PPP2R5A;PDE4DIP;SOD2;NRBP1;COQ5;SUPV3L1;CCDC88A;RAP2A;ALDH6A1;ACAP2;CHMP4B;TAF7
CEBPB_20176806_ChIP-Seq_MACROPHAGES_Mouse	23/2000	0.609338	0.887082	9.68345e-05	0.00018095	1.21604	-0.145703	PYGB;GSTM2;ENTPD1;GSTM1;TRIM63;CNP;STX8;ANXA4;TGFB1I1;SERPINB9;RPF2;GDAP1;TSN;ITPKB;RPH3A;LGALS3;CYB5R3;ALDH1B1;CDC37;GNAQ;CTSK;TNS3;DOCK1
MYC_19030024_ChIP-ChIP_MESCs_Mouse	47/3868	0.47523	0.857737	2.38577e-09	1.93797e-08	1.09407	-0.167894	ATP6V1A;YAP1;UNC119B;LRSAM1;CLIC4;RABGAP1;SMYD5;GSTP1;GMPR2;ITPR1;NAGPA;STRN4;ALAD;AKAP12;GGA2;PRDX2;ACTR1B;HECTD3;PRDX1;DDI2;SH3BP4;BID;CDIPT;WASF2;HIBCH;VAT1;CCDC132;RBPMS;ADPRHL2;ST13;RAB27A;NUTF2;MIF;SOD2;HDHD2;SUMF2;ASRGL1;WARS2;COQ5;SUPV3L1;UFM1;ZEB2;RYBP;CDC37;CRYZL1;CTNNB1;PAFAH1B2
FOXP1_21924763_ChIP-Seq_HESCs_Human	41/3724	0.745178	0.939148	4.13698e-07	1.57911e-06	3.19888	-0.200833	ATP6V1A;YAP1;NOTCH2;CLIC4;GSTP1;ARL3;TGFB1I1;GMPR2;VPS4A;OTUD7B;SPATA20;GLG1;ADD1;EPS8;PURA;CYB5R3;SPR;CDH2;SGCB;PDDC1;CDIPT;WASF2;SNAP29;SASH1;DECR1;GAMT;VAT1;SYNRG;PDE4DIP;ANXA11;NUTF2;TSN;SUMF2;MYO1D;RAP2A;CDC37;ACOT2;CHMP4B;ADAM9;CTNNB1;ADCK3
TP63_23658742_ChIP-Seq_EP156T_Human	43/3652	0.569589	0.887082	3.20517e-08	1.85781e-07	1.98171	-0.237444	ITSN2;NOTCH2;CPM;RABGAP1;GSTP1;MFI2;GMPR;OTUD7B;SPATA20;STRN4;AKAP12;RPH3A;LGALS3;PAK1;SPR;GPNMB;CTSK;SERPINH1;SIRPA;PLXNA1;SH3BP4;PLXNC1;WASF2;SASH1;CLASP2;USP47;RBPMS;ANXA2;SYNRG;ANXA4;EXOC6B;GDAP1;NFKB1;WARS2;TJP1;MYO1D;ITPKB;UFM1;RYBP;GNAQ;NCOA7;UTRN;FERMT2
SPI1_23547873_ChIP-Seq_NB4_Human	41/3198	0.336592	0.745092	6.94777e-09	5.05733e-08	0.836839	-0.246237	ATP6V1A;PIGS;LRSAM1;SP100;EPB41;ARPC1B;GMPR2;VPS4A;QPRT;CISD1;ITPR1;PYGL;SNX30;LPP;CNDP2;GGA1;AKAP11;SPR;GPNMB;PEA15;SERPINH1;PRAME;PLXNC1;BID;B2M;VPS39;ADPRHL2;ANXA4;SORD;PPP2R5A;MIF;ACSF2;NFKB1;ACAP2;UFM1;ECHDC1;CRYL1;TAF7;NUCB1;PIN4;PAFAH1B2
PPARD_21283829_ChIP-Seq_MYOFIBROBLAST_Human	44/3447	0.339785	0.745092	1.9962e-09	1.64424e-08	0.863644	-0.254125	CLIC4;EPB41;GSTP1;ARL3;MFI2;ITPR1;DBI;SNX30;HNMT;MYLK;AKAP12;PRDX2;POFUT2;SPR;CDH2;PRDX1;DDI2;EPB41L3;SERPINH1;PLS3;SIRPA;PLXNA1;SH3BP4;WASF2;B2M;TNS3;SASH1;MAP2K6;DNAJC19;USP47;C21ORF33;RBPMS;ANXA2;TXNRD1;PDE4DIP;ANXA11;NUTF2;SORBS3;TOM1L2;ZEB2;DCT;CHMP4B;CTNNB1;UTRN
SRY_25088423_ChIP-ChIP_EMBRYONIC_GONADS_Mouse	39/3083	0.375555	0.76579	2.45352e-08	1.47683e-07	1.28457	-0.342784	RNF31;PIGS;UNC119B;SMYD5;MFI2;ARPC1B;PYGL;SNX30;ALAD;RPH3A;GGA1;POFUT2;CYB5R3;CTSK;MYO18A;SIRPA;SNAP29;VPS39;FN3K;LYPLA2;GSTM1;PCYT2;TRIM63;ANXA4;PDE4DIP;SERPINB9;PTGR1;HSPA12A;SORBS3;PATL1;ACSF2;TJP1;MYO1D;CCDC88A;DYNC1LI2;RYBP;BIN1;CRYZL1;NUCB1
SIN3B_21632747_ChIP-Seq_MESCs_Mouse	52/4302	0.488377	0.85984	3.23921e-10	3.32418e-09	2.41859	-0.365228	CPM;LRSAM1;QPRT;PEBP1;SPATA20;FNBP1L;NAGPA;RPH3A;LGALS3;CDH2;TOM1;MYO18A;SIRPA;ANXA7;TNS3;STX8;ANXA4;ANXA11;NUTF2;COMMD7;ASRGL1;ITPKB;RAP2A;BIN1;CDC37;CRYZL1;NOTCH2;SMYD5;ARL3;ITPR1;GLG1;GGA2;PURA;PRDX2;SDCBP;CYB5R3;MICALL1;WASF2;MAP2K6;VAT1;TSNAX;EXOC6B;SOD2;GDAP1;WARS2;COQ5;TJP1;MYO1D;CCDC88A;UFM1;RYBP;CTNNB1
KDM5B_21448134_ChIP-Seq_MESCs_Mouse	47/3724	0.363513	0.75601	7.16593e-10	6.40838e-09	1.39415	-0.389945	ITSN2;RNF31;RABGAP1;MFI2;CISD1;CHD3;FNBP1L;LPP;GLG1;AKAP12;GGA2;STIP1;HECTD3;PRDX1;DDI2;MYO18A;ANXA7;WASF2;TNS3;SASH1;PAK4;DNAJC19;RBPMS;ST13;STX8;TXNRD1;EXOC6B;NUTF2;SOD2;TSN;PATL1;WARS2;SUPV3L1;GSTZ1;TJP1;TOM1L2;ZEB2;DYNC1LI2;HNRNPK;CDC37;ATP6V1B2;CRYL1;TAF7;ADAM9;CTNNB1;UTRN;FERMT2
FLI1_21571218_ChIP-Seq_MEGAKARYOCYTES_Human	78/5834	0.133003	0.551389	5.61666e-18	4.39503e-16	0.940414	-0.559842	MOXD1;LRSAM1;CLIC4;DBI;CNDP2;MYLK;LGALS3;POFUT2;CHCHD6;TRIM2;TOM1;MYO18A;SIRPA;SNAP29;TNS3;VPS39;HIBCH;LYPLA2;TRIM63;ADPRHL2;ANXA4;PPP2R5A;ANXA11;SERPINB9;HDHD2;SUMF2;ASRGL1;ITPKB;RAP2A;ACAP2;BIN1;CDC37;CHMP4B;NCOA7;DOCK1;OPTN;PAFAH1B2;ATP6V1A;NOTCH2;LRPAP1;SP100;EPB41;MFI2;GMPR2;ITPR1;SNX30;RPF2;UQCRH;STRN4;USP19;GGA1;SNX27;PRDX1;SERPINH1;BID;EPS15;SASH1;CD99;DECR1;TSNAX;C21ORF33;SYNRG;TXNRD1;EX…
