# Supplementary material for: Targeting CDK2 overcomes melanoma resistance against BRAF and Hsp90 inhibitors
Source: Mol Syst Biol. 2018 Mar 5;14(3):e7858. doi: 10.15252/msb.20177858 (PMC5836539; doi:10.15252/msb.20177858)
Supplement: Supplementary file 8 — Dataset EV6 [file MSB-14-e7858-s008.xlsx]

## Sheet: Description
Dataset EV6. Pearson correlation coefficients and associated p-values for the correlation between CDK2 and MITF mRNA abundance in SKCM and in other cancers, for patient samples from TCGA and cell line data from the CCLE. It contains the following datasheets:
- Cell lines
- Patients

## Sheet: Cell lines
MITF and CDK2 gene counts (TPM) for 935 cell lines from CCLE							Pearson correlation between CDK2 and MITF for each cell line origin
cell line	origin	TPM MITF	TPM CDK2	log2TPM MITF	log2TPM CDK2		cell line origin	description	pearson corr	pval	padj	-log10(padj)
A375	SKCM	19.0126	101.329	4.24888	6.6629		SKCM	skin cutaneous melanoma	0.810604	1.10653e-13	2.43438e-12	11.6136
SKMEL24	SKCM	14.1602	46.8487	3.82377	5.54994		ESCA	esophageal carcinoma	0.540087	0.0043987	0.0483857	1.31528
SKMEL28	SKCM	235.782	298.161	7.88131	8.21995		LGG	brain lower grade glioma	0.272372	0.0281632	0.20653	0.685017
A101D	SKCM	34.3514	123.866	5.1023	6.95264		LCLL	chronic lymphocytic leukemia	-0.221486	0.0469058	0.257982	0.588411
A2058	SKCM	37.6822	338.56	5.23581	8.40327		LUSC	lung squamous cell carcinoma	-0.130768	0.075229	0.331008	0.480162
C32	SKCM	159.793	125.268	7.32006	6.96887		BLCA	bladder urothelial carcinoma	-0.324425	0.105884	0.38824	0.4109
CJM	SKCM	10.1574	16.0104	3.34446	4.00094		COAD	colon adenocarcinoma	-0.20038	0.135039	0.424408	0.372216
COLO679	SKCM	118.668	223.898	6.89079	7.8067		DLBC	lymphoid neoplasm diffuse large B-cell lymphoma	0.182016	0.175386	0.482311	0.316673
COLO741	SKCM	230.078	661.627	7.84598	9.36987		OV	ovarian serous cystadenocarcinoma	0.18681	0.219167	0.535742	0.271044
COLO783	SKCM	190.045	46.4302	7.5702	5.53699		KIRC	kidney renal clear cell carcinoma	0.231302	0.265935	0.585056	0.232802
COLO792	SKCM	142.332	620.044	7.15312	9.27623		BRCA	breast invasive carcinoma	0.0939934	0.494875	0.90727	0.0422633
COLO800	SKCM	114.544	93.3534	6.83976	6.54463		MM	multiple myeloma	0.155326	0.45846	0.90727	0.0422633
COLO829	SKCM	124.605	134.818	6.96122	7.07487		CESC	cervical squamous cell carcinoma and endocervical adenocarcinoma	0.047534	0.825434	1	0
G361	SKCM	382.331	1165.92	8.57868	10.1873		HNSC	head and neck squamous cell carcinoma	0.0593365	0.742905	1	0
HMCB	SKCM	5.26405	80.2972	2.39617	6.32728		LIHC	liver hepatocellular carcinoma	0.0659901	0.719718	1	0
Hs 834.T	SKCM	2.77293	28.317	1.47141	4.8236		PAAD	pancreatic adenocarcinoma	-0.0457285	0.776488	1	0
HS294T	SKCM	49.9254	73.8156	5.6417	6.20585		PRAD	prostate adenocarcinoma	0.108957	0.816125	1	0
HS600T	SKCM	3.11513	38.7441	1.63929	5.2759		SARC	sarcoma	-0.0157684	0.923066	1	0
HS688AT	SKCM	0.383166	20.1493	-1.38396	4.33266		STAD	stomach adenocarcinoma	-0.00307132	0.985195	1	0
HS695T	SKCM	7.46332	50.404	2.89982	5.65547		THCA	thyroid carcinoma	-0.0183494	0.954863	1	0
HS839T	SKCM	1.59686	41.6479	0.675238	5.38017		UCEC	uterine corpus endometrial carcinoma	0.226106	0.773894	1	0
HS852T	SKCM	13.4283	52.1321	3.7472	5.7041		MESO	mesothelioma	NA	NA	NA	NA
HS895T	SKCM	12.0448	28.8175	3.59034	4.84887
HS934T	SKCM	2.62614	41.1071	1.39294	5.36132
HS936T	SKCM	346.448	830.433	8.4365	9.69772
HS939T	SKCM	93.0019	207.655	6.53919	7.69804
HS940T	SKCM	2.94068	28.2107	1.55615	4.81817
HS944T	SKCM	54.5214	105.878	5.76875	6.72626
HT144	SKCM	76.0217	122.559	6.24834	6.93733
IGR1	SKCM	189.251	834.645	7.56416	9.70502
IGR37	SKCM	401.22	650.992	8.64825	9.3465
IPC298	SKCM	170.78	219.509	7.416	7.77814
K029AX	SKCM	170.769	521.666	7.4159	9.02698
LOXIMVI	SKCM	1.64585	76.2523	0.718833	6.25271
MALME3M	SKCM	245.367	818.247	7.9388	9.67639
MDAMB435S	SKCM	17.971	26.3337	4.1676	4.71884
MELHO	SKCM	274.071	991.631	8.09841	9.95366
MELJUSO	SKCM	73.1315	229.771	6.19242	7.84405
MEWO	SKCM	247.189	620.571	7.94947	9.27745
RPMI7951	SKCM	2.63489	30.9582	1.39774	4.95225
SH4	SKCM	227.032	237.339	7.82675	7.89081
SKMEL1	SKCM	237.045	100.475	7.88902	6.65069
SKMEL3	SKCM	268.706	476.708	8.06988	8.89696
SKMEL30	SKCM	224.342	409.069	7.80956	8.6762
SKMEL31	SKCM	32.3232	40.586	5.0145	5.34291
SKMEL5	SKCM	288.554	573.015	8.1727	9.16243
UACC257	SKCM	242.645	552.596	7.9227	9.11008
UACC62	SKCM	61.0426	80.1214	5.93174	6.32412
WM115	SKCM	10.7559	49.6122	3.42706	5.63262
WM1799	SKCM	164.312	294.768	7.36029	8.20344
WM2664	SKCM	196.71	94.2041	7.61993	6.55772
WM793	SKCM	4.07957	71.4922	2.02842	6.15971
WM88	SKCM	120.588	192.829	6.91394	7.59118
WM983B	SKCM	128.324	247.356	7.00365	7.95045
22RV1	PRAD	2.84549	238.599	1.50868	7.89844
2313287	STAD	9.64064	43.6693	3.26913	5.44855
253J	BLCA	18.8172	37.339	4.23398	5.22261
253JBV	BLCA	24.5323	54.961	4.61661	5.78034
42MGBA	LGG	0.859191	52.9263	-0.218949	5.72591
5637	BLCA	0.00578046	92.6274	-7.4346	6.53337
59M	OV	1.97294	20.2205	0.980347	4.33775
639V	BLCA	11.4926	83.4894	3.52263	6.38352
647V	BLCA	3.97678	75.1182	1.9916	6.23109
697	LCLL	0	104.868	#NUM!	6.71243
769P	KIRC	10.8799	44.476	3.44359	5.47496
786O	KIRC	14.0627	62.6929	3.8138	5.97023
8305C	THCA	1.53444	38.8589	0.617712	5.28017
8505C	THCA	18.1086	79.8484	4.1786	6.31919
8MGBA	LGG	10.252	50.9712	3.35783	5.67161
A172	LGG	34.733	119.745	5.11824	6.90382
A204	SARC	0	58.3624	#NUM!	5.86697
A253	HNSC	3.41173	47.491	1.7705	5.56958
A2780	OV	0.317799	59.6924	-1.65381	5.89948
A3KAW	DLBC	4.68829	12.8871	2.22906	3.68786
A498	KIRC	10.8047	35.3427	3.43359	5.14334
A4FUK	DLBC	7.42875	66.5278	2.89312	6.05589
A549	LUSC	14.9079	55.5124	3.89801	5.79474
A673	SARC	0.0157169	79.2851	-5.99154	6.30898
A704	KIRC	9.93535	57.653	3.31257	5.84932
ABC1	LUSC	4.55878	153.253	2.18865	7.25977
ACCMESO1	MESO	11.5737	51.6479	3.53278	5.69064
ACHN	KIRC	17.8967	101.302	4.16162	6.66252
AGS	STAD	1.13056	54.8442	0.177038	5.77727
ALLSIL	LCLL	0	140.572	#NUM!	7.13517
AM38	LGG	10.5983	105.36	3.40576	6.71918
AML193	LCLL	0.153491	50.2283	-2.70377	5.65043
AMO1	MM	1.39215	59.5899	0.477315	5.897
AN3CA	CESC	3.20748	65.7493	1.68144	6.0389
ASPC1	PAAD	0.00703459	18.5836	-7.15132	4.21596
AU565	BRCA	2.23344	35.5966	1.15927	5.15367
BC3C	BLCA	0.312175	51.1559	-1.67957	5.67683
BCP1	DLBC	5.10599	63.9728	2.35219	5.99939
BCPAP	THCA	0.652226	23.8239	-0.616556	4.57434
BDCM	LCLL	1.53059	60.8574	0.614088	5.92736
BEN	LUSC	0.77208	13.8984	-0.373178	3.79685
BFTC905	BLCA	4.8826	36.6745	2.28765	5.19671
BFTC909	KIRC	0.99262	58.2814	-0.0106866	5.86496
BHT101	THCA	7.4592	19.2281	2.89902	4.26514
BHY	HNSC	0.392672	39.8221	-1.3486	5.3155
BICR16	HNSC	3.52372	33.3746	1.8171	5.06068
BICR18	HNSC	0.630909	41.351	-0.664496	5.36985
BICR22	HNSC	0.364773	14.9422	-1.45493	3.90132
BICR31	HNSC	3.72439	45.203	1.897	5.49835
BICR56	HNSC	1.45486	11.7608	0.54088	3.55591
BICR6	HNSC	5.60949	11.8876	2.48787	3.57139
BL41	DLBC	0	74.8431	#NUM!	6.2258
BL70	DLBC	0	76.4016	#NUM!	6.25553
BT20	BRCA	6.93114	74.13	2.79309	6.21199
BT474	BRCA	1.02748	69.6829	0.0391103	6.12273
BT483	BRCA	3.10938	56.4854	1.63663	5.81981
BT549	BRCA	3.64256	74.3855	1.86495	6.21695
BV173	LCLL	0.303588	54.9726	-1.71981	5.78064
BXPC3	PAAD	8.70702	57.2323	3.12218	5.83876
C2BBE1	COAD	6.43637	94.9354	2.68625	6.56887
CA46	DLBC	0.0266127	23.357	-5.23174	4.54578
CADOES1	SARC	0.112889	27.8633	-3.14702	4.80029
CAKI1	KIRC	12.7362	39.9982	3.67086	5.32186
CAKI2	KIRC	54.9317	57.755	5.77957	5.85187
CAL120	BRCA	15.3531	45.6556	3.94046	5.51272
CAL12T	LUSC	1.03053	190.945	0.0433865	7.57701
CAL148	BRCA	2.60957	93.3013	1.38381	6.54383
CAL27	HNSC	0.495255	39.4695	-1.01376	5.30267
CAL29	BLCA	15.3844	85.0043	3.9434	6.40946
CAL33	HNSC	6.782	56.4399	2.76171	5.81864
CAL51	BRCA	13.4994	101.938	3.75482	6.67155
CAL54	KIRC	29.4622	41.0413	4.88079	5.359
CAL62	THCA	0.864826	129.894	-0.209518	7.02119
CAL78	SARC	9.4036	155.004	3.23321	7.27616
CAL851	BRCA	6.5525	29.7955	2.71205	4.89702
CALU1	LUSC	9.61042	133.905	3.2646	7.06507
CALU3	LUSC	12.3869	32.2873	3.63074	5.01289
CALU6	LUSC	1.737	62.3104	0.796598	5.9614
CAMA1	BRCA	2.40265	67.0334	1.26463	6.06681
Caov-4	OV	1.702	43.4972	0.767231	5.44285
CAOV3	OV	12.2723	143.453	3.61733	7.16443
CAPAN1	PAAD	4.12591	40.6837	2.04471	5.34638
CAPAN2	PAAD	1.3982	81.0073	0.483571	6.33998
CAS1	LGG	5.67255	32.2808	2.504	5.0126
CCFSTTG1	LGG	1.04732	102.605	0.0667023	6.68096
CCK81	COAD	0.130322	74.7701	-2.93985	6.22439
CFPAC1	PAAD	10.9629	40.4976	3.45456	5.33976
CHAGOK1	LUSC	0.539271	38.7813	-0.890918	5.27729
CHP126	LGG	0.495724	30.3323	-1.01239	4.92278
CHP212	LGG	3.17109	70.8234	1.66498	6.14615
CI1	DLBC	0.0329932	82.9213	-4.92169	6.37367
CL11	COAD	10.0769	59.468	3.33298	5.89404
CL14	COAD	3.24117	55.2293	1.69651	5.78736
CL34	COAD	1.25368	37.0413	0.326169	5.21106
CL40	COAD	0.329106	32.8402	-1.60338	5.03739
CMK	LCLL	1.30957	53.5494	0.389093	5.7428
CMLT1	LCLL	0.400022	106.311	-1.32185	6.73215
COLO201	COAD	0	67.6012	#NUM!	6.07898
COLO320	COAD	11.7712	88.5881	3.55719	6.46904
COLO668	LUSC	0.342163	52.8646	-1.54724	5.72423
COLO678	COAD	0.447216	114.296	-1.16096	6.83663
COLO680N	ESCA	8.59707	63.6184	3.10385	5.99137
COLO684	CESC	0.39378	84.837	-1.34454	6.40662
CORL105	LUSC	10.8472	24.2287	3.43925	4.59865
CORL23	LUSC	0.808168	52.2643	-0.307273	5.70775
CORL24	LUSC	3.63012	109.928	1.86002	6.78042
CORL279	LUSC	0.624661	111.177	-0.678855	6.79671
CORL311	LUSC	0	91.7771	#NUM!	6.52006
CORL47	LUSC	0.866984	125.068	-0.205923	6.96657
CORL88	LUSC	0.868066	102.815	-0.204123	6.68391
CORL95	LUSC	0.954088	84.2656	-0.0678058	6.39687
COV318	OV	0.655321	21.6944	-0.609726	4.43925
COV362	OV	6.34979	74.6233	2.66671	6.22155
COV434	OV	1.56136	78.3674	0.642803	6.29218
COV644	OV	14.3899	63.2493	3.84698	5.98298
CW2	COAD	1.53612	61.1177	0.619291	5.93352
D283MED	LGG	3.51264	37.7942	1.81256	5.24009
D341MED	LGG	0.0601969	4.34394	-4.05417	2.119
DANG	PAAD	0.0688094	49.4645	-3.86125	5.62832
DAOY	LGG	6.38624	97.8437	2.67497	6.61241
DAUDI	DLBC	0.266585	49.1851	-1.90733	5.62015
DB	DLBC	0	101.387	#NUM!	6.66373
DBTRG05MG	LGG	3.25635	42.3966	1.70326	5.40588
DEL	DLBC	2.14863	74.0788	1.10342	6.21099
DETROIT562	HNSC	7.09851	55.2591	2.82752	5.78814
DKMG	LGG	0.101301	55.1016	-3.30328	5.78402
DM3	LUSC	10.3095	18.5111	3.3659	4.21032
DMS114	LUSC	6.58576	109.515	2.71935	6.77498
DMS153	LUSC	0.102254	115.91	-3.28977	6.85686
DMS273	LUSC	4.73677	68.6882	2.2439	6.10199
DMS454	LUSC	0.651361	65.1605	-0.618471	6.02593
DMS53	LUSC	1.18131	58.1389	0.240388	5.86143
DMS79	LUSC	0	58.9579	#NUM!	5.88161
DND41	LCLL	0	146.186	#NUM!	7.19166
DOHH2	DLBC	0.0594265	59.805	-4.07275	5.90219
DU145	PRAD	26.8307	114.484	4.74581	6.839
DU4475	BRCA	0	95.809	#NUM!	6.58209
DV90	LUSC	6.03657	41.9355	2.59373	5.3901
EB1	DLBC	0	27.1355	#NUM!	4.76211
EBC1	LUSC	5.30147	89.2177	2.40639	6.47926
ECC10	STAD	0.0635844	48.9633	-3.97518	5.61363
ECC12	STAD	7.26763	94.0074	2.86148	6.5547
ECGI10	ESCA	1.90146	21.6809	0.927108	4.43835
EFE184	CESC	4.80732	32.3416	2.26523	5.01532
EFM19	BRCA	2.08779	84.6287	1.06198	6.40308
EFM192A	BRCA	3.33891	70.5692	1.73938	6.14097
EFO21	OV	4.4993	41.0118	2.1697	5.35797
EFO27	OV	8.85849	61.8266	3.14706	5.95016
EHEB	LCLL	0.0807373	38.9655	-3.63062	5.28413
EJM	MM	0.553116	96.8734	-0.854346	6.59803
EKVX	LUSC	4.17108	42.1615	2.06042	5.39785
EKVX	LUSC	4.03163	45.6243	2.01136	5.51173
EM2	LCLL	1.32468	51.4907	0.405644	5.68624
EN	CESC	0.940109	55.6574	-0.0891001	5.7985
EOL1	LCLL	3.13054	28.3164	1.64641	4.82357
EPLC272H	LUSC	3.76361	38.3404	1.91212	5.26079
ES2	OV	6.24713	39.5512	2.64319	5.30565
ESS1	UCEC	1.41249	130.39	0.498241	7.02669
F36P	LCLL	20.2748	48.1814	4.34162	5.5904
FADU	HNSC	1.50935	90.5124	0.593927	6.50004
FTC133	THCA	5.0977	43.9273	2.34985	5.45705
FTC238	THCA	8.6669	68.5036	3.11552	6.09811
FU97	STAD	0.021627	63.7484	-5.53102	5.99432
FUOV1	OV	29.2193	53.3728	4.86885	5.73803
G292CLONEA141B1	SARC	0.647279	91.0724	-0.62754	6.50894
G401	KIRC	130.544	74.2655	7.02839	6.21462
G402	KIRC	0.0660742	51.1053	-3.91977	5.6754
GA10	DLBC	0	68.5156	#NUM!	6.09836
GAMG	LGG	17.5418	80.6975	4.13272	6.33445
GB1	LGG	9.14831	69.2607	3.19351	6.11397
GCIY	STAD	30.9518	67.1942	4.95195	6.07026
GCT	SARC	1.10342	63.1758	0.141982	5.9813
GDM1	LCLL	0.0136751	58.2559	-6.1923	5.86433
GI1	LGG	2.27548	75.9214	1.18617	6.24643
GMS10	LGG	2.76915	86.0923	1.46944	6.42781
GOS3	LGG	5.51311	72.1018	2.46287	6.17196
GP2D	COAD	0.73255	71.3531	-0.449001	6.1569
GRANTA519	DLBC	0.081625	32.7268	-3.61485	5.0324
GSS	STAD	1.50472	59.74	0.589495	5.90063
GSU	STAD	0.0427566	34.7702	-4.54771	5.11978
H4	LGG	6.15809	61.1657	2.62248	5.93465
HARA	LUSC	20.1875	133.886	4.33539	7.06486
HCC-2108	LUSC	3.76418	63.4556	1.91234	5.98768
HCC1143	BRCA	3.33835	88.7279	1.73914	6.47132
HCC1171	LUSC	8.94047	46.3017	3.16035	5.53299
HCC1187	BRCA	1.70277	64.4327	0.767884	6.00972
HCC1195	LUSC	6.86774	64.2962	2.77984	6.00666
HCC1359	LUSC	1.48393	67.3915	0.569423	6.07449
HCC1395	BRCA	1.24002	48.55	0.310363	5.6014
HCC1419	BRCA	2.55533	65.2584	1.35351	6.02809
HCC1428	BRCA	0.172179	97.8772	-2.53802	6.6129
HCC1438	LUSC	50.7339	97.6342	5.66488	6.60931
HCC15	LUSC	0.799394	90.3613	-0.323021	6.49763
HCC1500	BRCA	0.0405808	86.6107	-4.62306	6.43647
HCC1569	BRCA	2.24873	57.0811	1.16911	5.83494
HCC1588	LUSC	0.584809	16.0079	-0.773963	4.00071
HCC1599	BRCA	1.96842	35.8032	0.977038	5.16202
HCC1806	BRCA	1.22095	34.215	0.288004	5.09656
HCC1833	LUSC	0.179237	57.1616	-2.48006	5.83697
HCC1937	BRCA	8.30052	88.1487	3.0532	6.46187
HCC1954	BRCA	6.79302	79.4456	2.76405	6.3119
HCC202	BRCA	2.75904	58.393	1.46417	5.86772
HCC2157	BRCA	1.74863	40.2178	0.806225	5.32976
HCC2218	BRCA	3.02122	20.147	1.59513	4.33249
HCC2279	LUSC	22.3578	22.1795	4.48271	4.47115
HCC2935	LUSC	1.79161	31.0795	0.841257	4.95789
HCC33	LUSC	0.745862	91.1746	-0.423019	6.51056
HCC366	LUSC	4.15322	86.6679	2.05423	6.43743
HCC38	BRCA	5.26495	91.9841	2.39642	6.52331
HCC4006	LUSC	28.3877	41.1948	4.82719	5.36439
HCC44	LUSC	10.2932	26.6392	3.36362	4.73548
HCC56	COAD	0.285864	42.2854	-1.8066	5.40209
HCC70	BRCA	6.64262	68.0933	2.73175	6.08944
HCC78	LUSC	11.8605	47.6975	3.56809	5.57584
HCC827	LUSC	35.9483	39.0341	5.16785	5.28666
HCC95	LUSC	2.1016	70.0478	1.07149	6.13027
HCT116	COAD	0.299478	121.55	-1.73948	6.92541
HCT15	COAD	2.63103	98.4321	1.39563	6.62106
HDMYZ	DLBC	0.259223	40.6429	-1.94773	5.34493
HDQP1	BRCA	4.10133	38.8808	2.03609	5.28099
HEC108	CESC	14.0463	54.1382	3.81212	5.75858
HEC151	CESC	13.5238	67.0706	3.75743	6.06761
HEC1A	CESC	25.1012	101.069	4.64968	6.6592
HEC1B	CESC	20.6841	53.4833	4.37045	5.74102
HEC251	CESC	13.3405	67.505	3.73774	6.07692
HEC265	CESC	5.50786	64.1975	2.46149	6.00445
HEC50B	CESC	24.9448	62.7838	4.64067	5.97232
HEC59	CESC	17.1018	101.03	4.09608	6.65864
HEC6	CESC	13.382	94.3443	3.74222	6.55986
HEL	LCLL	18.8645	73.9987	4.2376	6.20943
HEL9217	LCLL	5.72413	107.171	2.51706	6.74377
HEP3B217	LIHC	0.142714	78.2278	-2.8088	6.28961
HEPG2	LIHC	0.0283925	24.1891	-5.13835	4.59629
HEYA8	OV	3.22262	57.4964	1.68823	5.8454
HGC27	STAD	7.55475	113.572	2.91738	6.82746
HH	DLBC	1.08941	97.9829	0.123547	6.61446
HL60	LCLL	0.383518	28.5614	-1.38263	4.83599
HLF	LIHC	23.5986	89.8252	4.56063	6.48905
HLFA	LUSC	18.2636	39.8404	4.1909	5.31616
HMC18	BRCA	1.47418	47.0093	0.559913	5.55487
HOP-62	LUSC	4.52274	50.8132	2.1772	5.66713
HOP-62	LUSC	4.87779	65.7933	2.28623	6.03987
HOP92	LUSC	22.6017	20.0902	4.49836	4.32842
HOS	SARC	2.94167	46.4828	1.55664	5.53863
HPAC	PAAD	5.89617	31.8369	2.55978	4.99263
HPAFII	PAAD	4.3851	36.1737	2.13261	5.17687
HPBALL	LCLL	0	139.218	#NUM!	7.1212
Hs 172.T	BLCA	33.9179	51.9482	5.08397	5.699
Hs 255.T	COAD	43.668	13.044	5.4485	3.70531
HS229T	LUSC	6.80665	99.1006	2.76694	6.63082
HS281T	BRCA	0.94706	32.5149	-0.0784723	5.02303
HS343T	BRCA	2.76591	47.6022	1.46775	5.57296
HS578T	BRCA	1.69069	31.6593	0.757612	4.98456
HS606T	BRCA	3.40126	20.1596	1.76607	4.3334
HS611T	DLBC	0	71.6853	#NUM!	6.16361
HS616T	DLBC	2.86813	24.5448	1.52011	4.61735
HS618T	LUSC	12.5021	48.9077	3.6441	5.61199
HS675T	COAD	39.0345	40.854	5.28668	5.35241
HS683	LGG	16.7406	60.1562	4.06528	5.91064
HS698T	COAD	3.14419	40.2776	1.65269	5.33191
HS706T	SARC	9.14344	70.7114	3.19274	6.14387
HS729	SARC	4.4296	75.6747	2.14718	6.24174
HS737T	SARC	1.4029	12.2766	0.488412	3.61784
HS739T	BRCA	1.57955	25.2358	0.659514	4.6574
HS742T	BRCA	1.07193	16.1224	0.100211	4.01099
HS746T	STAD	3.99352	77.6925	1.99766	6.2797
HS766T	PAAD	10.2366	27.0753	3.35566	4.75891
HS819T	SARC	2.45192	12.4425	1.29391	3.6372
HS821T	SARC	4.86598	26.9177	2.28273	4.75048
HS822T	SARC	4.81815	10.6663	2.26848	3.41499
HS840T	HNSC	9.48661	55.8741	3.24589	5.80411
HS863T	SARC	2.44263	44.5976	1.28844	5.47889
HS870T	SARC	1.35469	52.6336	0.437963	5.71791
HS888T	SARC	8.82295	40.0699	3.14126	5.32445
HSC2	HNSC	0.378175	16.1497	-1.40287	4.01344
HSC3	HNSC	5.49488	99.8589	2.45809	6.64182
HSC4	HNSC	4.46142	24.9074	2.1575	4.6385
HT	DLBC	0	91.5761	#NUM!	6.5169
HT1080	SARC	11.1595	70.3705	3.4802	6.1369
HT115	COAD	0	87.3526	#NUM!	6.44878
HT1197	BLCA	2.95726	143.232	1.56426	7.16221
HT1376	BLCA	12.4668	162.644	3.64002	7.34557
HT29	COAD	0.00832776	63.8645	-6.90786	5.99694
HT55	COAD	3.31672	36.0919	1.72976	5.1736
HUCCT1	LIHC	3.97767	30.1004	1.99192	4.91171
HUG1N	STAD	0	62.8679	#NUM!	5.97425
HUH1	LIHC	0.294482	38.6211	-1.76375	5.27132
HUH6	LIHC	23.9411	50.28	4.58142	5.65191
HUH7	LIHC	0.339044	57.1875	-1.56046	5.83763
HUNS1	MM	0	66.7689	#NUM!	6.0611
HUPT3	PAAD	17.3749	22.8647	4.11893	4.51505
HUPT4	PAAD	8.25458	55.7379	3.04519	5.80059
HUT102	DLBC	0.976248	98.6057	-0.0346804	6.6236
HUT78	DLBC	1.47901	127.907	0.564632	6.99895
HUTU80	STAD	2.82469	69.1767	1.49809	6.11221
IALM	LUSC	6.10677	32.8004	2.61041	5.03564
IGROV1	OV	42.0049	65.0226	5.39249	6.02287
IM95	STAD	0.158051	45.7308	-2.66154	5.51509
IMR32	LGG	3.43942	112.628	1.78217	6.81542
ISHIKAWAHERAKLIO02ER	CESC	4.0099	97.3157	2.00357	6.6046
ISTMES1	LUSC	2.081	31.9681	1.05728	4.99856
ISTMES2	LUSC	17.1637	53.6507	4.10129	5.74553
J82	BLCA	7.73149	104.523	2.95075	6.70768
JEKO1	DLBC	0.0720022	68.0148	-3.79582	6.08778
JHH1	LIHC	18.805	144.08	4.23304	7.17073
JHH2	LIHC	5.6475	26.7251	2.49761	4.74012
JHH4	LIHC	19.0447	59.2407	4.25132	5.88852
JHH5	LIHC	0.0184555	45.7337	-5.75981	5.51519
JHH6	LIHC	15.8591	45.1682	3.98724	5.49724
JHH7	LIHC	0.0851324	99.8768	-3.55415	6.64208
JHOC5	OV	25.9017	62.8673	4.69497	5.97424
JHOM-2B	OV	0.771917	53.6247	-0.373482	5.74483
JHOM1	OV	18.0692	40.8196	4.17546	5.35119
JHOS2	OV	5.09647	39.6345	2.3495	5.30868
JHOS4	OV	11.6642	48.6569	3.54402	5.60457
JHUEM1	UCEC	1.29798	41.4458	0.376268	5.37315
JHUEM2	CESC	2.00392	104.675	1.00282	6.70977
JHUEM3	UCEC	29.615	47.2427	4.88826	5.56202
JHUEM7	CESC	10.0096	40.0237	3.32331	5.32278
JIMT1	BRCA	0.607433	88.2789	-0.719203	6.464
JJN3	MM	7.4275	49.8138	2.89288	5.63847
JK1	LCLL	11.5864	27.1822	3.53436	4.76459
JL1	LUSC	1.88879	47.4962	0.917462	5.56974
JM1	LCLL	0.0470513	232.761	-4.40962	7.86271
JMSU1	BLCA	4.77726	150.888	2.25618	7.23733
JURKAT	LCLL	0	118.918	#NUM!	6.89382
JURLMK1	LCLL	5.8159	63.5701	2.54	5.99028
JVM2	LCLL	0	151.147	#NUM!	7.23981
JVM3	LCLL	0.063744	38.0798	-3.97157	5.25095
K562	LCLL	8.20664	101.625	3.03679	6.66711
KALS1	LGG	11.556	92.4203	3.53057	6.53014
KARPAS299	DLBC	0.0154595	182.029	-6.01536	7.50802
KARPAS422	DLBC	0.03958	70.0524	-4.65908	6.13036
KARPAS620	MM	0.222718	47.1859	-2.16671	5.56028
KASUMI1	LCLL	0.206144	33.1352	-2.27828	5.05029
KASUMI2	LCLL	0.641932	103.707	-0.639508	6.69637
KASUMI6	LCLL	2.04707	47.0935	1.03356	5.55746
KATOIII	STAD	0.0289442	78.2041	-5.11058	6.28917
KCL22	LCLL	1.16021	77.5397	0.214386	6.27686
KE37	LCLL	1.26471	79.9219	0.338807	6.32052
KE39	STAD	1.233	66.2209	0.302173	6.04921
KE97	STAD	8.7822	61.3622	3.13458	5.93928
KELLY	LGG	2.9537	40.391	1.56252	5.33596
KG1	LCLL	0.0437252	33.5531	-4.51539	5.06837
KG1C	LGG	8.88712	45.2114	3.15172	5.49861
KHM1B	MM	0.20445	19.4772	-2.29018	4.28371
KIJK	DLBC	2.35819	83.933	1.23768	6.39117
KLE	CESC	0.594601	39.2689	-0.750006	5.29532
KM12	COAD	0.308143	39.2188	-1.69833	5.29347
KMBC2	BLCA	5.1323	58.4646	2.35961	5.86949
KMH2	DLBC	7.12882	106.128	2.83366	6.72966
KMM1	MM	8.78732	66.0085	3.13542	6.04458
KMRC1	KIRC	2.33284	28.9594	1.22209	4.85596
KMRC2	KIRC	24.1603	29.3667	4.59457	4.87611
KMRC20	KIRC	16.0825	45.564	4.00742	5.50982
KMRC3	KIRC	20.3525	42.8611	4.34713	5.4216
KMS11	MM	9.23528	186.944	3.20716	7.54646
KMS12BM	MM	0.0059747	66.0761	-7.38692	6.04606
KMS20	MM	1.4132	31.11	0.498966	4.95931
KMS21BM	MM	0.0986614	13.5342	-3.34137	3.75854
KMS26	MM	3.80642	81.1435	1.92843	6.3424
KMS27	MM	0.833274	31.4154	-0.263137	4.9734
KMS28BM	MM	1.77724	41.5343	0.829639	5.37623
KMS34	MM	5.31492	70.1413	2.41005	6.13219
KNS42	LGG	5.5714	101.18	2.47804	6.66078
KNS60	LGG	6.98708	55.3535	2.80469	5.7906
KNS62	LUSC	4.98627	31.2858	2.31796	4.96744
KNS81	LGG	5.39157	85.1841	2.43071	6.41251
KOPN8	LCLL	0.0818122	149.418	-3.61154	7.22321
KP2	PAAD	7.89722	33.1477	2.98134	5.05084
KP3	PAAD	7.35703	25.941	2.87912	4.69716
KP4	PAAD	1.09733	66.0391	0.133997	6.04525
KPL1	BRCA	2.1853	80.3044	1.12783	6.32741
KPNRTBM1	LGG	0.482786	39.2855	-1.05054	5.29593
KPNSI9S	LGG	2.98369	31.6217	1.5771	4.98284
KPNYN	LGG	0.519021	52.0302	-0.946135	5.70128
KS1	LGG	3.30844	77.0971	1.72615	6.2686
KU1919	BLCA	1.86764	85.1146	0.901216	6.41133
KU812	LCLL	5.08593	26.7739	2.34651	4.74276
KURAMOCHI	OV	3.74515	35.7002	1.90502	5.15786
KYM1	SARC	0	63.1896	#NUM!	5.98162
KYO1	LCLL	4.39952	22.3598	2.13735	4.48284
KYSE140	ESCA	6.02394	78.1404	2.59071	6.288
KYSE150	ESCA	2.6118	77.2094	1.38504	6.2707
KYSE180	ESCA	2.91929	64.4885	1.54562	6.01097
KYSE270	ESCA	0.0419233	36.3982	-4.5761	5.1858
KYSE30	ESCA	3.67338	33.2829	1.87711	5.05671
KYSE410	ESCA	4.23849	94.152	2.08355	6.55692
KYSE450	ESCA	5.52236	62.2671	2.46528	5.9604
KYSE510	ESCA	4.70148	67.2744	2.23311	6.07199
KYSE520	ESCA	2.29234	51.4709	1.19682	5.68569
KYSE70	ESCA	4.74484	10.7938	2.24636	3.43213
L1236	DLBC	1.60044	207.624	0.678469	7.69783
L33	PAAD	0.349071	41.396	-1.51841	5.37142
L363	MM	1.07549	51.1255	0.104994	5.67597
L428	DLBC	1.9463	162.933	0.960734	7.34814
L540	DLBC	0	80.5912	#NUM!	6.33255
LAMA84	LCLL	11.1421	48.9896	3.47795	5.6144
LC1F	LUSC	0.642771	50.7236	-0.637623	5.66459
LCLC103H	LUSC	38.2173	46.3742	5.25615	5.53525
LCLC97TM1	LUSC	2.78438	37.1202	1.47736	5.21413
LI7	LIHC	14.6315	66.3183	3.87101	6.05134
LK2	LUSC	1.82033	132.741	0.8642	7.05247
LMSU	STAD	3.05089	88.1432	1.60923	6.46178
LN18	LGG	24.6336	63.3543	4.62256	5.98537
LN229	LGG	16.5191	100.251	4.04606	6.64747
LNCAPCLONEFGC	PRAD	1.91586	50.6779	0.937992	5.66328
LOUCY	LCLL	0	105.475	#NUM!	6.72076
LOUNH91	LUSC	17.1779	48.7053	4.10248	5.60601
LOVO	COAD	0.980874	73.1957	-0.0278603	6.19369
LP1	MM	0.844815	15.8746	-0.243293	3.98865
LS1034	COAD	0.0607758	41.1532	-4.04036	5.36293
LS123	COAD	2.19441	49.2645	1.13383	5.62248
LS180	COAD	1.88795	55.781	0.916821	5.8017
LS411N	COAD	0.0282858	71.5751	-5.14378	6.16139
LS513	COAD	0.351585	36.0211	-1.50805	5.17077
LU65	LUSC	0.216801	35.8086	-2.20556	5.16223
LU99	LUSC	1.49697	88.0223	0.582045	6.4598
LUDLU1	LUSC	1.36999	60.9641	0.454165	5.92989
LXF289	LUSC	7.48158	36.998	2.90334	5.20938
M059K	LGG	6.61975	93.5922	2.72678	6.54832
M07E	LCLL	8.26245	57.7603	3.04657	5.85201
MC116	DLBC	0.0172905	49.5979	-5.85388	5.63221
MCAS	OV	22.028	34.1464	4.46127	5.09366
MCF7	BRCA	0.16883	57.2411	-2.56636	5.83898
MDAMB134VI	BRCA	0.404609	41.1888	-1.3054	5.36418
MDAMB157	BRCA	0.876688	65.6194	-0.189865	6.03605
MDAMB175VII	BRCA	10.0632	33.8974	3.33102	5.0831
MDAMB231	BRCA	8.04516	67.0382	3.00812	6.06691
MDAMB361	BRCA	10.1255	78.5733	3.33992	6.29597
MDAMB415	BRCA	1.12544	34.1413	0.170489	5.09345
MDAMB436	BRCA	8.21378	39.5183	3.03805	5.30445
MDAMB453	BRCA	3.17977	62.869	1.66892	5.97428
MDAMB468	BRCA	5.81477	37.7209	2.53972	5.23729
MDAPCA2B	PRAD	2.11998	57.7852	1.08405	5.85263
MDST8	COAD	2.93193	74.5436	1.55185	6.22001
ME1	LCLL	0.0119147	31.2214	-6.39111	4.96446
MEC1	LCLL	0.085535	75.6234	-3.54734	6.24076
MEG01	LCLL	4.63471	45.1595	2.21248	5.49696
MESSA	SARC	0.108972	49.8115	-3.19797	5.63841
MFE280	CESC	1.41502	165.352	0.500822	7.3694
MFE296	CESC	0.172485	97.329	-2.53546	6.6048
MFE319	CESC	20.3158	97.6613	4.34453	6.60972
MG63	SARC	9.01752	64.1199	3.17273	6.0027
MHHCALL2	LCLL	0.18322	95.5626	-2.44835	6.57837
MHHCALL3	LCLL	0.589203	153.254	-0.763163	7.25978
MHHCALL4	LCLL	0	103.348	#NUM!	6.69137
MHHES1	SARC	0.400151	68.687	-1.32138	6.10197
MHHNB11	LGG	0.294712	20.2278	-1.76262	4.33827
MIAPACA2	PAAD	0.396323	32.3826	-1.33525	5.01715
MINO	DLBC	0	54.1012	#NUM!	5.75759
MJ	DLBC	0.683085	82.9748	-0.549863	6.3746
MKN1	STAD	30.2044	47.8471	4.91669	5.58036
MKN45	STAD	1.0857	58.9963	0.118626	5.88255
MKN7	STAD	1.59395	195.331	0.672606	7.60978
MKN74	STAD	6.9141	47.6941	2.78954	5.57574
ML1	THCA	12.5001	33.5125	3.64387	5.06663
MM1S	MM	4.094	60.4275	2.03351	5.91713
MOLM13	LCLL	1.68799	40.9532	0.755306	5.3559
MOLM16	LCLL	0.801827	50.845	-0.318637	5.66803
MOLM6	LCLL	0	32.3427	#NUM!	5.01537
MOLP2	MM	0.661986	9.06253	-0.595127	3.17991
MOLP8	MM	23.8777	20.2856	4.57759	4.34238
MOLT13	LCLL	0	79.1039	#NUM!	6.30568
MOLT16	LCLL	5.17159	83.4233	2.37061	6.38238
MOLT3	LCLL	0	123.727	#NUM!	6.95102
MONOMAC1	LCLL	6.19318	46.2358	2.63068	5.53094
MONOMAC6	LCLL	3.98715	58.5416	1.99536	5.87139
MORCPR	LUSC	1.24856	68.406	0.320265	6.09605
MPP89	LUSC	13.1436	77.2442	3.71629	6.27135
MSTO211H	LUSC	13.051	69.462	3.70609	6.11815
MUTZ-3	LCLL	0	30.1768	#NUM!	4.91537
MUTZ5	LCLL	0	80.3575	#NUM!	6.32836
MV411	LCLL	0.175159	37.6804	-2.51326	5.23574
NALM1	LCLL	0	78.6447	#NUM!	6.29728
NALM19	LCLL	0.210457	98.5052	-2.2484	6.62213
NALM6	LCLL	0	148.123	#NUM!	7.21065
NAMALWA	DLBC	0.0128775	70.9018	-6.279	6.14775
NB1	LGG	1.83299	86.5285	0.874199	6.4351
NB4	LCLL	0.471668	61.992	-1.08416	5.95401
NCCSTCK140	STAD	0.366538	39.8995	-1.44797	5.3183
NCI-H596	LUSC	12.4775	48.3221	3.64126	5.59461
NCI-H684	LIHC	0.00739593	60.1807	-7.07905	5.91123
NCIH1048	LUSC	5.19003	164.756	2.37574	7.36419
NCIH1092	LUSC	0	51.5013	#NUM!	5.68654
NCIH1105	LUSC	0.274224	108.189	-1.86657	6.75741
NCIH1155	LUSC	1.13379	79.3769	0.181153	6.31065
NCIH1184	LUSC	0.793859	137.015	-0.333045	7.09819
NCIH1299	LUSC	0.391367	76.1129	-1.35341	6.25007
NCIH1339	LUSC	0.625617	78.9204	-0.676648	6.30233
NCIH1341	LUSC	1.29326	73.0002	0.371012	6.18983
NCIH1355	LUSC	14.9768	94.5648	3.90466	6.56323
NCIH1385	LUSC	0	44.8745	#NUM!	5.48782
NCIH1395	LUSC	12.6003	9.45366	3.65539	3.24087
NCIH1435	LUSC	0.0924648	87.9698	-3.43495	6.45894
NCIH1436	LUSC	0	124.906	#NUM!	6.9647
NCIH1437	LUSC	7.97408	54.709	2.99532	5.77371
NCIH146	LUSC	0	136.262	#NUM!	7.09024
NCIH1563	LUSC	15.7405	28.4572	3.97641	4.83072
NCIH1568	LUSC	34.7494	95.7712	5.11892	6.58152
NCIH1573	LUSC	5.64799	37.4974	2.49774	5.22872
NCIH1581	LUSC	0.168407	88.6873	-2.56998	6.47066
NCIH1618	LUSC	0.462171	108.16	-1.1135	6.75702
NCIH1623	LUSC	11.3467	39.8289	3.5042	5.31574
NCIH1648	LUSC	2.34834	41.0781	1.23164	5.3603
NCIH1650	LUSC	19.241	84.0261	4.26611	6.39277
NCIH1651	LUSC	25.9038	77.2442	4.69509	6.27135
NCIH1666	LUSC	1.00878	52.7282	0.0126116	5.7205
NCIH1693	LUSC	2.97306	50.394	1.57195	5.65518
NCIH1694	LUSC	0	82.7648	#NUM!	6.37095
NCIH1703	LUSC	0.907799	87.4028	-0.139555	6.44961
NCIH1734	LUSC	7.99655	216.869	2.99938	7.76068
NCIH1755	LUSC	8.16643	32.3283	3.02971	5.01473
NCIH1781	LUSC	5.61442	71.6607	2.48914	6.16311
NCIH1792	LUSC	3.66275	32.4053	1.87293	5.01816
NCIH1793	LUSC	18.774	56.5138	4.23066	5.82053
NCIH1838	LUSC	26.9965	33.72	4.7547	5.07553
NCIH1869	LUSC	6.27109	28.1637	2.64872	4.81576
NCIH1876	LUSC	1.85825	173.275	0.893945	7.43692
NCIH1915	LUSC	0.132175	42.4843	-2.91948	5.40886
NCIH1930	LUSC	1.77263	115.622	0.825891	6.85327
NCIH1944	LUSC	0.650885	43.2278	-0.619525	5.43389
NCIH196	LUSC	10.4425	170.535	3.3844	7.41392
NCIH1963	LUSC	0.682324	95.0579	-0.551471	6.57073
NCIH1975	LUSC	14.617	70.5891	3.86958	6.14137
NCIH2009	LUSC	11.4437	92.3722	3.51648	6.52939
NCIH2023	LUSC	7.45398	59.7204	2.89801	5.90015
NCIH2029	LUSC	1.27462	92.6926	0.350067	6.53438
NCIH2030	LUSC	21.6924	73.4887	4.43912	6.19945
NCIH2052	LUSC	3.62263	85.3301	1.85704	6.41498
NCIH2066	LUSC	3.1454	63.7656	1.65324	5.99471
NCIH2073	LUSC	0.0858377	26.5685	-3.54224	4.73164
NCIH2081	LUSC	0.422171	117.397	-1.2441	6.87525
NCIH2085	LUSC	3.9716	90.7778	1.98972	6.50427
NCIH2087	LUSC	44.6896	49.3662	5.48187	5.62545
NCIH209	LUSC	0.102645	87.7306	-3.28426	6.45501
NCIH2106	LUSC	0.0237572	59.4294	-5.39549	5.8931
NCIH211	LUSC	0.405829	102.696	-1.30106	6.68224
NCIH2110	LUSC	9.53156	70.7362	3.25271	6.14438
NCIH2122	LUSC	3.41838	20.2273	1.77331	4.33823
NCIH2126	LUSC	3.27364	42.2613	1.7109	5.40127
NCIH2170	LUSC	19.5366	26.8221	4.28811	4.74535
NCIH2171	LUSC	3.2998	81.5163	1.72238	6.34902
NCIH2172	LUSC	30.4713	45.6896	4.92938	5.51379
NCIH2196	LUSC	0.0705186	86.0263	-3.82585	6.42671
NCIH2227	LUSC	0	47.8766	#NUM!	5.58125
NCIH2228	LUSC	8.7219	27.5194	3.12464	4.78238
NCIH226	LUSC	0.355561	70.2787	-1.49183	6.13502
NCIH2286	LUSC	9.45352	85.9722	3.24085	6.4258
NCIH2291	LUSC	25.4134	56.6722	4.66752	5.82457
NCIH23	LUSC	2.10051	78.4711	1.07074	6.29409
NCIH2342	LUSC	0.553726	87.2769	-0.852756	6.44753
NCIH2347	LUSC	18.8707	56.2067	4.23808	5.81267
NCIH2405	LUSC	0.156134	45.7794	-2.67914	5.51663
NCIH2444	LUSC	2.74024	41.0898	1.4543	5.36071
NCIH2452	LUSC	1.19127	69.5944	0.2525	6.1209
NCIH28	LUSC	165.236	44.3852	7.36838	5.47201
NCIH292	LUSC	16.1428	63.764	4.01282	5.99467
NCIH322	LUSC	2.66293	40.7632	1.41301	5.3492
NCIH3255	LUSC	4.87005	52.0215	2.28394	5.70104
NCIH358	LUSC	5.58627	67.7488	2.48189	6.08212
NCIH441	LUSC	6.37684	59.0013	2.67284	5.88267
NCIH446	LUSC	0.41451	92.6512	-1.27052	6.53374
NCIH460	LUSC	2.79253	59.3883	1.48157	5.89211
NCIH508	COAD	0	2.36832	#NUM!	1.24386
NCIH510	LUSC	2.33531	98.9535	1.22361	6.62868
NCIH520	LUSC	1.72162	66.436	0.783767	6.05389
NCIH522	LUSC	0	74.3037	#NUM!	6.21536
NCIH524	LUSC	1.04264	84.1839	0.0602411	6.39547
NCIH526	LUSC	0.328827	99.8254	-1.6046	6.64134
NCIH647	LUSC	0.86933	45.9378	-0.202024	5.52161
NCIH650	LUSC	2.88455	34.772	1.52835	5.11985
NCIH660	PRAD	2.36288	157.004	1.24055	7.29466
NCIH661	LUSC	12.2822	107.149	3.6185	6.74347
NCIH69	LUSC	0	149.153	#NUM!	7.22065
NCIH716	COAD	0	78.2036	#NUM!	6.28916
NCIH727	LUSC	2.35935	42.5305	1.23839	5.41043
NCIH747	COAD	1.92612	83.8489	0.945698	6.38972
NCIH810	LUSC	3.29147	66.6926	1.71873	6.05945
NCIH82	LUSC	0.599762	62.8308	-0.737538	5.9734
NCIH838	LUSC	4.74886	74.0392	2.24758	6.21022
NCIH841	LUSC	14.6444	46.7225	3.87228	5.54605
NCIH854	LUSC	0	13.0403	#NUM!	3.70491
NCIH889	LUSC	0.205179	88.9794	-2.28505	6.4754
NCIH929	MM	0.671958	13.2756	-0.573557	3.73071
NCIN87	STAD	0.186242	61.1263	-2.42475	5.93372
NCO2	LCLL	26.8598	65.0218	4.74738	6.02285
NH6	LGG	1.29784	48.9119	0.376113	5.61211
NIHOVCAR3	OV	3.35948	57.4368	1.74824	5.8439
NMCG1	LGG	9.82613	64.3998	3.29662	6.00898
NOMO1	LCLL	3.35754	32.0714	1.7474	5.00322
NUDHL1	DLBC	0	30.2153	#NUM!	4.91721
NUDUL1	DLBC	1.18861	97.5037	0.249275	6.60739
NUGC2	STAD	2.07474	100.539	1.05293	6.65161
NUGC3	STAD	2.98655	42.6069	1.57848	5.41302
NUGC4	STAD	7.36135	47.9006	2.87997	5.58197
OAW28	OV	3.08388	117.328	1.62475	6.8744
OAW42	OV	38.7547	84.3965	5.2763	6.39911
OC314	OV	5.07482	64.4189	2.34336	6.00941
OCIAML2	LCLL	1.79841	39.495	0.846722	5.3036
OCIAML3	LCLL	2.11587	30.492	1.08125	4.93036
OCIAML5	LCLL	2.39753	28.3871	1.26155	4.82716
OCILY19	DLBC	0.036544	44.6522	-4.77422	5.48066
OCILY3	DLBC	0.0156854	44.2328	-5.99443	5.46704
OCIM1	LCLL	14.0411	47.4571	3.81158	5.56855
OCUM1	STAD	0	24.3607	#NUM!	4.60648
OE19	ESCA	0.139683	26.6585	-2.83977	4.73652
OE21	ESCA	0.327865	21.0694	-1.60883	4.39708
OE33	ESCA	4.9698	54.0535	2.31319	5.75632
ONCODG1	OV	0.942508	42.8883	-0.0854232	5.42251
ONS76	LGG	2.81697	38.5394	1.49414	5.26826
OPM2	MM	4.11881	22.5525	2.04223	4.49522
OSRC2	KIRC	31.8548	52.5943	4.99344	5.71683
OUMS23	COAD	6.45875	69.9582	2.69125	6.12842
OV56	OV	6.63114	36.7164	2.72926	5.19835
OV7	OV	3.48179	59.1164	1.79983	5.88549
OV90	OV	5.03356	39.6831	2.33158	5.31045
OVCAR4	OV	8.94512	111.269	3.1611	6.79791
OVCAR8	OV	3.61351	150.792	1.8534	7.23642
OVISE	OV	34.7105	49.7525	5.1173	5.6367
OVK18	OV	9.32054	71.7621	3.22041	6.16515
OVMANA	OV	5.30363	15.7162	2.40698	3.97418
OVSAHO	OV	1.46748	37.4425	0.553341	5.2266
OVTOKO	OV	15.808	50.1582	3.98258	5.64841
P12ICHIKAWA	LCLL	0.0196785	130.62	-5.66724	7.02923
P31FUJ	LCLL	0.0163063	106.11	-5.93843	6.72942
P3HR1	DLBC	0.0199094	130.434	-5.65041	7.02718
PANC0203	PAAD	1.88228	48.5794	0.912481	5.60227
PANC0213	PAAD	3.60422	41.4513	1.84969	5.37335
PANC0327	PAAD	1.46754	78.9247	0.5534	6.3024
PANC0403	PAAD	3.14771	63.7764	1.6543	5.99495
PANC0504	PAAD	6.07605	47.4259	2.60313	5.5676
PANC0813	PAAD	3.58722	46.9641	1.84287	5.55349
PANC1	PAAD	5.49023	55.4946	2.45687	5.79428
PANC1005	PAAD	2.74977	87.8763	1.45931	6.4574
PATU8902	PAAD	0	56.4061	#NUM!	5.81778
PATU8988S	PAAD	0.0330623	40.6831	-4.91867	5.34636
PATU8988T	PAAD	3.40314	106.291	1.76687	6.73188
PC14	LUSC	7.89706	41.4012	2.98132	5.3716
PC3	PRAD	1.8214	42.8198	0.865048	5.42021
PECAPJ15	HNSC	4.47637	53.8025	2.16233	5.7496
PECAPJ34CLONEC12	HNSC	1.20175	43.159	0.265137	5.43159
PECAPJ41CLONED2	HNSC	1.05545	37.2227	0.0778582	5.21811
PECAPJ49	HNSC	2.25488	52.5033	1.17305	5.71434
PEER	LCLL	0.00496144	83.3711	-7.65503	6.38148
PF382	LCLL	0.0532096	183.53	-4.23217	7.51987
PFEIFFER	DLBC	0.78475	63.3454	-0.349695	5.98517
PK1	PAAD	18.3299	118.446	4.19613	6.88809
PK45H	PAAD	12.8783	64.4837	3.68687	6.01086
PK59	PAAD	3.41477	26.8483	1.77179	4.74676
PL21	LCLL	0.0605394	28.2543	-4.04598	4.8204
PLCPRF5	LIHC	1.63481	72.2662	0.709123	6.17525
PSN1	PAAD	11.8387	55.8015	3.56544	5.80223
QGP1	PAAD	4.65963	36.9911	2.22022	5.20911
RAJI	DLBC	0.00435933	55.2457	-7.84168	5.78779
RCC10RGB	KIRC	25.5365	42.7609	4.67449	5.41822
RCHACV	LCLL	0.797115	113.731	-0.32714	6.82948
RCM1	COAD	0.93752	27.4213	-0.0930786	4.77723
RD	SARC	1.44713	73.5673	0.533195	6.20099
RDES	SARC	0.138874	90.6978	-2.84815	6.503
REC1	DLBC	0.105033	279.676	-3.25109	8.12761
REH	LCLL	0	105.955	#NUM!	6.72731
RERFGC1B	STAD	0.697726	117.731	-0.519267	6.87935
RERFLCAD1	LUSC	6.28383	72.5138	2.65164	6.18018
RERFLCAD2	LUSC	1.51372	50.6643	0.598098	5.6629
RERFLCAI	LUSC	4.7805	119.729	2.25716	6.90363
RERFLCKJ	LUSC	7.32935	51.6359	2.87369	5.6903
RERFLCMS	LUSC	8.98272	61.1046	3.16715	5.93321
RERFLCSQ1	LUSC	10.3065	57.5336	3.36548	5.84633
RH18	SARC	7.4728	12.0165	2.90165	3.58694
RH30	SARC	1.52188	76.9594	0.605855	6.26603
RH41	SARC	1.59473	126.399	0.673312	6.98184
RI1	DLBC	0.0252107	145.855	-5.30982	7.18839
RKN	SARC	2.0575	62.4589	1.04089	5.96484
RKO	COAD	1.16446	81.7186	0.219661	6.35259
RL	DLBC	0	99.1478	#NUM!	6.63151
RL952	CESC	4.94336	73.569	2.30549	6.20103
RMGI	OV	19.0922	18.0086	4.25491	4.17061
RMUGS	OV	1.3535	78.5426	0.436695	6.2954
RPMI8226	MM	6.4728	51.5124	2.69439	5.68685
RPMI8402	LCLL	1.88793	86.7826	0.916805	6.43933
RS-5	LUSC	5.66041	29.0568	2.50091	4.8608
RS411	LCLL	0.138565	18.4811	-2.85137	4.20798
RT112	BLCA	4.99722	98.1596	2.32113	6.61706
RT4	BLCA	3.99738	113.255	1.99905	6.82343
S117	THCA	4.17547	47.5327	2.06194	5.57085
SAOS2	SARC	4.12183	93.7688	2.04329	6.55104
SBC5	LUSC	0	28.6477	#NUM!	4.84035
SCABER	BLCA	3.09168	38.4673	1.62839	5.26556
SCC15	HNSC	2.31003	27.6707	1.20791	4.79029
SCC25	HNSC	0.623336	26.6035	-0.681918	4.73354
SCC4	HNSC	7.48229	27.1281	2.90348	4.76172
SCC9	HNSC	2.31717	38.8453	1.21236	5.27967
SCLC21H	LUSC	0.114181	41.4242	-3.13061	5.3724
SEM	LCLL	1.18689	100.568	0.247186	6.65203
SET2	LCLL	2.16088	72.6797	1.11162	6.18348
SF126	LGG	5.88255	91.5184	2.55644	6.51599
SF268	LGG	1.80957	68.789	0.855647	6.10411
SF295	LGG	8.7181	79.7311	3.12401	6.31707
SF539	LGG	5.91681	61.8649	2.56482	5.95105
SH10TC	STAD	3.64383	71.6186	1.86546	6.16226
SHP77	LUSC	1.62049	65.8065	0.69643	6.04016
SIGM5	LCLL	1.06455	51.4654	0.0902437	5.68553
SIMA	LGG	0.856586	32.2818	-0.22333	5.01265
SJSA1	SARC	9.38935	92.7122	3.23103	6.53469
SKBR3	BRCA	2.23562	37.4875	1.16067	5.22834
SKCO1	COAD	0	40.2878	#NUM!	5.33227
SKES1	SARC	1.64657	118.178	0.719464	6.88482
SKHEP1	LIHC	0.854592	63.4831	-0.226692	5.9883
SKLMS1	SARC	15.5659	73.2861	3.96032	6.19547
SKLU1	LUSC	0.362495	50.9858	-1.46397	5.67202
SKM1	LCLL	2.78778	32.7967	1.47912	5.03548
SKMES1	LUSC	13.3557	25.5354	3.73938	4.67443
SKMM2	MM	2.75334	39.8474	1.46118	5.31641
SKNAS	LGG	1.88988	52.3433	0.918295	5.70993
SKNBE2	LGG	1.16056	33.0543	0.214821	5.04677
SKNDZ	LGG	1.30535	73.8796	0.384437	6.2071
SKNFI	LGG	0.942908	99.3257	-0.0848111	6.6341
SKNMC	LGG	2.38275	80.7396	1.25263	6.3352
SKOV3	OV	22.1703	49.3851	4.47056	5.626
SKUT1	SARC	0.452781	120.953	-1.14311	6.9183
SNB75	LGG	16.1955	60.2993	4.01752	5.91407
SNGM	CESC	10.7245	30.4615	3.42284	4.92892
SNU1	STAD	4.46372	80.0329	2.15825	6.32252
SNU1033	COAD	0.348213	44.1795	-1.52196	5.46531
SNU1040	COAD	4.92673	34.7252	2.30063	5.11791
SNU1041	HNSC	16.9812	45.9177	4.08587	5.52098
SNU1066	HNSC	14.9155	51.3079	3.89874	5.68111
SNU1076	HNSC	10.2196	23.8756	3.35327	4.57747
SNU1077	CESC	3.80341	19.4635	1.92729	4.2827
SNU1079	LIHC	15.1569	24.3688	3.9219	4.60696
SNU1105	LGG	2.25304	58.5153	1.17187	5.87074
SNU119	OV	13.5354	76.3664	3.75867	6.25487
SNU1196	LIHC	3.5529	43.9603	1.829	5.45813
SNU1197	COAD	4.12483	39.1148	2.04433	5.28964
SNU1214	HNSC	3.07908	59.0705	1.6225	5.88437
SNU1272	KIRC	35.6214	30.5969	5.15467	4.93531
SNU16	STAD	5.95209	43.2315	2.5734	5.43401
SNU175	COAD	1.91714	60.4586	0.938956	5.91788
SNU182	LIHC	3.99429	38.5639	1.99794	5.26918
SNU201	LGG	8.0358	40.7034	3.00644	5.34708
SNU213	PAAD	12.0792	31.2388	3.59445	4.96527
SNU216	STAD	9.9435	36.8672	3.31375	5.20427
SNU245	LIHC	0.0754921	41.0154	-3.72753	5.35809
SNU308	LIHC	16.159	71.2169	4.01427	6.15415
SNU324	PAAD	3.07152	60.8118	1.61895	5.92628
SNU349	KIRC	3.40153	41.985	1.76618	5.3918
SNU387	LIHC	7.12964	46.1778	2.83383	5.52913
SNU398	LIHC	2.91308	122.51	1.54255	6.93676
SNU407	COAD	0.774689	60.5738	-0.368311	5.92062
SNU410	PAAD	2.94977	75.7504	1.5606	6.24318
SNU423	LIHC	27.3465	49.6833	4.77328	5.63469
SNU449	LIHC	19.8943	48.7758	4.31428	5.60809
SNU466	LGG	5.18934	29.8868	2.37555	4.90144
SNU475	LIHC	6.67769	53.3243	2.73935	5.73672
SNU478	LIHC	7.601	45.7845	2.92619	5.51679
SNU489	LGG	9.8425	17.374	3.29902	4.11886
SNU5	STAD	0.193934	40.1937	-2.36636	5.3289
SNU503	COAD	0.3752	40.0609	-1.41427	5.32412
SNU520	STAD	0	29.9976	#NUM!	4.90678
SNU601	STAD	0.169771	39.4801	-2.55834	5.30305
SNU61	COAD	0.235373	51.0696	-2.08698	5.67439
SNU620	STAD	0.0564056	45.4099	-4.14802	5.50493
SNU626	LGG	9.1196	68.4049	3.18897	6.09603
SNU668	STAD	3.02274	22.7539	1.59586	4.50804
SNU685	CESC	1.25946	34.1729	0.332805	5.09478
SNU719	STAD	1.45366	24.5149	0.53969	4.61559
SNU738	LGG	1.00275	59.0809	0.00396197	5.88462
SNU761	LIHC	18.9021	26.7769	4.24047	4.74292
SNU8	OV	2.70891	45.6399	1.43771	5.51222
SNU81	COAD	0.480668	31.0156	-1.05689	4.95492
SNU840	OV	23.7744	64.1791	4.57134	6.00403
SNU869	LIHC	3.28653	48.9821	1.71657	5.61418
SNU878	LIHC	6.37333	40.2611	2.67205	5.33131
SNU886	LIHC	24.9693	46.0767	4.64208	5.52597
SNU899	HNSC	4.75194	33.0474	2.24852	5.04646
SNUC1	COAD	0.441835	36.5334	-1.17842	5.19114
SNUC2A	COAD	10.7413	60.6595	3.4251	5.92266
SNUC4	COAD	0.133637	68.1771	-2.90361	6.09122
SNUC5	COAD	4.05011	57.3096	2.01796	5.8407
SQ1	LUSC	46.8998	63.6464	5.55151	5.99201
SR786	DLBC	0.852185	111.315	-0.230761	6.7985
ST486	DLBC	0.0246372	108.782	-5.34302	6.7653
SU8686	PAAD	3.80385	14.0988	1.92746	3.8175
SUDHL1	DLBC	3.25382	102.875	1.70213	6.68475
SUDHL10	DLBC	0.485147	85.0738	-1.04351	6.41064
SUDHL4	DLBC	0.0794105	79.4734	-3.65453	6.3124
SUDHL5	DLBC	0.0276738	104.783	-5.17534	6.71126
SUDHL6	DLBC	0.129334	125.626	-2.95083	6.97299
SUDHL8	DLBC	0	147.277	#NUM!	7.20239
SUIT2	PAAD	0.349271	121.736	-1.51758	6.92761
SUPB15	LCLL	2.01213	101.637	1.00872	6.66728
SUPM2	DLBC	0.253365	113.621	-1.98071	6.82809
SUPT1	DLBC	14.8477	210.963	3.89217	7.72085
SUPT11	LCLL	0	137.529	#NUM!	7.10359
SW1088	LGG	39.531	64.9335	5.30491	6.02089
SW1116	COAD	0.677811	26.0586	-0.561045	4.70369
SW1271	LUSC	2.40122	103.208	1.26377	6.68941
SW1353	SARC	72.8696	56.6678	6.18725	5.82446
SW1417	COAD	1.59503	44.199	0.673584	5.46594
SW1463	COAD	1.44811	46.7056	0.534171	5.54552
SW1573	LUSC	0.767787	131.19	-0.381222	7.03551
SW1710	BLCA	35.7856	42.8972	5.16131	5.42281
SW1783	LGG	10.656	63.0803	3.41359	5.97912
SW1990	PAAD	0.146412	45.7618	-2.77189	5.51607
SW403	COAD	0	56.45	#NUM!	5.8189
SW48	COAD	5.96867	40.4309	2.57741	5.33739
SW480	COAD	0.378108	44.8773	-1.40313	5.48791
SW579	THCA	3.66473	52.3279	1.87371	5.70951
SW620	COAD	0	95.7074	#NUM!	6.58056
SW780	BLCA	7.85349	110.647	2.97333	6.78982
SW837	COAD	2.89252	78.2578	1.53233	6.29016
SW900	LUSC	21.5951	57.584	4.43263	5.8476
SW948	COAD	0.450762	77.4965	-1.14956	6.27606
T.T	ESCA	0.0184819	24.4191	-5.75774	4.60994
T1-73	SARC	2.17166	46.7863	1.1188	5.54801
T24	BLCA	2.99799	85.1435	1.584	6.41182
T3M10	LUSC	8.09297	164.081	3.01667	7.35826
T3M4	PAAD	0.516479	87.3241	-0.953218	6.44831
T47D	BRCA	0.276409	93.4134	-1.85512	6.54556
T84	COAD	0.00641685	61.558	-7.28392	5.94387
T98G	LGG	11.7963	51.1927	3.56026	5.67787
TALL1	LCLL	0.0386192	110.417	-4.69454	6.78682
TC71	SARC	0.736743	85.1238	-0.440767	6.41149
TCCPAN2	PAAD	1.88964	36.9301	0.918111	5.20673
TCCSUP	BLCA	19.3353	56.0012	4.27317	5.80739
TE1	ESCA	14.5506	80.136	3.86301	6.32438
TE10	ESCA	2.07757	45.0532	1.0549	5.49356
TE11	ESCA	1.89062	44.7787	0.918859	5.48474
TE125T	SARC	3.82204	40.998	1.93434	5.35748
TE14	ESCA	3.63702	43.0626	1.86276	5.42836
TE15	ESCA	9.36515	52.648	3.2273	5.71831
TE159T	SARC	3.8868	34.9551	1.95858	5.12743
TE4	ESCA	2.23331	60.0197	1.15918	5.90736
TE441T	SARC	0.36975	59.5303	-1.43538	5.89555
TE5	ESCA	9.93934	66.5866	3.31315	6.05716
TE6	ESCA	1.3102	34.5474	0.389787	5.11051
TE617T	SARC	0	47.6294	#NUM!	5.57378
TE8	ESCA	17.4793	70.8803	4.12758	6.14731
TE9	ESCA	4.49017	50.2439	2.16677	5.65088
TEN	UCEC	26.072	207.409	4.70443	7.69633
TF1	LCLL	1.37196	34.4049	0.456238	5.10454
TGBC11TKB	STAD	2.26001	70.0813	1.17633	6.13096
THP1	LCLL	1.1694	46.4781	0.225768	5.53848
TM31	LGG	3.79999	44.9972	1.926	5.49176
TO175T	DLBC	3.18247	61.8903	1.67015	5.95164
TOLEDO	DLBC	0	147.586	#NUM!	7.20541
TOV112D	OV	92.3454	103.426	6.52897	6.69246
TOV21G	OV	47.9085	54.0335	5.58221	5.75578
TT	THCA	0	19.8922	#NUM!	4.31413
TT2609C02	THCA	0.446368	105.636	-1.16369	6.72296
TUHR10TKB	KIRC	18.2028	47.9715	4.18609	5.58411
TUHR14TKB	KIRC	12.6449	30.8916	3.66048	4.94914
TUHR4TKB	KIRC	15.95	63.6823	3.99548	5.99282
TYKNU	OV	0.825638	49.8406	-0.276419	5.63925
U118MG	LGG	7.82446	89.4667	2.96799	6.48328
U251MG	LGG	6.99999	41.1041	2.80735	5.36121
U266B1	MM	0.012673	44.8925	-6.3021	5.4884
U2OS	SARC	6.06718	108.191	2.60103	6.75744
U87MG	LGG	7.90154	54.15	2.98213	5.75889
U937	DLBC	2.40601	44.6002	1.26664	5.47898
UACC-893	BRCA	1.74302	59.5217	0.801589	5.89534
UACC812	BRCA	0.336389	23.3764	-1.5718	4.54698
UBLC1	BLCA	3.96423	45.587	1.98704	5.51055
UMUC1	BLCA	10.1068	35.066	3.33725	5.132
UMUC3	BLCA	0.312914	96.8583	-1.67616	6.5978
UO31	KIRC	19.8439	47.6449	4.31062	5.57425
VCAP	PRAD	1.70322	58.9769	0.768265	5.88208
VMCUB1	BLCA	2.25278	88.4349	1.17171	6.46654
VMRCRCW	KIRC	49.3911	25.5558	5.62618	4.67558
VMRCRCZ	KIRC	17.9611	36.9033	4.1668	5.20568
WSUDLCL2	DLBC	0.0116711	78.8453	-6.42092	6.30095
YAPC	PAAD	4.4743	54.4185	2.16166	5.76603
YD10B	HNSC	0.365826	32.0133	-1.45077	5.0006
YD15	HNSC	1.36216	67.2027	0.445896	6.07045
YD38	HNSC	4.71203	97.3894	2.23635	6.60569
YD8	HNSC	24.0986	34.6056	4.59088	5.11293
YH13	LGG	6.34057	65.838	2.66461	6.04085
YKG1	LGG	22.7604	63.7694	4.50845	5.99479
ZR751	BRCA	0.469065	34.3552	-1.09214	5.10246
ZR7530	BRCA	6.92573	30.4261	2.79197	4.92724

## Sheet: Patients
MITF and CDK2 mRNA counts (TPM) for all SKCM patient tumor samples from TCGA
*TP = primary solid tumor, TM = metastatic, TAM = additional metastatic							Pearson correlation coefficient of MITF and CDK2 mRNA counts (TPM) among tumor patients' samples from TCGA for different cancer types
TCGA barcode fragment	sample type*	TPM MITF	TPM CDK2	log2TPM MITF	log2TPM CDK2		cancer type	description	correlation	p-value	p adj	-log10(padj)
TCGA-EE-A2GM-06	TM	131.406	395.49	7.03789	8.6275		SKCM	Skin cutaneous melanoma	0.637448	9.90761e-55	3.26951e-53	52.4855
TCGA-ER-A19P-06	TM	59.7794	34.4291	5.90158	5.10556		THCA	Thyroid carcinoma	0.520148	1.25773e-36	2.07525e-35	34.6829
TCGA-BF-AAP6-01	TP	105.638	392.187	6.72299	8.6154		KIRP	Kidney renal papillary cell carcinoma	0.511113	1.6729e-20	1.84019e-19	18.7351
TCGA-FS-A1YX-06	TM	106.883	38.5902	6.73989	5.27016		PRAD	Prostate adenocarcinoma	0.347606	1.7801e-15	1.46858e-14	13.8331
TCGA-EB-A44N-01	TP	53.7716	112.057	5.74877	6.80809		PAAD	Pancreatic adenocarcinoma	0.460924	9.52243e-11	6.2848e-10	9.20171
TCGA-FS-A1ZU-06	TM	70.1407	150.111	6.13218	7.22989		KIRC	Kidney renal clear cell carcinoma	0.259419	1.44175e-09	7.9296e-09	8.10075
TCGA-D3-A8GN-06	TM	53.341	74.2017	5.73717	6.21338		UVM	Uveal Melanoma	0.614666	1.68248e-09	7.93167e-09	8.10064
TCGA-D3-A8GI-06	TM	46.1695	339.554	5.52887	8.4075		OV	Ovarian serous cystadenocarcinoma	0.278	3.89074e-08	1.60493e-07	6.79454
TCGA-EB-A5UM-01	TP	36.3696	219.807	5.18466	7.78009		LIHC	Liver hepatocellular carcinoma	0.25297	7.94848e-07	2.91444e-06	5.53544
TCGA-ER-A42L-06	TM	20.1405	182.872	4.33203	7.51469		PCPG	Pheochromocytoma and Paraganglioma	0.322156	9.75099e-06	3.21783e-05	4.49244
TCGA-EE-A2A1-06	TM	128.088	415.901	7.00099	8.7001		HNSC	Head and Neck squamous cell carcinoma	0.186472	2.71586e-05	8.14758e-05	4.08897
TCGA-D3-A2JP-06	TM	44.0194	9.24994	5.46007	3.20944		UCEC	Uterine Corpus Endometrial Carcinoma	0.252134	0.000661957	0.00182038	2.73984
TCGA-FW-A3R5-06	TM	339.836	515.846	8.4087	9.0108		LGG	Brain Lower Grade Glioma	0.141321	0.00124678	0.00299824	2.52313
TCGA-EE-A2GL-06	TM	46.1887	66.5413	5.52947	6.05618		TGCT	Testicular Germ Cell Tumors	0.272559	0.00127198	0.00299824	2.52313
TCGA-FR-A69P-06	TM	195.713	633.455	7.61259	9.3071		BRCA	Breast invasive carcinoma	0.0899427	0.00290562	0.00639236	2.19434
TCGA-DA-A1I0-06	TM	21.8693	336.205	4.45083	8.3932		KICH	Kidney Chromophobe	0.297704	0.016019	0.0330393	1.48097
TCGA-EB-A24C-01	TP	333.905	394.778	8.3833	8.6249		SARC	Sarcoma	0.143578	0.0200737	0.0389666	1.40931
TCGA-WE-A8K4-01	TP	170.118	670.641	7.41039	9.3894		CESC	Cervical squamous cell carcinoma and endocervical adenocarcinoma	0.125892	0.0276675	0.0507238	1.29479
TCGA-DA-A1I4-06	TM	97.0183	155.513	6.60019	7.28089		STAD	Stomach adenocarcinoma	-0.103356	0.0460665	0.0800102	1.09685
TCGA-BF-A5EQ-01	TP	57.2211	236.598	5.83847	7.88629		DLBC	Lymphoid Neoplasm Diffuse Large B-cell Lymphoma	0.209049	0.158477	0.261488	0.582549
TCGA-D3-A8GD-06	TM	131.26	336.391	7.03629	8.394		THYM	Thymoma	0.11607	0.210696	0.331094	0.480049
TCGA-EB-A6L9-06	TM	25.0102	145.079	4.64444	7.18069		BLCA	Bladder Urothelial Carcinoma	-0.0544218	0.273362	0.410043	0.38717
TCGA-ER-A196-01	TP	80.4702	337.419	6.33038	8.3984		LAML	Acute Myeloid Leukemia	0.0661211	0.426204	0.61151	0.213596
TCGA-D9-A3Z4-01	TP	87.6319	117.01	6.45338	6.87049		MESO	Mesothelioma	0.0791538	0.468797	0.644595	0.190713
TCGA-BF-A1PX-01	TP	22.7601	108.277	4.50844	6.75859		CHOL	Cholangiocarcinoma	0.074777	0.664698	0.85854	0.0662392
TCGA-D3-A51F-06	TM	21.5607	65.1312	4.43033	6.02528		GBM	Glioblastoma multiforme	-0.0300543	0.702442	0.85854	0.0662392
TCGA-GN-A262-06	TM	61.3409	44.5103	5.93878	5.47607		UCS	Uterine Carcinosarcoma	0.0546557	0.689098	0.85854	0.0662392
TCGA-BF-A5ER-01	TP	30.1995	275.116	4.91645	8.10389		COAD	Colon adenocarcinoma	-0.0102591	0.862376	0.911278	0.0403489
TCGA-GN-A8LL-06	TM	162.702	337.699	7.34609	8.3996		ESCA	Esophageal carcinoma	0.0153479	0.847732	0.911278	0.0403489
TCGA-GN-A263-01	TP	158.133	183.215	7.30499	7.51739		LUAD	Lung adenocarcinoma	0.0108912	0.805803	0.911278	0.0403489
TCGA-EE-A29Q-06	TM	82.0984	208.715	6.35928	7.70539		LUSC	Lung Squamous Cell Carcinoma	-0.00850241	0.849885	0.911278	0.0403489
TCGA-EE-A3AG-06	TM	6.96003	98.7826	2.79909	6.62619		READ	Rectum adenocarcinoma	0.0154661	0.883664	0.911278	0.0403489
TCGA-EB-A41B-01	TP	49.3087	493.497	5.62377	8.9469		ACC	Adrenocortical carcinoma	-0.00735103	0.949408	0.949408	0.0225473
TCGA-ER-A19K-01	TP	209.455	824.627	7.71049	9.6876
TCGA-EE-A29P-06	TM	65.9993	65.3483	6.04438	6.03008
TCGA-FW-A3TV-06	TM	251.933	585.367	7.97689	9.1932
TCGA-FS-A1YW-06	TM	166.513	732.253	7.37949	9.5162
TCGA-DA-A1IB-06	TM	39.0693	127.804	5.28796	6.99779
TCGA-EE-A2M7-06	TM	21.2698	19.6196	4.41073	4.29423
TCGA-D3-A3MO-06	TM	61.4089	84.4592	5.94038	6.40018
TCGA-EB-A5UL-06	TM	106.853	1248.34	6.73949	10.2858
TCGA-ER-A19C-06	TM	197.074	499.07	7.62259	8.9631
TCGA-FR-A7U8-06	TM	56.9994	259.303	5.83287	8.01849
TCGA-ER-A3EV-06	TM	167.857	438.307	7.39109	8.7758
TCGA-EE-A3AA-06	TM	80.7607	26.5409	6.33558	4.73015
TCGA-D3-A2JG-06	TM	90.0394	425.111	6.49248	8.7317
TCGA-WE-A8ZM-06	TM	49.4799	84.1903	5.62877	6.39558
TCGA-GN-A266-06	TM	19.6496	58.1004	4.29643	5.86048
TCGA-D3-A8GJ-06	TM	52.8002	126.184	5.72247	6.97939
TCGA-XV-AAZV-01	TP	9.94006	54.0594	3.31325	5.75647
TCGA-EE-A3J5-06	TM	155.858	519.362	7.28409	9.0206
TCGA-EE-A29W-06	TM	2.68005	44.6308	1.42226	5.47997
TCGA-WE-AAA4-06	TM	26.1302	194.563	4.70764	7.60409
TCGA-FS-A4FD-06	TM	115.167	80.0196	6.84759	6.32228
TCGA-FS-A1ZS-06	TM	5.44992	38.7295	2.44624	5.27536
TCGA-DA-A3F5-06	TM	1.61005	143.131	0.687104	7.16119
TCGA-BF-A1Q0-01	TP	6.97017	77.0317	2.80119	6.26738
TCGA-EE-A29N-06	TM	100.712	497.722	6.65409	8.9592
TCGA-ER-A197-06	TM	137.72	610.225	7.10559	9.2532
TCGA-DA-A1IC-06	TM	137.643	382.601	7.10479	8.5797
TCGA-D3-A2J8-06	TM	1.47	34.17	0.555819	5.09466
TCGA-EB-A6QZ-01	TP	54.1907	91.2583	5.75997	6.51188
TCGA-FR-A8YE-06	TM	11.3198	27.9495	3.50077	4.80475
TCGA-D3-A8GR-06	TM	53.0718	109.288	5.72987	6.77199
TCGA-FS-A4F4-06	TM	48.1402	328.556	5.58917	8.36
TCGA-EE-A3J3-06	TM	113.558	57.5592	6.82729	5.84697
TCGA-EE-A3JA-06	TM	266.445	787.152	8.05769	9.6205
TCGA-DA-A95V-06	TM	44.1385	360.71	5.46397	8.4947
TCGA-EE-A2GU-06	TM	178.662	495.142	7.48109	8.9517
TCGA-FS-A1ZD-06	TM	6.84993	75.4412	2.77609	6.23728
TCGA-D3-A2JF-06	TM	6.38008	18.0499	2.67357	4.17392
TCGA-GF-A6C8-06	TM	56.9599	27.3003	5.83187	4.77085
TCGA-FS-A4F9-06	TM	111.964	85.7927	6.80689	6.42278
TCGA-EE-A2GR-06	TM	220.326	883.936	7.78349	9.7878
TCGA-BF-A3DN-01	TP	154.975	178.131	7.27589	7.47679
TCGA-EE-A2GN-06	TM	195.09	105.36	7.60799	6.71919
TCGA-EE-A184-06	TM	188.209	769.938	7.55619	9.5886
TCGA-BF-A5EP-01	TP	46.8108	234.736	5.54877	7.87489
TCGA-D3-A2JA-06	TM	8.16993	40.751	3.03032	5.34876
TCGA-BF-AAOX-01	TP	127.538	836.428	6.99479	9.7081
TCGA-EE-A29G-06	TM	26.3795	57.3481	4.72135	5.84167
TCGA-EE-A3JD-06	TM	7.85993	82.3207	2.97452	6.36318
TCGA-EB-A4IS-01	TP	100.002	82.4406	6.64389	6.36528
TCGA-EE-A2GP-06	TM	121.262	103.888	6.92199	6.69889
TCGA-HR-A2OG-06	TM	36.5997	21.3703	5.19376	4.41753
TCGA-D3-A8GM-06	TM	218.864	441.294	7.77389	8.7856
TCGA-D9-A1JX-06	TM	131.936	485.658	7.04369	8.9238
TCGA-GN-A4U8-06	TM	79.181	77.6375	6.30708	6.27868
TCGA-ER-A3PL-06	TM	85.882	356.46	6.42428	8.4776
TCGA-BF-A1PZ-01	TP	91.3216	457.712	6.51288	8.8383
TCGA-EE-A3AB-06	TM	4.15991	28.7392	2.05655	4.84495
TCGA-BF-A3DL-01	TP	45.2695	619.688	5.50047	9.2754
TCGA-ER-A19O-06	TM	21.93	83.5682	4.45483	6.38488
TCGA-RP-A694-06	TM	119.022	632.84	6.89509	9.3057
TCGA-GF-A2C7-01	TP	203.572	569.715	7.66939	9.1541
TCGA-EE-A29D-06	TM	167.08	707.751	7.38439	9.4671
TCGA-EE-A2MP-06	TM	50.3588	116.153	5.65417	6.85989
TCGA-D3-A51T-06	TM	150.372	359.587	7.23239	8.4902
TCGA-D9-A4Z5-01	TP	91.6704	118.537	6.51838	6.88919
TCGA-BF-A1PU-01	TP	120.734	374.883	6.91569	8.5503
TCGA-EB-A5FP-01	TP	150.424	998.417	7.23289	9.9635
TCGA-GN-A4U7-06	TM	64.471	409.948	6.01058	8.6793
TCGA-EE-A17X-06	TM	171.705	1023.22	7.42379	9.9989
TCGA-ER-A42H-01	TP	142.211	225.08	7.15189	7.81429
TCGA-GN-A8LK-06	TM	90.54	153.351	6.50048	7.26069
TCGA-EB-A4P0-01	TP	48.4012	136.003	5.59697	7.08749
TCGA-EE-A2MG-06	TM	75.8397	153.319	6.24488	7.26039
TCGA-FW-A3TU-06	TM	47.4215	362.389	5.56747	8.5014
TCGA-WE-AAA0-06	TM	156.964	447.361	7.29429	8.8053
TCGA-D3-A2J6-06	TM	167.613	645.959	7.38899	9.3353
TCGA-EE-A2GO-06	TM	8.83994	27.1306	3.14404	4.76185
TCGA-BF-AAOU-01	TP	57.8512	131.443	5.85428	7.03829
TCGA-D3-A1Q5-06	TM	14.7598	43.4585	3.8836	5.44157
TCGA-EE-A3AF-06	TM	146.696	756.973	7.19669	9.5641
TCGA-EE-A2GS-06	TM	110.162	101.138	6.78349	6.66019
TCGA-D3-A8GS-06	TM	34.5798	93.772	5.11186	6.55108
TCGA-D3-A3MU-06	TM	84.0388	253.703	6.39298	7.98699
TCGA-ER-A2NB-01	TP	5.41002	37.9588	2.43563	5.24636
TCGA-GN-A268-06	TM	164.505	1075.51	7.36199	10.0708
TCGA-GN-A4U4-06	TM	104.372	200.366	6.70559	7.64649
TCGA-D3-A1Q8-06	TM	14.0998	45.3386	3.8176	5.50267
TCGA-D3-A8GK-06	TM	61.2304	332.889	5.93618	8.3789
TCGA-EB-A42Z-01	TP	88.769	52.6906	6.47198	5.71947
TCGA-ER-A19E-06	TM	13.5001	39.3792	3.75489	5.29936
TCGA-EE-A2A5-06	TM	132.918	72.1676	7.05439	6.17328
TCGA-EE-A2MQ-06	TM	77.0478	311.804	6.26768	8.2845
TCGA-EE-A2M8-06	TM	94.529	116.662	6.56268	6.86619
TCGA-D9-A6E9-06	TM	80.8784	301.224	6.33768	8.2347
TCGA-EB-A3Y6-01	TP	111.801	288.714	6.80479	8.1735
TCGA-D3-A8GC-06	TM	161.545	263.196	7.33579	8.03999
TCGA-EE-A2GD-06	TM	16.8003	44.8292	4.07041	5.48637
TCGA-WE-A8ZT-06	TM	57.2092	33.7697	5.83817	5.07766
TCGA-D3-A1Q7-06	TM	134.251	253.018	7.06879	7.98309
TCGA-OD-A75X-06	TM	139.381	88.3271	7.12289	6.46478
TCGA-FS-A4F2-06	TM	55.3102	101.799	5.78947	6.66959
TCGA-ER-A2NG-06	TM	264.605	471.854	8.04769	8.8822
TCGA-EE-A29L-06	TM	182.101	1125.38	7.50859	10.1362
TCGA-EB-A5VV-06	TM	0.840013	16.3295	-0.251516	4.02941
TCGA-FS-A1Z0-06	TM	132.826	138.14	7.05339	7.10999
TCGA-EE-A2MR-06	TM	4.77003	39.5406	2.254	5.30526
TCGA-ER-A19A-06	TM	11.89	38.1091	3.57168	5.25206
TCGA-D3-A2JO-06	TM	92.9694	451.818	6.53868	8.8196
TCGA-EE-A2MJ-06	TM	111.399	533.298	6.79959	9.0588
TCGA-D3-A3MR-06	TM	30.359	90.0893	4.92405	6.49328
TCGA-WE-A8ZN-06	TM	15.6404	96.8302	3.96721	6.59739
TCGA-EB-A4OY-01	TP	19.7506	139.836	4.30383	7.12759
TCGA-D9-A4Z6-06	TM	228.064	878.683	7.83329	9.7792
TCGA-EB-A550-01	TP	35.8912	45.1692	5.16556	5.49727
TCGA-EE-A29M-06	TM	462.143	977.26	8.8522	9.9326
TCGA-GF-A4EO-06	TM	50.8499	20.0305	5.66817	4.32413
TCGA-EB-A6R0-01	TP	201.159	777.769	7.65219	9.6032
TCGA-ER-A19W-06	TM	124.663	473.492	6.96189	8.8872
TCGA-FS-A4F8-06	TM	33.5295	97.1125	5.06736	6.60159
TCGA-RP-A693-06	TM	54.9015	33.6809	5.77877	5.07386
TCGA-EE-A180-06	TM	237.568	750.963	7.89219	9.5526
TCGA-W3-AA1O-06	TM	210.897	519.686	7.72039	9.0215
TCGA-FS-A1ZQ-06	TM	83.4525	507.864	6.38288	8.9883
TCGA-GF-A769-01	TP	93.759	144.807	6.55088	7.17799
TCGA-GN-A26A-06	TM	16.7898	44.5597	4.06951	5.47767
TCGA-EE-A2MD-06	TM	311.696	969.837	8.284	9.9216
TCGA-DA-A95Y-06	TM	99.4008	404.36	6.63519	8.6595
TCGA-DA-A3F8-06	TM	44.111	92.481	5.46307	6.53108
TCGA-EB-A44O-01	TP	198.596	821.433	7.63369	9.682
TCGA-BF-A5EO-01	TP	21.2403	366.812	4.40873	8.5189
TCGA-GN-A26D-06	TM	232.147	636.58	7.85889	9.3142
TCGA-EB-A42Y-01	TP	37.7201	63.6716	5.23726	5.99258
TCGA-HR-A5NC-01	TP	121.633	121.414	6.92639	6.92379
TCGA-D3-A2JD-06	TM	71.5698	397.634	6.16128	8.6353
TCGA-D3-A3C7-06	TM	3.44997	46.5616	1.78658	5.54107
TCGA-3N-A9WD-06	TM	24.0396	25.5392	4.58734	4.67464
TCGA-EE-A185-06	TM	162.849	928.14	7.34739	9.8582
TCGA-GN-A9SD-06	TM	80.3977	273.955	6.32908	8.09779
TCGA-D3-A1QA-06	TM	128.979	828.581	7.01099	9.6945
TCGA-ER-A2NF-01	TP	111.863	356.559	6.80559	8.478
TCGA-EE-A2MK-06	TM	98.9197	30.9497	6.62819	4.95185
TCGA-EE-A2MH-06	TM	51.5811	32.2708	5.68877	5.01216
TCGA-WE-A8K1-06	TM	103.457	1203.23	6.69289	10.2327
TCGA-BF-A9VF-01	TP	35.4094	417.953	5.14606	8.7072
TCGA-D3-A1Q4-06	TM	37.6209	37.9088	5.23346	5.24446
TCGA-EB-A44P-01	TP	108.713	153.915	6.76439	7.26599
TCGA-EB-A5UN-06	TM	124.326	480.735	6.95799	8.9091
TCGA-EE-A3JI-06	TM	157.695	79.8091	7.30099	6.31848
TCGA-DA-A1HV-06	TM	71.6592	348.23	6.16308	8.4439
TCGA-EE-A2GK-06	TM	5.25003	42.6586	2.39233	5.41477
TCGA-EB-A4IQ-01	TP	74.7696	223.339	6.22438	7.80309
TCGA-W3-AA1W-06	TM	193.299	173.176	7.59469	7.43609
TCGA-W3-AA1V-06	TM	3.4001	47.3197	1.76558	5.56437
TCGA-DA-A1I1-06	TM	147.584	65.949	7.20539	6.04328
TCGA-FS-A1ZW-06	TM	66.6798	200.616	6.05918	7.64829
TCGA-D3-A3CB-06	TM	53.85	17.6797	5.75087	4.14402
TCGA-YG-AA3P-06	TM	114.634	24.2993	6.84089	4.60284
TCGA-RP-A690-06	TM	151.607	519.218	7.24419	9.0202
TCGA-ER-A2NC-06	TM	2.32992	39.5297	1.22028	5.30486
TCGA-DA-A1HW-06	TM	250.574	537.64	7.96909	9.0705
TCGA-IH-A3EA-01	TP	21.3895	158.814	4.41883	7.31119
TCGA-D3-A5GU-06	TM	46.2785	41.7605	5.53227	5.38407
TCGA-ER-A19D-06	TM	5.66999	58.04	2.50335	5.85898
TCGA-EE-A3AH-06	TM	118.75	96.2614	6.89179	6.58889
TCGA-BF-A1PV-01	TP	115.936	292.5	6.85719	8.1923
TCGA-WE-A8ZO-06	TM	130.227	192.564	7.02489	7.58919
TCGA-FS-A1Z4-06	TM	59.8706	37.1209	5.90378	5.21416
TCGA-GN-A265-06	TM	37.1492	105.141	5.21526	6.71619
TCGA-D3-A3CC-06	TM	239.735	165.157	7.90529	7.36769
TCGA-EE-A2ME-06	TM	57.3919	117.14	5.84277	6.87209
TCGA-GN-A264-06	TM	282.791	742.99	8.14359	9.5372
TCGA-EE-A3JE-06	TM	42.2086	45.6793	5.39947	5.51347
TCGA-FR-A726-01	TP	86.6774	595.847	6.43758	9.2188
TCGA-EB-A24D-01	TP	141.004	408.077	7.13959	8.6727
TCGA-EE-A2GE-06	TM	28.889	22.2207	4.85245	4.47384
TCGA-EE-A2MM-06	TM	13.6601	128.988	3.77189	7.01109
TCGA-BF-A3DM-01	TP	80.7719	80.2585	6.33578	6.32658
TCGA-ER-A198-06	TM	200.616	680.947	7.64829	9.4114
TCGA-FR-A3YN-06	TM	181.332	528.148	7.50249	9.0448
TCGA-EE-A183-06	TM	71.5996	576.828	6.16188	9.172
TCGA-BF-A3DJ-01	TP	28.4696	35.461	4.83135	5.14816
TCGA-DA-A95Z-06	TM	80.5427	160.886	6.33168	7.32989
TCGA-EE-A3JB-06	TM	6.3602	54.8406	2.66907	5.77717
TCGA-DA-A1I2-06	TM	54.4807	52.76	5.76767	5.72137
TCGA-EE-A182-06	TM	22.4904	378.959	4.49124	8.5659
TCGA-W3-AA21-06	TM	35.0893	96.7631	5.13296	6.59639
TCGA-EE-A29H-06	TM	134.4	839.565	7.07039	9.7135
TCGA-WE-A8K5-06	TM	125.817	324.19	6.97519	8.3407
TCGA-D3-A51J-06	TM	61.2007	33.5295	5.93548	5.06736
TCGA-BF-AAP8-01	TP	64.8295	50.7794	6.01858	5.66617
TCGA-QB-A6FS-06	TM	18.95	275.059	4.24412	8.10359
TCGA-FR-A729-06	TM	80.3197	54.2508	6.32768	5.76157
TCGA-DA-A1I8-06	TM	4.55005	24.8598	2.18588	4.63574
TCGA-EE-A2MT-06	TM	71.0114	282.674	6.14998	8.14299
TCGA-EE-A2M6-06	TM	79.4614	104.923	6.31218	6.71319
TCGA-XV-A9W5-01	TP	30.5299	65.0185	4.93215	6.02278
TCGA-EB-A3XB-01	TP	126.772	343.15	6.98609	8.4227
TCGA-YG-AA3N-01	TP	117.522	667.904	6.87679	9.3835
TCGA-BF-AAP0-06	TM	53.9695	187.142	5.75407	7.54799
TCGA-FW-A5DY-06	TM	16.66	23.4796	4.05831	4.55334
TCGA-EB-A5KH-06	TM	32.9603	141.229	5.04266	7.14189
TCGA-XV-A9W2-01	TP	29.8498	132.964	4.89965	7.05489
TCGA-BF-AAP1-01	TP	69.8593	366.456	6.12638	8.5175
TCGA-RP-A6K9-06	TM	101.033	67.1297	6.65869	6.06888
TCGA-XV-AB01-06	TM	18.4599	148.26	4.20632	7.21199
TCGA-FS-A1YY-06	TM	87.9788	608.03	6.45908	9.248
TCGA-EB-A57M-01	TP	38.2812	209.251	5.25856	7.70909
TCGA-ER-A19G-06	TM	158.144	312.431	7.30509	8.2874
TCGA-Z2-AA3V-06	TM	29.3309	231.825	4.87435	7.85689
TCGA-D3-A3C3-06	TM	54.6093	44.6803	5.77107	5.48157
TCGA-GN-A267-06	TM	35.0188	58.8502	5.13006	5.87898
TCGA-FS-A1ZB-06	TM	46.8205	179.295	5.54907	7.48619
TCGA-BF-A5ES-01	TP	120.709	616.902	6.91539	9.2689
TCGA-WE-A8K6-06	TM	18.41	68.1423	4.20242	6.09048
TCGA-D3-A3BZ-06	TM	70.1893	316.091	6.13318	8.3042
TCGA-EB-A85J-01	TP	68.2794	216.676	6.09338	7.75939
TCGA-EB-A4XL-01	TP	75.7399	162.826	6.24298	7.34719
TCGA-W3-AA1Q-06	TM	44.8603	132.228	5.48737	7.04689
TCGA-EB-A3XE-01	TP	47.1299	40.3295	5.55857	5.33376
TCGA-FS-A1ZH-06	TM	4.51987	44.8292	2.17628	5.48637
TCGA-D3-A51G-06	TM	13.4496	82.6523	3.74949	6.36898
TCGA-FR-A8YC-06	TM	56.9796	156.204	5.83237	7.28729
TCGA-EB-A431-01	TP	263.616	959.939	8.04229	9.9068
TCGA-EE-A20F-06	TM	98.8306	529.467	6.62689	9.0484
TCGA-EE-A29T-06	TM	23.9797	15.8401	4.58374	3.98551
TCGA-ER-A19B-06	TM	38.8398	188.614	5.27946	7.55929
TCGA-D3-A2JN-06	TM	1.46004	10.4097	0.546012	3.37986
TCGA-EE-A2MF-06	TM	181.408	100.83	7.50309	6.65579
TCGA-D3-A2JB-06	TM	57.2687	219.883	5.83967	7.78059
TCGA-EB-A5SH-06	TM	63.8306	165.397	5.99618	7.36979
TCGA-DA-A1IA-06	TM	43.4796	661.271	5.44227	9.3691
TCGA-D9-A3Z1-06	TM	196.924	574.713	7.62149	9.1667
TCGA-WE-AA9Y-06	TM	64.9914	324.1	6.02218	8.3403
TCGA-GN-A4U9-06	TM	2.26996	71.4608	1.18266	6.15908
TCGA-EB-A82B-01	TP	58.5694	340.496	5.87208	8.4115
TCGA-EE-A20C-06	TM	38.8802	18.5497	5.28096	4.21332
TCGA-WE-A8ZR-06	TM	204.25	314.561	7.67419	8.2972
TCGA-D3-A51N-06	TM	14.7803	19.1096	3.8856	4.25622
TCGA-EE-A29C-06	TM	141.729	680.05	7.14699	9.4095
TCGA-D3-A3C6-06	TM	93.3698	134.596	6.54488	7.07249
TCGA-D3-A5GS-06	TM	69.9222	462.72	6.12768	8.854
TCGA-D3-A3ML-06	TM	110.369	416.651	6.78619	8.7027
TCGA-EE-A2A0-06	TM	71.1987	141.493	6.15378	7.14459
TCGA-GN-A4U3-06	TM	98.9197	135.476	6.62819	7.08189
TCGA-EE-A2GJ-06	TM	22.38	167.764	4.48414	7.39029
TCGA-D9-A149-06	TM	214.896	430.12	7.74749	8.7486
TCGA-EB-A5VU-01	TP	110.859	394.149	6.79259	8.6226
TCGA-EE-A2GC-06	TM	184.004	709.913	7.52359	9.4715
TCGA-D3-A3MV-06	TM	50.4112	237.897	5.65567	7.89419
TCGA-D9-A6EA-06	TM	62.0121	211.204	5.95448	7.72249
TCGA-EB-A3Y7-01	TP	16.6704	184.95	4.05921	7.53099
TCGA-FS-A4F0-06	TM	93.3698	336.088	6.54488	8.3927
TCGA-D3-A8GE-06	TM	5.13983	30.2309	2.36172	4.91795
TCGA-FS-A1ZN-01	TP	168.207	100.788	7.39409	6.65519
TCGA-EE-A17Z-06	TM	116.089	239.353	6.85909	7.90299
TCGA-EE-A3J7-06	TM	74.6298	244.789	6.22168	7.93539
TCGA-EE-A2GH-06	TM	30.2204	180.317	4.91745	7.49439
TCGA-D3-A51R-06	TM	4.38985	90.5714	2.13417	6.50098
TCGA-FW-A5DX-01	TP	146.27	166.006	7.19249	7.37509
TCGA-ER-A19J-06	TM	253.369	149.571	7.98509	7.22469
TCGA-EE-A3AD-06	TM	205.002	941.945	7.67949	9.8795
TCGA-D3-A2JH-06	TM	155.33	361.987	7.27919	8.4998
TCGA-FS-A1ZR-06	TM	156.215	69.748	7.28739	6.12408
TCGA-DA-A1I5-06	TM	55.3409	317.65	5.79027	8.3113
TCGA-EB-A6QY-01	TP	114.523	1145.05	6.83949	10.1612
TCGA-EB-A85I-01	TP	23.1403	81.058	4.53234	6.34088
TCGA-YG-AA3O-06	TM	211.175	876.007	7.72229	9.7748
TCGA-WE-A8ZX-06	TM	190.058	56.2419	7.57029	5.81357
TCGA-ER-A42K-06	TM	17.2595	25.7098	4.10932	4.68424
TCGA-XV-AAZY-01	TP	28.6299	195.008	4.83945	7.60739
TCGA-D9-A4Z3-01	TP	39.8488	30.3801	5.31646	4.92505
TCGA-BF-AAP7-01	TP	29.7796	70.8983	4.89625	6.14768
TCGA-FS-A1ZC-06	TM	10.1201	38.2096	3.33916	5.25586
TCGA-DA-A95X-06	TM	110.208	205.414	6.78409	7.68239
TCGA-ER-A19T-01	TP	108.09	510.404	6.75609	8.9955
TCGA-EE-A20I-06	TM	152.091	451.067	7.24879	8.8172
TCGA-FS-A1ZE-06	TM	161.455	407.116	7.33499	8.6693
TCGA-D9-A148-06	TM	208.296	1017.35	7.70249	9.9906
TCGA-EB-A44Q-06	TM	168.955	685.303	7.40049	9.4206
TCGA-EE-A29R-06	TM	44.4795	119.402	5.47507	6.89969
TCGA-EE-A29S-06	TM	60.5089	106.58	5.91908	6.73579
TCGA-EB-A430-01	TP	119.187	603.955	6.89709	9.2383
TCGA-ER-A1A1-06	TM	37.6391	293.252	5.23416	8.196
TCGA-ER-A2NE-06	TM	260.167	792.078	8.02329	9.6295
TCGA-D3-A5GT-01	TP	37.6391	81.82	5.23416	6.35438
TCGA-FS-A1Z3-06	TM	112.75	349.342	6.81699	8.4485
TCGA-EE-A2GI-06	TM	59.1201	279.363	5.88558	8.12599
TCGA-ER-A19F-06	TM	178.106	607.019	7.47659	9.2456
TCGA-EB-A5SE-01	TP	114.689	195.455	6.84159	7.61069
TCGA-D3-A51E-06	TM	173.404	577.708	7.43799	9.1742
TCGA-FR-A7U9-06	TM	2.67004	47.9703	1.41686	5.58407
TCGA-GN-A26C-01	TP	1.54004	38.8102	0.622964	5.27836
TCGA-EE-A2A2-06	TM	172.266	688.302	7.42849	9.4269
TCGA-BF-AAP2-01	TP	66.4722	170.638	6.05468	7.41479
TCGA-FS-A1ZG-06	TM	261.795	946.657	8.03229	9.8867
TCGA-EE-A29E-06	TM	169.965	371.263	7.40909	8.5363
TCGA-EB-A97M-01	TP	56.0318	237.403	5.80817	7.89119
TCGA-ER-A19S-06	TM	60.2996	68.9883	5.91408	6.10828
TCGA-D3-A8GB-06	TM	19.4598	90.5903	4.28243	6.50128
TCGA-EE-A3J4-06	TM	123.177	87.099	6.94459	6.44458
TCGA-WE-A8JZ-06	TM	101.391	642.966	6.66379	9.3286
TCGA-D3-A3CF-06	TM	108.157	532.67	6.75699	9.0571
TCGA-EB-A1NK-01	TP	56.9204	229.857	5.83087	7.84459
TCGA-YD-A9TB-06	TM	112.243	108.917	6.81049	6.76709
TCGA-FS-A1ZF-06	TM	68.3599	201.662	6.09508	7.65579
TCGA-EE-A2MC-06	TM	3.65002	39.5297	1.8679	5.30486
TCGA-EE-A2MI-06	TM	8.0201	22.7996	3.00362	4.51094
TCGA-EB-A3XF-01	TP	197.854	114.618	7.62829	6.84069
TCGA-D9-A6EG-06	TM	275.402	778.794	8.10539	9.6051
TCGA-DA-A95W-06	TM	41.2598	36.6403	5.36667	5.19536
TCGA-D3-A5GR-06	TM	21.18	35.429	4.40463	5.14686
TCGA-EE-A2ML-06	TM	151.26	669.063	7.24089	9.386
TCGA-D3-A3C8-06	TM	5.15017	58.4396	2.36462	5.86888
TCGA-GN-A8LN-01	TP	99.3113	70.3403	6.63389	6.13628
TCGA-EB-A82C-01	TP	137.148	251.096	7.09959	7.97209
TCGA-FS-A1ZA-06	TM	14.19	44.111	3.8268	5.46307
TCGA-EB-A51B-01	TP	140.069	165.673	7.12999	7.37219
TCGA-WE-AAA3-06	TM	121.279	626.468	6.92219	9.2911
TCGA-ER-A3ES-06	TM	118.8	455.434	6.89239	8.8311
TCGA-D3-A2JC-06	TM	208.412	324.347	7.70329	8.3414
TCGA-EE-A2A6-06	TM	126.324	459.365	6.98099	8.8435
TCGA-FS-A4FB-06	TM	87.2198	50.6599	6.44658	5.66277
TCGA-D3-A1Q3-06	TM	116.266	455.244	6.86129	8.8305
TCGA-HR-A2OH-06	TM	65.3302	196.951	6.02968	7.62169
TCGA-ER-A2NF-06	TM	179.295	497.895	7.48619	8.9597
TCGA-D3-A8GP-06	TM	69.6707	194.752	6.12248	7.60549
TCGA-DA-A3F3-06	TM	141.033	216.586	7.13989	7.75879
TCGA-ER-A19Q-06	TM	106.189	874.975	6.73049	9.7731
TCGA-W3-AA1R-06	TM	133.01	973.879	7.05539	9.9276
TCGA-EB-A299-01	TP	20.4203	39.4311	4.35193	5.30126
TCGA-EE-A3JH-06	TM	38.7994	289.134	5.27796	8.1756
TCGA-D3-A5GN-06	TM	25.2296	123.433	4.65704	6.94759
TCGA-ER-A193-06	TM	108.03	139.13	6.75529	7.12029
TCGA-D3-A3C1-06	TM	6.70011	69.8496	2.74418	6.12618
TCGA-FS-A1Z7-06	TM	93.5123	157.225	6.54708	7.29669
TCGA-EE-A2GT-06	TM	39.4393	134.577	5.30156	7.07229
TCGA-FS-A1ZY-06	TM	89.977	142.853	6.49148	7.15839
TCGA-GF-A3OT-06	TM	0.93003	57.679	-0.10465	5.84997
TCGA-EE-A17Y-06	TM	40.751	368.34	5.34876	8.5249
TCGA-FS-A1ZJ-06	TM	146.676	157.837	7.19649	7.30229
TCGA-W3-A828-06	TM	7.41993	35.9709	2.89141	5.16876
TCGA-D3-A8GQ-06	TM	6.16998	30.0491	2.62527	4.90925
TCGA-D3-A51K-06	TM	21.3303	48.6906	4.41483	5.60557
TCGA-ER-A195-06	TM	19.6196	55.7104	4.29423	5.79987
TCGA-ER-A2NH-06	TM	56.2108	289.094	5.81277	8.1754
TCGA-D3-A1Q6-06	TM	2.45992	229.777	1.29861	7.84409
TCGA-ER-A19H-06	TM	143.24	85.5018	7.16229	6.41788
TCGA-FS-A1ZT-06	TM	222.783	613.831	7.79949	9.2617
TCGA-FR-A3YO-06	TM	23.5497	605.716	4.55764	9.2425
TCGA-D3-A2JL-06	TM	93.9932	288.414	6.55448	8.17199
TCGA-ER-A19M-06	TM	119.643	866.646	6.90259	9.7593
TCGA-BF-AAP4-01	TP	137.796	718.726	7.10639	9.4893
TCGA-EB-A3XC-01	TP	79.3623	784.864	6.31038	9.6163
TCGA-EE-A29X-06	TM	70.4086	113.212	6.13768	6.82289
TCGA-FR-A44A-06	TM	59.7918	362.414	5.90188	8.5015
TCGA-W3-A825-06	TM	1.96001	55.3601	0.970864	5.79077
TCGA-EE-A29V-06	TM	92.5772	809.113	6.53258	9.6602
TCGA-EB-A44R-06	TM	98.6526	187.896	6.62429	7.55379
TCGA-EB-A3HV-01	TP	18.9395	44.3502	4.24332	5.47087
TCGA-QB-AA9O-06	TM	59.239	125.643	5.88848	6.97319
TCGA-D3-A5GO-06	TM	30.7892	42.6114	4.94435	5.41317
TCGA-DA-A3F2-06	TM	1.86003	5.11991	0.895325	2.35612
TCGA-EB-A5SG-06	TM	27.8103	158.045	4.79755	7.30419
TCGA-D3-A1Q1-06	TM	115.527	281.247	6.85209	8.13569
TCGA-FR-A7UA-06	TM	24.6898	78.0205	4.62584	6.28578
TCGA-ER-A194-01	TP	18.95	159.73	4.24412	7.31949
TCGA-D3-A3CE-06	TM	109.409	55.8689	6.77359	5.80397
TCGA-D3-A8GO-06	TM	13.5197	6.35007	3.75699	2.66677
TCGA-GN-A4U5-01	TP	55.56	137.176	5.79597	7.09989
TCGA-Z2-A8RT-06	TM	157.215	156.129	7.29659	7.28659
TCGA-D9-A6EC-06	TM	143.947	205.471	7.16939	7.68279
TCGA-D3-A1QA-07	TAM	158.078	670.363	7.30449	9.3888
TCGA-D3-A2JK-06	TM	13.4898	151.87	3.75379	7.24669
TCGA-D3-A8GV-06	TM	34.0801	433.112	5.09086	8.7586
TCGA-EE-A181-06	TM	95.1271	290.561	6.57178	8.1827
TCGA-FS-A1ZK-06	TM	167.602	820.238	7.38889	9.6799
TCGA-EE-A3AC-06	TM	155.945	185.399	7.28489	7.53449
TCGA-FR-A728-01	TP	31.219	116.872	4.96435	6.86879
TCGA-DA-A1I7-06	TM	23.0795	96.5688	4.52854	6.59349
TCGA-EE-A2MU-06	TM	77.961	457.173	6.28468	8.8366
TCGA-DA-A960-01	TP	12.3898	61.4515	3.63108	5.94138
TCGA-FR-A2OS-01	TP	184.489	86.3416	7.52739	6.43198
TCGA-3N-A9WB-06	TM	44.851	283.361	5.48707	8.14649
TCGA-FS-A1ZM-06	TM	70.6383	108.097	6.14238	6.75619
TCGA-EE-A2GB-06	TM	259.879	1064.31	8.02169	10.0557
TCGA-EB-A41A-01	TP	80.4479	227.212	6.32998	7.82789
TCGA-EB-A4OZ-01	TP	5.31006	19.7	2.40873	4.30013
TCGA-D3-A2J9-06	TM	38.3396	111.948	5.26076	6.80669
TCGA-ER-A19N-06	TM	43.6003	172.469	5.44627	7.43019
TCGA-D3-A1Q9-06	TM	231.793	796.096	7.85669	9.6368
TCGA-YD-A89C-06	TM	49.1007	97.5578	5.61767	6.60819
TCGA-D9-A3Z3-06	TM	83.8177	576.428	6.38918	9.171
TCGA-D3-A8GL-06	TM	221.981	932.46	7.79429	9.8649
TCGA-YD-A9TA-06	TM	11.4802	51.7818	3.52107	5.69437
TCGA-LH-A9QB-06	TM	22.8803	12.6598	4.51604	3.66219
TCGA-ER-A3ET-06	TM	110.109	257.905	6.78279	8.01069
TCGA-FW-A3I3-06	TM	223.045	185.361	7.80119	7.53419
TCGA-EE-A29B-06	TM	71.8382	491.006	6.16668	8.9396
TCGA-Z2-AA3S-06	TM	230.415	101.912	7.84809	6.67119
TCGA-GF-A6C9-06	TM	3.00991	19.5504	1.58972	4.28913
TCGA-EB-A553-01	TP	16.0401	94.47	4.00361	6.56178
TCGA-WE-A8ZY-06	TM	153.351	616.859	7.26069	9.2688
TCGA-EB-A3XD-01	TP	41.2999	103.392	5.36807	6.69199
TCGA-DA-A1HY-06	TM	6.1299	112.329	2.61586	6.81159
TCGA-FR-A3R1-01	TP	109.979	401.65	6.78109	8.6498
TCGA-ER-A2ND-06	TM	51.7889	198.651	5.69457	7.63409
TCGA-EE-A2M5-06	TM	1.77004	59.5189	0.823785	5.89528
TCGA-FS-A4FC-06	TM	68.8593	261.034	6.10558	8.02809
TCGA-EE-A20H-06	TM	3.18998	462.336	1.67355	8.8528
TCGA-EE-A2MS-06	TM	97.0789	251.462	6.60109	7.97419
TCGA-EE-A29A-06	TM	9.69977	69.9901	3.27795	6.12908
TCGA-EE-A2MN-06	TM	139.342	444.672	7.12249	8.7966
TCGA-D3-A2J7-06	TM	60.8581	76.0713	5.92738	6.24928
TCGA-ER-A19L-06	TM	79.942	84.2604	6.32088	6.39678
TCGA-FS-A1ZZ-06	TM	159.774	427.386	7.31989	8.7394
TCGA-EB-A5SF-01	TP	12.3196	200.435	3.62288	7.64699
TCGA-EB-A551-01	TP	69.4104	37.6104	6.11708	5.23306
TCGA-WE-A8ZQ-06	TM	68.3078	42.1706	6.09398	5.39817
TCGA-3N-A9WC-06	TM	44.0805	20.9595	5.46207	4.38953
TCGA-D9-A1X3-06	TM	204.789	302.899	7.67799	8.2427
TCGA-D3-A1QB-06	TM	149.126	303.572	7.22039	8.2459
TCGA-FS-A4F5-06	TM	74.9616	117.18	6.22808	6.87259
TCGA-RP-A695-06	TM	95.8021	666.702	6.58198	9.3809
TCGA-EE-A3J8-06	TM	49.1483	57.731	5.61907	5.85128
TCGA-XV-A9VZ-01	TP	22.6594	45.3606	4.50204	5.50337
TCGA-D9-A1JW-06	TM	129.462	757.813	7.01639	9.5657
TCGA-D3-A2JE-06	TM	59.6097	120.391	5.89748	6.91159
TCGA-ER-A199-06	TM	50.5687	103.629	5.66017	6.69529
TCGA-FS-A1ZP-06	TM	208.947	78.6613	7.70699	6.29758
TCGA-D3-A5GL-06	TM	131.088	413.888	7.03439	8.6931
TCGA-FR-A8YD-06	TM	37.1209	428.157	5.21416	8.742
TCGA-ER-A19T-06	TM	23.4699	79.4118	4.55274	6.31128
TCGA-XV-AAZW-01	TP	30.2498	39.7605	4.91885	5.31326
TCGA-EE-A20B-06	TM	61.171	84.3481	5.93478	6.39828
