# Supplementary material for: Targeting CDK2 overcomes melanoma resistance against BRAF and Hsp90 inhibitors
Source: Mol Syst Biol. 2018 Mar 5;14(3):e7858. doi: 10.15252/msb.20177858 (PMC5836539; doi:10.15252/msb.20177858)
Supplement: Supplementary file 9 — Dataset EV7 [file MSB-14-e7858-s009.xlsx]

## Sheet: Sheet1
Dataset EV7. Information on the IHC images.
Patient ID	Age Gender	Cancer	CDK2 stainging	CDK2 Ab	MITF	MITF Ab
2534	Male aged 53	Malignt Melanoma NOS (M-87203)	Cytoplasmic / Membrane / Nuclear	CAB013115	Nuclear	HPA003259
2136	Female aged 87	Malignt Melanoma NOS (M-87203)	Cytoplasmic / Membrane / Nuclear	CAB013115	Cytoplasmic/membranous/nuclear	HPA003259
2598	Female aged 30	Malignt Melanoma NOS (M-87203)	Cytoplasmic / Membrane / Nuclear	CAB013115	Cytoplasmic/membranous/nuclear	HPA003259
2112	Male aged 41	Malignt Melanoma metastatic site	Nuclear	CAB013115	Nuclear	HPA003259
1414	Male aged 59	Malignt Melanoma metastatic site	Cytoplasmic / Membrane / Nuclear	CAB013115	Cytoplasmic/membranous/nuclear	HPA003259
1482	Male aged 61	Malignt Melanoma metastatic site	Cytoplasmic / Membrane / Nuclear	CAB013115	Cytoplasmic/membranous/nuclear	HPA003259
Patient ID	Normal MITF	Tissue	Age Gender
2426	CAB013115	Skin	Female aged 17
Patient ID	Normal Tissue CDK2	Tissue	Age Gender
2426	CAB002578	Skin	Female aged 17
