# Supplementary material for: Targeting CDK2 overcomes melanoma resistance against BRAF and Hsp90 inhibitors
Source: Mol Syst Biol. 2018 Mar 5;14(3):e7858. doi: 10.15252/msb.20177858 (PMC5836539; doi:10.15252/msb.20177858)
Supplement: Supplementary file 10 — Dataset EV8 [file MSB-14-e7858-s010.xlsx]

## Sheet: Sheet1
Dataset EV8. shRNA oligo sequences used to generate the dox-inducible constructs for the conditional knock-down of CDK2 and MITF.
Use	Name	TRCN ID	Sequence
shRNA oligo annealing	CDK2#1_F	TRCN0000010470	CCGGTACTTCTATGCCTGATTACAACTCGAGTTGTAATCAGGCATAGAAGTATTTTTG
shRNA oligo annealing	CDK2#1_R	TRCN0000010470	AATTCAAAAATACTTCTATGCCTGATTACAACTCGAGTTGTAATCAGGCATAGAAGTA
shRNA oligo annealing	MITF#1_F	TRCN0000329793	CCGGCGGGAAACTTGATTGATCTTTCTCGAGAAAGATCAATCAAGTTTCCCGTTTTTG
shRNA oligo annealing	MITF#1_R	TRCN0000329793	AATTCAAAAACGGGAAACTTGATTGATCTTTCTCGAGAAAGATCAATCAAGTTTCCCG
shRNA oligo annealing	NT_F	PMID: 15718470	CCGGCCTAAGGTTAAGTCGCCCTCGCTCGAGCGAGGGCGACTTAACCTTAGGTTTTTG
shRNA oligo annealing	NT_R	PMID: 15718470	AATTCAAAAACCTAAGGTTAAGTCGCCCTCGCTCGAGCGAGGGCGACTTAACCTTAGG
Sequencing	U6-Tet-F-Seq		GGA CTA TCA TAT GCT TAC CGT AAC
