# Supplementary material for: Targeting CDK2 overcomes melanoma resistance against BRAF and Hsp90 inhibitors
Source: Mol Syst Biol. 2018 Mar 5;14(3):e7858. doi: 10.15252/msb.20177858 (PMC5836539; doi:10.15252/msb.20177858)
Supplement: Supplementary file 11 — Code EV1 [file MSB-14-e7858-s011.zip]

Archive with 12 entries (9 files):
- MSB_7858_Computer_Scripts_EV1/
- MSB_7858_Computer_Scripts_EV1/analysis_phospho.R
- MSB_7858_Computer_Scripts_EV1/fit_phospho.R
- MSB_7858_Computer_Scripts_EV1/print_pdf_phospo.R
- MSB_7858_Computer_Scripts_EV1/ReadMe.docx
- __MACOSX/
- __MACOSX/._MSB_7858_Computer_Scripts_EV1
- __MACOSX/MSB_7858_Computer_Scripts_EV1/
- __MACOSX/MSB_7858_Computer_Scripts_EV1/._analysis_phospho.R
- __MACOSX/MSB_7858_Computer_Scripts_EV1/._fit_phospho.R
- __MACOSX/MSB_7858_Computer_Scripts_EV1/._print_pdf_phospo.R
- __MACOSX/MSB_7858_Computer_Scripts_EV1/._ReadMe.docx
