# Supplementary material for: Targeting CDK2 overcomes melanoma resistance against BRAF and Hsp90 inhibitors
Source: Mol Syst Biol. 2018 Mar 5;14(3):e7858. doi: 10.15252/msb.20177858 (PMC5836539; doi:10.15252/msb.20177858)
Supplement: Supplementary file 11 — Code EV1 [file MSB-14-e7858-s011.zip › MSB_7858_Computer_Scripts_EV1/analysis_phospho.R]

  library(ggplot2)
  library(reshape2)
  

load("datasets/SKMEL28_24_phospho_CETSA/comparison_phospho/my_tpp/peptides/fit_peptides.RData")
  
  
  rma <-  ctrl1$params[,1] > 0.3 | ctrl1$R < 0.8
  ctrl1$params[rma,] <- NA
  ctrl1$area[rma] <- NA
  ctrl1$fit[rma,] <- NA
  ctrl1$min[rma] <- NA
  ctrl1$R[rma] <- NA
  ctrl1$slope[rma] <- NA
  ctrl1$infl[rma] <- NA
  rm(rma)
  
  
  
  rmtreated1 <-  treated1$R < 0.8 
  treated1$params[rmtreated1,] <- NA
  treated1$area[rmtreated1] <- NA
  treated1$fit[rmtreated1,] <- NA
  treated1$min[rmtreated1] <- NA
  treated1$R[rmtreated1] <- NA
  treated1$slope[rmtreated1] <- NA
  treated1$infl[rmtreated1] <- NA
  
  rm(rmtreated1)
  
  
  rmc <-  ctrl2$params[,1] > 0.3 |ctrl2$R < 0.8 
  ctrl2$params[rmc,] <- NA
  ctrl2$area[rmc] <- NA
  ctrl2$fit[rmc,] <- NA
  ctrl2$min[rmc] <- NA
  ctrl2$R[rmc] <- NA
  ctrl2$slope[rmc] <- NA
  ctrl2$infl[rmc] <- NA
  
  rm(rmc)
  
#   
  rmtreated2 <- treated2$R < 0.8 
  treated2$params[rmtreated2,] <- NA
  treated2$area[rmtreated2] <- NA
  treated2$fit[rmtreated2,] <- NA
  treated2$min[rmtreated2] <- NA
  treated2$R[rmtreated2] <- NA
  treated2$slope[rmtreated2] <- NA
  treated2$infl[rmtreated2] <- NA
  
  rm(rmtreated2)
  
  
  diff_rep1 <- treated1$min-ctrl1$min
  diff_rep2 <- treated2$min-ctrl2$min
  slope_rep1 <- pmin(ctrl1$slope, treated1$slope, na.rm=T)
  slope_rep2 <- pmin(ctrl2$slope, treated2$slope, na.rm=T)
  not_steep_enough <- slope_rep1 > -0.06 | slope_rep2 > -0.06
  
  
  plot.me <- cbind.data.frame((Seqs[,"Sequence"]), diff_rep1, diff_rep2)
  colnames(plot.me) <- c("Sequence", "replicate_1", "replicate_2")
  p <- ggplot(data = plot.me, aes(x=replicate_1, y=replicate_2)) + geom_point()
  p1 <- p + scale_x_continuous(limits=c(-30,30)) + scale_y_continuous(limits=c(-30,30))
  p1
  P0 <- plot.me[which(not_steep_enough==T),]
  p2 <- p1+ geom_point(data = P0, aes(color="gray"))
  p2
  
  rm(P0, p1, p2, p, plot.me)
  
  use.me <- !is.na(slope_rep1)
  slope_rep1 <-slope_rep1[use.me]
  slope.order <- order(slope_rep1, decreasing=F)
  diff_rep1 <- diff_rep1[use.me]
  diff.re <- diff_rep1[slope.order]
  
  diff.quant <- NULL
  diff.z <- rep(NA, 1, length(diff.re))
  
  for (i in 1:(floor(length(diff.re)/300))) {
    if (length(diff.re)- 300*i < 300) {
      y = length(diff.re)
    } else {
      y = 300*i
    }
    l <- quantile(diff.re[(1+300*(i-1)): y], c(.1587, .50, .8413), na.rm=T)
    for (j in (1+300*(i-1)):y) {
      if (is.na(diff.re[j]==T)) {
        diff.z[j] <- NA
    } else if (diff.re[j] < l["50%"]) {
        diff.z[j] <- (l["50%"]-diff.re[j])/(l["50%"]-l["15.87%"])
      } else {
        diff.z[j] <- (diff.re[j]-l["50%"])/(l["84.13%"]-l["50%"]) 
      } 
    }
    diff.quant <- rbind(diff.quant, l)  
  }
  
  
  diff.prob<- pnorm(abs(diff.z), lower.tail=F)
  diff.prob<- p.adjust(diff.prob, "BH")

  names <- Seqs[use.me,]
  diff_rep1 <- cbind.data.frame(names[slope.order,],diff_rep1[slope.order], diff.z, diff.prob, slope_rep1[slope.order])
  colnames(diff_rep1) <- c("UID","Sequence","Protein_ID", "Protein_Description", "Gene_Name", "Position","Multiplicity", "diff_rep1", "diff.z_rep1", "diff.prob_rep1", "slope_rep1")
  rm(diff.re, slope.order, diff.quant, diff.z)
  
  
  
  use.me <- !is.na(slope_rep2)
  slope_rep2 <-slope_rep2[use.me]
  slope.order <- order(slope_rep2, decreasing=F)
  diff_rep2 <- diff_rep2[use.me]
  diff.re <- diff_rep2[slope.order]
  
  
  diff.quant <- NULL
  diff.z <- rep(NA, 1, length(diff.re))
  
  for (i in 1:(floor(length(diff.re)/300))) {
    if (length(diff.re)- 300*i < 300) {
      y = length(diff.re)
    } else {
      y = 300*i
    }
    l <- quantile(diff.re[(1+300*(i-1)): y], c(.1587, .50, .8413), na.rm=T)
    for (j in (1+300*(i-1)):y) {
      if (is.na(diff.re[j]==T)) {
        diff.z[j] <- NA
      } else if (diff.re[j] < l["50%"]) {
        diff.z[j] <- (l["50%"]-diff.re[j])/(l["50%"]-l["15.87%"])
      } else {
        diff.z[j] <- (diff.re[j]-l["50%"])/(l["84.13%"]-l["50%"]) 
      } 
    }
    diff.quant <- rbind(diff.quant, l)  
  }
  
  #diff.prob <- 1/2 * VGAM::erfc(diff.z/sqrt(2))
  diff.prob<- pnorm(abs(diff.z), lower.tail=F)
  diff.prob<- p.adjust(diff.prob, "BH")
  
  names <- Seqs[use.me, ]
  diff_rep2 <- cbind.data.frame(names[slope.order,],diff_rep2[slope.order], diff.z, diff.prob, slope_rep2[slope.order])
  colnames(diff_rep2) <- c("UID","Sequence","Protein_ID", "Protein_Description", "Gene_Name", "Position","Multiplicity", "diff_rep2", "diff.z_rep2", "diff.prob_rep2", "slope_rep2")
  
  rm(slope.order, y, j, l, diff.z, diff.prob, diff.re)
 
  
  ctrl1.fit <- cbind.data.frame(Seqs,ctrl1$min, ctrl1$slope, ctrl1$fit)
  colnames(ctrl1.fit) <- c("UID", "Sequence","Protein_ID", "Protein_Description", "Gene_Name", "Position","Multiplicity", "mp_ctrl1", "ctrl1_slope", "ctrl1_37", "ctrl1_40", "ctrl1_43", "ctrl1_46", "ctrl1_49", "ctrl1_52", "ctrl1_55", "ctrl1_58", "ctrl1_61", "ctrl1_64")
  
  treated1.fit <- cbind.data.frame(Seqs, treated1$min, treated1$slope, treated1$fit)
  colnames(treated1.fit) <- c("UID","Sequence","Protein_ID", "Protein_Description", "Gene_Name", "Position","Multiplicity", "mp_treated1", "treated1_slope", "treated1_37", "treated1_40", "treated1_43", "treated1_46", "treated1_49", "treated1_52", "treated1_55", "treated1_58", "treated1_61", "treated1_64")
  
  ctrl2.fit <- cbind.data.frame(Seqs,ctrl2$min, ctrl2$slope, ctrl2$fit)
  colnames(ctrl2.fit) <- c("UID","Sequence","Protein_ID", "Protein_Description", "Gene_Name", "Position","Multiplicity", "mp_ctrl2","ctrl2_slope", "ctrl2_37", "ctrl2_40", "ctrl2_43", "ctrl2_46", "ctrl2_49", "ctrl2_52", "ctrl2_55", "ctrl2_58", "ctrl2_61", "ctrl2_64")
  
  treated2.fit <- cbind.data.frame(Seqs, treated2$min, treated2$slope, treated2$fit)
  colnames(treated2.fit) <- c("UID","Sequence","Protein_ID", "Protein_Description", "Gene_Name", "Position","Multiplicity", "mp_treated2","treated2_slope","treated2_37", "treated2_40", "treated2_43", "treated2_46", "treated2_49", "treated2_52", "treated2_55", "treated2_58", "treated2_61", "treated2_64")
  
  
  results <- merge(ctrl1.fit, treated1.fit, by=c("UID", "Sequence","Protein_ID", "Protein_Description", "Gene_Name","Position","Multiplicity"))
  results <- merge(as.data.frame(results), ctrl2.fit, by=c("UID","Sequence","Protein_ID", "Protein_Description", "Gene_Name","Position","Multiplicity"), all=T)
  results <- merge(as.data.frame(results), treated2.fit, by=c("UID","Sequence","Protein_ID", "Protein_Description", "Gene_Name","Position","Multiplicity"), all=T)
  results <- merge(diff_rep1, results, by=c("UID","Sequence","Protein_ID", "Protein_Description", "Gene_Name","Position","Multiplicity"), all=T)
  results <- merge(diff_rep2, results, by=c("UID","Sequence","Protein_ID", "Protein_Description", "Gene_Name","Position","Multiplicity"), all=T)
  
  rm(ctrl1.fit, treated1.fit, ctrl2.fit, treated2.fit)
  
  same_thermal_shift_direction <- (results[,"diff_rep1"]<0) == (results[,"diff_rep2"]<0) 
  slope_steep_enough <- results[, "slope_rep1"] < -0.06 | results[, "slope_rep2"] < -0.06
  thermal_shift_greater_than_difference_vehicle <-  pmin(abs(results[, "diff_rep1"]), abs(results[, "diff_rep2"])) > abs((results[, "mp_ctrl1"]-results[, "mp_ctrl2"]))
  x <- results[,"diff.prob_rep1"] < 0.20 
  y <- results[,"diff.prob_rep2"] < 0.20 
  pvalue_criteria <- x==T & y==T
  similar_shift <- pmin(abs(results[, "diff_rep1"]), abs(results[, "diff_rep2"]))> 0.7*pmax(abs(results[, "diff_rep1"]), abs(results[, "diff_rep2"]))
  fulfills_all <-  same_thermal_shift_direction==T  & thermal_shift_greater_than_difference_vehicle == T & pvalue_criteria==T & slope_steep_enough==T
  in_both_replicates <- !is.na(results[,"diff_rep1"]) & !is.na(results[,"diff_rep2"])
 diagonal_with_criteria <- same_thermal_shift_direction==T  & thermal_shift_greater_than_difference_vehicle == T & similar_shift==T & slope_steep_enough==T
  criteria <- cbind (same_thermal_shift_direction, slope_steep_enough, in_both_replicates, thermal_shift_greater_than_difference_vehicle, pvalue_criteria, fulfills_all, similar_shift, diagonal_with_criteria) 
  criteria[is.na(criteria)] <- FALSE
  results <- cbind(results, criteria)
  
  results.order <- order(as.numeric((results[,"diff.prob_rep2"])))
  results <- results[results.order,]
  
  dir.create(write.prot)
  write.table(results, file=paste(write.prot,"/final.txt", sep=""), sep="\t", row.names=F)
