# Supplementary material for: Targeting CDK2 overcomes melanoma resistance against BRAF and Hsp90 inhibitors
Source: Mol Syst Biol. 2018 Mar 5;14(3):e7858. doi: 10.15252/msb.20177858 (PMC5836539; doi:10.15252/msb.20177858)
Supplement: Supplementary file 11 — Code EV1 [file MSB-14-e7858-s011.zip › MSB_7858_Computer_Scripts_EV1/fit_phospho.R]

##### Load and re-format data (usually a psms file)
#choose the file you want to read line 4
#choose directory to write out to write.prot line 5
read.me.in <- "datasets/SKMEL28_24_phospho_CETSA/Phospho (STY)Sites_Gianluca_filtered and named.txt"
write.prot <- "datasets/SKMEL28_24_phospho_CETSA/comparison_phospho/my_tpp"

### names of individual datasets in read.me.in
ctrl1.names <- "SK-Mel24_Ph_CETSA_XL888_1"
treated1.names <- "SK-Mel28_Ph_CETSA_XL888_1"
ctrl2.names <- "SK-Mel24_Ph_CETSA_XL888_2"
treated2.names <- "SK-Mel28_Ph_CETSA_XL888_2"

temp <- read.table(file = read.me.in, as.is=T, sep="\t", header=F, skip=0, quote="\"")
colnames(temp)<- temp[1,]
temp <- temp[-1,]
temp <- temp[-1,]
temp <- temp[-(grep("REV", temp[,"Protein"])),]

#This are the columns that we are going to use to make our data.

reads <- c("37", "40", "43", "46", "49", "52", "55", "58", "61", "64")


#load data for ctrl1
ctrl1 <- NULL
ctrl1 <- matrix(as.numeric(unlist(temp[,grep(ctrl1.names, colnames(temp))])), nrow=nrow(temp), byrow=F)
colnames(ctrl1) <- reads
ctrl1 <- 2^(ctrl1)
ctrl1 <- ctrl1/ctrl1[,"37"]

#load data for treated1
treated1 <- NULL
treated1 <- matrix(as.numeric(unlist(temp[,grep(treated1.names, colnames(temp))])), nrow=nrow(temp), byrow=F)
colnames(treated1) <- reads
treated1 <- 2^(treated1)
treated1 <- treated1/treated1[,"37"]


#load data for ctrl2
ctrl2 <- NULL
ctrl2 <- matrix(as.numeric(unlist(temp[,grep(ctrl2.names, colnames(temp))])), nrow=nrow(temp), byrow=F)
colnames(ctrl2) <- reads
ctrl2 <- 2^(ctrl2)
ctrl2 <- ctrl2/ctrl2[,"37"]

#load data for treated2
treated2 <- NULL
treated2 <- matrix(as.numeric(unlist(temp[,grep(treated2.names, colnames(temp))])), nrow=nrow(temp), byrow=F)
colnames(treated2) <- reads
treated2 <- 2^(treated2)
treated2 <- treated2/treated2[,"37"]


Seqs <- cbind(temp[,c("Unique identifier", "Sequence window","Protein", "Protein names","Gene names","Position", "Multiplicity")])
colnames(Seqs) <- c("Unique_ID", "Sequence", "Protein_Group_Accessions","Protein_Description", "Gene_Name", "Position","Multiplicity")


##remove uneeded stuff
rm(reads, channels, mycols, temp, read.me.in)


### normalize
dir.create(write.prot)

source("R/commands_TPP.R")
temps <- c(37,40,43,46,49,52,55,58,61,64)

ctrl1.read <- as.numeric(which(rowSums(ctrl1, na.rm=T)!=0))
treated1.read <- as.numeric(which(rowSums(treated1, na.rm=T)!=0))

joint1 <- intersect(ctrl1.read, treated1.read)

ctrl2.read <- as.numeric(which(rowSums(ctrl2, na.rm=T)!=0))
treated2.read <- as.numeric(which(rowSums(treated2, na.rm=T)!=0))

joint2 <- intersect(ctrl2.read, treated2.read)


pdf(file=paste(write.prot,"/QC_curves_peptides.pdf", sep=""))
par(mfrow=c(2,2), lwd=2)

a.norm <- ctrl1[joint1,]
keepa <- a.norm[,7]<0.6 & a.norm[,7] >0.4 & a.norm[,9]<0.3 & a.norm[,10]<0.2
keepa[is.na(keepa)] <- F
a.norm<-a.norm[keepa,]


# get the median of each column (temperature)
a<- apply(a.norm[,],2, median, na.rm=T)
plot(temps, a,  pch=16, xlim=c(36,65), ylim=c(0,1.2), xlab = "temperature", ylab = "fold change")
title("ctrl1", line=2)

#fit the median of the dataset with largest norm
a.fitmodel <- fitSigmoidTR(temps, a, startPars, 500, fixT0=TRUE)
a.fit <- fitted(a.fitmodel)
ar <- rSquared(a,a.fit)
points(temps, a.fit, type="l", col="blue")
mtext(paste("R-squared =", round(ar,4), sep=""))


# get the median of each column (temperature)
b.norm <- treated1[joint1,]
keepb <- b.norm[,7]<0.6 & b.norm[,7] >0.4 & b.norm[,9]<0.3 & b.norm[,10]<0.2 
keepb[is.na(keepb)] <- F
b.norm<-b.norm[keepb,]

b<- apply(b.norm[,],2, median, na.rm=T)
plot(temps, b,  pch=16, xlim=c(36,65), ylim=c(0,1.2), xlab = "temperature", ylab = "fold change")
title("treated1", line=2)

#fit the median of the dataset with largest norm
b.fitmodel <- fitSigmoidTR(temps, b, startPars, 500, fixT0=TRUE)
b.fit <- fitted(b.fitmodel)
br <- rSquared(b,b.fit)
points(temps, b.fit, type="l", col="red")
mtext(paste("R-squared =", round(br,4), sep=""))

#datasets ctrl2
# get the median of each column (temperature)
c.norm <- ctrl2[joint2,]
keepc <- c.norm[,7]<0.6 & c.norm[,7] >0.4 & c.norm[,9]<0.3 & c.norm[,10]<0.2 
keepc[is.na(keepc)] <- F
c.norm <-c.norm[keepc,]

c <- apply(c.norm[,],2, median, na.rm=T)
plot(temps, c,  pch=16, xlim=c(36,65), ylim=c(0,1.2), xlab = "temperature", ylab = "fold change")
title("ctrl2", line=2)

c.fitmodel <- fitSigmoidTR(temps, c, startPars, 500, fixT0=TRUE)
c.fit <- fitted(c.fitmodel)
cr <- rSquared(c,c.fit)
points(temps, c.fit, type="l", col="gray60")
mtext(paste("R-squared =", round(cr,4), sep=""))

#datasets treated2
# get the median of each column (temperature)
d.norm <- treated2[joint2,]
keepd <- d.norm[,7]<0.6 & d.norm[,7] >0.4 & d.norm[,9]<0.3 & d.norm[,10]<0.2 
keepd[is.na(keepd)] <- F
d.norm <-d.norm[keepd,]

d <- apply(d.norm[,],2, median, na.rm=T)
plot(temps, d,  pch=16, xlim=c(36,65), ylim=c(0,1.2), xlab = "temperature", ylab = "fold change")
title("treated2", line=2)

#fit the median of the best datasets
d.fitmodel <- fitSigmoidTR(temps, d, startPars, 500, fixT0=TRUE)
d.fit <- fitted(d.fitmodel)
dr <- rSquared(d,d.fit)
points(temps, d.fit, type="l", col="orange")
mtext(paste("R-squared =", round(dr,4), sep=""))

dev.off()

if (ar > br){
  normcurve <- a.fit
} else{
  normcurve <-b.fit
}

## scale factor
a.coeff <- normcurve/a
b.coeff <- normcurve/b

if (cr > dr){
  normcurve <- c.fit
} else{
  normcurve <-d.fit
}


c.coeff <- normcurve/c
d.coeff <- normcurve/d

all.coeff <- rbind(a.coeff, b.coeff, c.coeff, d.coeff)

write.table(all.coeff, file=paste(write.prot,"/normalization_factors_peptides.txt", sep=""), sep="\t", row.names=F)


# mutliply these coefficients across the original values
ctrl1norm <- t(t(ctrl1)*a.coeff)
treated1norm <- t(t(treated1)*b.coeff)
ctrl2norm <- t(t(ctrl2)*c.coeff)
treated2norm <- t(t(treated2)*d.coeff)

rm(ctrl1, treated1, ctrl2, treated2, all.coeff)

rm(a.fitmodel, b.fitmodel, c.fitmodel, d.fitmodel, a.fit, b.fit, c.fit, d.fit, c, a, b,d)

rm(ctrl1.read, treated1.read, ctrl2.read, treated2.read, br, ar, a.coeff, b.coeff, c.coeff, d.coeff, cr, dr)
rm(normcurve, keepa, keepb, keepc, keepd, joint1, joint2)
rm(a.norm, b.norm, c.norm, d.norm)


### fitting
#set-up 4 parameter logistic function if using fct=L, lower and upper have to do with temps
ctrl1 <- NULL
ctrl1$fit <- matrix(data = NA, nrow=nrow(ctrl1norm), ncol= ncol(ctrl1norm))
ctrl1$params <- matrix(data=NA, nrow=nrow(ctrl1norm), ncol= 3)
ctrl1$R <- rep(NA,1, nrow(ctrl1norm))
ctrl1$min <- rep(NA, 1, nrow(ctrl1norm))
ctrl1$infl <- rep(NA,1,nrow(ctrl1norm))
ctrl1$slope <- rep(NA,1,nrow(ctrl1norm))

for (j in 1:nrow(ctrl1norm)) {
  pts <- as.numeric(ctrl1norm[j,])
  fitmodel <- fitSigmoidTR(temps, pts, startPars, 500, fixT0=TRUE)
  if(class(fitmodel) != "try-error") { 
    ctrl1$params[j,] <- coef(fitmodel)
    ctrl1$fit[j,] <- fitted(fitmodel)
    ctrl1$R[j]<- rSquared(pts,ctrl1$fit[j,])
    ctrl1$min[j] <- meltingPoint(fitmodel, range(temps))
    ctrl1$infl[j] <- inflectionPoint(fitmodel, range(temps))
    ctrl1$slope[j] <- meltingCurveSlope(fitmodel, ctrl1$infl[j])
}
print(paste("Ctrl1:", j, "of", nrow(ctrl1norm)))
}
rm(pts,fitmodel)


treated1 <- NULL
treated1$fit <- matrix(data = NA, nrow=nrow(treated1norm), ncol= ncol(treated1norm))
treated1$params <- matrix(data=NA, nrow=nrow(treated1norm), ncol= 3)
treated1$R <- rep(NA,1, nrow(treated1norm))
treated1$min <- rep(NA, 1, nrow(treated1norm))
treated1$infl <- rep(NA,1,nrow(treated1norm))
treated1$slope <- rep(NA,1,nrow(treated1norm))

for (j in 1:nrow(treated1norm)) {
  pts <- as.numeric(treated1norm[j,])
  fitmodel <- fitSigmoidTR(temps, pts, startPars, 500, fixT0=TRUE)
  if(class(fitmodel) != "try-error") { 
    treated1$params[j,] <- coef(fitmodel)
    treated1$fit[j,] <- fitted(fitmodel)
    treated1$R[j]<- rSquared(pts,treated1$fit[j,])
    treated1$min[j] <- meltingPoint(fitmodel, range(temps))
    treated1$infl[j] <- inflectionPoint(fitmodel, range(temps))
    treated1$slope[j] <- meltingCurveSlope(fitmodel, treated1$infl[j])
}
print(paste("treated1:", j, "of", nrow(treated1norm)))
}
rm(pts,fitmodel)


ctrl2 <- NULL
ctrl2$fit <- matrix(data = NA, nrow=nrow(ctrl2norm), ncol= ncol(ctrl2norm))
ctrl2$params <- matrix(data=NA, nrow=nrow(ctrl2norm), ncol= 3)
ctrl2$R <- rep(NA,1, nrow(ctrl2norm))
ctrl2$min <- rep(NA, 1, nrow(ctrl2norm))
ctrl2$infl <- rep(NA,1,nrow(ctrl2norm))
ctrl2$slope <- rep(NA,1,nrow(ctrl2norm))

for (j in 1:nrow(ctrl2norm)) {
  pts <- as.numeric(ctrl2norm[j,])
  fitmodel <- fitSigmoidTR(temps, pts, startPars, 500, fixT0=TRUE)
  if(class(fitmodel) != "try-error") { 
    ctrl2$params[j,] <- coef(fitmodel)
    ctrl2$fit[j,] <- fitted(fitmodel)
    ctrl2$R[j]<- rSquared(pts,ctrl2$fit[j,])
    ctrl2$min[j] <- meltingPoint(fitmodel, range(temps))
    ctrl2$infl[j] <- inflectionPoint(fitmodel, range(temps))
    ctrl2$slope[j] <- meltingCurveSlope(fitmodel, ctrl2$infl[j])
 }
 print(paste("Ctrl2:", j, "of", nrow(ctrl2norm)))
}

rm(pts,fitmodel)


treated2 <- NULL
treated2$fit <- matrix(data = NA, nrow=nrow(treated2norm), ncol= ncol(treated2norm))
treated2$params <- matrix(data=NA, nrow=nrow(treated2norm), ncol= 3)
treated2$R <- rep(NA,1, nrow(treated2norm))
treated2$min <- rep(NA, 1, nrow(treated2norm))
treated2$infl <- rep(NA,1,nrow(treated2norm))
treated2$slope <- rep(NA,1,nrow(treated2norm))

for (j in 1:nrow(treated2norm)) {
  pts <- as.numeric(treated2norm[j,])
  fitmodel <- fitSigmoidTR(temps, pts, startPars, 500, fixT0=TRUE)
  if(class(fitmodel) != "try-error") { 
    treated2$params[j,] <- coef(fitmodel)
    treated2$fit[j,] <- fitted(fitmodel)
    treated2$R[j]<- rSquared(pts,treated2$fit[j,])
    treated2$min[j] <- meltingPoint(fitmodel, range(temps))
    treated2$infl[j] <- inflectionPoint(fitmodel, range(temps))
    treated2$slope[j] <- meltingCurveSlope(fitmodel, treated2$infl[j])
 }
 print(paste("treated2:", j, "of", nrow(treated2norm)))
}
dir.create(paste(write.prot,"/peptides", sep=""))

rm(pts,fitmodel)

save.image(file=paste(write.prot,"/peptides/fit_peptides.RData", sep=""))
