# Supplementary material for: Targeting CDK2 overcomes melanoma resistance against BRAF and Hsp90 inhibitors
Source: Mol Syst Biol. 2018 Mar 5;14(3):e7858. doi: 10.15252/msb.20177858 (PMC5836539; doi:10.15252/msb.20177858)
Supplement: Supplementary file 11 — Code EV1 [file MSB-14-e7858-s011.zip › MSB_7858_Computer_Scripts_EV1/print_pdf_phospo.R]

#files you need to choose to read in:
write.folder <- "datasets/SKMEL28_24_phospho_CETSA/comparison_phospho/my_tpp/"

results <- read.table(file = paste(write.folder,"/final.txt", sep=""), sep="\t", header=T,
                                   skip=0, comment.char="", as.is=T)
##files to write out to:
print.allproteins <- paste(write.folder,"/results_fit_proteins.pdf", sep="")
new.resultsfile <- paste(write.folder,"/results_final.txt", sep="")
print.subsetproteins <- paste(write.folder,"/results_subset_proteins.pdf", sep="")

##adjust temperature range if necessary
temps <- c(37,41,44,47,50,53,56,59,63,67)

## libraries you need

library(ggplot2)
library(reshape2)

##how to print all the protein fit curves

pdf(file=print.allproteins)
par(mfrow=c(3,4), lwd=1.5)
for (x in 1:nrow(results)){ 
     
  plot(temps, results[x,18:27], type="l",lty =1,  col="blue",xlim=c(36,65), ylim=c(0,1.2),
       xlab = "temperature", ylab = "fold change")
  points(temps,results[x,30:39], type="l",lty =1,col="red") 
  points(temps,results[x,42:51], type="l",lty =1,col="gray60") 
  points(temps,results[x,54:63], type="l",lty =1,col="orange")
  title(substring(results[x,"Protein_ID"], 1, 20), line=2)
  mtext(substring(results[x,"Protein_Description"], 1, 40), cex=0.7, line=1)
  mtext(substring(results[x,"Gene_Name"],1,50), cex=0.4, line=0)
  

}
dev.off()

## get differences in peptides


results_use <- subset(results, diagonal_with_criteria==T)


pdf(file=print.subsetproteins)
par(mfrow=c(3,2), lwd=1.5)
for (j in 1:nrow(results_use)){ 

#    
    x <- j
    plot(temps, results_use[x,18:27], type="l",lty =1,  col="blue",xlim=c(36,65), ylim=c(0,1.2),
    xlab = "temperature", ylab = "fold change")
    points(temps,results_use[x,30:39], type="l",lty =1,col="red") 
    points(temps,results_use[x,42:51], type="l",lty =1,col="gray60") 
    points(temps,results_use[x,54:63], type="l",lty =1,col="orange")
    title(substring(results_use[x,"Protein_ID"], 1, 40), line=2)
    mtext(substring(results_use[x,"Protein_Description"],1,50), cex=0.7, line=1)
    mtext(substring(results_use[x,"Gene_Name"],1,50), cex=0.4, line=0)
    
    
    plot(results[,"diff_rep1"], results[,"diff_rep2"], col="gray60",  ylab="Tm shift replicate 2",
        xlab="Tm shift replicate 1", main=paste("Position_", results_use[x,"Position"]," Multiplicity",results_use[x, "Multiplicity"]))
    points(results_use[x,"diff_rep1"], results_use[x,"diff_rep2"], col="black", pch=16)
    mtext("proteins", cex=0.8)
    
#     
    }
dev.off()
